# Supplementary material for: The karrikin receptor KAI2 promotes drought resistance in Arabidopsis thaliana
Source: PLoS Genet. 2017 Nov 13;13(11):e1007076. doi: 10.1371/journal.pgen.1007076 (PMC5703579; doi:10.1371/journal.pgen.1007076)
Supplement: S1 Table — (XLS) [file pgen.1007076.s008.xls]

## Sheet: S1
S1 Table. Results of the comparative microarray analysis of leaves of kai2-2 and WT plants under well-watered and dehydration conditions
				WT–Dry2 vs WT–well-watered (W-D2/W-C)			WT–Dry4 vs WT–well-watered (W-D4/W-C)			kai2-2–Dry2 vs kai2-2–well-watered (M-D2/M-C)			kai2-2–Dry4 vs kai2-2–well-watered (M-D4/M-C)			kai2-2–well-watered vs WT-well-water (M-C/W-C)			kai2-2–Dry2 vs WT-Dry2 (M-D2/W-D2)			kai2-2–Dry4 vs WT-Dry4 (M-D4/W-D4)			WT-well-water (W-C)										WT-Dry2 (W-D2)										WT-Dry4 (W-D4)
#	ProbeName	AGI	Gene description	Fold change	FDR-corrected P value	Regulation	Fold change	FDR-corrected P value	Regulation	Fold change	FDR-corrected P value	Regulation	Fold change	FDR-corrected P value	Regulation	Fold change	FDR-corrected P value	Regulation	Fold change	FDR-corrected P value	Regulation	Fold change	FDR-corrected P value	Regulation	Raw intensity 1	Raw intensity 2	Raw intensity 3	Mean of raw intensity	SD of raw intensity	Normalized intensity 1	Normalized intensity 2	Normalized intensity 3	Mean of normalized intensity (Log2)	SD of normalized intensity	Raw intensity 1	Raw intensity 2	Raw intensity 3	Mean of raw intensity	SD of raw intensity	Normalized intensity 1	Normalized intensity 2	Normalized intensity 3	Mean of normalized intensity (Log2)	SD of normalized intensity	Raw intensity 1	Raw intensity 2	Raw intensity 3	Mean of raw intensity	SD of raw intensity
1	A_84_P21319	AT3G61220	(+)-neomenthol dehydrogenase	5.4998	0.000831891	up	4.08825	0.000592889	up	3.87438	0.00181272	up	3.72815	0.000346979	up	1.71009	0.023758	up	1.20469	0.495149	up	1.55946	0.0108881	up	780.935	677.698	733.576	730.736	51.6772	-2.20443	-2.29579	-2.00612	-2.16878	0.148087	3788.86	4605.05	3464.04	3952.65	587.875	0.320022	0.44895	0.102827	0.2906	0.174928	2823.06	2627.82	2926.94	2792.61	151.867
2	A_84_P23921	AT2G30200	[acyl-carrier-protein] S-malonyltransferase	1.12976	0.130977	up	1.19903	0.114068	down	1.0506	0.641822	down	1.09435	0.208948	down	1.32539	0.0516169	up	1.11666	0.450326	up	1.45218	0.0514015	up	7455.51	6998.78	6871.45	7108.58	307.125	-0.265227	-0.243228	-0.094357	-0.200937	0.0929544	7423.61	8748.86	7449.46	7873.98	757.785	-0.0254493	0.0589995	-0.108324	-0.0249244	0.0836628	5303.96	6038.69	5315.37	5552.67	420.945
3	A_84_P13911	AT4G16440	[FeFe]-hydrogenase-like protein Gollum	1.0098	0.87957	down	1.30229	0.0181676	up	1.04117	0.562374	up	1.18625	0.0901077	up	1.00601	0.934786	down	1.0451	0.724991	up	1.10442	0.423012	down	1311.3	1118.09	1080.95	1170.11	123.675	-0.0186286	-0.135392	-0.00876379	-0.0542614	0.0704339	1082.62	1110.77	1197.74	1130.38	60.0125	-0.0491338	-0.16463	0.00876379	-0.0683335	0.0882772	1296.53	1386.35	1593.96	1425.61	152.552
4	A_84_P23720	AT1G14030	[fructose-bisphosphate aldolase]-lysine N-methyltransferase	1.23939	0.224798	down	1.77257	0.0305967	down	1.65462	0.00750354	down	1.69417	0.0148872	down	1.37057	0.168268	up	1.02662	0.953424	up	1.43399	0.154053	up	4272.93	3991.92	4716.36	4327.07	365.238	0.0437489	0.0588121	0.474761	0.192441	0.244613	3152.51	4012.72	3125.94	3430.39	504.49	-0.149009	0.046545	-0.24911	-0.117191	0.150374	2021.02	2654.74	2203.61	2293.12	326.205
5	A_84_P304630	AT4G34260	1,2-alpha-L-fucosidases	1.05573	0.741772	up	2.10941	0.025319	down	1.05919	0.792722	up	1.3505	0.0547399	down	1.3693	0.15735	down	1.36483	0.313397	down	1.14069	0.656921	up	11259.1	12520.2	8666.55	10815.3	1964.78	0.427509	0.693883	0.338517	0.486636	0.184914	12321.9	11485.5	9505.61	11104.3	1446.31	0.803611	0.549675	0.34135	0.564878	0.231505	3885.22	6132.47	4471.47	4829.72	1165.67
6	A_84_P853269	AT4G34260	1,2-alpha-L-fucosidases	1.20502	0.478395	up	1.89558	0.0762708	down	1.26128	0.315395	up	1.44111	0.132173	down	1.28235	0.521513	down	1.22515	0.476356	down	1.02575	0.954417	up	133.467	146.321	74.0047	117.931	38.5803	0.409789	0.655649	-0.152439	0.304333	0.414237	145.209	141.266	115.367	133.947	16.2114	0.777403	0.585158	0.357612	0.573391	0.210143	46.1022	70.3463	53.5513	56.6666	12.4187
7	A_84_P287950	AT1G48320	1,4-dihydroxy-2-naphthoyl-CoA thioesterase 1	10.7888	0.000384602	up	14.165	0.000423888	up	8.35767	0.000525995	up	7.72702	0.000598781	up	1.71738	0.0282204	up	1.33039	0.0990312	up	1.06743	0.773319	down	2400.06	2728.94	2079.64	2402.88	324.659	-3.63383	-3.33535	-3.552	-3.50706	0.154229	24531.8	24268	26887.4	25229.1	1442.19	-0.034348	-0.202475	0.0100369	-0.0755954	0.1121	35347.5	30540.4	29352.3	31746.7	3174.42
8	A_84_P753526	AT1G48320	1,4-dihydroxy-2-naphthoyl-CoA thioesterase 1	1.18323	0.382323	down	1.39462	0.126655	down	1.45808	0.118667	down	1.19919	0.309238	down	1.47127	0.244049	down	1.81303	0.0592153	down	1.2651	0.125304	down	175.529	232.987	203.686	204.068	28.7309	0.204209	0.725952	0.707411	0.545857	0.296021	145.521	191.728	168.661	168.637	23.1035	0.179693	0.424999	0.3047	0.303131	0.122661	124.71	151.325	133.193	136.41	13.5958
9	A_84_P836075	AT1G48320	1,4-dihydroxy-2-naphthoyl-CoA thioesterase 1	10.5414	0.000393207	up	14.4923	0.00020791	up	8.10003	0.0012868	up	7.90271	0.000901944	up	1.74771	0.0530247	up	1.34294	0.218023	up	1.04928	0.691704	down	1103.87	1170.66	949.918	1074.82	113.202	-3.65772	-3.45976	-3.58585	-3.56778	0.100206	11044.9	10175.6	11972.8	11064.5	898.766	-0.0890117	-0.359804	-0.0605187	-0.169778	0.165183	14587.3	14167.8	14797.6	14517.6	320.675
10	A_84_P11469	AT1G50480	10-formyltetrahydrofolate synthetase	1.80493	0.00599673	down	1.81848	0.00347331	down	1.94198	0.00483262	down	1.78592	0.00103795	down	1.1376	0.323523	up	1.05732	0.815074	up	1.15834	0.0572623	up	34324.9	29896.9	22877.3	29033	5772.48	0.797029	0.710975	0.500255	0.66942	0.152689	13823.6	17811.7	15174.6	15603.3	2028.29	-0.269123	-0.0559645	-0.222494	-0.182527	0.112059	14137	14763.8	15310.2	14737	587.024
11	A_84_P15276	AT1G76680	12-oxophytodienoate reductase 1	1.89945	0.0778587	up	1.02752	0.931019	down	4.04675	0.00564611	up	1.92451	0.116981	up	1.62083	0.3091	down	1.31444	0.293535	up	1.22004	0.657244	up	4489.96	2790.06	1808.38	3029.46	1356.73	0.201915	-0.371288	-0.821527	-0.3303	0.512951	5178.3	5014.65	5594.88	5262.61	299.158	0.653657	0.454802	0.677395	0.595284	0.122239	2891.38	2157.49	2739.97	2596.28	387.469
12	A_84_P803770	AT1G76680	12-oxophytodienoate reductase 1	1.96938	0.0934248	up	1.02364	0.947281	up	4.09104	0.00687295	up	1.92363	0.120084	up	1.58083	0.375901	down	1.31407	0.375182	up	1.18875	0.709927	up	2621.25	1520.38	957.741	1699.79	846.142	0.246211	-0.426407	-0.917772	-0.365989	0.584339	3038.22	2838.59	3163.49	3013.43	163.86	0.70515	0.45457	0.675548	0.611756	0.136929	1675.21	1247.85	1603.02	1508.69	228.764
13	A_84_P855161	AT1G76680	12-oxophytodienoate reductase 1	1.77612	0.066942	up	1.0017	0.994918	up	3.90781	0.00508042	up	1.96818	0.0775061	up	1.68148	0.224355	down	1.30848	0.256319	up	1.16852	0.673879	up	19350.9	12458.5	8785.46	13531.6	5363.83	0.163337	-0.358726	-0.687309	-0.294233	0.428975	21276.9	21532.1	24240.6	22349.9	1642.41	0.54619	0.410866	0.646441	0.534499	0.118222	12996.4	10487.3	12784.4	12089.4	1391.49
14	A_84_P16222	AT1G76690	12-oxophytodienoate reductase 2	4.03816	0.0137904	up	3.22139	0.0215225	up	3.72013	0.0101039	up	2.4152	0.0195956	up	1.21312	0.687082	down	1.31683	0.314927	down	1.61806	0.0475308	down	537.775	277.348	199.729	338.284	177.07	-0.616458	-1.45856	-1.75686	-1.27729	0.591415	1288.18	1215.86	1172.04	1225.36	58.6492	0.889764	0.653885	0.665563	0.736404	0.132942	978.571	805.788	1033.72	939.36	118.918
15	A_84_P766224	AT5G54206	12-oxophytodienoate reductase-related, similar to 12-oxophytodienoate reductase OPR1 (Arabidopsis thaliana) GI:3882355	1.54916	0.537799	up	1.08583	0.786395	up	1.69915	0.0292656	down	1.23499	0.31843	down	10.6249	0.00733072	up	4.03643	0.253658	up	7.92318	0.0217728	up	3.90471	5.7735	3.95752	4.54525	1.06403	-2.55228	-1.87485	-2.24433	-2.22382	0.339181	3.39055	5.11893	17.8846	8.79804	7.91653	-2.51001	-2.06822	-0.198772	-1.59233	1.22691	3.24254	5.78532	4.98366	4.67051	1.29999
16	A_84_P12304	AT1G03890	12S seed storage protein CRD	1.92096	0.498344	down	2.01235	0.4237	down	2.65731	0.577638	up	1.12072	0.86125	up	1.49179	0.724879	down	3.42179	0.653041	up	1.5118	0.597969	up	38.7566	9.04872	3.59082	17.132	18.9252	2.52292	0.537466	-0.620573	0.81327	1.58979	3.2914	8.81279	5.73149	5.94522	2.7669	-0.788787	0.479587	-0.0764666	-0.128556	0.635789	5.67731	5.1292	4.34358	5.05003	0.670381
17	A_84_P813199	AT1G03890	12S seed storage protein CRD	1.19136	0.77287	down	1.32378	0.643814	down	1.36789	0.70747	down	1.38709	0.490823	down	1.2114	0.81065	up	1.05507	0.999966	up	1.15611	0.829403	up	33.4622	48.9737	12.3258	31.5872	18.3958	0.541389	1.20407	-0.610902	0.378185	0.918425	14.6954	36.4704	20.8581	24.0079	11.224	-0.399817	0.759019	0.017539	0.12558	0.586924	31.0903	16.8731	13.5858	20.5164	9.30362
18	A_84_P12543	AT2G10450	14-3-3 family protein	1.14975	0.569866	up	2.94182	0.0214787	up	1.41202	0.410786	up	2.74994	0.0050755	up	1.02192	0.942339	up	1.25503	0.760119	up	1.04682	0.933969	down	3.54776	5.2811	3.59371	4.14086	0.987747	-0.66083	0.0263033	-0.353701	-0.329409	0.34421	5.36431	4.53902	3.93317	4.61217	0.718365	0.181617	-0.211922	-0.353971	-0.128092	0.27746	13.1527	7.60112	14.0346	11.5961	3.48777
19	A_84_P19085	AT1G22290	14-3-3 family protein	1.13799	0.436465	up	1.28033	0.339921	up	1.02556	0.948672	up	1.10698	0.57938	up	1.11746	0.588134	up	1.00706	0.999966	up	1.03502	0.946005	down	3.96959	3.71905	3.99638	3.89501	0.152973	-0.292295	-0.273149	0.00597286	-0.18649	0.166952	3.49872	5.36034	4.33862	4.39922	0.932288	-0.228495	0.234476	-0.00597286	2.8626e-06	0.231543	3.35584	5.88288	5.13388	4.79087	1.29797
20	A_84_P19934	AT1G10830	15-cis-zeta-carotene isomerase	1.6209	0.00543909	up	2.21884	0.00535245	up	1.07206	0.352296	up	1.4844	0.00938064	up	1.57095	0.0195114	up	1.03902	0.833254	up	1.05096	0.84024	up	5230.16	5254.43	4914.91	5133.17	189.408	-0.864861	-0.744977	-0.665988	-0.758609	0.100135	7751.91	9199.43	7548.24	8166.53	900.3	-0.0511994	0.0432668	-0.1775	-0.061811	0.110765	10564.8	12062.1	9476.97	10701.3	1297.95
21	A_84_P822231	AT1G10830	15-cis-zeta-carotene isomerase	1.65579	0.00634137	up	2.33078	0.00209689	up	1.08567	0.174121	up	1.51912	0.00215903	up	1.58579	0.0135783	up	1.03978	0.849854	up	1.03356	0.841898	up	5890.06	6110.35	5461.34	5820.58	330.038	-0.88834	-0.722167	-0.708807	-0.773105	0.100021	8903.3	10848.4	8645.11	9465.59	1204.45	-0.0463185	0.0862193	-0.176664	-0.0455877	0.131443	12526.3	13646.7	11916.9	12696.6	877.403
22	A_84_P16341	AT2G31360	16:0delta9 desaturase 2	2.17291	0.00442521	down	2.59485	0.00129143	down	2.54131	0.0027318	down	2.55281	0.000691231	down	1.10256	0.418862	down	1.28949	0.29393	down	1.0847	0.354823	down	29335	26514.5	19963	25270.8	4808.19	1.3956	1.36296	1.12887	1.29581	0.145494	11530.4	12428.7	9883	11280.7	1291.09	0.294378	0.25009	-0.0159297	0.176179	0.167839	8401.02	9089.62	9525.86	9005.5	567.118
23	A_84_P20579	AT5G12020	17.6 kDa class II heat shock protein	4.12877	0.00180779	up	5.42523	0.00379501	up	3.43109	0.0139402	up	2.68955	0.00826337	up	1.16853	0.569547	up	1.02979	0.999966	down	1.72623	0.142007	down	30.1143	28.1194	18.6811	25.6383	6.10708	-1.57905	-1.56474	-1.97936	-1.70772	0.235359	94.0008	119.379	92.8484	102.076	14.9956	0.309134	0.501407	0.203448	0.337996	0.151061	165.416	92.6875	134.852	130.985	36.5181
24	A_84_P585488	AT2G03810	18S pre-ribosomal assembly protein gar2-related protein	1.36278	0.153694	up	1.71737	0.00202223	up	1.28066	0.202498	up	1.85693	0.0155412	up	1.13016	0.50403	down	1.20264	0.631102	down	1.04523	0.775965	down	542.469	491.785	469.045	501.099	37.5876	-0.27121	-0.29952	-0.192459	-0.254396	0.0554753	823.211	636.182	565.9	675.098	132.997	0.576478	0.0521278	-0.0521278	0.192159	0.336887	816.922	818.49	775.861	803.758	24.1722
25	A_84_P804686	AT2G03810	18S pre-ribosomal assembly protein gar2-related protein	1.281	0.0031998	up	1.5784	0.0125384	up	1.27858	0.0745735	up	1.88344	0.0277615	up	1.13916	0.357158	down	1.14132	0.137193	down	1.04749	0.90917	up	162.179	149.026	139.701	150.302	11.293	-0.291893	-0.300711	-0.21857	-0.270391	0.0450947	171.888	202.185	191.116	188.396	15.3304	0.037956	0.119634	0.103042	0.0868774	0.0431718	254.355	194.27	219.931	222.852	30.1491
26	A_84_P23689	AT1G12010	1-aminocyclopropane-1-carboxylate oxidase	2.67798	0.00866278	down	2.93872	0.0150036	down	2.89475	0.00323067	down	2.22903	0.0019594	down	1.25795	0.382423	down	1.35977	0.246811	down	1.04804	0.917828	up	1533.38	1321.63	1766.23	1540.41	222.382	1.26909	1.1679	1.76161	1.39953	0.317625	597.968	583.509	499.859	560.445	52.9651	0.156485	-0.0313568	-0.189953	-0.0216084	0.173424	374.744	618.506	498.052	497.101	121.884
27	A_84_P21936	AT1G77330	1-aminocyclopropane-1-carboxylate oxidase 5	1.15641	0.511908	down	1.61944	0.235772	down	1.92679	0.00760443	down	2.50828	0.00271395	down	2.86998	0.0361858	up	1.72249	0.0460376	up	1.85297	0.187707	up	89.775	133.249	105.479	109.501	22.014	-0.543684	0.139254	-0.0225453	-0.142325	0.356877	98.1397	93.9156	82.8434	91.6329	7.8995	-0.169196	-0.385195	-0.501536	-0.351976	0.168642	55.552	42.8936	102.051	66.8323	31.1503
28	A_84_P23666	AT1G03400	1-aminocyclopropane-1-carboxylate oxidase-like 4	1.68035	0.0219638	down	2.29574	0.00658727	down	1.56139	0.127826	down	2.47629	0.00667233	down	1.03416	0.872456	down	1.04064	0.992002	up	1.11549	0.621727	down	6702.96	5769	5702.3	6058.09	559.472	0.631996	0.528723	0.687304	0.616008	0.0804908	3388.25	3076.1	4172.83	3545.72	565.07	-0.106298	-0.398263	0.106298	-0.132754	0.253319	2643.88	1921.78	2935.79	2500.48	521.99
29	A_84_P826941	AT1G03400	1-aminocyclopropane-1-carboxylate oxidase-like 4	1.13161	0.588421	down	1.65249	0.102786	down	1.29605	0.266224	down	2.12075	0.0144427	down	1.13134	0.698962	up	1.01236	0.999966	down	1.13438	0.610919	down	259.655	229.067	128.351	205.691	68.7023	0.533689	0.466068	-0.194246	0.268504	0.402177	156.955	192.296	163.348	170.867	18.8321	0.0534055	0.193862	0.0231202	0.0901291	0.0911023	119.228	88.3597	131.441	113.01	22.2037
30	A_84_P13300	AT1G04350	1-aminocyclopropane-1-carboxylate oxidase-like 6	2.0905	0.00538559	up	2.42978	0.00719447	up	1.56088	0.0117439	up	2.02175	0.00916289	up	1.78311	0.0392799	up	1.33137	0.116298	up	1.48368	0.151951	up	4096.12	3231.14	3675.02	3667.42	432.539	-1.10637	-1.33538	-0.974315	-1.13869	0.182691	7634.51	8051.84	6764.68	7483.68	656.703	0.0378718	-0.0378718	-0.224532	-0.0748439	0.135052	7184.26	9795.02	8115.6	8364.96	1323.12
31	A_84_P13754	AT3G61400	1-aminocyclopropane-1-carboxylate oxidase-like 8	1.01847	0.947358	up	1.13948	0.65219	up	1.04077	0.893359	up	1.2027	0.374945	up	1.03612	0.912923	down	1.01391	0.999966	down	1.01868	0.97095	up	4.40197	6.90955	4.24997	5.18716	1.49357	-0.330365	0.43328	-0.0924988	0.00347201	0.390764	4.02572	6.47609	4.90181	5.13454	1.24166	-0.213305	0.320045	-0.017127	0.029871	0.269764	4.00467	6.41241	6.09593	5.50434	1.30835
32	A_84_P17347	AT2G25450	1-aminocyclopropane-1-carboxylate oxidase-like protein	6.38403	0.000786177	up	7.14121	0.000606598	up	3.48504	0.00389809	up	4.20948	0.00136913	up	2.00607	0.050865	up	1.09511	0.699149	up	1.1825	0.0393733	up	41033.6	28462.4	28850.2	32782.1	7148.67	-2.50754	-2.92208	-2.7272	-2.71894	0.207395	208393	194563	202344	201767	6932.93	0.0828543	-0.16874	-0.0475311	-0.0444724	0.125825	218649	198970	230868	216162	16093.7
33	A_84_P18754	AT5G43450	1-aminocyclopropane-1-carboxylate oxidase-like protein	2.3209	0.00666411	up	3.16963	0.00272967	up	1.26059	0.148971	down	1.14296	0.387221	up	3.7003	0.0167825	up	1.26476	0.1976	up	1.33431	0.104789	up	3542.87	3118.35	3866.88	3509.37	375.392	-1.7244	-1.79533	-1.30958	-1.60977	0.26238	8088.41	7831.15	7890.59	7936.72	134.692	-0.287493	-0.486652	-0.411106	-0.395084	0.100542	11045.1	9805.44	10281.4	10377.3	625.39
34	A_84_P812437	AT2G25450	1-aminocyclopropane-1-carboxylate oxidase-like protein	5.14871	0.00108759	up	6.04319	0.0007805	up	3.14533	0.00619028	up	3.8042	0.00283966	up	1.92861	0.0820845	up	1.17818	0.345982	up	1.21406	0.0308029	up	52111.9	35286.8	38812.5	42070.4	8873.06	-2.27473	-2.72401	-2.41126	-2.47	0.230328	213862	218371	195199	209144	12285.6	0.00822735	-0.1142	-0.211401	-0.105791	0.110055	227636	230225	246008	234623	9944.38
35	A_84_P812444	AT2G25450	1-aminocyclopropane-1-carboxylate oxidase-like protein	7.80518	0.00227213	up	9.81418	0.00114208	up	4.43304	0.00182842	up	5.5728	0.000834732	up	2.08166	0.0641149	up	1.1823	0.630191	up	1.18203	0.276703	up	5282.27	3616.67	2696.28	3865.08	1310.77	-2.74657	-3.17986	-3.42819	-3.11821	0.344968	31530.1	31763.8	22886.3	28726.7	5059.33	0.0768967	-0.0649776	-0.473241	-0.153774	0.285616	37346.8	31401.7	33983.9	34244.1	2981.07
36	A_84_P820153	AT5G43450	1-aminocyclopropane-1-carboxylate oxidase-like protein	2.26982	0.00348485	up	3.2813	0.00169544	up	1.152	0.33062	down	1.40553	0.0571656	up	3.71543	0.0127332	up	1.42091	0.0745059	up	1.59149	0.0488739	up	609.033	486.296	547.207	547.512	61.3695	-1.67156	-1.88305	-1.53744	-1.69735	0.174244	1261.14	1235.52	1138.26	1211.64	64.8305	-0.375459	-0.557602	-0.611256	-0.514772	0.123595	1804.31	1436.44	1808.23	1682.99	213.528
37	A_84_P860972	AT2G25450	1-aminocyclopropane-1-carboxylate oxidase-like protein	7.93819	0.000810928	up	9.70367	0.000596398	up	4.25903	0.00361077	up	5.2978	0.00154315	up	2.17732	0.0549789	up	1.16818	0.492264	up	1.18873	0.0964539	up	4968.52	3487.7	3090.69	3848.97	989.671	-2.81297	-3.21031	-3.20929	-3.07752	0.229111	30726.8	30838.2	26458.7	29341.2	2496.97	0.0616016	-0.0857019	-0.242043	-0.0887143	0.151845	35794.8	30874	36244.2	34304.3	2979.22
38	A_84_P20705	AT5G59530	1-aminocyclopropane-1-carboxylate oxidase-like protein 11	2.05677	0.031794	up	3.16531	0.0128241	up	1.50758	0.201449	down	2.05454	0.18928	down	1.15875	0.704662	down	3.59299	0.0209893	down	7.53564	0.0437475	down	32.4469	32.6529	17.9593	27.6864	8.42451	0.140652	0.262988	-0.424131	-0.00683054	0.366533	59.6492	54.4428	47.7075	53.9332	5.98711	1.26504	0.980751	0.854864	1.03355	0.210123	71.3573	64.159	107.885	81.1337	23.4451
39	A_84_P10464	AT1G04380	1-aminocyclopropane-1-carboxylate oxidase-like protein 7	1.01402	0.976836	down	1.58584	0.35687	down	1.22817	0.564394	down	1.46384	0.360845	down	1.27736	0.655642	down	1.54712	0.387447	down	1.17908	0.810052	down	11.7396	8.18858	19.1867	13.0383	5.61291	0.232574	-0.173923	1.22986	0.429504	0.722315	12.7209	14.6054	8.91006	12.0788	2.90144	0.594351	0.641127	-0.0072279	0.409417	0.361582	10.834	5.96047	5.86188	7.55211	2.8426
40	A_84_P17808	AT5G43440	1-aminocyclopropane-1-carboxylate oxidase-like protein 9	1.89859	0.0127058	down	1.1003	0.549979	down	3.26815	0.0332616	down	1.58629	0.292286	down	22.426	0.0144637	down	38.6031	0.00110038	down	32.3313	0.00346753	down	9387.22	7743.25	9173.37	8767.95	893.83	2.38127	2.21672	2.63659	2.41153	0.211565	4429.51	4150.23	4959.69	4513.14	411.156	1.54368	1.2972	1.6189	1.4866	0.168274	6414.97	8381.13	7620.39	7472.17	991.426
41	A_84_P307510	AT4G08040	1-aminocyclopropane-1-carboxylate synthase 11	5.44551	0.0127644	down	10.8714	0.00468374	down	6.64761	0.00444622	down	9.5422	0.00297961	down	1.43662	0.529768	up	1.17683	0.697357	up	1.63674	0.180726	up	251.252	358.527	131.004	246.928	113.823	2.28783	2.91398	1.63688	2.27956	0.638594	33.3693	38.5218	53.2029	41.698	10.2912	-0.378743	-0.324116	0.20635	-0.165503	0.323191	16.2993	24.326	18.96	19.8618	4.08863
42	A_84_P17839	AT5G51690	1-amino-cyclopropane-1-carboxylate synthase 12	2.56652	0.00248688	down	2.338	0.00246836	down	2.13021	0.0203071	down	1.77086	0.0184373	down	1.1831	0.479088	up	1.42542	0.204895	up	1.562	0.0272132	up	259.47	232.681	173.461	221.871	44.0118	0.729254	0.685245	0.436861	0.61712	0.157653	81.4317	78.3875	90.816	83.5451	6.4782	-0.696685	-0.904179	-0.627218	-0.742694	0.144099	94.2736	84.0479	84.6493	87.6569	5.73813
43	A_84_P544294	AT5G51690	1-amino-cyclopropane-1-carboxylate synthase 12	1.87917	0.00276123	down	1.73948	0.00249949	down	1.56545	0.00679192	down	1.40663	0.0114973	down	1.27356	0.0745118	down	1.06094	0.710271	down	1.02986	0.796104	down	1172.47	1189.39	947.598	1103.15	134.98	0.760522	0.89439	0.741877	0.79893	0.0831947	512.749	663.336	547.899	574.661	78.7801	-0.186745	0.0322165	-0.178976	-0.111168	0.124235	631.023	552.739	589.181	590.981	39.1733
44	A_84_P12287	AT1G01480	1-amino-cyclopropane-1-carboxylate synthase 2	27.3495	0.00985114	up	106.372	0.00359322	up	172.227	0.00016498	up	452.315	0.000191772	up	2.90734	0.281558	down	2.16599	0.0266701	up	1.46258	0.0622796	up	23.1544	122.118	43.0613	62.7778	52.3448	-6.66148	-4.14937	-5.47781	-5.42956	1.25675	1476.22	1291.35	1222.76	1330.11	131.103	-0.42104	-0.766595	-0.780702	-0.656112	0.203701	5341.39	4498.32	4992.25	4943.99	423.6
45	A_84_P17344	AT2G22810	1-aminocyclopropane-1-carboxylate synthase 4	3.85326	0.00600392	down	7.86817	0.00247149	down	4.12874	0.0296649	down	30.1844	0.00227019	down	11.9477	0.0225978	up	11.1505	0.0161056	up	3.11441	0.0475922	up	80.3119	99.8943	108.969	96.3918	14.6462	0.265251	0.693243	0.994051	0.650848	0.366245	20.4608	23.8603	29.2906	24.5372	4.45362	-1.46153	-1.39231	-1.03185	-1.29523	0.230705	13.4985	11.6007	9.3812	11.4934	2.06072
46	A_84_P17628	AT4G26200	1-amino-cyclopropane-1-carboxylate synthase 7	2.41376	0.201191	up	3.75221	0.305265	up	1.69912	0.409205	up	4.05928	0.00218938	up	1.78162	0.423287	up	1.25413	0.90083	up	1.92743	0.682784	up	16.3625	9.70739	3.91599	9.99528	6.22823	-0.294992	-0.935023	-2.06937	-1.09979	0.898591	22.9672	12.6378	28.2022	21.2691	7.91992	0.440161	-0.574196	0.6485	0.171488	0.654129	78.5866	5.68596	60.1899	48.1542	37.9114
47	A_84_P16729	AT4G37770	1-amino-cyclopropane-1-carboxylate synthase 8	1.53862	0.348742	up	1.44356	0.409086	down	1.56758	0.326761	down	5.58413	0.0185212	down	5.72794	0.0650373	up	2.37486	0.129592	up	1.48074	0.450445	up	35.5713	70.8854	58.4075	54.9548	17.9084	-1.07479	0.0331893	-0.0707865	-0.370795	0.611888	94.886	58.6006	90.282	81.2562	19.7549	0.586657	-0.261149	0.42701	0.250839	0.450523	51.7599	25.6593	30.1719	35.8637	13.9502
48	A_84_P15594	AT3G49700	1-aminocyclopropane-1-carboxylate synthase 9	1.02609	0.862324	up	1.31225	0.382302	up	1.59738	0.164653	up	1.77485	0.287688	up	1.1757	0.508044	up	1.83029	0.207631	up	1.59016	0.533556	up	4.27777	4.19472	3.65235	4.04161	0.339661	-0.333981	-0.249065	-0.273454	-0.2855	0.043721	3.1549	4.99958	4.20066	4.11838	0.925084	-0.52728	-0.0155983	-0.202148	-0.248342	0.25895	3.18086	5.31521	7.16969	5.22192	1.99605
49	A_84_P17582	AT4G11280	1-aminocyclopropane-1-carboxylic acid (acc) synthase 6	3.40083	0.00619836	up	3.26734	0.00756871	up	7.15614	0.000535909	up	5.91925	0.00108406	up	1.79004	0.1077	down	1.17553	0.21391	up	1.01207	0.972632	up	591.193	922.379	687.497	733.69	170.357	-2.03612	-1.28118	-1.52983	-1.61571	0.384725	2125.3	2502.25	2594.79	2407.44	248.689	0.0558124	0.138845	0.255875	0.150177	0.100512	2499.73	1930.41	2218.05	2216.06	284.666
50	A_84_P16733	AT1G48130	1-cysteine peroxiredoxin 1	1.1734	0.411434	up	1.28806	0.240535	up	1.05162	0.858536	up	1.08772	0.604686	up	1.12925	0.530042	up	1.01206	0.999966	up	1.04865	0.910485	down	3.68443	3.78936	3.63855	3.70411	0.0773093	-0.355054	-0.201338	-0.084569	-0.213654	0.135662	3.22101	5.37352	4.43751	4.34401	1.0793	-0.303019	0.282809	0.0713282	0.0170396	0.296663	3.43528	5.35329	4.83182	4.54013	0.991717
51	A_84_P13155	AT5G62790	1-deoxy-D-xylulose 5-phosphate reductoisomerase	2.02494	0.00185518	up	1.74889	0.00139969	up	1.10918	0.0145843	up	1.1083	0.079122	up	1.66498	0.00556351	up	1.09649	0.464539	down	1.05512	0.526979	up	9048.73	8377.39	7849.46	8425.2	601.063	-0.87156	-0.869572	-0.788118	-0.843083	0.0476115	16277.7	18807.9	15101.8	16729.1	1893.82	0.221512	0.277428	0.0254507	0.174797	0.132325	13645.1	14123.8	13518.2	13762.4	319.343
52	A_84_P23078	AT3G21500	1-deoxy-D-xylulose 5-phosphate synthase 1	3.95693	0.171194	up	5.40309	0.1226	up	2.47776	0.0384145	up	3.12243	0.0545262	up	6.6105	0.14252	down	10.5568	0.0414151	down	11.4389	0.0575955	down	146.634	43.0443	17.5577	69.0787	68.3632	2.23551	0.580387	-0.537974	0.759308	1.39537	94.2465	260.864	261.338	205.483	96.3336	1.84377	3.16002	3.22728	2.74369	0.780082	425.057	108.524	310.166	281.249	160.236
53	A_84_P22468	AT5G11380	1-deoxy-D-xylulose 5-phosphate synthase 3	1.03939	0.748415	down	1.00269	0.98237	up	1.06403	0.649444	down	1.04365	0.616051	up	1.09247	0.589323	up	1.06718	0.736428	up	1.1371	0.0802343	up	1430.22	1170.11	1349.22	1316.52	133.105	-0.0571194	-0.233513	0.14733	-0.0477673	0.190594	1153.51	1216.71	1340.77	1236.99	95.2608	-0.121362	-0.196942	0.00777149	-0.103511	0.103518	1150.99	1226.56	1319.7	1232.42	84.5094
54	A_84_P20504	AT4G34930	1-phosphatidylinositol phosphodiesterase-related protein	3.45989	0.0061622	down	5.79241	0.00405819	down	1.1019	0.72709	up	1.75628	0.324377	up	16.02	0.00893803	down	4.20201	0.0183634	down	1.57474	0.524088	down	124.484	87.1351	60.8561	90.8251	31.974	3.10473	2.7033	2.36081	2.72294	0.372351	25.8898	25.8576	22.279	24.6755	2.07549	1.08519	0.930865	0.780598	0.932219	0.152302	18.0486	12.3247	12.4979	14.2904	3.25584
55	A_84_P20517	AT4G38690	1-phosphatidylinositol phosphodiesterase-related protein	4.79168	0.00148443	down	7.80459	0.00071044	down	4.02515	0.00529853	down	6.37645	0.002489	down	1.07466	0.81277	up	1.27931	0.236904	up	1.31535	0.130733	up	23676.5	28259.1	19558	23831.2	4352.57	1.92292	2.29139	1.9358	2.05003	0.209115	3940.1	5691.04	4963.93	4865.02	879.651	-0.418262	-0.0403285	-0.172901	-0.210497	0.191751	2509.77	2933.22	3060.51	2834.5	288.337
56	A_84_P786751	AT4G38690	1-phosphatidylinositol phosphodiesterase-related protein	4.73928	0.00125049	down	6.89099	0.00118479	down	4.14692	0.00633122	down	6.17018	0.00290125	down	1.0895	0.788743	up	1.24513	0.252408	up	1.21677	0.331449	up	14956.8	17015.9	10901.6	14291.4	3110.98	2.03841	2.33769	1.87071	2.08227	0.236562	2626.94	3322.41	2794.65	2914.67	362.94	-0.224973	-0.0386491	-0.223576	-0.162399	0.107173	1596.49	2050.18	2120.32	1922.33	284.358
57	A_84_P816936	AT4G38690	1-phosphatidylinositol phosphodiesterase-related protein	4.84553	0.000993235	down	7.3149	0.000882624	down	4.08573	0.00684951	down	6.46866	0.00278842	down	1.11457	0.732208	up	1.32184	0.138373	up	1.26038	0.193316	up	4062.47	4172.17	2711.29	3648.64	813.62	2.14257	2.29421	1.84776	2.09484	0.227022	679.102	794.404	700.675	724.727	61.2987	-0.192125	-0.118407	-0.234897	-0.18181	0.0589263	399.296	478.357	503.129	460.261	54.2306
58	A_84_P23747	AT1G10900	1-phosphatidylinositol-4-phosphate 5-kinase	2.18868	0.00931065	up	1.32296	0.130469	up	1.1923	0.119248	up	1.36872	0.013754	down	1.77946	0.0683249	up	1.0316	0.863476	down	1.01758	0.830865	down	2359.56	2443.4	2823.38	2542.11	247.165	-0.806352	-0.642776	-0.258882	-0.569336	0.281026	5210.2	6020.85	5091.15	5440.73	505.911	0.582437	0.638538	0.4612	0.560725	0.090641	3206.25	3135.14	3068.99	3136.8	68.6437
59	A_84_P10649	AT2G26420	1-phosphatidylinositol-4-phosphate 5-kinase 3	1.15806	0.428926	up	1.37002	0.103402	up	1.14601	0.408383	up	1.54794	0.114092	up	1.16305	0.51698	up	1.15095	0.600391	up	1.31409	0.367601	up	3.47547	3.15219	3.52498	3.38421	0.202459	-0.439481	-0.467132	-0.130508	-0.345707	0.186879	2.96845	4.62929	4.08429	3.89401	0.846616	-0.421016	0.0675411	-0.0485268	-0.134	0.255247	3.84388	5.04381	4.19235	4.36001	0.617288
60	A_84_P17659	AT4G33240	1-phosphatidylinositol-4-phosphate 5-kinases;zinc ion binding;1-phosphatidylinositol-3-phosphate 5-kinases	1.54553	0.0142806	up	2.53437	0.00115112	up	1.5758	0.0145925	up	2.33958	0.00120556	up	1.02331	0.845954	up	1.04336	0.891324	up	1.05858	0.504556	down	1784.66	1671.68	1278.52	1578.29	265.679	-0.571804	-0.552948	-0.76441	-0.629721	0.117025	2518.98	2376.07	2201.69	2365.58	158.903	0.171352	-0.0654359	-0.110764	-0.001616	0.151499	3815.98	3324.61	4005.93	3715.51	351.597
61	A_84_P830147	AT4G33240	1-phosphatidylinositol-4-phosphate 5-kinases;zinc ion binding;1-phosphatidylinositol-3-phosphate 5-kinases	1.43602	0.0203944	up	1.89634	0.00496338	up	1.41464	0.299951	up	1.74362	0.0832974	up	1.04047	0.825972	up	1.02498	0.999966	up	1.04528	0.928349	down	62.0633	67.7765	53.1456	60.9951	7.37369	-0.52448	-0.284233	-0.459706	-0.422806	0.124302	81.9539	81.2937	92.9873	85.4116	6.56901	0.122556	-0.0416384	0.216888	0.0992686	0.130827	95.906	103.952	125.161	108.34	15.1129
62	A_84_P830427	AT4G33240	1-phosphatidylinositol-4-phosphate 5-kinases;zinc ion binding;1-phosphatidylinositol-3-phosphate 5-kinases	1.56548	0.0405864	up	2.49588	0.00200424	up	1.37836	0.0720757	up	2.07272	0.00502428	up	1.14099	0.50212	up	1.00461	0.999966	up	1.05536	0.608524	down	529.05	435.059	345.53	436.546	91.7694	-0.50565	-0.674642	-0.831681	-0.670657	0.163052	733.734	587.532	662.351	661.206	73.1076	0.212168	-0.260948	-0.0233841	-0.0240548	0.236559	942.756	940.565	1141.39	1008.24	115.319
63	A_84_P11381	AT1G09780	2,3-bisphosphoglycerate-independent phosphoglycerate mutase 1	1.98547	0.000752907	up	1.45884	0.00134224	up	2.20119	0.00412888	up	1.79879	0.00774293	up	1.06403	0.607767	down	1.04193	0.777892	up	1.15883	0.151885	up	5719.37	5462.67	4869.3	5350.44	436.006	-0.651637	-0.604683	-0.595215	-0.617178	0.0302148	10375.6	10914.5	9839.66	10376.6	537.431	0.453595	0.374123	0.289192	0.372303	0.0822166	7192.13	7344.8	7318.51	7285.14	81.622
64	A_84_P14656	AT3G51260	20S proteasome alpha subunit PAD1	1.11666	0.0197918	up	1.37709	0.0371486	up	1.18201	0.0394013	down	1.2218	0.0139992	down	1.33714	0.00647778	up	1.01306	0.975025	up	1.2583	0.182738	down	5720.72	5518.46	4724.84	5321.34	526.391	-0.208858	-0.147588	-0.196226	-0.184224	0.0323502	5292.65	6170.91	5950.92	5804.83	456.996	-0.0751009	-0.00613308	0.00613308	-0.0250336	0.0437911	7474.62	5645.65	7555.47	6891.92	1080.05
65	A_84_P19338	AT3G22110	20S proteasome alpha subunit C1	1.18592	0.010215	up	1.17037	0.0311897	up	1.09367	0.159247	up	1.00124	0.985661	up	1.23808	0.044542	up	1.14177	0.107112	up	1.05917	0.532438	up	15942.7	15735.9	13966	15214.9	1086.48	-0.330282	-0.235913	-0.232694	-0.266296	0.0554367	16777.6	18011.1	18097.3	17628.7	738.284	-0.0106726	-0.060852	0.0106726	-0.020284	0.0367182	17388.2	15370.9	17201.4	16653.5	1114.72
66	A_84_P14272	AT1G53850	20S proteasome alpha subunit E1	1.09199	0.0631086	up	1.23424	0.0237821	up	1.07198	0.123599	down	1.06763	0.145433	up	1.52771	0.00621653	up	1.30508	0.0291309	up	1.32148	0.0481739	up	7146.57	6941.66	5997.64	6695.29	612.807	-0.477968	-0.406734	-0.442259	-0.44232	0.0356169	6452.32	7616.49	7377.54	7148.78	614.873	-0.379435	-0.292654	-0.274003	-0.315364	0.0562654	8233.67	6951.21	8000.36	7728.41	683.113
67	A_84_P18340	AT3G14290	20S proteasome alpha subunit E2	1.13437	0.361342	down	1.01548	0.913412	down	1.18262	0.0311353	down	1.06401	0.384474	down	1.09913	0.541776	up	1.05429	0.685936	up	1.049	0.740118	up	1509.28	1489.16	1017.14	1338.53	278.512	0.107479	0.201321	-0.173302	0.045166	0.19493	988.46	1196.68	1239.02	1141.38	134.117	-0.25716	-0.133908	-0.0191107	-0.136726	0.11905	1356.44	1111.97	1184.7	1217.7	125.535
68	A_84_P785587	AT3G14290	20S proteasome alpha subunit E2	1.11463	0.237383	down	1.05757	0.50175	up	1.25776	0.0224856	down	1.00638	0.92532	down	1.11249	0.32225	up	1.01431	0.98225	down	1.04525	0.679648	up	3274.39	3340.73	2478.82	3031.32	479.622	-0.0181079	0.124033	-0.131116	-0.00839726	0.127851	2343.18	2860.8	2733.51	2645.83	269.723	-0.254904	-0.119477	-0.120504	-0.164962	0.0778943	3069.17	2684.06	3186.84	2980.02	262.975
69	A_84_P10550	AT1G47250	20S proteasome alpha subunit F2	1.18461	0.024075	up	1.40898	0.0352459	up	1.11516	0.372796	up	1.00903	0.890953	down	1.15301	0.0548574	up	1.08541	0.695838	up	1.23304	0.237369	down	5444.51	4794.56	4436.65	4891.91	510.929	-0.178576	-0.248775	-0.185342	-0.204231	0.0387244	5692.78	5687.84	5564.3	5648.31	72.7976	0.131721	-0.0220575	0.0108967	0.0401866	0.0809651	7503.28	5657.89	6245.84	6469	942.721
70	A_84_P23897	AT2G27020	20S proteasome alpha subunit G1	1.35276	0.0230294	up	1.62723	0.0100184	up	1.13306	0.188709	up	1.2516	0.00752016	up	1.19327	0.025538	up	1.00053	0.999966	down	1.08955	0.571133	down	13170	12096.3	11068.8	12111.7	1050.66	-0.426385	-0.435874	-0.388572	-0.416944	0.0250246	14417.2	15583.8	18181.7	16060.9	1927.03	-0.0498786	-0.090158	0.19692	0.0189611	0.155427	19944.3	15288.6	20394.9	18542.6	2827.05
71	A_84_P15246	AT1G77440	20S proteasome beta subunit C2	1.67037	0.0008513	up	1.32159	0.00205111	up	1.50851	0.00213427	up	1.22327	0.00148447	up	1.0206	0.584386	up	1.08495	0.339629	down	1.05856	0.136724	down	3583.53	3260.93	2755.88	3200.11	417.161	-0.319097	-0.34199	-0.409399	-0.356828	0.0469444	5119.27	5310.69	5166.27	5198.74	99.7533	0.441426	0.341859	0.36672	0.383335	0.0518214	3993.93	3791.88	4017.59	3934.47	124.049
72	A_84_P18385	AT3G22630	20S proteasome beta subunit D1	1.42472	0.00995831	down	1.11189	0.338444	down	1.39483	0.000871202	down	1.27615	0.00650909	down	1.04267	0.652696	down	1.0208	0.440427	down	1.19671	0.164066	down	11416.4	10667.5	11047.8	11043.9	374.449	0.23562	0.250941	0.476832	0.321131	0.135059	7097.33	8107.13	7566.62	7590.36	505.32	-0.204173	-0.164784	-0.199689	-0.189549	0.0215635	9780.72	8033.87	10195.6	9336.73	1147.22
73	A_84_P22418	AT4G14800	20S proteasome beta subunit D2	1.00985	0.820872	down	1.35958	0.0248478	up	1.19301	0.0561353	down	1.06576	0.234088	down	1.19572	0.0524233	up	1.01215	0.988579	up	1.2118	0.16332	down	13174.3	11389.2	11021.1	11861.5	1151.7	-0.0995007	-0.196359	-0.0683956	-0.121418	0.0667377	11132.3	12033	11217.6	11461	497.24	-0.0965118	-0.136793	-0.173393	-0.135566	0.0384554	16084.3	12887.7	16409.7	15127.2	1946.33
74	A_84_P10478	AT1G13060	20S proteasome beta subunit E1	1.06023	0.535574	up	1.25068	0.0697595	up	1.13167	0.0522901	down	1.02165	0.844689	up	1.14737	0.3298	up	1.04572	0.355314	down	1.06694	0.665226	down	1411.44	1269.31	939.426	1206.72	242.15	-0.0117054	-0.0516243	-0.310457	-0.124596	0.162194	1209.67	1288.83	1203.96	1234.15	47.4378	0.0117054	-0.0493708	-0.0830078	-0.0402244	0.0480145	1407.04	1265.47	1513.56	1395.36	124.458
75	A_84_P266130	AT1G56450	20S proteasome beta subunit G1	1.40848	0.0193969	up	1.84728	0.0153237	up	1.17664	0.0351218	up	1.24546	0.104395	up	1.18775	0.119239	up	1.00782	0.999966	down	1.24876	0.352928	down	10406.7	10738.3	8849.02	9997.99	1008.76	-0.550219	-0.391764	-0.495577	-0.479186	0.080489	11593.1	14851	15018.5	13820.9	1931.11	-0.148497	0.0562716	0.137083	0.0149527	0.147205	20608.7	13863.2	17858.7	17443.5	3391.88
76	A_84_P14961	AT5G40580	20S proteasome beta subunit PBB2	1.29391	0.0155235	down	1.1302	0.155617	up	1.33033	0.0123803	down	1.1312	0.0196593	down	1.14725	0.129322	up	1.11584	0.353553	up	1.11439	0.209917	down	5316.28	4821.44	3885.77	4674.5	726.487	0.0335903	0.0058403	-0.130062	-0.0302105	0.0875801	3265.01	3525.07	3738.39	3509.49	237.076	-0.423774	-0.465735	-0.316333	-0.401947	0.0770557	5257.33	4448.48	5032.32	4912.71	417.482
77	A_84_P14473	AT2G05840	20S proteasome subunit PAA2	1.58886	0.00339043	down	1.15935	0.120432	down	1.72195	0.00235569	down	1.6561	0.000465491	down	1.14818	0.118708	up	1.05944	0.649407	up	1.24412	0.0735565	down	8775.29	7647.96	6347.83	7590.36	1214.75	0.490496	0.405328	0.311877	0.402567	0.0893412	4554.58	4989.17	4374.11	4639.29	316.154	-0.209667	-0.230714	-0.355885	-0.265422	0.0790466	6577.04	5483.75	6204.39	6088.39	555.802
78	A_84_P525885	AT1G53780	26S protease regulatory subunit 7-like B	1.75364	0.0012487	down	1.30341	0.0130038	down	1.77623	0.00430606	down	1.38788	0.0128422	down	1.90612	0.0115709	down	1.93067	0.0127922	down	2.02965	0.0117214	down	4003.88	3473.93	2944.31	3474.04	529.784	0.9282	0.836574	0.773294	0.846023	0.0778837	1883.05	1947.57	1937.73	1922.78	34.7627	0.0858374	-0.0180817	0.0392466	0.0356674	0.0520519	2386.5	2560.29	2477.5	2474.76	86.9281
79	A_84_P811265	AT1G53780	26S protease regulatory subunit 7-like B	1.69213	0.0232295	down	1.21262	0.334794	down	1.72661	0.0207971	down	1.26622	0.138199	down	2.05763	0.0488451	down	2.09957	0.0247581	down	2.14857	0.0359218	down	871.294	621.991	502.011	665.099	188.378	1.17015	0.797086	0.66327	0.876835	0.262681	374.449	371.822	377.42	374.563	2.80089	0.197722	0.0350368	0.121234	0.117998	0.081391	413.699	502.309	600.965	505.658	93.6777
80	A_84_P17056	AT1G09100	26S proteasome AAA-ATPase subunit RPT5B	1.63046	0.00619836	down	1.16142	0.141904	down	1.5352	0.00367992	down	1.41308	0.00278531	down	1.12187	0.243518	up	1.19148	0.220579	up	1.08452	0.407161	down	1416.58	1323.65	1026.82	1255.69	203.575	0.364156	0.379468	0.188492	0.310705	0.106116	697.628	856.22	695.916	749.922	92.061	-0.411764	-0.268768	-0.503198	-0.394577	0.118156	1058.97	880.69	1078.61	1006.09	109.042
81	A_84_P13981	AT5G23540	26S proteasome non-ATPase regulatory subunit 14	1.05361	0.21923	up	1.53269	0.00533243	up	1.00172	0.991002	up	1.18753	0.0441732	up	1.11576	0.15835	up	1.06081	0.618865	up	1.15675	0.210902	down	19354.7	17247.8	15860.8	17487.8	1759.26	-0.171279	-0.224345	-0.169932	-0.188519	0.0310338	17521.9	17988.3	18386.7	17965.6	432.855	-0.0688381	-0.183464	-0.087223	-0.113175	0.0615622	26430.9	21825.2	27049.3	25101.8	2854.39
82	A_84_P79899	AT5G57950	26S proteasome non-ATPase regulatory subunit 9	1.09573	0.108888	down	1.02117	0.585797	down	1.01597	0.858461	up	1.01822	0.659611	up	1.02294	0.710922	down	1.08826	0.394521	up	1.01646	0.600545	up	637.591	649.408	539.557	608.852	60.3014	-0.0314178	0.108278	0.0162897	0.03105	0.0710081	495.543	568.786	563.83	542.72	40.9315	-0.149076	-0.102726	-0.0507135	-0.100838	0.0492081	545.791	538.305	584.489	556.195	24.7877
83	A_84_P841932	AT5G57950	26S proteasome non-ATPase regulatory subunit 9	1.65532	0.0129866	down	1.37403	0.0543985	down	1.86471	0.00258184	down	1.42073	0.0253727	down	1.102	0.509969	up	1.02223	0.956362	down	1.06578	0.731077	up	4912.46	3891.23	4301.35	4368.35	513.899	0.408041	0.185027	0.504949	0.366006	0.164051	2582.8	2420.25	2713.83	2572.29	147.071	-0.273501	-0.519811	-0.29	-0.361104	0.137692	2573.18	2972.68	3391.59	2979.15	409.244
84	A_84_P17276	AT2G32730	26S proteasome regulatory complex, non-ATPase subcomplex, Rpn2/Psmd1 subunit	1.10548	0.0238128	up	1.21245	0.00142867	up	1.00874	0.910913	down	1.00983	0.75964	down	1.10869	0.0387189	up	1.00581	0.999966	down	1.10434	0.0640556	down	7707.07	7112.71	6287.68	7035.82	712.813	-0.131555	-0.134134	-0.136646	-0.134112	0.00254591	7315.38	7641.62	7795.28	7584.09	245.065	0.0391617	-0.0504198	0.0429392	0.0105604	0.0528441	7901.38	7496.23	8489.6	7962.4	499.491
85	A_84_P817592	AT2G32730	26S proteasome regulatory complex, non-ATPase subcomplex, Rpn2/Psmd1 subunit	1.12412	0.183955	down	1.14846	0.225387	down	1.27458	0.0587218	down	1.64335	0.00295052	down	1.17876	0.214437	up	1.03961	0.833379	up	1.21391	0.13868	down	81.82	77.9955	59.445	73.0868	11.9679	0.160757	0.204896	-0.0115781	0.118025	0.114388	60.8785	69.1552	59.362	63.1319	5.27115	-0.0198007	0.0115781	-0.144082	-0.0507682	0.0823211	65.8243	54.21	57.4452	59.1599	5.994
86	A_84_P15379	AT1G04810	26S proteasome regulatory subunit N2	1.41031	0.00615742	down	1.0103	0.89756	down	1.3547	0.00636004	down	1.3003	0.0104874	down	1.01219	0.888925	down	1.02851	0.741306	up	1.30274	0.0560871	down	1650.65	1405.77	1211.74	1422.72	219.945	0.319087	0.200617	0.161698	0.227134	0.0819767	941.607	1073.32	928.169	981.03	80.2027	-0.244786	-0.208437	-0.353414	-0.268879	0.0754314	1408.77	1182.44	1339.77	1310.33	116.001
87	A_84_P18567	AT4G24820	26S proteasome regulatory subunit Rpn7	1.06899	0.357742	down	1.2196	0.0181066	up	1.12167	0.478269	down	1.0515	0.75328	up	1.09758	0.550086	up	1.04603	0.846379	up	1.05675	0.736777	down	11787.8	9798.89	9404.29	10330.3	1277.52	0.0186682	-0.134729	-0.0186682	-0.0449098	0.0799948	9544.48	9435.91	9239.85	9406.75	154.393	-0.0399199	-0.208951	-0.174606	-0.141159	0.0893416	11123.9	11416.9	12700	11746.9	838.255
88	A_84_P813827	AT4G24820	26S proteasome regulatory subunit Rpn7	1.09244	0.375613	up	1.4158	0.0110727	up	1.05119	0.846526	down	1.08516	0.520726	up	1.11576	0.437021	up	1.02922	0.994557	down	1.16933	0.239789	down	974.213	868.316	718.451	853.66	128.51	-0.08392	-0.136734	-0.234705	-0.151786	0.0765108	962.368	887.621	868.043	906.01	49.7788	0.144395	-0.124776	-0.0923161	-0.0242324	0.146935	1057.64	1033.04	1292.12	1127.6	143.008
89	A_84_P23946	AT2G20580	26S proteasome regulatory subunit S2 1A	1.34331	0.016855	up	1.60956	0.00106847	up	1.11381	0.0899069	up	1.21041	0.00276352	up	1.25835	0.016534	up	1.04336	0.817239	up	1.05675	0.26488	down	6707.22	6072	5657.92	6145.71	528.521	-0.445408	-0.475747	-0.402288	-0.441148	0.0369142	8425.61	7821.02	7932.01	8059.55	321.842	0.129623	-0.130328	-0.0453615	-0.0153554	0.132548	9452.2	8500.64	9787.86	9246.9	667.715
90	A_84_P763431	AT4G28470	26S proteasome regulatory subunit S2 1B	1.19695	0.0136556	up	1.0749	0.0457403	up	1.07592	0.11634	up	1.07422	0.226877	down	1.26696	0.0295962	down	1.40949	0.0129957	down	1.46293	0.0124301	down	4487.53	4408.91	3725.98	4207.47	418.834	0.0916739	0.179379	0.111937	0.127663	0.0459191	4865.49	5125.2	4744.1	4911.6	194.69	0.454304	0.376802	0.329965	0.387023	0.0627966	4127.9	4139.86	4385.15	4217.64	145.192
91	A_84_P866578	AT4G28470	26S proteasome regulatory subunit S2 1B	1.15512	0.167503	up	1.01445	0.877322	up	1.0933	0.427756	up	1.067	0.555011	down	1.06422	0.6641	down	1.12441	0.288072	down	1.15194	0.147088	down	4801.18	5130.99	3774.51	4568.89	707.445	-0.0359283	0.173126	-0.0944629	0.0142449	0.140673	4781.66	5749.87	4878.04	5136.52	533.353	0.204162	0.317651	0.145061	0.222291	0.0877118	4544.14	3992.24	4379.86	4305.41	283.384
92	A_84_P20570	AT5G09900	26S proteasome regulatory subunit, putative (RPN5)	1.20641	0.0652326	down	1.07313	0.469892	down	1.17737	0.155971	down	1.18684	0.124432	down	1.01851	0.889832	up	1.04363	0.766841	up	1.08586	0.506886	down	17918.3	16643.3	16371.3	16977.7	825.902	0.0910282	0.0977421	0.249329	0.146033	0.0895196	12469.1	13791.6	15131.4	13797.4	1331.12	-0.186079	-0.19318	0.00521183	-0.124682	0.112548	15710.5	12621.9	16307	14879.8	1978
93	A_84_P22902	AT2G20140	26S proteasome subunit RPT2B	1.15616	0.207295	up	1.06818	0.230642	down	1.18176	0.0818621	up	1.09981	0.0284005	down	1.02012	0.612856	down	1.00199	0.999966	up	1.05033	0.455836	down	3923.96	3865.44	3398.36	3729.25	288.049	-0.0438766	0.0476494	0.0372181	0.0136636	0.0501035	3873.19	3972.05	4845.59	4230.28	535.167	0.183302	0.0671349	0.418563	0.223	0.179046	3370.64	2972.56	3454.96	3266.05	257.643
94	A_84_P17535	AT3G61140	26S proteasome, regulatory subunit Rpn7;Proteasome component (PCI) domain	1.22463	0.0217872	up	1.39986	0.00299642	up	1.13084	0.354613	up	1.27578	0.000843691	up	1.01505	0.793503	down	1.09924	0.672933	down	1.11377	0.0328673	down	2767.98	2409.56	2370.57	2516.04	219.059	-0.24463	-0.33149	-0.179667	-0.251929	0.0761742	3007.9	3078.78	2934.38	3007.02	72.2075	0.121259	0.00233459	-0.00233459	0.0404196	0.0700477	3192.85	3140.82	3540.05	3291.24	217.041
95	A_84_P15951	AT5G53000	2A phosphatase associated protein of 46 kD	1.29654	0.0050052	up	1.94996	0.000592889	up	1.1845	0.0935748	up	1.5318	0.000584174	up	1.12048	0.112086	up	1.02365	0.930832	up	1.13611	0.0207068	down	1634.04	1405.66	1219.35	1419.68	207.701	-0.313725	-0.417721	-0.447494	-0.39298	0.0702322	1725.93	1832.47	1806.16	1788.19	55.4994	0.0111685	-0.0549393	-0.0111685	-0.0183131	0.033628	2564.8	2454.96	2699.43	2573.06	122.448
96	A_84_P17361	AT3G11630	2-Cys peroxiredoxin BAS1	1.3431	0.0864134	up	1.17223	0.342772	up	1.15972	0.0982615	down	1.04292	0.630484	down	1.63409	0.0658284	up	1.04909	0.685434	up	1.33663	0.111137	up	41011.2	51326.2	36451.4	42929.6	7620.66	-0.668553	-0.231675	-0.550032	-0.48342	0.225928	49231.4	63927.6	55276.4	56145.2	7386.54	-0.159029	0.0653062	-0.0798316	-0.0578513	0.113771	50315.6	48038.4	41853.3	46735.7	4378.98
97	A_84_P811611	AT3G11630	2-Cys peroxiredoxin BAS1	1.33866	0.0307781	up	1.10969	0.46069	up	1.28382	0.0570814	down	1.1454	0.138593	down	1.70836	0.0303691	up	1.006	0.999966	down	1.34407	0.133038	up	6164.45	6685.22	4879	5909.56	929.697	-0.460033	-0.229828	-0.508857	-0.399573	0.149016	7155.33	8570.98	7360.11	7695.47	765.091	0.000976562	0.108891	-0.0462027	0.0212218	0.0795044	6515.73	6446.45	5354.02	6105.4	651.632
98	A_84_P21504	AT5G06290	2-cysteine peroxiredoxin B	1.58743	0.0366304	up	1.08571	0.634871	up	1.32624	0.638893	up	1.30699	0.62337	up	1.1113	0.873351	up	1.07706	0.713552	down	1.3378	0.174184	up	13843	14977.5	9687.67	12836	2784.96	-0.468164	-0.241318	-0.694533	-0.468005	0.226607	17877.7	23549	17859.6	19762.1	3279.56	0.146808	0.391787	0.0574603	0.198685	0.173095	13466.2	13953.3	11197.7	12872.4	1470.63
99	A_84_P22092	AT3G07480	2Fe-2S ferredoxin-like protein	1.12121	0.0614136	up	1.07719	0.310204	up	1.30105	0.587813	up	1.27005	0.596105	up	1.2869	0.616303	down	1.10902	0.437157	down	1.09147	0.452519	down	30265.9	28073.8	22992.9	27110.9	3730.87	-0.00407267	0.000659466	-0.112011	-0.0384749	0.0637285	28995.2	31208.1	28477.6	29560.3	1450.31	0.180011	0.133592	0.0661368	0.12658	0.0572601	29262.7	24871.3	27461.8	27198.6	2207.48
100	A_84_P554123	AT1G50780	2Fe-2S ferredoxin-like protein	1.72683	0.423842	up	1.24917	0.418862	up	1.00691	0.99071	down	1.06043	0.783255	up	1.13195	0.617419	up	1.53608	0.737329	down	1.04067	0.944508	down	5.33658	4.18913	5.13731	4.88767	0.613105	-0.195941	-0.432001	0.0377207	-0.19674	0.234862	4.49911	6.06696	20.2751	10.2804	8.69109	-0.196253	0.0825558	1.88785	0.591386	1.1314	4.01121	7.24153	6.30811	5.85362	1.66243
101	A_84_P18085	AT1G60950	2Fe-2S ferredoxin-like superfamily protein	1.12003	0.569906	up	1.48628	0.185727	down	1.15564	0.452815	down	1.39594	0.031509	down	1.55709	0.0754877	up	1.203	0.641913	up	1.65787	0.17517	up	241533	257407	167548	222162	47958.8	-0.205501	-0.000466347	-0.44458	-0.216849	0.222274	242925	292388	192830	242714	49779.6	0.0487576	0.163605	-0.372315	-0.0533177	0.282165	166168	154214	101340	140574	34499.6
102	A_84_P800976	AT1G60950	2Fe-2S ferredoxin-like superfamily protein	1.3325	0.452162	up	1.29646	0.452969	down	1.09824	0.817327	down	1.34145	0.208469	down	1.94749	0.172286	up	1.3308	0.641294	up	1.88217	0.117152	up	920.418	1028.8	453.68	800.965	305.601	-0.232962	0.0408392	-0.965013	-0.385712	0.520033	835.649	1434.26	793.599	1021.17	358.362	-0.126388	0.50042	-0.288764	0.0284227	0.416746	679.162	552.581	429.974	553.905	124.599
103	A_84_P801061	AT1G60950	2Fe-2S ferredoxin-like superfamily protein	1.28418	0.246782	up	1.38293	0.168791	down	1.15918	0.576021	down	1.62209	0.0254049	down	1.90925	0.0449721	up	1.28258	0.576756	up	1.62775	0.124788	up	111163	109757	73019.8	97979.9	21627.5	-0.225953	-0.13112	-0.543709	-0.300261	0.216099	117581	151801	98920.8	122768	26819.1	0.100985	0.31699	-0.236211	0.0605879	0.278804	76232.8	68055.6	53143.1	65810.5	11707.5
104	A_84_P801134	AT1G60950	2Fe-2S ferredoxin-like superfamily protein	1.31212	0.401168	up	1.33495	0.28193	down	1.17072	0.628362	down	1.51193	0.0187879	down	1.99414	0.0736037	up	1.29817	0.681538	up	1.76072	0.0769975	up	14280.3	15289.9	8483.49	12684.5	3673.06	-0.26669	-0.0549335	-0.729418	-0.350347	0.344936	15049.1	22015.2	11819.1	16294.5	5210.89	0.0549335	0.451228	-0.381516	0.0415487	0.416533	9461.71	9558.17	7046.86	8688.91	1422.88
105	A_84_P808752	AT1G60950	2Fe-2S ferredoxin-like superfamily protein	1.21451	0.217296	up	1.37548	0.102544	down	1.11804	0.534242	down	1.52696	0.0250782	down	1.73557	0.030277	up	1.27816	0.426637	up	1.5634	0.116631	up	176784	190884	141228	169632	25589.3	-0.322491	-0.0985818	-0.357896	-0.259656	0.140614	191627	241947	172324	201966	35944.2	0.0397878	0.223645	-0.201281	0.0207171	0.213104	128272	120620	96882.3	115258	16367.2
106	A_84_P808768	AT1G60950	2Fe-2S ferredoxin-like superfamily protein	1.17521	0.289844	up	1.37859	0.100703	down	1.13537	0.420917	down	1.4229	0.018622	down	1.65424	0.0402192	up	1.23978	0.432386	up	1.60271	0.0815575	up	219781	233944	168808	207511	34257.8	-0.309959	-0.106655	-0.402077	-0.272897	0.151158	231031	279799	203945	238258	38440.1	0.00803137	0.131807	-0.259769	-0.0399769	0.200154	154707	147879	118521	140369	19226.6
107	A_84_P135765	AT4G32590	2Fe-2S iron-sulfur cluster binding domain-containing protein	1.28028	0.0129376	up	1.20357	0.0174101	up	1.0624	0.218263	down	1.01479	0.703303	up	1.36713	0.0160443	up	1.00512	0.999966	up	1.1527	0.0788823	up	14634.1	14622.4	12357	13871.2	1311.34	-0.414314	-0.302266	-0.369761	-0.362114	0.0564142	15800.5	19542.5	16816.9	17386.7	1934.95	-0.0577126	0.0964041	-0.0556593	-0.00565592	0.0883925	14996.7	15926.4	15798.5	15573.9	503.936
108	A_84_P847790	AT4G32590	2Fe-2S iron-sulfur cluster binding domain-containing protein	1.27058	0.0104635	up	1.21623	0.0359301	up	1.04429	0.57423	down	1.05811	0.330879	up	1.37587	0.0342412	up	1.03695	0.709407	up	1.197	0.0734631	up	7876.64	7896.1	6337.06	7369.94	894.547	-0.385949	-0.269186	-0.411152	-0.355429	0.0757442	8685.75	9916.39	8783.67	9128.6	683.996	0.00108528	0.0397224	-0.070631	-0.0099411	0.0559969	8497.52	8452.99	8079.96	8343.49	229.307
109	A_84_P53990	AT5G17380	2-hydroxyacyl-CoA lyase	1.69428	0.00392269	up	3.37045	0.00215556	up	1.76105	0.00647732	up	2.24508	0.00257094	up	1.2344	0.110334	up	1.28305	0.164854	up	1.21618	0.35801	down	1680.64	1810.97	1334.37	1608.66	246.318	-0.916066	-0.695116	-0.960358	-0.85718	0.142088	2471.18	2832.44	2640.81	2648.14	180.741	-0.113913	-0.0695944	-0.106024	-0.0965103	0.0236412	5816.39	4169.75	5247.87	5078.01	836.357
110	A_84_P22831	AT1G74040	2-isopropylmalate synthase 1	1.26469	0.0358902	down	1.53721	0.00736604	down	1.2986	0.0224781	down	1.33156	0.00845404	down	1.16546	0.0869681	up	1.13503	0.428287	up	1.34545	0.0688817	up	3633.61	3630.78	2940.17	3401.52	399.548	0.134327	0.246406	0.117383	0.166039	0.0701137	2424.82	3029.2	2443.07	2632.36	343.789	-0.203238	-0.0347052	-0.280305	-0.172749	0.125606	1998.85	2206.57	1981.69	2062.37	125.178
111	A_84_P16816	AT5G23020	2-isopropylmalate synthase 2	1.86261	0.160558	up	1.15327	0.748602	up	2.80264	0.0277493	up	2.56035	0.0245455	up	1.70589	0.309858	down	1.13372	0.875733	down	1.30142	0.608901	up	779.319	346.554	309.424	478.432	261.236	0.334154	-0.721775	-0.709909	-0.365843	0.606244	746.791	1072.63	630.878	816.766	229.038	0.518611	0.888457	0.187376	0.531481	0.350718	438.59	683.077	350.207	490.625	172.428
112	A_84_P18804	AT5G57300	2-methoxy-6-polyprenyl-1,4-benzoquinol methylase	1.54209	0.0074085	up	1.67673	0.0011499	up	1.47387	0.0275223	up	1.83757	0.00137379	up	1.11162	0.265654	up	1.06244	0.822931	up	1.21825	0.0275291	up	2186.74	1820.93	1720.16	1909.28	245.516	-0.57497	-0.725869	-0.632647	-0.644495	0.076144	2949.14	2741.48	2907.35	2865.99	109.836	0.10251	-0.155358	-0.00597143	-0.0196064	0.129474	2863.58	2927.48	3152.6	2981.22	151.817
113	A_84_P12446	AT1G34430	2-oxoacid dehydrogenases acyltransferase family protein	1.46447	0.0253409	down	1.77678	0.0133222	down	1.57828	0.00662173	down	1.66827	0.00709477	down	1.22587	0.235506	up	1.13747	0.291836	up	1.3056	0.143886	up	9825.6	9258.92	10036.6	9707.04	402.165	0.263121	0.290623	0.582337	0.378694	0.176896	6189.56	7290.07	6029.22	6502.95	686.362	-0.157622	-0.0740538	-0.283377	-0.171684	0.105368	4521.41	5660.43	5206.02	5129.29	573.375
114	A_84_P17405	AT3G25860	2-oxoacid dehydrogenases acyltransferase family protein	1.39521	0.0127719	down	2.3341	0.0029805	down	1.5113	0.00421681	down	1.95917	0.00164301	down	1.23475	0.112673	up	1.1399	0.185487	up	1.47104	0.0646294	up	12243.1	13529.9	10630.8	12134.6	1452.59	0.280871	0.538265	0.365726	0.394954	0.131162	7837.07	9271.16	8350.9	8486.38	726.577	-0.11674	-0.0268326	-0.113013	-0.0855287	0.0508665	4845.07	5223.62	4478.63	4849.11	372.511
115	A_84_P23064	AT3G06850	2-oxoacid dehydrogenases acyltransferase family protein	15.1483	0.000533929	down	12.361	0.000789027	down	10.5379	0.00160975	down	9.23049	0.00132001	down	1.32028	0.42235	down	1.08878	0.595674	up	1.01429	0.951064	up	39642.1	53157.1	42563.7	45121	7111.17	3.26592	3.80235	3.65708	3.57512	0.277449	2674.96	2954.57	3055.23	2894.92	197.028	-0.377558	-0.386654	-0.273684	-0.345966	0.0627626	2922.78	3519.13	3779.11	3407.01	439.035
116	A_84_P807714	AT1G34430	2-oxoacid dehydrogenases acyltransferase family protein	1.36087	0.0337713	down	1.71549	0.0105874	down	1.51706	0.00989124	down	1.65649	0.00257055	down	1.28646	0.0537768	up	1.15401	0.463102	up	1.33228	0.123636	up	21236.6	22022.2	18642.4	20633.8	1768.74	0.186053	0.351662	0.286649	0.274788	0.0834389	13043	17742.2	13989.5	14924.9	2485.34	-0.27126	0.0201235	-0.25808	-0.169739	0.164558	10892.8	12592.8	10305	11263.5	1188.08
117	A_84_P815262	AT3G06850	2-oxoacid dehydrogenases acyltransferase family protein	19.2386	0.000513302	down	15.9734	0.000923308	down	12.0233	0.00130587	down	11.6988	0.00109108	down	1.20858	0.56041	down	1.32395	0.0867078	up	1.12975	0.604511	up	2332.21	2914.23	1735.49	2327.31	589.383	3.65956	4.09418	3.52177	3.75851	0.298756	111.401	122.404	113.683	115.829	5.80691	-0.482331	-0.498974	-0.540972	-0.507426	0.0302205	110.513	154.53	138.713	134.585	22.2971
118	A_84_P815292	AT3G25860	2-oxoacid dehydrogenases acyltransferase family protein	1.50179	0.0439615	down	2.08631	0.0100334	down	1.59044	0.0356433	down	1.79274	0.0111701	down	1.2844	0.0953507	up	1.21281	0.564618	up	1.49473	0.150174	up	225.599	182.705	154.683	187.663	35.7169	0.451092	0.260052	0.195211	0.302118	0.133026	115.124	148.706	102.896	122.242	23.72	-0.273515	-0.0567665	-0.523401	-0.284561	0.233513	75.7116	98.9141	76.7351	83.7869	13.1105
119	A_84_P863090	AT3G25860	2-oxoacid dehydrogenases acyltransferase family protein	1.37138	0.108517	down	2.32848	0.0113936	down	1.48409	0.0101586	down	1.84564	0.0035461	down	1.25212	0.28721	up	1.15703	0.42526	up	1.5797	0.0854424	up	1524.63	1486.7	941.309	1317.54	326.382	0.481757	0.558616	0.0746036	0.371659	0.260112	918.876	1025.31	821.719	921.967	101.828	-0.00279188	0.00279188	-0.251908	-0.0839693	0.145466	483.649	601.496	475.509	520.218	70.5065
120	A_84_P238063	AT5G48020	2-oxoglutarate (2OG) and Fe(II)-dependent oxygenase superfamily protei	1.25764	0.0564911	up	1.92082	0.00637038	up	1.20792	0.020096	up	1.59286	0.00166367	up	1.16551	0.165381	up	1.11943	0.378683	up	1.03465	0.857472	down	3903.43	3693.23	2803.61	3466.76	583.837	-0.391237	-0.357892	-0.580128	-0.443086	0.119847	3914.31	4847.62	3965	4242.31	524.827	-0.141254	0.0147371	-0.210583	-0.112367	0.115404	7031.01	5709.95	5839.87	6193.61	728.112
121	A_84_P10060	AT4G25310	2-oxoglutarate (2OG) and Fe(II)-dependent oxygenase superfamily protein	1.02896	0.88889	up	1.20035	0.380991	up	1.13937	0.842379	up	1.36667	0.612837	up	1.04025	0.947864	up	1.15187	0.709268	up	1.18439	0.782818	up	6.83561	4.14377	5.00712	5.32883	1.37446	0.159245	-0.449677	-0.00128078	-0.0972376	0.315599	5.52094	5.62839	4.65318	5.26751	0.534727	0.0970545	-0.0276632	-0.237533	-0.0560471	0.16909	6.78596	5.41682	5.46197	5.88825	0.777769
122	A_84_P10973	AT4G13400	2-oxoglutarate (2OG) and Fe(II)-dependent oxygenase superfamily protein	1.607	0.0063173	down	2.03368	0.00207705	down	1.34434	0.0683724	down	1.77783	0.00468649	down	1.19629	0.188154	down	1.00076	0.999966	down	1.04579	0.718419	down	986.157	836.423	872.155	898.245	78.2022	0.686404	0.562023	0.797734	0.682053	0.117916	506.883	540.384	592.24	546.502	43.0064	-0.0277972	-0.0879922	0.108843	-0.00231536	0.100862	388.179	387.254	465.706	413.713	45.0297
123	A_84_P12833	AT4G03050	2-oxoglutarate (2OG) and Fe(II)-dependent oxygenase superfamily protein	1.16037	0.427419	up	1.26953	0.325342	up	1.03134	0.934874	up	1.09357	0.600297	up	1.16449	0.512221	up	1.03501	0.998149	up	1.00309	0.994248	up	3.4884	3.16246	3.53651	3.39579	0.203495	-0.351025	-0.379337	-0.0426989	-0.257687	0.186723	2.97728	4.66464	4.10736	3.91643	0.85973	-0.333628	0.161615	0.0426989	-0.0431045	0.258531	3.04724	5.06585	4.23271	4.11527	1.01442
124	A_84_P13494	AT2G36690	2-oxoglutarate (2OG) and Fe(II)-dependent oxygenase superfamily protein	1.58698	0.4269	up	1.41504	0.677556	down	3.6779	0.100163	down	4.53547	0.00503912	down	4.65235	0.0685043	up	1.25458	0.913307	down	1.45151	0.740594	up	14.5489	31.1565	10.7936	18.833	10.8364	-0.778338	0.433486	-0.920511	-0.421788	0.744092	22.5274	45.3479	17.9134	28.5962	14.6897	0.0983934	0.955224	-0.320139	0.244493	0.650113	32.5774	6.84632	6.33706	15.2536	15.005
125	A_84_P14723	AT4G03070	2-oxoglutarate (2OG) and Fe(II)-dependent oxygenase superfamily protein	1.12818	0.526868	up	1.32284	0.215347	up	1.55498	0.0166136	down	1.84064	0.00754411	down	2.12539	0.0493744	up	1.21154	0.288479	up	1.14561	0.480312	down	276.5	302.807	346.177	308.495	35.1852	-0.617195	-0.372873	-0.00439882	-0.331489	0.308487	295.814	398.736	330.2	341.583	52.3968	-0.273819	0.00439882	-0.203058	-0.157492	0.144597	320.879	423.252	404.351	382.827	54.4753
126	A_84_P15157	AT1G22950	2-oxoglutarate (2OG) and Fe(II)-dependent oxygenase superfamily protein	1.29812	0.144507	up	1.02117	0.88519	up	1.02241	0.937323	down	1.57095	0.0101267	down	1.14577	0.525519	up	1.15836	0.608671	down	1.40011	0.0373413	down	836.57	729.319	886.736	817.542	80.4154	-0.156795	-0.241529	0.215787	-0.0608455	0.243289	876.755	1158.1	1090.73	1041.86	146.9	0.156857	0.405839	0.384022	0.315573	0.137884	725.131	796.171	816.773	779.359	48.0789
127	A_84_P15238	AT1G80320	2-oxoglutarate (2OG) and Fe(II)-dependent oxygenase superfamily protein	24.6937	0.000494372	up	23.3791	0.000254258	up	31.3426	0.000618738	up	32.2691	0.000451318	up	1.24136	0.230743	up	1.5756	0.204193	up	1.71339	0.0664583	up	108.736	86.9255	74.4721	90.0444	17.3434	-4.45069	-4.66046	-4.70818	-4.60644	0.136981	2284.91	2525.68	1718.75	2176.44	414.255	0.188519	0.180525	-0.31015	0.0196314	0.285627	2069.53	1898.48	1873.86	1947.29	106.575
128	A_84_P16678	AT4G25420	2-oxoglutarate (2OG) and Fe(II)-dependent oxygenase superfamily protein	2.39427	0.00535665	down	2.5309	0.0464268	down	5.83519	0.0117009	down	8.35946	0.00307666	down	2.21253	0.0889254	up	1.10152	0.914733	down	1.49284	0.409893	down	390.396	408.504	290.46	363.12	63.5736	1.01088	1.1895	0.872844	1.02441	0.158758	162.542	134.032	144.971	147.182	14.3833	-0.00727701	-0.438045	-0.260214	-0.235179	0.216473	79.966	160.652	182.051	140.89	53.8355
129	A_84_P17188	AT1G20270	2-oxoglutarate (2OG) and Fe(II)-dependent oxygenase superfamily protein	2.3283	0.00157477	up	1.83919	0.0036246	up	2.12819	0.00443213	up	1.68869	0.0032868	up	1.09506	0.528093	up	1.00094	0.999966	up	1.00545	0.95553	up	1154.65	921.775	989.68	1022.04	119.762	-0.833088	-1.04486	-0.766947	-0.88163	0.145174	2296.38	2403.79	2253.91	2318.03	77.247	0.404783	0.318202	0.28996	0.337648	0.0598308	1730.21	1603.45	1933.37	1755.68	166.424
130	A_84_P17214	AT1G35190	2-oxoglutarate (2OG) and Fe(II)-dependent oxygenase superfamily protein	1.16308	0.310381	down	1.35796	0.0449889	up	1.28882	0.0795422	down	1.02947	0.650492	down	1.08773	0.578081	up	1.01873	0.998996	down	1.28523	0.0402827	down	2476.36	1841.12	2109.07	2142.19	318.915	0.0259948	-0.288443	0.0829454	-0.0598343	0.200018	1703.93	1698.26	1976.47	1792.89	159.016	-0.267394	-0.424737	-0.141224	-0.277785	0.142042	2558.45	2629.1	2930.14	2705.9	197.384
131	A_84_P17453	AT3G11180	2-oxoglutarate (2OG) and Fe(II)-dependent oxygenase superfamily protein	1.75791	0.273645	down	1.40304	0.515756	down	3.24816	0.425695	down	4.33798	0.302771	down	3.46369	0.500809	up	1.87456	0.312054	up	1.12027	0.893243	up	4.89613	5.54712	11.6853	7.37619	3.74599	-0.311764	-0.0184631	1.23179	0.300519	0.819725	3.05817	4.51543	3.95909	3.84423	0.735387	-0.744769	-0.335103	-0.46016	-0.513344	0.209948	2.98989	5.07874	6.19394	4.75419	1.6265
132	A_84_P18869	AT1G28030	2-oxoglutarate (2OG) and Fe(II)-dependent oxygenase superfamily protein	1.11598	0.465617	up	1.26657	0.360753	up	1.00965	0.985056	up	1.09163	0.631506	up	1.11272	0.604994	up	1.00669	0.999966	up	1.04272	0.937089	down	4.47716	4.04612	4.38673	4.30334	0.227296	-0.255359	-0.288198	0.00376701	-0.17993	0.159931	3.8149	5.67157	4.77698	4.75449	0.928538	-0.240331	0.179244	-0.00376606	-0.0216176	0.210356	3.58424	6.22026	5.92767	5.24406	1.44487
133	A_84_P19230	AT2G44800	2-oxoglutarate (2OG) and Fe(II)-dependent oxygenase superfamily protein	2.08853	0.0865366	up	1.76014	0.255116	up	2.01052	0.0273169	up	1.6682	0.251059	up	1.41763	0.51542	down	1.47264	0.0976426	down	1.49576	0.530274	down	8.65358	9.69954	3.72189	7.35834	3.19238	-0.178704	0.0991192	-1.1074	-0.395662	0.631843	13.1544	14.4732	13.9889	13.8722	0.667057	0.671443	0.656744	0.672286	0.666825	0.00873972	12.1418	7.06307	16.259	11.8213	4.60634
134	A_84_P19436	AT3G63290	2-oxoglutarate (2OG) and Fe(II)-dependent oxygenase superfamily protein	1.80518	0.00235904	down	1.8201	0.00684744	down	1.76326	0.0311407	down	1.86106	0.0112741	down	1.08315	0.603715	down	1.058	0.872603	down	1.10752	0.560387	down	296.168	245.235	234.433	258.612	32.9697	0.849252	0.690207	0.800576	0.780012	0.0814921	123.799	144.586	151.329	139.905	14.35	-0.163202	-0.0917926	0.0386038	-0.0721302	0.10233	112.384	135.661	151.605	133.217	19.7244
135	A_84_P20310	AT3G46480	2-oxoglutarate (2OG) and Fe(II)-dependent oxygenase superfamily protein	2.07691	0.294765	down	1.3828	0.625796	down	1.33605	0.583206	down	1.28815	0.646035	down	1.26085	0.808449	down	1.23292	0.442517	up	1.17455	0.79093	down	3.86031	13.3972	12.5652	9.94088	5.28234	-0.570753	1.33759	1.42046	0.729097	1.12647	3.26388	4.91035	4.23537	4.13653	0.827674	-0.566917	-0.130206	-0.278905	-0.325343	0.222028	3.90357	6.41004	8.03948	6.1177	2.0834
136	A_84_P20323	AT3G49620	2-oxoglutarate (2OG) and Fe(II)-dependent oxygenase superfamily protein	1.94228	0.0101662	down	1.19942	0.295522	down	3.58137	0.266781	up	5.66385	0.102864	up	12.0529	0.0914777	down	1.73272	0.555596	down	1.77422	0.119456	down	4287.15	3518.14	4427.4	4077.56	489.522	0.882196	0.710196	1.2172	0.936531	0.257834	1908.42	2156.3	2072.53	2045.75	126.09	-0.0394774	-0.0158272	-0.00835419	-0.0212196	0.0162472	2766.69	3201.6	3576.14	3181.48	405.103
137	A_84_P20605	AT5G24530	2-oxoglutarate (2OG) and Fe(II)-dependent oxygenase superfamily protein	1.19253	0.633389	down	1.05874	0.901668	up	1.21988	0.625231	up	1.66663	0.100295	down	1.69111	0.0972777	down	1.16249	0.913816	down	2.984	0.13801	down	8229.22	7412.36	5804.01	7148.53	1233.95	0.629789	0.592169	0.414646	0.545535	0.114903	4182.54	4732.81	9868.88	6261.41	3136.25	-0.100623	-0.0748301	1.05	0.291514	0.656991	8603.7	3589.08	11136.8	7776.52	3841.24
138	A_84_P21253	AT3G45880	2-oxoglutarate (2OG) and Fe(II)-dependent oxygenase superfamily protein	4.65747	0.00350218	down	2.69197	0.00503963	down	2.6868	0.00467319	down	2.46409	0.00149189	down	1.72234	0.0661212	down	1.00646	0.999966	up	1.57654	0.0457837	down	27.8467	21.032	15.5665	21.4817	6.15242	2.01781	1.72609	1.46732	1.73707	0.275411	3.36454	5.60366	4.47904	4.48241	1.11956	-0.78525	-0.201817	-0.460358	-0.482475	0.292345	7.93025	6.52529	7.39213	7.28256	0.708865
139	A_84_P21679	AT5G66060	2-oxoglutarate (2OG) and Fe(II)-dependent oxygenase superfamily protein	1.79913	0.00339713	down	2.82142	0.000642237	down	1.66115	0.0285811	down	1.99193	0.00739958	down	1.33925	0.146816	down	1.23654	0.282785	down	1.05762	0.547557	up	1875.96	1708.84	1501.81	1695.54	187.425	1.03538	1.01398	1.00303	1.01746	0.0164569	901.406	857.926	1000.4	919.91	73.0153	0.22397	0.000119686	0.286403	0.170164	0.150535	522.466	522.572	642.621	562.553	69.3413
140	A_84_P22215	AT3G49630	2-oxoglutarate (2OG) and Fe(II)-dependent oxygenase superfamily protein	1.35577	0.352398	up	1.97949	0.107489	up	1.27097	0.320723	up	1.03318	0.858346	up	1.18828	0.442956	up	1.11395	0.911324	up	1.61235	0.334993	down	4.80773	3.9924	4.6595	4.48654	0.434312	-0.334491	-0.489388	-0.0911102	-0.304996	0.200771	4.25104	9.21556	5.32407	6.26356	2.6122	-0.266067	0.697662	-0.0292435	0.134117	0.502203	13.3204	6.93332	6.14808	8.80061	3.93391
141	A_84_P22423	AT4G16330	2-oxoglutarate (2OG) and Fe(II)-dependent oxygenase superfamily protein	1.9799	0.00218623	down	1.87015	0.00458164	down	2.06085	0.00618265	down	1.78047	0.0118025	down	1.00728	0.961029	up	1.03336	0.900652	down	1.05801	0.762889	up	17617	13778.2	13646.6	15013.9	2255.32	0.952161	0.710777	0.872293	0.845077	0.122972	7059.25	7288.68	7762.47	7370.13	358.617	-0.12126	-0.227645	-0.0721483	-0.140351	0.0794868	6676.64	7931.78	7827.29	7478.57	696.452
142	A_84_P225309	AT3G11150	2-oxoglutarate (2OG) and Fe(II)-dependent oxygenase superfamily protein	1.06966	0.601159	up	2.15505	0.00444498	up	1.64136	0.0377088	up	2.49895	0.00712261	up	1.19599	0.497401	up	1.83522	0.0236616	up	1.38685	0.066419	up	87.2773	66.2184	53.9171	69.1376	16.8706	-0.407567	-0.692737	-0.813866	-0.638056	0.208596	62.4868	74.6065	76.5535	71.2156	7.62183	-0.643657	-0.540433	-0.438628	-0.540906	0.102515	143.698	131.357	135.238	136.764	6.31043
143	A_84_P22720	AT1G03410	2-oxoglutarate (2OG) and Fe(II)-dependent oxygenase superfamily protein	1.74053	0.00461662	up	1.21557	0.0173212	up	1.61844	0.0763209	up	1.18913	0.420772	up	1.10216	0.622539	up	1.02485	0.998149	up	1.0782	0.66465	up	238.398	212.05	179.692	210.047	29.4042	-0.280589	-0.336348	-0.39987	-0.338936	0.0596827	372.989	373.071	322.115	356.058	29.396	0.611139	0.458931	0.311691	0.460587	0.149731	231.85	219.748	262.117	237.905	21.8241
144	A_84_P22779	AT1G17010	2-oxoglutarate (2OG) and Fe(II)-dependent oxygenase superfamily protein	2.09211	0.0522885	down	2.25678	0.059443	down	1.19944	0.801003	up	1.39587	0.634432	up	2.0522	0.283154	down	1.22277	0.792061	up	1.53502	0.580436	up	8.08797	10.8663	12.3486	10.4343	2.16293	0.559031	1.09824	1.4581	1.03846	0.452504	5.54794	4.78016	4.18215	4.83675	0.684651	0.261171	-0.106251	-0.234426	-0.0265017	0.257243	3.07889	5.3474	4.69414	4.37348	1.16776
145	A_84_P23115	AT3G19000	2-oxoglutarate (2OG) and Fe(II)-dependent oxygenase superfamily protein	1.51355	0.0659046	down	2.02553	0.00477801	down	1.95109	0.0290981	down	1.8489	0.00439311	down	1.28742	0.133846	up	1.00129	0.999966	down	1.41041	0.0767795	up	904.316	949.385	914.762	922.821	23.5904	0.294378	0.477747	0.599511	0.457212	0.153599	524.258	780.964	517.72	607.647	150.132	-0.246206	0.176245	-0.352201	-0.140721	0.27957	386.274	461.588	433.837	427.233	38.0891
146	A_84_P23299	AT4G25300	2-oxoglutarate (2OG) and Fe(II)-dependent oxygenase superfamily protein	1.4154	0.0553452	down	2.48129	0.00256959	down	1.88678	0.010831	down	2.66882	0.00828344	down	1.99995	0.0461501	down	2.66601	0.00996695	down	2.1511	0.0360643	down	381.701	312.388	237.833	310.641	71.9501	1.43675	1.26085	1.04282	1.24681	0.197341	206.837	240.827	187.89	211.852	26.8222	0.798768	0.865746	0.572277	0.745597	0.15379	120.526	111.232	113.335	115.031	4.87356
147	A_84_P24061	AT3G19010	2-oxoglutarate (2OG) and Fe(II)-dependent oxygenase superfamily protein	1.48928	0.200486	down	1.67002	0.0165522	down	1.01997	0.948004	down	1.5015	0.016688	down	1.46049	0.043962	down	1.00025	0.999966	down	1.31311	0.186752	down	3963.29	3601.23	3434.26	3666.26	270.443	0.63837	0.613364	0.720236	0.657324	0.0558999	1672.01	2364.93	3511.85	2516.27	929.207	-0.360775	-0.0130901	0.62198	0.0827049	0.498331	2346.44	1662.74	2207.83	2072.34	361.428
148	A_84_P243755	AT3G18210	2-oxoglutarate (2OG) and Fe(II)-dependent oxygenase superfamily protein	1.04158	0.691383	up	1.2772	0.0559841	up	1.03242	0.845035	down	1.09065	0.372948	down	1.34348	0.133896	up	1.24934	0.170167	up	1.03684	0.582296	down	1035.42	1093.04	1079.82	1069.43	30.1863	-0.483143	-0.291804	-0.133996	-0.302981	0.174842	1017.24	1200.04	1058.65	1091.98	95.847	-0.262723	-0.176834	-0.293053	-0.244203	0.0602826	1310.23	1213.71	1310.49	1278.14	55.7997
149	A_84_P306180	AT5G19840	2-oxoglutarate (2OG) and Fe(II)-dependent oxygenase superfamily protein	1.56632	0.0213877	down	1.86624	0.00490421	down	1.67049	0.0339243	down	2.49577	0.00622746	down	1.11435	0.431532	up	1.04486	0.960198	up	1.20009	0.410002	down	259.547	268.832	186.18	238.186	45.2774	0.611862	0.775773	0.421127	0.60292	0.177492	125.393	155.412	162.337	147.714	19.6382	-0.191712	-0.0345955	0.0929313	-0.0444587	0.142578	116.286	108.871	129.214	118.124	10.2954
150	A_84_P512333	AT5G43660	2-oxoglutarate (2OG) and Fe(II)-dependent oxygenase superfamily protein	1.78379	0.0335619	up	3.1687	0.00367218	up	1.07043	0.54075	down	1.08213	0.54684	up	35.3826	0.00343219	up	18.5304	0.00149244	up	12.0833	0.00171958	up	18.1171	22.4112	22.1978	20.9087	2.41995	-3.6899	-3.26983	-3.10827	-3.356	0.300237	32.3593	35.3406	41.8615	36.5205	4.85971	-2.60711	-2.63249	-2.32356	-2.52105	0.171506	61.5964	55.6871	68.4257	61.9031	6.37486
151	A_84_P526819	AT1G68080	2-oxoglutarate (2OG) and Fe(II)-dependent oxygenase superfamily protein	2.81678	0.00297303	down	2.94418	0.00102598	down	2.66976	0.0116715	down	2.55876	0.00244181	down	1.02866	0.814308	down	1.02568	0.999966	up	1.11857	0.450113	up	705.872	702.921	707.756	705.516	2.43732	1.12592	1.23307	1.41833	1.25911	0.147932	205.678	247.946	288.336	247.32	41.3327	-0.407138	-0.290028	-0.00766301	-0.234943	0.205355	209.776	220.482	243.509	224.589	17.2374
152	A_84_P538300	AT1G48740	2-oxoglutarate (2OG) and Fe(II)-dependent oxygenase superfamily protein	1.93551	0.0168514	up	1.67965	0.16991	up	2.19607	0.30752	up	2.72005	0.164116	up	1.30137	0.73628	down	1.14697	0.825571	down	1.24439	0.613867	up	14.677	13.7174	17.2459	15.2134	1.82438	-0.889132	-0.873477	-0.367873	-0.710161	0.296533	25.389	31.312	29.6353	28.7788	3.05296	0.147483	0.297465	0.282706	0.242551	0.0826619	31.7764	25.8625	16.3871	24.6753	7.76303
153	A_84_P571306	AT2G38500	2-oxoglutarate (2OG) and Fe(II)-dependent oxygenase superfamily protein	1.84321	0.0559279	up	1.71262	0.100737	up	1.83493	0.011511	up	1.50117	0.120658	up	3.59004	0.0361391	down	3.60623	0.0015188	down	4.09572	0.0260475	down	519.186	316.73	236.732	357.549	145.584	1.10468	0.504885	0.260247	0.623271	0.434486	613.919	609.913	609.258	611.03	2.52367	1.59244	1.43047	1.49356	1.50549	0.0816432	603.668	429.04	617.983	550.23	105.198
154	A_84_P800631	AT3G11180	2-oxoglutarate (2OG) and Fe(II)-dependent oxygenase superfamily protein	1.07487	0.639259	up	1.25526	0.415034	up	1.00891	0.987904	down	1.0588	0.79186	up	1.12938	0.62185	up	1.04143	0.996558	up	1.04973	0.935077	down	5.25513	4.16338	5.07025	4.82959	0.584309	-0.140172	-0.36294	0.0967217	-0.135463	0.229867	4.41118	6.01016	4.86265	5.09467	0.824352	-0.146769	0.146943	-0.09408	-0.0313018	0.156596	3.93872	7.17178	6.35766	5.82272	1.68161
155	A_84_P818717	AT1G35190	2-oxoglutarate (2OG) and Fe(II)-dependent oxygenase superfamily protein	1.14933	0.217737	down	1.39831	0.0167983	up	1.20147	0.217917	down	1.03192	0.805461	down	1.07341	0.617609	up	1.02683	0.969212	up	1.34425	0.0903793	down	446.49	340.11	322.429	369.676	67.1072	0.197247	-0.0821743	0.0161648	0.0437457	0.141738	279.6	314.376	343.35	312.442	31.9188	-0.232051	-0.215452	-0.0236263	-0.157043	0.11584	452.696	457.258	529.329	479.761	42.9877
156	A_84_P824526	AT4G25300	2-oxoglutarate (2OG) and Fe(II)-dependent oxygenase superfamily protein	1.35838	0.0623693	down	2.09511	0.0029706	down	1.96541	0.00724149	down	2.56131	0.00372885	down	1.15965	0.395601	down	1.67787	0.0670859	down	1.4177	0.0870207	down	212.726	186.536	146.204	181.822	33.5103	0.911747	0.835406	0.659303	0.802152	0.129466	132.775	146.106	111.655	130.179	17.3717	0.4777	0.463209	0.139876	0.360262	0.190997	86.4389	78.4241	76.1704	80.3445	5.39689
157	A_84_P827279	AT3G11180	2-oxoglutarate (2OG) and Fe(II)-dependent oxygenase superfamily protein	1.29065	0.383342	up	1.13164	0.638243	up	1.11201	0.5245	up	1.08322	0.561218	up	1.11961	0.683335	up	1.03665	0.990654	down	1.07169	0.823261	up	4.53434	7.10156	4.29732	5.31107	1.55513	-0.562048	0.1984	-0.35094	-0.238196	0.39256	6.92415	7.71545	5.2113	6.61696	1.28002	0.294662	0.298249	-0.20322	0.129897	0.288494	4.42976	6.4889	5.71038	5.54301	1.03972
158	A_84_P831663	AT1G17010	2-oxoglutarate (2OG) and Fe(II)-dependent oxygenase superfamily protein	1.14956	0.422282	up	1.32384	0.203916	up	1.26145	0.563197	down	1.18699	0.604873	down	1.48442	0.353864	up	1.02366	0.999966	up	1.05858	0.875686	down	3.66955	3.22813	3.69506	3.53092	0.262526	-0.366714	-0.438416	-0.0681582	-0.291096	0.19637	3.16958	4.72003	4.15935	4.01632	0.785063	-0.332065	0.0899162	-0.0278845	-0.090011	0.217742	3.49115	5.24637	4.53827	4.42526	0.883049
159	A_84_P837766	AT2G44800	2-oxoglutarate (2OG) and Fe(II)-dependent oxygenase superfamily protein	1.36272	0.504515	up	1.24734	0.558263	up	1.40138	0.239001	up	1.74856	0.0860939	up	1.50207	0.495082	down	1.46064	0.448985	down	1.07151	0.81954	down	10.0496	23.1166	14.095	15.7537	6.68959	-0.788293	0.526709	-0.0116816	-0.0910886	0.661087	20.0758	28.14	13.7262	20.6473	7.22386	0.455995	0.790634	-0.180417	0.355404	0.493279	14.7375	16.3263	21.6174	17.5604	3.60214
160	A_84_P842862	AT5G19840	2-oxoglutarate (2OG) and Fe(II)-dependent oxygenase superfamily protein	1.4841	0.022897	down	1.0182	0.889986	down	2.03635	0.00146733	down	1.56846	0.0104542	down	1.12963	0.457902	up	1.21465	0.0830482	down	1.36365	0.0918702	down	143.836	130.463	147.435	140.578	8.94258	0.1567	0.129124	0.48092	0.255581	0.195636	85.1673	95.1252	97.7659	92.6862	6.644	-0.353387	-0.346386	-0.242246	-0.314006	0.0622449	133.801	131.035	122.358	129.065	5.97025
161	A_84_P863460	AT1G06650	2-oxoglutarate (2OG) and Fe(II)-dependent oxygenase superfamily protein	1.71821	0.0429266	up	1.19654	0.339094	up	1.49257	0.0103458	up	1.06871	0.426386	up	1.00705	0.978807	down	1.15929	0.322015	down	1.12751	0.0890218	down	1290.32	828.835	701.595	940.251	309.775	0.140831	-0.384544	-0.449628	-0.231114	0.323753	1379.69	1801.26	1433.22	1538.05	229.507	0.483402	0.715539	0.450433	0.549791	0.144485	1018.08	934.934	1105.33	1019.45	85.2066
162	A_84_P13336	AT1G15540	2-oxoglutarate (2OG) and Fe(II)-dependent oxygenase-like protein	1.21322	0.162016	up	1.26048	0.392665	up	1.24807	0.543108	down	1.12299	0.657503	down	1.4171	0.338027	up	1.06851	0.920353	down	1.00113	0.998268	up	4.08455	3.51736	4.10634	3.90275	0.333933	-0.329798	-0.432278	-0.0335598	-0.265212	0.207057	4.42716	5.05919	4.40163	4.62933	0.372496	0.0323696	0.0723705	-0.0638638	0.0136255	0.0700247	3.21499	5.7323	5.24731	4.73153	1.33556
163	A_84_P13535	AT2G38240	2-oxoglutarate (2OG) and Fe(II)-dependent oxygenase-like protein	90.4546	0.00528443	up	90.6367	0.00488795	up	78.8403	0.0136774	up	59.5448	0.0143804	up	1.2532	0.888557	down	1.43781	0.190097	down	1.90756	0.0348805	down	430.206	1588.79	231.379	750.126	733.079	-6.24922	-4.25119	-6.85543	-5.78528	1.3627	53398	46122	44474.7	47998.3	4748.32	0.952355	0.588498	0.600665	0.71384	0.20665	50550.6	43401.8	43930.6	45961	3983.46
164	A_84_P14412	AT2G06960	2-oxoglutarate (2OG) and Fe(II)-dependent oxygenase-like protein	1.18946	0.368148	up	1.30112	0.244177	up	1.05249	0.846264	up	1.11212	0.488699	up	1.12155	0.53949	up	1.00766	0.999966	down	1.04316	0.922604	down	4.05715	4.15668	4.00363	4.07249	0.0776684	-0.349788	-0.201618	-0.0803795	-0.210595	0.134928	3.70104	6.13637	4.68192	4.83978	1.22532	-0.23636	0.34057	0.0149221	0.039711	0.289263	3.75111	5.99636	5.41194	5.05314	1.16484
165	A_84_P15207	AT1G14120	2-oxoglutarate (2OG) and Fe(II)-dependent oxygenase-like protein	9.48794	0.0435418	up	3.8134	0.125855	up	4.36831	0.00621263	up	3.12999	0.00175386	up	4.2016	0.202208	up	1.93444	0.321885	up	3.44861	0.0114763	up	190.022	38.8377	26.8394	85.233	90.948	-0.979503	-3.15694	-3.51468	-2.55037	1.37212	396.692	887.899	449.486	578.026	269.654	0.328315	1.33817	0.420683	0.695721	0.558287	229.794	191.127	204.706	208.542	19.6167
166	A_84_P16142	AT1G78550	2-oxoglutarate (2OG) and Fe(II)-dependent oxygenase-like protein	1.53265	0.0251566	down	1.677	0.000647352	down	1.41345	0.0184189	down	1.70479	0.00059041	down	1.05872	0.250912	down	1.02419	0.99695	up	1.07626	0.120976	down	2543.72	2454.05	2065.86	2354.54	253.996	0.539384	0.600814	0.527751	0.555983	0.0392584	1188.32	1649.51	1710.11	1515.98	285.377	-0.31267	0.00792456	0.124608	-0.060046	0.226424	1339.34	1245	1342.19	1308.85	55.3079
167	A_84_P16153	AT1G14130	2-oxoglutarate (2OG) and Fe(II)-dependent oxygenase-like protein	2.81074	0.00978738	up	2.54589	0.0138934	up	2.47683	0.00224035	up	2.09866	0.00681604	up	1.03114	0.919081	up	1.10055	0.42649	down	1.17647	0.375044	down	224.224	139.526	109.38	157.71	59.542	-0.780374	-1.35158	-1.5274	-1.21978	0.390561	376.337	459.281	411.407	415.675	41.6366	0.212676	0.347502	0.253328	0.271169	0.0691612	366.251	310.65	406.224	361.042	47.999
168	A_84_P22781	AT1G49390	2-oxoglutarate (2OG) and Fe(II)-dependent oxygenase-like protein	3.78055	0.00571076	up	5.24989	0.00236965	up	1.94118	0.136553	up	4.1581	0.0143118	up	1.91637	0.206136	up	1.01627	0.999966	down	1.51784	0.159535	up	6.66641	5.84006	4.12421	5.54356	1.29678	-1.65276	-1.73048	-2.05699	-1.81341	0.214495	24.6864	20.5957	15.9687	20.4169	4.36162	0.481943	0.0680442	-0.234421	0.105189	0.359624	33.5863	24.2307	23.3665	27.0612	5.66742
169	A_84_P502944	AT2G17970	2-oxoglutarate (2OG) and Fe(II)-dependent oxygenase-like protein	1.07	0.0712749	down	1.40832	0.0127831	down	1.5525	0.00240438	down	1.74022	0.00231069	down	1.32101	0.00251656	up	1.09835	0.326743	down	1.06906	0.647917	up	505.597	470.316	420.44	465.451	42.7862	0.137994	0.146839	0.160471	0.148435	0.0113232	384.943	457.456	433.699	425.366	36.9676	-0.0093832	0.0870771	0.0747757	0.0508232	0.0525018	275.111	298.022	357.323	310.152	42.427
170	A_84_P553344	AT1G48980	2-oxoglutarate (2OG) and Fe(II)-dependent oxygenase-like protein	1.11721	0.527209	up	1.23105	0.378203	up	1.02393	0.951858	up	1.08447	0.641227	up	1.12872	0.572845	up	1.03447	0.998213	up	1.00572	0.990456	down	3.94634	3.18673	3.6088	3.58062	0.380592	-0.19936	-0.394599	-0.0397949	-0.211251	0.177701	3.01279	4.70899	4.17448	3.96542	0.86721	-0.342813	0.148978	0.0397949	-0.0513465	0.258253	3.07825	5.14809	4.37326	4.19987	1.04576
171	A_84_P790308	AT1G06645	2-oxoglutarate (2OG) and Fe(II)-dependent oxygenase-like protein	1.55918	0.0885933	up	1.17114	0.466284	up	1.27834	0.033471	up	1.00112	0.988234	up	1.06771	0.814161	up	1.14234	0.13585	down	1.09565	0.366714	down	5518.1	3658.65	2685.31	3954.02	1439.31	0.175104	-0.304553	-0.575413	-0.234954	0.380068	5434.1	6342.52	5579.47	5785.36	487.955	0.398939	0.469427	0.349136	0.405834	0.0604411	4237.05	3617.39	4650.51	4168.32	519.98
172	A_84_P837686	AT1G49390	2-oxoglutarate (2OG) and Fe(II)-dependent oxygenase-like protein	2.94725	0.0150013	down	1.75731	0.313078	down	2.17174	0.0365026	down	2.59295	0.063999	down	1.56503	0.265829	down	1.15323	0.757964	down	2.30922	0.304715	down	101.694	78.5786	56.1777	78.8169	22.7592	1.62063	1.3618	1.05302	1.34515	0.284169	21.3301	22.0737	34.8528	26.0855	7.60179	-0.386683	-0.489773	0.233813	-0.214214	0.391412	51.1179	19.0022	69.7045	46.6082	25.6502
173	A_84_P18840	AT5G65750	2-oxoglutarate dehydrogenase, E1 component	1.41631	0.00143126	down	1.30269	0.0301022	down	1.42859	0.00231734	down	1.62643	0.00139583	down	1.00749	0.905619	down	1.01623	0.661342	down	1.25787	0.10246	down	2908.42	2550.2	2420.56	2626.39	252.696	0.504248	0.427828	0.527917	0.486665	0.0523101	1680.17	1885.83	1866.4	1810.8	113.546	-0.0414147	-0.027348	0.022347	-0.0154719	0.0334988	1959.27	1619.27	2095.22	1891.26	245.157
174	A_84_P20350	AT3G55410	2-oxoglutarate dehydrogenase, E1 component	2.80807	0.000842353	up	2.44004	0.00213667	up	2.53715	0.00161739	up	2.22363	0.00174246	up	1.11126	0.418365	down	1.22992	0.119033	down	1.21941	0.173136	down	4678.89	3889.13	3258.12	3942.05	711.862	-0.980199	-1.13371	-1.21376	-1.10922	0.118692	9725.04	11074.3	11406.8	10735.4	890.66	0.321303	0.356222	0.463537	0.380354	0.0741241	9563.14	7636.37	9653.61	8951.04	1139.44
175	A_84_P17310	AT2G30830	2-oxoglutarate dependent oxygenase-like protein	205.1	0.000575393	up	153.761	0.00077926	up	103.234	0.000706347	up	78.0543	0.000447336	up	1.01795	0.97005	up	1.95171	0.1024	down	1.93518	0.0905129	down	20.9674	15.2164	8.00312	14.729	6.49587	-6.04819	-6.39751	-7.14914	-6.53161	0.562593	2336.92	3200.66	2756.24	2764.61	431.934	0.998092	1.29933	1.1483	1.14857	0.150619	2254.82	1477.14	2281.09	2004.35	456.765
176	A_84_P18256	AT2G30840	2-oxoglutarate dependent oxygenase-like protein	2.13804	0.13574	up	1.85806	0.169156	up	2.94545	0.00375416	up	1.16007	0.0948445	up	1.28069	0.615308	down	1.0757	0.917536	up	2.05126	0.0199147	down	111.753	50.023	35.6522	65.8094	40.4318	0.0975757	-0.948869	-1.26211	-0.704467	0.712028	125.297	155.122	93.7857	124.735	30.6722	0.508583	0.664108	0.00277805	0.391823	0.34578	110.929	86.009	109.68	102.206	14.0408
177	A_84_P254260	AT3G14140	2-oxoglutarate-dependent dioxygenase family protein	1.47753	0.228636	down	1.33326	0.339839	down	1.10027	0.733941	up	1.65454	0.145712	up	1.35714	0.279967	down	1.19787	0.764999	up	1.62543	0.323597	up	16.7047	13.4547	15.0234	15.0609	1.62531	0.235924	0.0369873	0.371446	0.214786	0.168228	10.2858	13.9837	6.8109	10.3601	3.58696	-0.217713	0.0728531	-0.900335	-0.348398	0.499582	13.519	6.85426	12.585	10.9861	3.6086
178	A_84_P51790	AT3G14160	2-oxoglutarate-dependent dioxygenase family protein	1.24936	0.507687	up	1.1862	0.447753	up	1.80159	0.531085	down	1.70167	0.542281	down	2.0154	0.521411	up	1.11682	0.923744	down	1.00155	0.997169	down	3.51117	3.9569	3.56013	3.67607	0.244438	-0.419992	-0.13437	-0.11145	-0.221937	0.171902	2.99304	7.26623	4.15051	4.80326	2.21011	-0.404368	0.722701	-0.0205793	0.0992511	0.57301	3.08005	5.10462	4.29782	4.16083	1.01921
179	A_84_P791178	AT3G14160	2-oxoglutarate-dependent dioxygenase family protein	1.83547	0.0347521	down	1.83795	0.0171197	down	1.96158	0.189919	down	1.13505	0.72529	down	1.88335	0.154926	down	2.01275	0.29773	down	1.16309	0.661891	down	35.9836	32.6162	21.2335	29.9444	7.72945	1.1426	1.11405	0.670171	0.975608	0.264901	13.8264	19.979	13.6528	15.8194	3.60339	0.00864983	0.387186	-0.0974693	0.0994554	0.254768	13.6459	14.1105	17.0623	14.9396	1.85294
180	A_84_P12045	AT1G06650	2-oxoglutarate-dependent dioxygenase-like protein	1.30448	0.0155768	down	1.24558	0.0795933	down	1.33899	0.0191171	down	1.43149	0.0119857	down	1.14894	0.313861	up	1.11932	0.046661	up	1.00028	0.998791	down	8893.42	7831.46	6232.72	7652.53	1339.34	0.326294	0.25604	0.101983	0.228106	0.114735	5221.28	6010.67	5831.27	5687.74	413.805	-0.196076	-0.145481	-0.124559	-0.155372	0.0367702	5798.29	4910.03	6458.29	5722.2	776.931
181	A_84_P14882	AT1G06620	2-oxoglutarate-dependent dioxygenase-like protein	6.12256	0.0267929	up	3.49676	0.0821478	up	26.1846	0.00160814	up	12.9033	0.00221701	up	5.64618	0.0973489	down	1.3202	0.107325	down	1.5301	0.219956	down	1138.43	346.515	267.823	584.255	481.538	-0.175414	-1.77826	-1.97454	-1.30941	0.986958	2401.91	3022.1	3126.05	2850.02	391.538	1.14769	1.32653	1.43996	1.30473	0.147349	1888.01	1061.92	1844.17	1598.03	464.806
182	A_84_P22448	AT1G06640	2-oxoglutarate-dependent dioxygenase-like protein	4.16561	0.0339743	up	2.50095	0.0989584	up	3.38717	0.00499588	up	2.07027	0.0184476	up	1.01548	0.98244	up	1.21108	0.106627	down	1.18962	0.0791948	down	16705.1	6027.2	4608.82	9113.7	6612.47	-0.272546	-1.63007	-1.8418	-1.24814	0.851495	29601.5	35399.6	29954.9	31652	3250.32	0.798801	0.904337	0.728034	0.810391	0.088721	17936.4	17467.8	18963.5	18122.6	765.05
183	A_84_P22837	AT1G52810	2-oxoglutarate-dependent dioxygenase-related protein	1.08532	0.921819	up	1.50878	0.243085	down	1.30385	0.596982	up	1.01497	0.957359	up	1.73108	0.340509	down	1.44095	0.841195	down	1.13042	0.371883	down	6.11059	7.80836	11.0113	8.31009	2.48859	0.0812855	0.548196	1.21945	0.616311	0.572132	23.2814	4.90313	5.50635	11.2303	10.4409	2.25704	-0.142885	0.0891466	0.734435	1.32371	5.2647	5.18293	4.58859	5.01208	0.369017
184	A_84_P20326	AT3G50210	2-oxoglutarate-Fe(II)-dependent oxygenase domain-containing protein	3.13135	0.000511749	down	1.83881	0.00382687	down	2.56041	0.00125899	down	1.69473	0.00648009	down	1.03751	0.646711	down	1.17877	0.206409	up	1.04578	0.809184	up	4421.58	3730.23	3760.96	3970.92	390.583	0.869721	0.737627	0.924822	0.844057	0.0962006	1190.75	1235.89	1284.7	1237.12	46.9891	-0.777005	-0.875849	-0.755329	-0.802728	0.064246	1901.49	1826.35	2351.51	2026.45	284.007
185	A_84_P822774	AT3G50210	2-oxoglutarate-Fe(II)-dependent oxygenase domain-containing protein	4.25218	0.0149856	down	2.50819	0.0464855	down	2.33341	0.0301297	down	1.66881	0.0027574	down	1.29893	0.567652	down	1.40293	0.454457	up	1.15709	0.0835018	up	314.926	233.177	478.88	342.328	125.123	0.951623	0.631239	1.84484	1.14257	0.62893	76.8833	70.1486	79.3637	75.4652	4.76838	-0.836681	-1.12146	-0.878761	-0.945635	0.153718	123.303	111.563	132.607	122.491	10.5454
186	A_84_P50280	AT5G47760	2-phosphoglycolate phosphatase 2	1.65042	0.00459379	down	1.61993	0.00700291	down	1.03621	0.882498	down	1.13847	0.428873	down	290.588	0.000703	down	182.444	0.00117312	down	204.222	0.000868382	down	1784.85	1632.17	1312.99	1576.67	240.78	4.49611	4.4803	4.34172	4.43938	0.0849422	812.07	1062.29	922.989	932.449	125.377	3.60595	3.84092	3.70277	3.71654	0.11809	924.21	944.735	843.485	904.143	53.5249
187	A_84_P787166	AT5G47760	2-phosphoglycolate phosphatase 2	1.52651	0.0167744	down	1.63273	0.00897861	down	1.54756	0.00932595	down	1.50327	0.00170211	down	1.51285	0.0283993	up	1.49227	0.0969099	up	1.64313	0.0265063	up	2640.21	2706.91	2044.28	2463.8	364.845	0.0370212	0.186216	-0.0434794	0.0599192	0.116547	1362.33	1865.3	1512.54	1580.06	258.191	-0.671588	-0.370788	-0.608587	-0.550321	0.158639	1540.89	1336.92	1333.7	1403.84	118.702
188	A_84_P516219	AT1G76170	2-thiocytidine tRNA biosynthesis protein, TtcA	2.06801	0.00112021	down	1.6235	0.0114128	down	1.87404	0.00177603	down	1.08621	0.512261	up	1.19538	0.119469	down	1.08326	0.355599	down	1.47523	0.100742	up	1269.46	1189.59	920.077	1126.38	183.07	0.480392	0.499849	0.304567	0.428269	0.10757	501.157	538.8	544.468	528.142	23.5407	-0.614523	-0.662563	-0.582828	-0.619971	0.0401456	566.774	617.613	759.248	647.878	99.7422
189	A_84_P14009	AT1G68590	30S ribosomal protein 3-1	1.14889	0.326692	up	1.4731	0.0503494	down	1.11491	0.378524	down	1.39468	0.00565551	down	1.4884	0.0436319	up	1.16198	0.537223	up	1.57209	0.0676769	up	9005.47	9558.55	6923.63	8495.89	1389.41	-0.175706	0.0234866	-0.266415	-0.139545	0.148295	8438.91	11477.2	8732.39	9549.49	1675.86	-0.0234866	0.267624	-0.062057	0.0606936	0.180242	4929.78	6213.15	4982.15	5375.03	726.305
190	A_84_P22635	AT5G15760	30S ribosomal protein 3-2	1.19092	0.109085	down	1.56612	0.0111294	down	1.348	0.0183456	down	1.98029	0.0104191	down	1.3066	0.0927302	up	1.15434	0.260725	up	1.03333	0.918574	up	1496.65	1596.17	1536.15	1542.99	50.1107	0.040772	0.246851	0.366919	0.218181	0.164953	1194.76	1325.28	1284.05	1268.03	66.7194	-0.038281	-0.0412288	-0.0221896	-0.0338998	0.0102478	904.088	947.486	912.851	921.475	22.9483
191	A_84_P24051	AT3G13120	30S ribosomal protein S10	1.02833	0.783027	up	1.37374	0.112053	down	1.28682	0.0422848	down	1.36151	0.013681	down	1.2605	0.0792113	up	1.04981	0.848542	down	1.27183	0.297306	up	25165.5	27139.3	21567.2	24624	2825.22	-0.0367365	0.185406	0.0292234	0.0592976	0.114084	22963	28792.4	22671.5	24809	3452.84	0.077096	0.250947	-0.0292234	0.0996065	0.141435	15294.3	20277.5	14995.4	16855.8	2967.11
192	A_84_P814902	AT3G13120	30S ribosomal protein S10	1.00087	0.994491	up	1.32925	0.133507	down	1.26495	0.107319	down	1.26691	0.0276624	down	1.26131	0.0971521	up	1.00376	0.999966	down	1.32338	0.215415	up	8234.43	7888.19	6083.62	7402.08	1154.87	0.0212293	0.0724578	-0.126947	-0.0110866	0.103556	6918.81	8499.29	6304.96	7241.02	1132.1	0.0160489	0.160341	-0.205879	-0.00982968	0.184476	4791.28	6226.3	4616.31	5211.3	883.365
193	A_84_P21531	AT5G14320	30S ribosomal protein S13	1.09127	0.199817	up	1.00824	0.928849	down	1.25386	0.0850752	down	1.10979	0.287335	down	1.37748	0.0653292	up	1.0067	0.999966	up	1.25143	0.105518	up	60951.4	58737.3	53979.2	57889.3	3562.6	-0.205703	-0.145881	-0.0923944	-0.147993	0.056684	62139.4	65221.8	57989.8	61783.6	3629.11	0.06811	-0.0145698	-0.119488	-0.0219827	0.0940185	49878.1	58585.1	52815.3	53759.5	4429.6
194	A_84_P21226	AT3G15190	30S ribosomal protein S20	1.34482	0.0287053	up	1.10182	0.374049	up	1.01102	0.948149	up	1.03499	0.757517	up	1.38551	0.0408999	up	1.04161	0.889899	up	1.30147	0.1735	up	27535.3	27166.8	21470.5	25390.9	3400.16	-0.353313	-0.259545	-0.423678	-0.345512	0.0823441	32014.2	38170.8	29914	33366.3	4291.25	0.110081	0.211312	-0.0756979	0.0818984	0.145566	23042.9	28786.1	26509.9	26113	2892.11
195	A_84_P10732	AT2G33800	30S ribosomal protein S5	1.03179	0.827196	down	1.27404	0.153645	down	1.15601	0.16915	down	1.01833	0.752719	down	1.18182	0.214494	up	1.05483	0.879053	up	1.47858	0.0874117	up	20737.6	23801.3	19021.3	21186.7	2421.45	-0.249303	0.0626917	-0.0853739	-0.0906617	0.156064	16830.3	24538.4	19367.8	20245.5	3928.27	-0.304523	0.0869265	-0.189817	-0.135805	0.201237	15130.8	17611.4	13944.7	15562.3	1871.03
196	A_84_P808267	AT2G33800	30S ribosomal protein S5	1.00143	0.982849	down	1.24524	0.113014	down	1.21673	0.0110352	down	1.05371	0.364576	down	1.24489	0.0190529	up	1.02461	0.892827	up	1.47116	0.0825533	up	16300.3	16000.2	13275.7	15192.1	1666.38	-0.0669627	0.0194316	-0.0745082	-0.0406798	0.0521945	14205.6	16495.7	13768	14823.1	1464.94	-0.0194316	0.0436692	-0.152464	-0.0427423	0.100123	11356.6	12639	10225.5	11407	1207.55
197	A_84_P808299	AT2G33800	30S ribosomal protein S5	1.0218	0.896355	up	1.20104	0.249635	down	1.09648	0.506852	down	1.00547	0.946637	down	1.1702	0.328626	up	1.04446	0.947899	up	1.39781	0.100339	up	4281.46	4381.08	3084.58	3915.71	721.495	-0.100475	0.0459123	-0.284937	-0.113167	0.16579	3823.65	4663.24	3239.63	3908.84	715.617	-0.0176635	0.116192	-0.344674	-0.0820483	0.237083	2898.36	3416.87	2760.15	3025.13	346.224
198	A_84_P12306	AT1G64510	30S ribosomal protein S6 alpha	1.04533	0.620517	up	1.11321	0.267218	down	1.23532	0.0830668	down	1.07322	0.450552	down	1.33979	0.0426238	up	1.03753	0.908896	up	1.38972	0.0781872	up	23472.4	23238.2	19634.9	22115.2	2151.17	-0.190983	-0.092247	-0.159966	-0.147732	0.050492	22458.8	25427.8	20046.9	22644.5	2695.24	-0.00870132	0.0178957	-0.260493	-0.0837663	0.153627	18178.7	20053.2	17431.4	18554.4	1350.65
199	A_84_P13838	AT4G24770	31-kDa RNA binding protein	1.2748	0.0242555	up	1.01414	0.900178	up	1.02626	0.734768	up	1.03269	0.844541	down	1.33563	0.0212729	up	1.07523	0.616723	up	1.27533	0.335439	up	67577.1	62647	57655.6	62626.6	4960.76	-0.385014	-0.381099	-0.325523	-0.363879	0.0332747	75886.8	87712.8	71093.2	78230.9	8554.18	0.0282655	0.0846772	-0.153761	-0.0136062	0.124612	56858.5	66494	55115.4	59489.3	6128.53
200	A_84_P811758	AT4G24770	31-kDa RNA binding protein	1.30007	0.0937867	up	1.09934	0.46703	up	1.00206	0.991202	down	1.07827	0.461345	up	1.37652	0.0549131	up	1.05663	0.860991	up	1.35014	0.149019	up	4631.47	3990.95	3123.6	3915.34	756.773	-0.265071	-0.366607	-0.544767	-0.392148	0.141587	4998.78	5572.3	4262.21	4944.43	656.735	0.0909996	0.095171	-0.226864	-0.0135644	0.184735	3584.65	4496.31	3895.54	3992.16	463.447
201	A_84_P186344	AT2G25910	3'-5' exonuclease and KH-I domain-containing protein	4.11845	0.00329285	up	5.72333	0.00293985	up	3.6207	0.001206	up	4.10029	0.000929468	up	1.27588	0.374578	up	1.12167	0.516963	up	1.09402	0.72837	down	59.7021	57.949	32.7858	50.1456	15.0596	-1.90906	-1.83885	-2.4852	-2.07771	0.354647	175.581	213.101	198.174	195.619	18.89	-0.106807	0.0200644	-0.0200644	-0.0356024	0.0648473	312.277	235.099	237.081	261.486	43.9977
202	A_84_P817343	AT2G25910	3'-5' exonuclease and KH-I domain-containing protein	1.03837	0.808784	down	1.154	0.324834	up	1.09671	0.455774	down	1.04792	0.646245	up	1.12104	0.558357	up	1.0614	0.801962	up	1.01798	0.917118	up	5003.39	5143.18	3372.89	4506.48	984.21	-0.0796494	0.0733104	-0.360007	-0.122115	0.219758	3574.61	4997.22	4061.4	4211.08	723.019	-0.318802	0.0120101	-0.222502	-0.176431	0.17015	5191.85	4568.35	4603.21	4787.8	350.348
203	A_84_P238283	AT5G24340	3'-5' exonuclease domain-containing protein	1.76016	0.00286722	down	1.70644	0.00817302	down	1.98104	0.000930528	down	2.04683	0.00120768	down	1.16419	0.172627	up	1.03439	0.693367	up	1.03031	0.872482	down	471.689	451.306	340.42	421.138	70.6435	0.763279	0.812752	0.58132	0.719117	0.121872	212.65	239.315	244.364	232.11	17.0406	-0.140112	-0.122209	-0.0274508	-0.0965906	0.0605423	235.608	239.463	211.573	228.881	15.1125
204	A_84_P122822	AT1G60080	3'-5'-exoribonuclease family protein	1.39833	0.00287965	down	1.90145	0.00345158	down	1.19014	0.119174	down	1.42966	0.0349992	down	1.39787	0.0529449	down	1.18974	0.101248	down	1.05103	0.800137	down	999.762	948.206	902.098	950.022	48.8575	0.590876	0.627695	0.731138	0.649903	0.0727206	634.896	678.823	679.126	664.282	25.4493	0.181776	0.125764	0.191047	0.166196	0.0353203	407.546	481.363	519.003	469.304	56.6987
205	A_84_P14696	AT3G60500	3'-5'-exoribonuclease family protein	1.60783	0.00812332	down	1.98005	0.00277071	down	1.59039	0.0238944	down	1.84373	0.00866124	down	1.19387	0.225126	down	1.18092	0.435139	down	1.11167	0.496701	down	1518.28	1555.73	1124.67	1399.56	238.796	0.731954	0.880304	0.587579	0.733279	0.146367	784.503	947.07	805.012	845.528	88.5334	0.0253296	0.144494	-0.0253296	0.0481647	0.0871843	606.839	649.859	710.256	655.651	51.9511
206	A_84_P14700	AT3G61620	3'-5'-exoribonuclease family protein	1.29125	0.0101463	down	1.93133	0.00320513	down	1.02742	0.837644	up	1.14124	0.25299	down	1.45558	0.0366272	down	1.09718	0.445269	down	1.16263	0.326059	up	2355.47	2252.33	1939.9	2182.57	216.388	0.492781	0.54139	0.501316	0.511829	0.0259541	1472.86	1703.98	1782.46	1653.1	160.951	0.0613527	0.119117	0.248714	0.143061	0.0959485	909.788	1091.98	1177.03	1059.6	136.533
207	A_84_P18328	AT3G07750	3'-5'-exoribonuclease family protein	1.55577	0.00588803	down	1.78249	0.00948266	down	1.14818	0.269735	down	1.34664	0.0295206	down	1.04901	0.716598	down	1.29169	0.112929	up	1.26182	0.158629	up	1216.07	1135.92	1179.78	1177.26	40.1346	0.317649	0.332487	0.562495	0.40421	0.137279	685.794	795.91	741.998	741.234	55.0618	-0.262768	-0.200466	-0.237019	-0.233418	0.031307	563.75	689.057	606.322	619.71	63.717
208	A_84_P18580	AT4G27490	3'-5'-exoribonuclease family protein	1.03136	0.819832	up	1.21171	0.280467	down	1.31217	0.079825	up	1.20903	0.175312	up	1.35017	0.19085	down	1.06123	0.732722	down	1.08505	0.68091	up	1802.2	1568.85	1827.76	1732.94	142.672	0.0465488	-0.0402937	0.35543	0.120562	0.207985	1816.58	1722.08	1695.97	1744.88	63.4528	0.303981	0.0743866	0.116978	0.165115	0.122132	1104.4	1443.1	1491.79	1346.43	211.01
209	A_84_P157055	AT1G47290	3beta-hydroxysteroid-dehydrogenase/decarboxylase isoform 1	1.47967	0.00478617	down	1.80546	0.00207102	down	1.47778	0.0474595	down	1.68719	0.0195708	down	1.17714	0.377664	up	1.17865	0.239898	up	1.25966	0.101929	up	1847.13	1783.95	1492.08	1707.72	189.403	0.407044	0.470032	0.387646	0.421574	0.043072	979.945	1203.33	1204.43	1129.24	129.29	-0.261507	-0.117771	-0.0518208	-0.1437	0.107221	900.314	906.117	838.217	881.55	37.6387
210	A_84_P595331	AT2G26260	3beta-hydroxysteroid-dehydrogenase/decarboxylase isoform 2	2.29231	0.00044197	up	1.78877	0.00121062	up	1.69685	0.0259829	up	1.40917	0.0867338	up	1.10742	0.582988	up	1.21988	0.0960584	down	1.14625	0.251268	down	257.868	237.786	206.156	233.937	26.07	-0.737428	-0.741193	-0.77176	-0.750127	0.018829	508.488	565.018	495.96	523.155	36.7915	0.488116	0.487673	0.364236	0.446675	0.0713944	411.687	376.245	382.323	390.085	18.953
211	A_84_P89009	AT2G43420	3beta-hydroxysteroid-dehydrogenase/decarboxylase isoform 3	1.31742	0.0336255	down	1.15893	0.157827	down	1.15089	0.338037	down	1.1621	0.235879	down	1.26683	0.146861	down	1.1067	0.632994	down	1.27029	0.131202	down	623.821	577.829	487.557	563.069	69.3209	0.389535	0.392249	0.322536	0.368107	0.0394884	351.581	487.809	419.395	419.595	68.1139	-0.191773	0.128157	-0.0252123	-0.0296097	0.16001	505.819	426.513	428.356	453.562	45.2648
212	A_84_P19552	AT4G33510	3-deoxy-d-arabino-heptulosonate 7-phosphate synthase	1.14088	0.0178849	down	1.06067	0.11759	up	1.26952	0.0164043	down	1.01938	0.620684	down	1.05947	0.298777	up	1.05029	0.614681	down	1.02053	0.600562	down	35059.2	30019.9	28245.2	31108.1	3534.93	0.0146275	-0.0960426	-0.00859547	-0.0300035	0.0583583	25569.8	27816	26339.3	26575	1141.48	-0.194758	-0.225814	-0.239872	-0.220148	0.0230843	30367.2	29913.3	31963.5	30748	1076.85
213	A_84_P764428	AT4G33510	3-deoxy-d-arabino-heptulosonate 7-phosphate synthase	1.12752	0.107706	down	1.07207	0.195462	up	1.25877	0.0329248	down	1.00559	0.902997	down	1.0682	0.426401	up	1.04513	0.762243	down	1.00923	0.847692	down	14664.2	12340.7	12151.7	13052.2	1399.2	2.86102e-05	-0.135636	0.0174561	-0.0393839	0.0838113	10399.9	11458.8	12047.1	11301.9	834.775	-0.249739	-0.262369	-0.125501	-0.212536	0.075639	13020.5	12332.1	13812	13054.9	740.571
214	A_84_P815802	AT4G33510	3-deoxy-d-arabino-heptulosonate 7-phosphate synthase	1.19732	0.16153	down	1.03196	0.780632	up	1.3443	0.019124	down	1.07002	0.313829	down	1.04695	0.763018	up	1.0724	0.472471	down	1.0547	0.306944	down	2982.42	2375.22	1858.3	2405.31	562.666	0.220156	0.00493336	-0.173783	0.0171019	0.197251	1827.08	2097.56	1872.7	1932.45	144.801	-0.240822	-0.194177	-0.293135	-0.242711	0.0495061	2236.35	2126.32	2490.18	2284.28	186.606
215	A_84_P22414	AT4G39980	3-deoxy-D-arabino-heptulosonate 7-phosphate synthase 1	4.6932	0.00277078	up	2.61241	0.00792031	up	4.42969	0.00119019	up	3.01771	0.00117404	up	1.64	0.130114	down	1.73755	0.0453383	down	1.41973	0.0334133	down	7180.36	5137.69	3624.4	5314.15	1784.54	-0.807331	-1.17706	-1.50508	-1.16316	0.349084	21200.5	27036.6	22565.5	23600.9	3052.69	1.00061	1.19889	1.00273	1.06741	0.113871	12113.8	12191.5	13211.7	12505.7	612.676
216	A_84_P15093	AT2G17370	3-hydroxy-3-methylglutaryl-CoA reductase 2	1.19678	0.0326644	down	1.00958	0.857501	down	1.0175	0.894318	down	1.0665	0.558972	up	1.17518	0.227628	down	1.00086	0.999966	up	1.09145	0.317326	down	1139.81	1016.4	1015.71	1057.3	71.4546	0.157365	0.105235	0.279614	0.180738	0.089508	797.452	949.809	848.135	865.132	77.5878	-0.111998	-0.0122843	-0.110991	-0.0784245	0.0572813	946.649	967.1	1022.36	978.704	39.1674
217	A_84_P18633	AT4G14440	3-hydroxyacyl-CoA dehydratase 1	4.04987	0.000873246	up	3.44959	0.00313561	up	1.10949	0.585591	up	1.62899	0.0443452	down	3.06849	0.0231746	up	1.18957	0.125923	down	1.8313	0.0613745	down	2408.22	2346.98	2493.67	2416.29	73.6808	-1.86805	-1.79201	-1.52918	-1.72975	0.177808	8859.38	9679.01	10217	9585.12	683.656	0.257149	0.232277	0.374952	0.288126	0.0762147	6287.11	8769.4	8589.09	7881.87	1384.04
218	A_84_P801380	AT4G14440	3-hydroxyacyl-CoA dehydratase 1	6.93981	0.00327832	up	6.14128	0.0042503	up	1.02781	0.940835	up	1.29867	0.595307	down	6.55107	0.0248874	up	1.03068	0.959616	down	1.21744	0.758221	down	4.59888	7.73528	5.63645	5.9902	1.59784	-3.09334	-2.22997	-2.51128	-2.61153	0.440331	31.7502	43.4334	45.4772	40.2203	7.40617	-0.0599704	0.239543	0.370521	0.183365	0.220676	28.9902	29.7758	44.0371	34.2677	8.46966
219	A_84_P76444	AT3G15290	3-hydroxyacyl-CoA dehydrogenase family protein	1.42454	0.0196138	down	1.11982	0.285347	up	1.36022	0.00153089	down	1.05934	0.515579	up	1.02965	0.768379	down	1.01713	0.936424	up	1.08844	0.533958	down	7432.3	7165.61	5253.26	6617.06	1188.59	0.106369	0.166853	-0.105664	0.0558527	0.143109	4073.73	5110.95	4349.88	4511.52	537.173	-0.515126	-0.34041	-0.50839	-0.454642	0.0989852	7359.88	6548.75	6671.8	6860.14	437.137
220	A_84_P16485	AT3G24360	3-hydroxyisobutyryl-CoA hydrolase-like protein 4	1.4894	0.0727689	up	1.86852	0.0421814	up	1.24106	0.166635	up	1.14707	0.286373	up	1.02164	0.921517	down	1.22606	0.414779	down	1.66421	0.110781	down	54.513	46.3438	59.3222	53.393	6.56126	-0.392485	-0.513505	0.0180502	-0.29598	0.278608	64.6659	86.6272	82.7176	78.0036	11.715	0.0998855	0.369174	0.367185	0.278748	0.154903	72.544	107.75	102.378	94.2241	18.9666
221	A_84_P12050	AT1G06550	3-hydroxyisobutyryl-CoA hydrolase-like protein 5	1.57638	0.0120902	up	1.32668	0.0650162	up	1.25194	0.0135402	up	1.14651	0.172477	up	1.10661	0.462287	up	1.13785	0.226388	down	1.04567	0.803491	down	1881.76	1818.42	1922.95	1874.38	52.6549	-0.453286	-0.389481	-0.133484	-0.325417	0.169253	2557.21	3132.81	3010.93	2900.31	303.323	0.235165	0.375524	0.382913	0.3312	0.0832513	2154.4	2141.23	2726.21	2340.61	334
222	A_84_P19711	AT5G46290	3-ketoacyl-acyl carrier protein synthase I	1.21313	0.0629341	down	1.9972	0.00387308	down	1.10033	0.444377	down	1.57466	0.000559098	down	1.15314	0.122218	up	1.27136	0.265596	up	1.46257	0.0504724	up	7119.06	7450.28	5875.38	6814.9	830.337	0.1095	0.288311	0.121059	0.172957	0.100066	5314.61	6079.44	5055.51	5483.19	532.372	-0.066257	-0.0248103	-0.226254	-0.105774	0.106377	2968.49	3503.36	3078.68	3183.51	282.423
223	A_84_P858822	AT5G46290	3-ketoacyl-acyl carrier protein synthase I	1.20575	0.257661	down	1.8882	0.0135391	down	1.1252	0.253835	down	1.58945	0.0187453	down	1.20987	0.34499	up	1.29648	0.162579	up	1.43728	0.104027	up	4477.49	5233.88	3354.89	4355.42	945.424	0.0825348	0.420927	-0.0453272	0.152712	0.240919	3146.48	4032.51	3307.88	3495.62	471.908	-0.180453	0.0249586	-0.196175	-0.117223	0.123384	2270.09	2121.66	1984.7	2125.48	142.733
224	A_84_P13922	AT1G62640	3-ketoacyl-acyl carrier protein synthase III	1.51157	0.00600584	down	2.44104	0.000995073	down	1.80265	0.0056409	down	2.67556	0.00071073	down	1.21437	0.0844522	up	1.01828	0.990415	up	1.10793	0.306248	up	2224.55	2199.41	1702.97	2042.31	294.146	0.557242	0.654042	0.460342	0.557209	0.0968499	1235.53	1471.78	1241.54	1316.28	134.701	-0.0451784	0.0547295	-0.126074	-0.0388409	0.0905681	718.792	798.296	817.115	778.068	52.1892
225	A_84_P14934	AT1G01120	3-ketoacyl-CoA synthase 1	19.9765	0.000906988	up	23.2249	0.00081159	up	3.89757	0.0186102	up	3.63601	0.0180831	up	3.65968	0.0735093	up	1.4005	0.137387	down	1.74537	0.0243078	down	4666.04	2967.03	4518.62	4050.57	941.257	-3.64332	-4.18329	-3.40107	-3.74256	0.400443	81402	79755.7	71882.8	77680.2	5087.68	0.727439	0.545436	0.460133	0.577669	0.136537	88000.3	88170.9	82671	86280.7	3127.25
226	A_84_P22016	AT2G26250	3-ketoacyl-CoA synthase 10	2.41676	0.00272604	up	2.84272	0.000715041	up	2.11729	0.0159751	up	1.91718	0.0118271	up	1.22252	0.357865	up	1.07103	0.83129	up	1.21288	0.0460763	down	9386.27	8760.75	8851.67	8999.56	337.966	-1.25094	-1.23723	-1.04698	-1.17838	0.114007	23103.5	21109.7	19714.7	21309.3	1703.19	0.294515	0.0117822	-0.0222135	0.0946946	0.173882	22584.9	23721.4	25546.2	23950.8	1493.92
227	A_84_P812891	AT2G26250	3-ketoacyl-CoA synthase 10	2.48074	0.000881483	up	2.52397	0.000863167	up	1.81526	0.0194174	up	1.37043	0.107794	up	1.3889	0.149994	up	1.01632	0.984426	up	1.32604	0.0919471	down	1165.69	1126.33	1010.5	1100.84	80.6768	-1.17262	-1.10897	-1.09018	-1.12392	0.0432051	2700.8	2868.88	2446.31	2672	212.754	0.285543	0.22012	0.0548754	0.186846	0.118879	2494.42	2755.44	2540.39	2596.75	139.34
228	A_84_P22946	AT2G26640	3-ketoacyl-CoA synthase 11	3.11026	0.000667437	down	4.9656	0.000767297	down	3.50251	0.00113542	down	5.10969	0.000606036	down	1.12687	0.429204	up	1.00067	0.999966	up	1.0951	0.516501	up	2507.8	2708.93	2092.55	2436.43	314.326	1.55557	1.78008	1.58298	1.63954	0.122476	720.611	770.24	796.592	762.481	38.5804	0.00241041	-0.054028	0.0591416	0.002508	0.0565849	397.807	485.667	491.884	458.452	52.6121
229	A_84_P19135	AT2G28630	3-ketoacyl-CoA synthase 12	7.40212	0.000525993	down	12.2543	0.00042898	down	11.4953	0.00329543	down	13.9313	0.0015183	down	1.16159	0.637627	down	1.80391	0.141231	down	1.32054	0.150955	down	9783.73	9718.57	9704.43	9735.58	42.2998	3.07718	3.18074	3.354	3.20397	0.139866	1133.35	1286.17	1460.61	1293.38	163.746	0.213352	0.243314	0.491433	0.316033	0.152638	696.106	824.995	714.669	745.257	69.6764
230	A_84_P24118	AT3G52160	3-ketoacyl-CoA synthase 15	1.3172	0.500961	up	1.54496	0.297881	up	1.2437	0.594206	down	1.82192	0.205046	up	1.31049	0.607819	up	1.25006	0.708953	down	1.54542	0.404327	up	7.94561	13.6668	11.7389	11.1171	2.91083	-1.01227	-0.116621	-0.160644	-0.429845	0.504875	14.2775	20.1913	9.45683	14.6419	5.37649	0.0792079	0.426671	-0.602995	-0.0323722	0.523823	14.5651	22.302	11.845	16.2374	5.42536
231	A_84_P12935	AT4G34250	3-ketoacyl-CoA synthase 16	1.87049	0.0260921	up	2.44397	0.0168676	up	1.55071	0.0483895	up	2.03034	0.00573823	up	1.94959	0.0569604	up	1.61628	0.13947	up	1.61963	0.11764	up	1982.09	1602.99	2043.8	1876.29	238.69	-1.21414	-1.40719	-0.881339	-1.16756	0.266003	2988.71	3267.8	4072.01	3442.84	562.46	-0.375671	-0.3994	-0.017344	-0.264138	0.214059	3233.2	4592.63	5225.24	4350.36	1017.88
232	A_84_P826409	AT4G34250	3-ketoacyl-CoA synthase 16	1.93352	0.00502805	up	2.61997	0.0132713	up	1.43967	0.0741745	up	1.9999	0.0102086	up	2.49875	0.0230112	up	1.86054	0.0427878	up	1.90737	0.0963038	up	599.65	462.089	525.061	528.933	68.862	-1.36767	-1.63042	-1.27074	-1.42294	0.186098	958.258	991.519	1035.81	995.197	38.9079	-0.445413	-0.548713	-0.421025	-0.471717	0.0677861	942.378	1406.6	1615.66	1321.54	344.604
233	A_84_P17664	AT4G34510	3-ketoacyl-CoA synthase 17	1.71134	0.245911	down	5.08425	0.0119104	down	1.32874	0.637088	down	4.58718	0.0294234	down	1.31605	0.651023	down	1.02183	0.999966	down	1.18739	0.737319	down	34.8567	42.5888	61.4942	46.3132	13.7038	0.565774	0.968014	1.67335	1.06905	0.560659	21.5436	40.2242	19.6694	27.1457	11.365	0.117559	0.865838	-0.101631	0.293922	0.507274	7.75818	6.28819	11.6539	8.56676	2.77273
234	A_84_P18610	AT4G34520	3-ketoacyl-CoA synthase 18	1.11001	0.528462	up	1.26013	0.363004	up	1.04457	0.895873	up	1.38063	0.51434	up	1.15117	0.551127	up	1.0833	0.870614	up	1.26125	0.746271	up	3.60215	3.26486	3.6503	3.50577	0.21002	-0.295594	-0.324229	0.012126	-0.202566	0.186479	3.02916	4.61631	3.92924	3.85824	0.795952	-0.299567	0.155726	-0.012126	-0.0519889	0.23025	3.03468	5.28134	4.38699	4.23434	1.13108
235	A_84_P826278	AT4G34520	3-ketoacyl-CoA synthase 18	1.1736	0.565521	up	1.17013	0.656063	up	1.08457	0.809778	down	1.02596	0.894076	down	1.0413	0.903026	up	1.22237	0.686396	down	1.1529	0.767791	down	3.9698	6.11234	3.93918	4.67377	1.24593	-0.433599	0.302263	-0.156205	-0.0958468	0.371625	6.44956	5.12138	4.37739	5.31611	1.04972	0.5125	0.0273066	-0.134518	0.135096	0.336707	3.24029	5.58701	6.92387	5.25039	1.86472
236	A_84_P835827	AT4G34520	3-ketoacyl-CoA synthase 18	1.77059	0.463495	up	1.19685	0.467095	up	2.32618	0.521982	down	1.12983	0.931574	down	2.5418	0.534609	up	1.62039	0.748361	down	1.87969	0.569577	up	3.67074	3.83882	3.72747	3.74568	0.0855084	-0.423962	-0.246164	-0.113271	-0.261132	0.155885	3.0817	4.63787	19.0897	8.93644	8.82737	-0.43034	0.00687027	2.11277	0.5631	1.35974	3.03515	5.39715	4.49948	4.31059	1.19227
237	A_84_P10151	AT5G04530	3-ketoacyl-CoA synthase 19	1.56465	0.0303638	down	1.07723	0.720848	up	1.11858	0.789648	up	1.75859	0.0803899	up	1.11592	0.70172	down	1.56838	0.294416	up	1.46293	0.241608	up	1413.75	1764.94	1349.58	1509.42	223.599	-0.28568	0.147621	-0.0641251	-0.0673946	0.216669	795.182	1015.59	1018.71	943.162	128.164	-0.869881	-0.669445	-0.600381	-0.713236	0.139985	1189.99	1486.51	1947.78	1541.43	381.871
238	A_84_P23692	AT1G04220	3-ketoacyl-CoA synthase 2	177.16	0.000286823	up	375.626	9.40271e-05	up	65.0439	0.000765104	up	71.2448	0.00040665	up	5.47592	0.0111308	up	2.01047	0.0967053	up	1.03861	0.797282	up	18.0701	17.0104	13.5835	16.2213	2.3451	-7.94571	-7.91969	-8.06889	-7.9781	0.0797022	3214.84	2617.66	2581.66	2804.72	355.63	-0.224745	-0.67374	-0.629083	-0.509189	0.247346	5456.89	5565.89	5963.43	5662.07	266.616
239	A_84_P814282	AT1G04220	3-ketoacyl-CoA synthase 2	213.383	0.00100703	up	461.891	0.000759654	up	75.1359	0.000546005	up	78.3466	0.000290148	up	5.96143	0.0492894	up	2.09913	0.0495623	up	1.01119	0.937854	up	9.58814	9.87106	20.9412	13.4668	6.47454	-8.8162	-8.66104	-7.40061	-8.29262	0.776382	2901.57	2458.07	2526.62	2628.75	238.741	-0.328863	-0.7207	-0.616378	-0.555314	0.20293	5296.52	5193.57	5811.43	5433.84	331.026
240	A_84_P17809	AT5G43760	3-ketoacyl-CoA synthase 20	1.82276	0.00506207	up	2.52295	0.000974935	up	1.53264	0.0869073	up	1.7621	0.0369104	up	1.38128	0.266158	down	1.64275	0.0332198	down	1.97769	0.00437605	down	8010.46	6538.83	6911.65	7153.65	765.08	-0.217057	-0.396707	-0.141348	-0.251704	0.131158	13078	13410.3	11698.7	12729	907.612	0.736092	0.619771	0.487411	0.614425	0.124427	16441.6	16007.5	18080.9	16843.3	1093.53
241	A_84_P807577	AT5G43760	3-ketoacyl-CoA synthase 20	1.82067	0.0184773	up	2.62143	0.0012658	up	1.49532	0.126045	up	1.64713	0.0609845	up	1.1127	0.686008	down	1.35481	0.266399	down	1.77088	0.00939222	down	676.218	549.713	441.984	555.972	117.242	-0.344008	-0.529615	-0.668939	-0.514187	0.163014	1090.86	1020.41	833.626	981.63	132.927	0.591857	0.343018	0.115978	0.350284	0.238023	1331.34	1293.55	1406.67	1343.85	57.59
242	A_84_P814291	AT5G43760	3-ketoacyl-CoA synthase 20	1.67373	0.00313294	up	2.10496	0.0081646	up	1.36632	0.1959	up	1.39309	0.230558	up	1.10326	0.665362	down	1.35148	0.155407	down	1.66702	0.132713	down	155.749	140.115	146.355	147.406	7.86974	-0.445473	-0.484879	-0.246664	-0.392339	0.127688	228.684	250.318	244.811	241.271	11.243	0.354627	0.332508	0.365048	0.350728	0.016617	238.879	289.779	352.231	293.63	56.7743
243	A_84_P861768	AT5G43760	3-ketoacyl-CoA synthase 20	1.93491	0.00739336	up	2.80012	0.00164311	up	1.63342	0.113597	up	1.63542	0.215151	up	22.5658	0.00781094	down	26.731	0.00110038	down	38.6367	0.00603419	down	1655.21	1568.07	1099.1	1440.79	299.104	1.89337	1.92855	1.59125	1.80439	0.185424	2662.65	2995.19	2424.88	2694.24	286.461	2.82518	2.84244	2.60235	2.75666	0.133914	3805.05	3396.67	3966.4	3722.71	293.653
244	A_84_P19722	AT5G49070	3-ketoacyl-CoA synthase 21	1.16314	0.401327	up	1.25918	0.42348	up	1.01419	0.980321	down	1.05858	0.795337	up	1.12128	0.634258	up	1.05205	0.985839	down	1.06083	0.925256	down	4.85041	3.99248	4.75185	4.53158	0.469467	-0.207055	-0.374674	0.0518894	-0.176613	0.214905	4.11389	5.73073	5.74781	5.19748	0.938453	-0.198694	0.126994	0.195927	0.0414089	0.210772	3.6	6.69398	6.23995	5.51131	1.67074
245	A_84_P22020	AT1G07720	3-ketoacyl-CoA synthase 3	37.3547	0.000286823	up	44.5078	0.00020791	up	17.5476	0.00119474	up	14.6444	0.000922808	up	2.08678	0.0697626	up	1.02012	0.963111	down	1.45642	0.0124285	down	664.045	694.809	651.394	670.083	22.3282	-5.17527	-4.99673	-4.91446	-5.02882	0.133335	24655.2	26340	22573.9	24523	1886.53	0.285163	0.227998	0.0700355	0.194399	0.11143	27360.2	25896.7	30610.7	27955.9	2412.75
246	A_84_P14861	AT1G19440	3-ketoacyl-CoA synthase 4	2.19062	0.00581201	up	1.91074	0.0133906	up	1.81707	0.0107012	up	1.81238	0.00237382	up	1.35475	0.160602	up	1.12373	0.574633	up	1.28501	0.116486	up	1998.49	2269.74	1440.77	1903	422.654	-1.1173	-0.820481	-1.30081	-1.07953	0.24238	3870.25	4311.21	3853.24	4011.57	259.638	0.0821824	0.085321	-0.0120635	0.0518133	0.0553412	3682.42	2935.88	3451.64	3356.65	382.231
247	A_84_P20973	AT1G25450	3-ketoacyl-CoA synthase 5	2.5076	0.000591169	up	2.78508	0.000340235	up	1.90452	0.015272	up	1.807	0.0153752	up	1.3615	0.172934	up	1.03406	0.791254	up	1.13204	0.0441157	down	7052.05	6911.32	5655.54	6539.64	768.876	-1.30384	-1.21972	-1.33366	-1.28574	0.0590855	16141.7	16189.2	15564.6	15965.2	347.695	0.136797	-0.0114913	-0.00361395	0.0405641	0.0834336	16147.5	16795.3	17971.9	16971.6	924.878
248	A_84_P799986	AT1G25450	3-ketoacyl-CoA synthase 5	2.33813	0.00393522	up	2.44571	0.0048032	up	1.69536	0.0677941	up	1.68424	0.0573722	up	1.37794	0.341772	up	1.00087	0.999966	down	1.05383	0.680245	down	457.087	531.364	346.465	444.972	93.0431	-1.27685	-0.946417	-1.38805	-1.20377	0.229707	974.536	1039.22	993.897	1002.55	33.1966	0.0613589	0.00153971	0.0018506	0.0215831	0.0344472	934.164	1087.17	992.125	1004.49	77.2466
249	A_84_P19995	AT1G68530	3-ketoacyl-CoA synthase 6	3.87364	0.000382113	up	4.01927	0.000239601	up	2.75436	0.0118974	up	2.58565	0.0106511	up	1.43374	0.231739	up	1.01947	0.972417	up	1.08419	0.0994466	down	30151.9	25986.2	23273.4	26470.5	3464.73	-1.82561	-1.92691	-1.91061	-1.88771	0.0543953	100991	103798	94622.1	99803.5	4701.65	0.164252	0.0512819	-0.0176086	0.0659752	0.0918165	100661	96214.7	100064	98979.8	2413.2
250	A_84_P804836	AT1G68530	3-ketoacyl-CoA synthase 6	4.16208	0.00645396	up	4.26345	0.00332629	up	2.72453	0.0278529	up	2.50806	0.029371	up	1.45217	0.399393	up	1.05197	0.973914	down	1.17059	0.463409	down	1706.01	1170.38	888.904	1255.1	415.087	-1.44698	-1.87743	-2.09894	-1.80778	0.331513	5881.99	5170.23	3937.74	4996.65	983.676	0.584667	0.246064	-0.0821576	0.249524	0.333426	4566.66	5407.02	4559.41	4844.36	487.285
251	A_84_P804879	AT1G68530	3-ketoacyl-CoA synthase 6	3.59217	0.000573611	up	3.80197	0.000456629	up	2.66329	0.00986802	up	2.59335	0.0073297	up	1.39022	0.232431	up	1.03073	0.904472	up	1.05454	0.250562	down	36513.9	28703.8	28684.1	31300.6	4514.84	-1.70785	-1.94185	-1.76748	-1.80573	0.121598	109110	111172	107507	109263	1836.99	0.11738	-0.00814104	0.00814104	0.0391266	0.0682564	107316	107353	117383	110684	5801.35
252	A_84_P804896	AT1G68530	3-ketoacyl-CoA synthase 6	4.29848	0.00325802	up	4.53317	0.00233363	up	2.83766	0.0119732	up	2.50284	0.0178216	up	1.46293	0.329492	up	1.03545	0.937388	down	1.23807	0.229638	down	1173.12	896.809	618.749	896.227	277.188	-1.61939	-1.89367	-2.25376	-1.92227	0.318149	3872.14	3930.1	3179.33	3660.52	417.727	0.349349	0.218257	-0.0229454	0.181554	0.188842	3474.31	3943.79	3622.46	3680.19	240.005
253	A_84_P862370	AT1G68530	3-ketoacyl-CoA synthase 6	4.09802	0.0014033	up	4.40282	0.000820335	up	2.86933	0.0125188	up	2.62976	0.0135626	up	1.4217	0.310341	up	1.00458	0.999966	down	1.17762	0.112212	down	5542.67	4381.72	3485.57	4469.99	1031.38	-1.70022	-1.9261	-2.08084	-1.90239	0.191415	18388.9	18874.4	15708	17657.1	1705.34	0.275924	0.160994	-0.0393014	0.132539	0.159528	17243.5	17576.1	19512.1	18110.6	1225.11
254	A_84_P23792	AT1G71160	3-ketoacyl-CoA synthase 7	1.21695	0.255856	up	6.52783	0.00386264	up	1.06114	0.816021	up	6.99852	0.00554353	up	1.11729	0.546715	up	1.02644	0.999966	down	1.19785	0.778776	up	3.82543	4.02792	3.7634	3.87225	0.138333	-0.512681	-0.325065	-0.2477	-0.361815	0.13626	3.64366	5.70505	4.70486	4.68452	1.03084	-0.336948	0.157375	-0.0560732	-0.0785487	0.247927	20.0837	34.0844	19.2873	24.4851	8.32273
255	A_84_P203538	AT2G15090	3-ketoacyl-CoA synthase 8	3.81683	0.00299391	down	3.36104	0.00799192	down	2.65648	0.0250053	down	1.22516	0.307755	down	1.56417	0.204209	down	1.08865	0.88625	down	1.75387	0.0865476	up	7634.38	6569.08	8885.65	7696.37	1159.52	1.17971	1.0761	1.68724	1.31435	0.327063	1833.66	2105.66	1942.41	1960.58	136.907	-0.632107	-0.585088	-0.636879	-0.618025	0.0286234	1660.74	2406.79	2403.41	2156.98	429.758
256	A_84_P15442	AT2G16280	3-ketoacyl-CoA synthase 9	1.35477	0.0281592	down	1.33986	0.0561407	down	1.26377	0.199125	down	1.5065	0.0211707	down	1.2452	0.247097	down	1.16156	0.492657	down	1.40007	0.0699062	down	8637.27	9417.91	7336.71	8463.96	1051.37	0.316007	0.554042	0.369128	0.413059	0.124951	6045.22	5827.22	6376.08	6082.84	276.356	0.0471921	-0.158323	0.0361762	-0.0249848	0.115605	6282.24	4938.85	6545.38	5922.16	861.673
257	A_84_P818083	AT2G16280	3-ketoacyl-CoA synthase 9	1.35301	0.0284949	down	1.31211	0.0683774	down	1.06584	0.577341	down	1.03115	0.659415	down	1.10988	0.49494	down	1.14375	0.323582	up	1.1465	0.225733	up	7844.75	8194.62	5747.47	7262.28	1323.47	0.247583	0.423736	0.087348	0.252889	0.168257	4867.71	5567.56	5150.91	5195.39	352.036	-0.194935	-0.153662	-0.201242	-0.18328	0.0258431	5187.26	4455.19	5792.8	5145.08	669.805
258	A_84_P847658	AT2G16280	3-ketoacyl-CoA synthase 9	1.31878	0.0991138	down	1.30986	0.124127	down	1.14934	0.392074	down	1.50015	0.0145601	down	1.24952	0.292678	down	1.08898	0.736051	down	1.43105	0.0665626	down	525.996	561.994	363.622	483.871	105.682	0.411804	0.620509	0.167755	0.400022	0.226607	363.683	352.547	342.052	352.761	10.817	0.125397	-0.0719972	-0.0509572	0.000814277	0.108404	366.495	290.665	367.497	341.552	44.0729
259	A_84_P19651	AT5G19200	3-ketodihydrosphinganine reductase-like protein	3.42086	0.00410934	down	2.29328	0.0100068	down	3.66072	0.000717325	down	2.97216	0.000660037	down	1.04486	0.85832	up	1.02417	0.866333	down	1.24038	0.0250892	down	1387.3	1345.5	785.551	1172.78	336.005	1.47816	1.54723	0.946219	1.32387	0.328872	288.184	341.328	348.474	325.995	32.9401	-0.543096	-0.451451	-0.356924	-0.45049	0.0930895	461.684	448.003	481.119	463.602	16.6409
260	A_84_P24012	AT3G06060	3-ketodihydrosphinganine reductase-like protein	1.22115	0.166652	down	1.95275	0.00693592	down	1.13907	0.34322	down	1.43201	0.0441734	down	1.04091	0.83973	up	1.11592	0.421481	up	1.41943	0.0602855	up	2537.48	2816.57	1826.3	2393.45	510.603	0.240841	0.504587	0.0549335	0.266787	0.225947	1820.54	2001.85	1840.53	1887.64	99.4112	0.00778198	-0.00778198	-0.0643597	-0.0214532	0.0379642	1147.93	1102.31	1133.85	1128.03	23.3636
261	A_84_P15770	AT4G34030	3-methylcrotonyl-CoA carboxylase	4.73565	0.000628455	down	3.8149	0.000732723	down	3.81651	0.00336462	down	3.02918	0.00419966	down	1.89527	0.0680812	up	2.35172	0.00620131	up	2.38688	0.00244437	up	46736.3	52503.3	38566.8	45935.5	7002.7	0.732187	1.01325	0.743565	0.829669	0.159092	8645.44	10552.4	9140.4	9446.07	989.538	-1.45638	-1.32135	-1.46395	-1.41389	0.080235	10928.8	11204.6	11393.5	11175.6	233.678
262	A_84_P11289	AT5G16010	3-oxo-5-alpha-steroid 4-dehydrogenase family protein	5.24873	0.00291522	up	5.56916	0.00160243	up	3.55268	0.00331125	up	3.18181	0.00468499	up	1.69109	0.0863221	up	1.14464	0.739164	up	1.03502	0.929568	down	13041.4	12713.1	7933.81	11229.4	2858.81	-2.23928	-2.16285	-2.66772	-2.35662	0.272123	66121.1	57550.3	46775.8	56815.7	9693.57	0.348701	-0.00411272	-0.238538	0.03535	0.295602	65252	50995.5	55888.5	57378.7	7244.16
263	A_84_P14675	AT3G55360	3-oxo-5-alpha-steroid 4-dehydrogenase family protein	3.11243	0.00140266	up	2.71599	0.00151589	up	1.75244	0.0177604	up	1.04922	0.734887	up	2.0152	0.0426539	up	1.13465	0.30409	up	1.28452	0.0320291	down	2085.6	1848.25	2075.46	2003.1	134.207	-1.38756	-1.44867	-1.10603	-1.31409	0.182753	6008.47	5998.53	6263.05	6090.02	149.932	0.384933	0.230017	0.35691	0.323953	0.082549	4900.9	5004.59	5348.95	5084.81	234.551
264	A_84_P22032	AT2G38050	3-oxo-5-alpha-steroid 4-dehydrogenase family protein	1.98633	0.000457607	down	2.93781	0.000715041	down	2.25341	0.00618315	down	3.17581	0.000447423	down	1.16214	0.0904768	down	1.31841	0.23172	down	1.25629	0.0863566	down	8212.75	7173.38	6242.7	7209.61	985.523	1.13222	1.05021	1.02509	1.06917	0.0560265	3414.36	3672.87	3501.91	3529.72	131.478	0.111931	0.0646968	0.0605693	0.0790658	0.0285371	2471.81	2151.59	2232.34	2285.25	166.536
265	A_84_P597922	AT1G72590	3-oxo-5-alpha-steroid 4-dehydrogenase family protein	4.84513	0.419438	up	1.30582	0.248664	up	1.41194	0.543007	down	1.34738	0.565302	down	1.70422	0.418421	up	4.01417	0.679763	down	1.03239	0.93967	down	3.72233	3.6129	3.79116	3.7088	0.0898985	-0.4549	-0.384745	-0.1399	-0.326515	0.165376	4.11644	5.39245	244.477	84.6619	138.405	-0.0637407	0.173275	5.74052	1.95002	3.28481	3.45594	5.52469	4.86674	4.61579	1.05696
266	A_84_P611528	AT3G43840	3-oxo-5-alpha-steroid 4-dehydrogenase family protein	1.53327	0.266025	down	1.21395	0.544233	down	1.85569	0.355963	down	2.91536	0.0119128	down	2.07669	0.202776	up	1.71587	0.586842	up	1.15643	0.376137	down	9.20239	7.19337	3.54269	6.64615	2.86926	0.777046	0.534907	-0.311556	0.333466	0.571575	3.03431	4.82174	4.16132	4.00579	0.903806	-0.577627	-0.0619707	-0.209845	-0.283147	0.265529	4.87256	5.03474	4.37376	4.76035	0.34448
267	A_84_P810803	AT3G55360	3-oxo-5-alpha-steroid 4-dehydrogenase family protein	3.37665	0.00114034	up	2.92255	0.00147906	up	1.91397	0.0120638	up	1.15744	0.352799	up	1.95509	0.0491207	up	1.1082	0.265145	up	1.29151	0.0514815	down	2709.2	2529.97	2757.42	2665.53	119.85	-1.46328	-1.44882	-1.14926	-1.35379	0.177274	8686.16	8692.47	9018.51	8799.05	190.09	0.463538	0.312059	0.42982	0.401805	0.0795302	6808.84	7498.77	7563.19	7290.26	418.171
268	A_84_P845621	AT2G38050	3-oxo-5-alpha-steroid 4-dehydrogenase family protein	1.25839	0.649342	down	2.739	0.00715534	down	2.49397	0.00366084	down	3.31883	0.00542978	down	1.03142	0.916588	down	2.04415	0.371123	down	1.24977	0.327966	down	774.818	477.498	409.595	553.971	194.25	1.47244	0.887275	0.841341	1.06702	0.351853	290.193	300.321	816.585	469.033	301.031	0.301553	0.198522	1.70626	0.735444	0.842325	176.28	176.052	194.504	182.279	10.5879
269	A_84_P21764	AT1G24360	3-oxoacyl-[acyl-carrier-protein] reductase	1.06167	0.392213	down	1.08144	0.332526	down	1.02382	0.693414	down	1.02057	0.756703	down	1.10749	0.174691	up	1.14843	0.22173	up	1.17355	0.197681	up	13541	12835.7	12159	12845.2	691.019	-0.113642	-0.0776095	0.0196185	-0.0572111	0.0689324	10375.8	12828.8	12415.9	11873.5	1313.37	-0.251782	-0.0981469	-0.080708	-0.143546	0.0941401	11705.5	9746.52	11987.8	11146.6	1220.71
270	A_84_P794636	AT1G24360	3-oxoacyl-[acyl-carrier-protein] reductase	2.07192	0.169765	down	2.17165	0.0425822	down	1.53322	0.141787	down	1.61073	0.167809	down	1.0041	0.991091	down	1.34583	0.723293	up	1.34273	0.470691	up	15.2779	23.4702	15.5578	18.1019	4.65114	0.101628	0.834218	0.416387	0.450744	0.367501	4.40696	10.2858	12.9486	9.21378	4.37056	-1.446	-0.375722	0.0210562	-0.60022	0.758854	7.26467	9.67177	6.34538	7.7606	1.71776
271	A_84_P21096	AT2G04540	3-oxoacyl-[acyl-carrier-protein] synthase	2.05463	0.000463344	down	1.96891	0.00109986	down	1.71565	0.000590838	down	1.44315	0.00110559	down	1.16809	0.0260435	down	1.02524	0.694246	up	1.16798	0.113233	up	2142.26	2096.19	1809.94	2016.13	180.044	0.794941	0.876779	0.840315	0.837345	0.0409996	868.949	1016.57	992.717	959.411	79.2447	-0.260883	-0.187048	-0.156662	-0.201531	0.0535988	892.342	997.878	978.819	956.347	56.2424
272	A_84_P21151	AT3G10540	3-phosphoinositide-dependent protein kinase	1.0916	0.307261	down	1.03229	0.712051	up	1.21537	0.015666	down	1.28057	0.0205182	down	1.12447	0.34499	up	1.00995	0.812825	up	1.1756	0.121797	down	847.076	766.708	580.735	731.506	136.615	0.19099	0.160379	-0.0650582	0.0954369	0.139833	616.796	687.177	640.209	648.061	35.8416	-0.0207419	-0.0173802	-0.0548835	-0.0310019	0.0207503	719.08	637.363	740.96	699.135	54.603
273	A_84_P22444	AT5G04510	3'-phosphoinositide-dependent protein kinase 1	1.2988	0.00291941	up	1.50117	0.00170499	up	1.07098	0.128916	up	1.14644	0.138546	up	1.26633	0.031254	up	1.04421	0.252916	up	1.03402	0.779595	down	1154.05	1065.27	877.025	1032.12	141.457	-0.351583	-0.353864	-0.459034	-0.38816	0.0613892	1217.02	1381.08	1315.21	1304.44	82.5601	-0.0289726	0.000947952	-0.00492477	-0.0109831	0.0158536	1382.48	1449.98	1489.32	1440.59	54.0331
274	A_84_P11517	AT1G18640	3-phosphoserine phosphatase	1.86398	0.000923571	down	2.1433	0.00229912	down	1.59588	0.0136536	down	1.53731	0.0191686	down	1.07392	0.52232	down	1.0876	0.565142	up	1.29822	0.159774	up	6053.66	5929.41	4973.61	5652.23	590.973	0.704407	0.787691	0.709457	0.733852	0.0466943	2942.57	3112.13	2816.95	2957.22	148.133	-0.0903621	-0.162061	-0.241191	-0.164538	0.0754452	2304.88	2713.04	2373.41	2463.77	218.573
275	A_84_P176164	AT2G45300	3-phosphoshikimate 1-carboxyvinyltransferase / 5-enolpyruvylshikimate-3-phosphate / EPSP synthase	2.63049	0.000728507	up	2.00496	0.000966406	up	2.433	0.00279842	up	1.88531	0.00101283	up	1.09549	0.345055	up	1.01324	0.999966	up	1.03012	0.503789	up	3111.81	3228.86	2614.38	2985.02	326.273	-1.09817	-0.93169	-1.06089	-1.03025	0.0873646	7251.41	8512.22	7248.8	7670.81	728.683	0.368308	0.447054	0.279899	0.365087	0.0836242	5420.47	5262.62	6074.77	5585.95	430.619
276	A_84_P22070	AT2G26930	4-(cytidine 5'-phospho)-2-C-methyl-D-erithritol kinase	1.57311	0.0163856	up	1.31306	0.015705	up	1.26785	0.0119203	up	1.25831	0.0152736	up	1.26953	0.0819034	up	1.02318	0.967584	up	1.2166	0.0456911	up	1654.79	1631.78	1583.73	1623.44	36.2571	-0.573087	-0.480084	-0.347844	-0.467005	0.11319	2093.23	2968.63	2507.14	2523	437.912	0.0119615	0.363497	0.184384	0.186614	0.175779	1952.65	2014.44	2014.57	1993.89	35.7139
277	A_84_P10062	AT4G25740	40S ribosomal protein S10-1	1.00971	0.901756	up	1.38134	0.053444	down	1.06448	0.79584	up	1.05439	0.700514	down	1.08079	0.644337	up	1.13941	0.579433	up	1.41593	0.0918158	up	1110.32	1084.54	844.485	1013.11	146.605	-0.00630522	0.0730081	-0.11257	-0.0152891	0.0931148	951.835	1111.13	926.279	996.415	100.164	0.0174699	0.0881867	-0.109684	-0.0013423	0.100268	619.722	783.125	650.691	684.513	86.7934
278	A_84_P12129	AT5G41520	40S ribosomal protein S10-2	1.10691	0.0566385	up	1.00711	0.864764	up	1.09703	0.230669	up	1.1189	0.142148	up	1.01209	0.878114	down	1.0212	0.858354	down	1.09773	0.179132	up	23688.3	22792.3	20358	22279.5	1723.34	-0.120718	-0.0631423	-0.0507331	-0.078198	0.0373429	23894.8	25070.4	23287.3	24084.2	906.534	0.13777	0.0545354	0.0127282	0.0683446	0.0636545	20707.4	21183.1	20950.2	20946.9	237.874
279	A_84_P795131	AT5G41520	40S ribosomal protein S10-2	1.15151	0.654125	down	1.09503	0.785246	down	1.2134	0.894532	down	1.51546	0.666174	down	1.39744	0.775084	up	1.32616	0.57099	up	1.00975	0.98354	up	5.83064	8.87503	4.10625	6.27064	2.41465	-0.104092	0.61521	-0.321362	0.0632521	0.490198	3.8444	6.307	5.37111	5.17417	1.24305	-0.459021	0.102646	-0.0644493	-0.140275	0.288408	3.86281	6.17222	5.55561	5.19688	1.19577
280	A_84_P812084	AT5G41520	40S ribosomal protein S10-2	1.09609	0.243333	up	1.00335	0.979734	down	1.13575	0.101138	up	1.17472	0.0155523	up	1.07878	0.468405	down	1.04111	0.703784	down	1.09258	0.533605	up	9657.55	9464.96	9284.28	9468.93	186.665	-0.196509	-0.112367	0.0351877	-0.0912294	0.117286	9988.94	10586.1	9890.02	10155	376.616	0.0981312	0.0293779	-0.00411797	0.0411304	0.0521278	9027.22	9542.47	7983.38	8851.02	794.339
281	A_84_P10279	AT5G52650	40S ribosomal protein S10-3	1.075	0.446304	up	1.16197	0.186309	down	1.18301	0.257476	up	1.14876	0.361368	up	1.0707	0.635664	down	1.02781	0.950265	up	1.24668	0.213379	up	2251.33	2018.77	1735.23	2001.77	258.471	0.0310731	-0.0130267	-0.0560164	-0.0126567	0.0435459	1870.83	2051	2389.46	2103.76	263.307	0.00994158	-0.00994158	0.275054	0.0916845	0.159113	1469.03	1793.1	1561.99	1608.04	166.872
282	A_84_P755497	AT2G24110	40S ribosomal protein S11, expressed pseudogene, similar to GB:J05216; blastp match of 76% identity and 8.9e-54 P-value to GP|24417185|dbj|BAC22544.1||AP003932 putative ribosomal protein S11 {Oryza sativa (japonica cultivar-group)}	1.51993	0.0659138	down	1.50244	0.0910928	down	1.07074	0.88071	down	1.12297	0.680671	up	1.2543	0.563681	down	1.13172	0.707131	up	1.34513	0.165844	up	267.013	321.708	338.753	309.158	37.4803	0.0511777	0.433224	0.683063	0.389155	0.31824	179.948	210.833	204.412	198.398	16.297	-0.272184	-0.196194	-0.176174	-0.214851	0.0506509	177.737	213.913	184.712	192.121	19.1922
283	A_84_P18595	AT4G30800	40S ribosomal protein S11-2	1.66507	0.0117438	up	1.14183	0.39026	up	1.58284	0.151545	up	1.06396	0.817327	up	1.12008	0.693442	down	1.17827	0.580379	down	1.20206	0.474905	down	844.066	834.128	909.848	862.681	41.1494	-0.367554	-0.271439	0.0292792	-0.203238	0.207021	1359.87	1455.99	1397.67	1404.51	48.4244	0.566452	0.512458	0.518121	0.532344	0.0296737	819.477	1031.97	922.997	924.815	106.26
284	A_84_P19008	AT1G15930	40S ribosomal protein S12-1	1.00808	0.602426	up	1.03558	0.672013	down	1.16414	0.223875	up	1.23824	0.106825	up	1.09539	0.50212	down	1.05425	0.528396	up	1.17063	0.2437	up	41335.5	38801.2	34119.2	38085.3	3661.01	-0.0278068	-0.00588465	-0.0160394	-0.0165769	0.0109709	35376.7	40086	36993.9	37485.5	2392.82	-0.00642443	0.0213475	-0.0298247	-0.00496721	0.0256172	31823.8	37492	33802.1	34372.6	2876.82
285	A_84_P811693	AT1G15930	40S ribosomal protein S12-1	1.05814	0.185297	up	1.04571	0.527141	up	1.21206	0.0718866	up	1.36242	0.0162655	up	1.06531	0.554561	down	1.07524	0.267811	up	1.22299	0.0891747	up	19567.2	17730.2	16853.2	18050.2	1385	-0.100988	-0.130007	-0.0278397	-0.0862783	0.0526481	17938.5	18933.5	19086.3	18652.8	623.299	0.019599	-0.0550404	0.0211897	-0.00475057	0.0435595	16603.5	18781.3	17549.2	17644.7	1092.05
286	A_84_P18288	AT2G32060	40S ribosomal protein S12-2	1.19603	0.0491623	up	1.32199	0.0533403	down	1.26236	0.122394	up	1.03452	0.8115	down	1.15286	0.374682	down	1.09228	0.531573	down	1.10844	0.585654	up	9970.08	9803.93	9158.09	9644.03	428.963	-0.0233274	0.0656295	0.142677	0.0616597	0.0830733	10673.8	11124.3	12070.5	11289.5	712.844	0.321033	0.228152	0.410552	0.319912	0.0912055	5993.07	7568.41	6991.79	6851.09	797.038
287	A_84_P811686	AT2G32060	40S ribosomal protein S12-2	1.2116	0.0181778	up	1.30615	0.0717814	down	1.26344	0.14915	up	1.01598	0.891949	down	1.14031	0.342332	down	1.09352	0.638748	down	1.12742	0.497434	up	9529.28	9290.36	8586.65	9135.43	490.046	-0.0109649	0.0656056	0.127326	0.0606554	0.069278	10246.9	10898.3	11330.1	10825.1	545.291	0.339747	0.276134	0.396829	0.33757	0.060377	5829.26	7449.38	6430.18	6569.6	819.01
288	A_84_P811687	AT2G32060	40S ribosomal protein S12-2	1.21425	0.0184805	up	1.17678	0.0736655	down	1.37054	0.0637673	up	1.1259	0.49402	up	1.17657	0.282385	down	1.0424	0.828966	down	1.1261	0.521376	up	6183.64	5683.52	5383.32	5750.16	404.301	0.00120354	-0.00726509	0.0898066	0.027915	0.0537667	6307.69	6900.33	7282.55	6830.19	491.202	0.275824	0.252851	0.395267	0.30798	0.0764599	4152.78	4821.5	4745.99	4573.42	366.236
289	A_84_P861297	AT2G32060	40S ribosomal protein S12-2	1.19112	0.120762	up	1.30032	0.0720266	down	1.29083	0.337787	up	1.0544	0.810582	down	1.17387	0.561527	down	1.0832	0.773682	down	1.05057	0.811861	up	9192.38	9749.75	7123.38	8688.5	1383.79	0.0440488	0.242179	-0.0352635	0.0836549	0.142899	8889.93	11303.7	10047.2	10080.3	1207.21	0.241748	0.43577	0.330413	0.335977	0.0971302	5777.95	6811.54	6038.87	6209.45	537.496
290	A_84_P16588	AT3G60770	40S ribosomal protein S13-1	1.18708	0.0271247	up	1.00025	0.994919	down	1.43456	0.0630368	up	1.22484	0.17799	up	1.16637	0.377133	down	1.0361	0.874416	up	1.05039	0.510581	up	27690.2	27129.1	24262	26360.4	1838.86	-0.0942555	-0.0105877	0.00362778	-0.0337385	0.052889	28133.3	34212.2	29642.1	30662.6	3165.35	0.174609	0.304318	0.162092	0.213673	0.0787501	23552.6	24327.8	26016.2	24632.2	1259.71
291	A_84_P804063	AT3G60770	40S ribosomal protein S13-1	1.17122	0.459861	up	1.20522	0.266363	down	1.02891	0.951872	up	1.36657	0.431875	down	1.0927	0.774915	up	1.04174	0.99111	down	1.03768	0.951395	down	52.2904	54.442	60.2197	55.6507	4.10048	-0.201779	-0.0304041	0.290472	0.0194295	0.249881	54.4749	59.1335	80.0134	64.5406	13.6008	0.10323	0.0690885	0.56999	0.247436	0.279861	40.3302	39.3912	50.4534	43.3916	6.13367
292	A_84_P812786	AT3G60770	40S ribosomal protein S13-1	1.20934	0.212053	up	1.01881	0.885368	up	1.47188	0.022902	up	1.28645	0.077741	up	1.17335	0.444018	down	1.03728	0.852701	up	1.07614	0.489373	up	22040.1	22723.6	24414.3	23059.4	1222.21	-0.295515	-0.138247	0.140648	-0.0977044	0.22089	23712.3	29208.6	29220.2	27380.4	3176.6	0.0559592	0.204185	0.269397	0.176514	0.109377	20685.1	21943.6	23317.2	21982	1316.48
293	A_84_P272920	AT2G36160	40S ribosomal protein S14-1	1.22583	0.354939	down	1.21624	0.380856	down	1.10577	0.174927	up	1.24357	0.101115	up	1.25484	0.421189	down	1.0802	0.413738	up	1.20531	0.328231	up	1347.95	1368.8	1765.98	1494.24	235.561	-0.0391889	0.0961556	0.639076	0.232014	0.358962	1172.7	1207.97	1168.58	1183.08	21.65	0.00583887	-0.103935	-0.0871215	-0.0617391	0.059125	997.269	1091.4	1361.96	1150.21	189.326
294	A_84_P20192	AT3G11510	40S ribosomal protein S14-2	1.28651	0.0452139	up	1.09744	0.356922	up	1.34122	0.00648833	up	1.35654	0.00584009	up	1.0023	0.98399	down	1.04014	0.754124	up	1.23327	0.0979883	up	12126.1	10258.9	10964.9	11116.6	942.811	-0.256518	-0.384557	-0.113177	-0.251417	0.135762	13672.9	13554.1	14666.2	13964.4	610.681	0.162657	-0.00246763	0.17594	0.112043	0.0993914	10375.4	11972.3	11879.7	11409.1	896.453
295	A_84_P813005	AT3G11510	40S ribosomal protein S14-2	1.21052	0.0116588	up	1.08624	0.314021	up	1.35173	0.0595349	up	1.3653	0.0311745	up	1.0577	0.646359	down	1.05574	0.701291	up	1.18834	0.142521	up	20103.8	19101.7	17832.3	19012.6	1138.38	-0.277831	-0.238397	-0.162244	-0.226157	0.0587572	21837	23983.9	21704.7	22508.5	1279.44	0.0874352	0.0702033	-0.0092206	0.0494726	0.0515549	17786.7	20686	19524.7	19332.4	1459.19
296	A_84_P65934	AT3G52580	40S ribosomal protein S14-3	1.30102	0.0394696	up	1.12045	0.235451	up	1.4455	0.277612	up	1.40192	0.23372	up	1.14499	0.668543	down	1.03055	0.990884	down	1.09277	0.298491	up	136.753	145.53	107.65	129.978	19.8279	-0.23191	-0.028969	-0.288571	-0.18315	0.136497	152.128	185.804	156.199	164.71	18.3806	0.167766	0.303732	0.117974	0.196491	0.0961527	126.845	139.62	139.276	135.247	7.27845
297	A_84_P15087	AT5G09490	40S ribosomal protein S15-2	1.18754	0.604448	down	1.08821	0.818647	down	1.07239	0.886164	down	1.01004	0.971964	down	1.08959	0.864346	down	1.01633	0.999966	up	1.01133	0.982482	down	6.37311	3.21367	5.53834	5.04171	1.63722	0.387065	-0.487509	0.473084	0.124214	0.53151	3.06528	4.95745	4.17103	4.06459	0.950569	-0.42295	0.118105	-0.0664539	-0.123766	0.275043	3.06707	5.22305	4.49752	4.26255	1.09703
298	A_84_P291034	AT5G09500	40S ribosomal protein S15-3	1.30311	0.477829	up	1.04707	0.886913	down	1.32832	0.507074	up	1.1763	0.673391	up	1.05267	0.927448	down	1.03269	0.999966	down	1.17004	0.620082	up	52.6705	65.5173	27.8245	48.6708	19.162	-0.0406728	0.387411	-0.672746	-0.108669	0.533339	41.4563	78.2546	61.2893	60.3334	18.4178	-0.14011	0.623947	0.336044	0.273293	0.385875	47.7431	36.2708	39.5342	41.1827	5.91118
299	A_84_P16033	AT5G09510	40S ribosomal protein S15-4	1.12505	0.211907	up	1.00305	0.97285	down	1.32071	0.104087	up	1.14598	0.300898	up	1.11957	0.52817	down	1.04853	0.80652	up	1.02672	0.78789	up	2561.94	2538.85	1855	2318.59	401.653	-0.0362973	0.0638452	-0.213552	-0.0620014	0.140474	2395.59	2761.6	2430.43	2529.21	202.01	0.112815	0.165411	0.0457559	0.107994	0.0599729	2038.27	2166.68	2215.86	2140.27	91.6903
300	A_84_P858180	AT5G09510	40S ribosomal protein S15-4	1.12766	0.0378247	up	1.01929	0.672314	down	1.34283	0.00769598	up	1.18904	0.0514922	up	1.1023	0.215542	down	1.0803	0.280725	up	1.09951	0.254142	up	1726.36	1644.68	1336.26	1569.1	205.74	-0.0313735	0.0118976	-0.112344	-0.0439401	0.063067	1602.23	1778.44	1786.73	1722.47	104.211	0.10694	0.104946	0.176289	0.129392	0.0406267	1367.89	1374.22	1559.98	1434.03	109.12
301	A_84_P84219	AT5G43640	40S ribosomal protein S15-5	1.22312	0.249478	up	1.0929	0.528431	down	1.21237	0.466844	up	1.12985	0.631988	up	1.03177	0.920733	down	1.04092	0.942971	down	1.19679	0.344926	up	4755.71	5185.85	3241.38	4394.31	1021.37	-0.0976534	0.140469	-0.362141	-0.106442	0.25142	4385.28	5839.23	5345.69	5190.06	739.361	0.0313196	0.291902	0.229137	0.18412	0.135999	3834.43	3568.25	3663.41	3688.7	134.883
302	A_84_P11266	AT5G63070	40S ribosomal protein S15-6	1.45701	0.184194	up	3.20412	0.0063255	up	1.27032	0.326621	up	2.15314	0.102791	up	1.16504	0.513772	up	1.01576	0.999966	up	1.27731	0.672364	down	3.48992	3.15283	3.53611	3.39295	0.20923	-0.60684	-0.640184	-0.299311	-0.515445	0.187919	3.44626	5.03418	6.49148	4.99064	1.52307	-0.379038	0.0151577	0.446586	0.0275685	0.412952	12.9772	7.97815	10.1184	10.3579	2.5081
303	A_84_P18815	AT5G59850	40S ribosomal protein S15a-1	1.66522	0.00493428	up	1.09438	0.415141	up	1.78107	0.017833	up	1.33349	0.0676899	up	1.14152	0.476552	down	1.06727	0.731472	down	1.06742	0.63544	up	7240.49	6967.96	7025.6	7078.02	143.623	-0.281477	-0.223623	-0.0363779	-0.180493	0.128115	11611	11940.4	11047.8	11533	451.377	0.645819	0.533651	0.486196	0.555222	0.0819686	7029.19	7882.46	6863	7258.22	546.955
304	A_84_P805578	AT5G59850	40S ribosomal protein S15a-1	1.34442	0.0386584	up	1.05502	0.47769	up	1.6114	0.14993	up	1.29906	0.337118	up	1.21063	0.547179	down	1.01005	0.999966	down	1.01709	0.933747	up	5015.38	5447.93	4128.91	4864.07	672.398	-0.191627	0.040926	-0.183659	-0.111453	0.132024	5580.35	7395.77	6216.18	6397.43	921.182	0.208336	0.462153	0.276118	0.315536	0.13142	4807.53	4695.09	4804.08	4768.9	63.9427
305	A_84_P805680	AT5G59850	40S ribosomal protein S15a-1	1.58023	0.00448853	up	1.15816	0.118792	up	1.7026	0.0383276	up	1.3485	0.112249	up	1.16888	0.475332	down	1.08487	0.687326	down	1.0039	0.98206	down	2761.41	2700.73	2688.18	2716.77	39.1657	-0.349103	-0.267959	-0.099318	-0.238794	0.127421	3993.64	4503.69	4116.04	4204.46	266.274	0.429159	0.450037	0.384823	0.42134	0.0333023	2751.27	2983.88	3105.13	2946.76	179.83
306	A_84_P18276	AT2G39590	40S ribosomal protein S15a-3	1.10709	0.719308	up	1.17152	0.548466	up	1.2179	0.72546	up	1.08241	0.859906	down	1.32318	0.518424	up	1.45563	0.615305	up	1.04346	0.958134	up	6.08577	3.36879	5.58381	5.01279	1.4457	-0.0134945	-0.7535	0.150879	-0.205372	0.481755	5.53314	4.89129	5.37103	5.26515	0.33377	0.0951309	-0.235282	-0.0356598	-0.0586036	0.166397	5.22275	5.50783	5.23739	5.32266	0.160531
307	A_84_P100996	AT2G09990	40S ribosomal protein S16-1	1.13406	0.469705	up	1.2584	0.37432	up	1.00351	0.994612	up	1.06592	0.748749	up	1.14733	0.568704	up	1.01526	0.999966	up	1.02898	0.956094	down	3.95659	3.45254	4.01891	3.80935	0.310573	-0.327786	-0.411184	-0.016675	-0.251882	0.20792	3.33773	4.95846	4.52764	4.27461	0.83947	-0.327213	0.0912847	0.0247898	-0.0703796	0.224896	3.22315	5.56661	4.99092	4.59356	1.22122
308	A_84_P24007	AT3G04230	40S ribosomal protein S16-2	1.09513	0.463636	down	1.20226	0.126191	down	1.03469	0.93184	up	1.37713	0.0196538	down	2.01172	0.0104406	down	1.77538	0.210401	down	2.30434	0.0200611	down	804.985	791.89	682.267	759.714	67.3902	0.40165	0.491192	0.451588	0.448143	0.04487	742.596	710.436	587.377	680.136	81.9253	0.53123	0.31483	0.10505	0.317037	0.213099	536.636	661.214	577.322	591.724	63.5256
309	A_84_P89819	AT5G18380	40S ribosomal protein S16-3	1.03146	0.501189	down	1.13525	0.178604	down	1.15353	0.168541	up	1.14957	0.139947	up	1.10502	0.349469	down	1.07674	0.493539	up	1.18102	0.191709	up	76506.1	74764.3	65136.4	72135.6	6123.75	-0.03513	0.044847	0.0213218	0.0103463	0.0411027	63066.1	75907.7	66367.9	68447.2	6668.53	-0.0678763	0.0469785	-0.0821443	-0.0343474	0.0707906	60774.1	62137.1	55194.5	59368.6	3678.53
310	A_84_P264900	AT2G04390	40S ribosomal protein S17-1	1.17784	0.0267809	up	1.08603	0.134301	down	1.16192	0.0292455	up	1.02879	0.678858	up	1.02729	0.679452	up	1.01341	0.908345	up	1.14779	0.136135	up	46787.1	48244.4	41496.7	45509.4	3550.7	-0.169383	-0.0119271	-0.0539336	-0.0784144	0.0815324	51037.2	54096	51878	52337	1580.22	0.202021	0.133466	0.137704	0.157731	0.0384152	37672.3	38340.8	41437.7	39150.3	2008.96
311	A_84_P808891	AT2G04390	40S ribosomal protein S17-1	1.00426	0.843923	up	1.25188	0.0201243	down	1.06996	0.397227	up	1.0107	0.858136	up	1.02093	0.765304	down	1.04357	0.611789	up	1.23933	0.0718823	up	37780.4	36453.8	31950.7	35395	3055.69	-0.0315323	0.0301018	0.0152407	0.00460339	0.0321645	32779.7	37011	34378.3	34723	2136.61	0.00959682	0.0322218	-0.00959682	0.0107406	0.0209328	24441.7	27761.8	27055.1	26419.5	1748.94
312	A_84_P808903	AT2G04390	40S ribosomal protein S17-1	1.04111	0.683476	up	1.14441	0.132988	down	1.10514	0.460041	up	1.03038	0.775802	up	1.01204	0.939072	down	1.04887	0.82391	up	1.16515	0.0874073	up	17425.9	19104.4	15058	17196.1	2032.98	-0.104186	0.141688	-0.026329	0.00372442	0.125662	15334.2	20193.7	17096.2	17541.4	2460.15	-0.0426998	0.201925	0.026329	0.0618515	0.126122	13209.1	14199.4	14595.6	14001.4	714.145
313	A_84_P853062	AT2G04390	40S ribosomal protein S17-1	1.31485	0.636242	up	1.00609	0.985008	down	1.11177	0.827162	down	1.33993	0.395788	down	1.23833	0.657356	up	1.18047	0.923537	down	1.0755	0.782709	down	8.43019	4.56073	3.94303	5.64465	2.43204	0.500582	-0.272516	-0.307116	-0.02635	0.456664	3.55187	14.4155	6.2984	8.08857	5.64871	-0.500441	1.368	0.238077	0.368545	0.941027	3.9199	5.59983	5.55091	5.02355	0.956101
314	A_84_P857797	AT2G04390	40S ribosomal protein S17-1	1.02474	0.714709	up	1.23776	0.0336785	down	1.13441	0.238274	up	1.02497	0.651213	up	1.03282	0.619891	down	1.07184	0.715599	up	1.22836	0.090286	up	17124.6	16929.8	14616.7	16223.7	1395.1	-0.0525241	0.0441785	0.00758982	-0.000251929	0.0488259	15125	18519.5	15234.6	16293.1	1928.92	0.0143104	0.153889	-0.0631614	0.0350127	0.109996	11856.8	12972.2	11891.8	12240.3	634.13
315	A_84_P860318	AT2G04390	40S ribosomal protein S17-1	1.13839	0.0960312	up	1.13117	0.0731287	down	1.17983	0.32171	up	1.02856	0.83929	up	1.00141	0.993188	down	1.03494	0.913999	up	1.16184	0.210902	up	4811.76	4943.36	3910.68	4555.26	562.09	-0.114595	0.0375357	-0.125175	-0.0674114	0.0910406	4505.96	5478.27	5202.45	5062.23	501.093	0.0366402	0.165999	0.156108	0.119582	0.0720002	3699.02	3740.73	3801.62	3747.12	51.5971
316	A_84_P84929	AT2G05220	40S ribosomal protein S17-2	1.03386	0.619244	down	1.30194	0.0302457	down	1.02556	0.753123	up	1.06122	0.470919	down	1.0046	0.966205	up	1.06516	0.38709	up	1.23248	0.10895	up	45913.7	47365.8	44200	45826.5	1584.71	-0.093977	0.0641479	0.139709	0.0366265	0.119249	40353.8	46090.7	43766.1	43403.5	2885.58	-0.0342321	0.00501156	-0.00501156	-0.0114107	0.0203894	31602	34450.7	32746.8	32933.2	1433.48
317	A_84_P14530	AT3G10610	40S ribosomal protein S17-3	1.23775	0.146764	up	1.39004	0.0443445	down	1.37874	0.271788	up	1.05519	0.827154	down	1.21317	0.557801	down	1.08912	0.742408	down	1.08587	0.545627	up	2717.84	3219.02	2938.91	2958.59	251.169	-0.136436	0.220928	0.26495	0.116481	0.220136	3264.35	3962.9	3527.06	3584.77	352.83	0.373863	0.501096	0.397645	0.424201	0.0676459	1966.07	1966.35	2026.81	1986.41	34.9902
318	A_84_P135415	AT5G04800	40S ribosomal protein S17-4	1.02124	0.727132	down	1.47727	0.00646089	down	1.004	0.983178	down	1.22273	0.114211	down	1.03778	0.745142	down	1.02027	0.911476	down	1.1642	0.223208	up	13597.7	13776	12254.3	13209.3	831.892	-0.00526333	0.126737	0.133224	0.0848989	0.0781502	11647.3	12838.2	13488.2	12657.9	933.618	0.017334	0.00526333	0.14115	0.0545823	0.075212	7962.77	8796.5	8320.33	8359.87	418.273
319	A_84_P269170	AT1G34030	40S ribosomal protein S18	1.0171	0.75277	up	1.17945	0.106964	down	1.22965	0.149451	up	1.07428	0.509851	up	1.20078	0.250135	down	1.00683	0.999966	up	1.0552	0.586129	up	4614.2	4874.39	4002.61	4497.07	447.541	0.00641298	0.198759	0.0898366	0.0983361	0.0964541	4211.43	4661.77	4515.05	4462.75	229.679	0.120608	0.114647	0.133152	0.122802	0.00944523	3285.02	3796.47	3600.99	3560.83	258.08
320	A_84_P12645	AT3G02080	40S ribosomal protein S19-1	1.12395	0.098368	down	1.14801	0.0769227	down	1.00343	0.982352	down	1.12992	0.151717	up	1.02335	0.803664	down	1.09455	0.393855	up	1.26756	0.0580223	up	25835.1	24862.9	24063.1	24920.4	887.39	-0.00321865	0.0546503	0.182836	0.0780891	0.0952159	19848.9	22830.2	22481.3	21720.1	1629.9	-0.137528	-0.08817	-0.0457516	-0.0904833	0.0459321	19173	20571	21201	20315	1037.97
321	A_84_P21688	AT5G15520	40S ribosomal protein S19-2	1.16256	0.146357	down	1.36399	0.0210787	down	1.06824	0.797351	down	1.05502	0.737096	down	1.12874	0.552886	down	1.03717	0.949506	down	1.1454	0.241683	up	835.1	875.59	795.247	835.312	40.1715	0.121162	0.30267	0.33918	0.254338	0.116769	610.126	791.04	717.578	706.248	90.9873	-0.0857143	0.136401	0.0604239	0.0370369	0.112889	519.769	590.313	611.278	573.786	47.9409
322	A_84_P19767	AT5G61170	40S ribosomal protein S19-3	1.3222	0.00283344	up	1.12997	0.227594	down	1.41728	0.116024	up	1.06221	0.740489	up	1.18901	0.413794	down	1.10924	0.564533	down	1.00947	0.970607	up	15699	15127.3	13672.9	14833.1	1044.63	-0.029284	0.030396	0.0599208	0.0203443	0.0454439	18044.6	20871	18650.3	19188.6	1488.13	0.417573	0.474979	0.377311	0.423288	0.049084	11613.5	13489.6	11758.6	12287.2	1043.81
323	A_84_P787074	AT5G61170	40S ribosomal protein S19-3	1.38012	0.0071745	up	1.08298	0.556513	down	1.42386	0.0923835	up	1.08859	0.59672	up	1.119	0.555067	down	1.08462	0.657252	down	1.05355	0.81882	up	17838.1	18657	16424	17639.7	1129.63	-0.166596	0.0113568	0.00280809	-0.0508103	0.100364	22600.1	25750.2	23105.5	23818.6	1691.78	0.420736	0.456461	0.364752	0.413983	0.046226	13786.1	17720.1	14418.5	15308.2	2112.56
324	A_84_P101826	AT5G62300	40S ribosomal protein S20-1	1.13706	0.157614	down	1.29633	0.0498928	down	1.02044	0.850073	down	1.00267	0.966441	down	1.01595	0.882039	up	1.13207	0.305744	up	1.3135	0.0765203	up	58676.3	61814.9	55661.2	58717.5	3077.03	-0.0738549	0.114523	0.138603	0.0597571	0.116336	45368.8	56526.6	50111	50668.8	5599.75	-0.198968	-0.0342669	-0.143431	-0.125556	0.0837932	44471.5	43164.7	39516	42384.1	2568.32
325	A_84_P193004	AT3G45030	40S ribosomal protein S20-1	1.1076	0.205838	down	1.4001	0.0321387	down	1.05824	0.790011	up	1.04815	0.711615	down	1.1324	0.495703	down	1.03507	0.923777	up	1.17961	0.229276	up	41890.3	39768.9	39367.2	40342.1	1355.72	0.0997253	0.137952	0.298666	0.178781	0.105568	34597.7	38761.6	33680.6	35680	2707.9	0.0697503	0.0811763	-0.0568986	0.0313427	0.0766324	24123.7	29786.4	27218.9	27043	2835.43
326	A_84_P859779	AT5G62300	40S ribosomal protein S20-1	1.01595	0.720106	down	1.21119	0.0438311	down	1.05074	0.584039	up	1.01011	0.867011	down	1.05289	0.555024	down	1.01387	0.964302	up	1.13883	0.166248	up	21775.1	20994.8	19780.3	20850	1005.25	-0.0078969	0.0526557	0.14205	0.0622697	0.0754345	19357.3	20849.3	19995.9	20067.5	748.616	0.0682635	0.0228639	0.0272012	0.0394429	0.0250535	15258.5	16933.4	16122.3	16104.7	837.575
327	A_84_P22206	AT3G47370	40S ribosomal protein S20-2	1.26406	0.0243292	up	1.03763	0.739178	down	1.39822	0.143583	up	1.14738	0.492819	up	1.09909	0.647836	down	1.00641	0.999966	up	1.08322	0.658208	up	6323.23	6392.83	4881.56	5865.87	853.15	-0.0992088	0.029788	-0.183964	-0.0844615	0.107636	6769.82	7926.06	6950.97	7215.61	621.894	0.245212	0.320171	0.195418	0.2536	0.0627981	5201.78	5715.22	4862.97	5259.99	429.099
328	A_84_P15613	AT3G53890	40S ribosomal protein S21-1	1.31037	0.00236645	up	1.02753	0.709833	up	1.34601	0.0578123	up	1.24562	0.0170115	up	1.10013	0.247097	down	1.07101	0.733321	down	1.1019	0.324832	up	14158.3	13446.2	12096.5	13233.7	1047.2	-0.149395	-0.110646	-0.0878906	-0.115977	0.0310968	16672.1	17542.7	16578.9	16931.2	531.588	0.332356	0.253262	0.236376	0.273998	0.0512398	12424.2	13509.1	12183.9	12705.7	706.017
329	A_84_P151898	AT1G59359	40S ribosomal protein S2-2	1.54868	0.00470113	up	1.12425	0.239502	up	1.44498	0.0110045	up	1.1462	0.0936382	up	3.39079	0.00556591	down	3.63413	0.00258529	down	3.32583	0.00513222	down	37063.4	38152.9	35866.8	37027.7	1143.46	0.493378	0.648377	0.734595	0.62545	0.122232	53235.3	60430.7	54800.4	56155.5	3784.26	1.26173	1.2921	1.21564	1.25649	0.0384972	40508.2	39216.1	37133.5	38952.6	1702.74
330	A_84_P810257	AT1G59359	40S ribosomal protein S2-2	1.50268	0.00521363	up	1.13931	0.0778129	up	1.40942	0.0695223	up	1.10637	0.402518	up	3.40912	0.00733072	down	3.6347	0.0108962	down	3.51061	0.00457479	down	27911.5	29011.5	22651.5	26524.8	3399.19	0.507042	0.676013	0.494356	0.559137	0.101416	35111.7	43009	38568.1	38896.3	3958.85	1.0841	1.22426	1.13167	1.14668	0.0712747	28157.6	26304.1	29976.1	28145.9	1836.01
331	A_84_P810262	AT1G59359	40S ribosomal protein S2-2	1.39334	0.00992233	up	1.02952	0.832579	down	1.23832	0.205254	up	1.09995	0.500109	up	2.53541	0.0151184	down	2.85281	0.0128723	down	2.23892	0.0300525	down	36802.4	37496.3	34664.2	36321	1476.17	0.472904	0.613056	0.675114	0.587025	0.103588	47778.8	54062.8	46878.1	49573.2	3914.05	1.09544	1.12118	0.980092	1.06557	0.0751359	34226.5	26809.7	39102.5	33379.6	6189.99
332	A_84_P11562	AT2G41840	40S ribosomal protein S2-3	1.00292	0.977836	up	1.14494	0.136281	down	1.08915	0.569465	up	1.05198	0.658085	up	1.02128	0.89611	down	1.06335	0.763097	up	1.17935	0.0755433	up	15310.2	14935.4	11333.2	13859.6	2195.97	-0.00196791	0.0754781	-0.147348	-0.0246126	0.113126	13315.9	15126.9	12145.5	13529.4	1502.16	0.0426478	0.0740943	-0.17797	-0.0204094	0.137355	10844.4	11654.2	11182.5	11227	406.744
333	A_84_P19271	AT3G09680	40S ribosomal protein S23-1	1.72483	0.271668	up	1.8055	0.145041	up	1.12109	0.885922	up	1.15249	0.784469	down	1.46065	0.440375	up	1.05333	0.999966	down	1.42459	0.615355	down	16.8398	14.3627	6.70848	12.637	5.28152	-0.27234	-0.388685	-1.31159	-0.65754	0.569407	11.9068	28.5938	22.8854	21.1287	8.48106	-0.526462	0.584925	0.328287	0.128917	0.581899	25.1619	17.2051	18.0555	20.1408	4.36911
334	A_84_P14873	AT5G02960	40S ribosomal protein S23-2	1.11658	0.106893	up	1.1895	0.0386326	down	1.18166	0.195552	up	1.00814	0.94084	up	1.03033	0.820345	down	1.02713	0.872603	up	1.16388	0.116803	up	32981.2	33880	27368.9	31410	3528.45	-0.0923548	0.0596399	-0.0728951	-0.0352033	0.0827109	32523.7	37350.6	32796.4	34223.6	2711.52	0.133459	0.180573	0.0576153	0.123882	0.0620355	23524.5	25268.4	25020.7	24604.5	943.518
335	A_84_P808050	AT5G02960	40S ribosomal protein S23-2	1.04647	0.420127	up	1.25254	0.016908	down	1.20428	0.196273	up	1.04187	0.739011	up	1.08083	0.584223	down	1.06473	0.634128	up	1.20739	0.101696	up	57505.7	57766.2	53196.1	56156	2566.68	-0.129442	-0.00971699	0.0467367	-0.0308075	0.0899631	53999.6	61823.5	56766.4	57529.8	3967.44	0.0257683	0.0684481	0.00996494	0.0347271	0.0302533	41714.9	42072.4	41939.4	41908.9	180.699
336	A_84_P808060	AT5G02960	40S ribosomal protein S23-2	1.05517	0.505436	up	1.29234	0.0336796	down	1.16723	0.0175176	up	1.00293	0.896161	down	1.05492	0.581616	down	1.04861	0.534493	up	1.22149	0.0460763	up	66232.6	68596.7	65243.4	66690.9	1722.98	-0.0938439	0.0699573	0.173011	0.0497082	0.134575	66548.6	69540	70419.6	68836.1	2029.26	0.158988	0.0698972	0.152668	0.127184	0.0497124	46098.5	49814.1	48950.8	48287.8	1944.5
337	A_84_P16575	AT3G57490	40S ribosomal protein S2-4	1.60224	0.00591475	up	1.32467	0.0210864	down	1.74922	0.0837689	up	1.06501	0.787694	down	1.46816	0.183981	down	1.34479	0.341786	down	1.18037	0.392693	down	3128.98	3353.27	2918.23	3133.49	217.557	0.0435619	0.256641	0.231525	0.177243	0.11645	4528.99	5554.44	4685.07	4922.83	552.527	0.823024	0.96495	0.784016	0.85733	0.0952205	2094.76	2290.96	2246.64	2210.79	102.898
338	A_84_P15468	AT3G04920	40S ribosomal protein S24-1	1.0879	0.124288	up	1.04392	0.609055	down	1.24244	0.0772541	up	1.23526	0.0874968	up	1.11977	0.367612	down	1.0199	0.893769	up	1.15159	0.281154	up	20160.6	20588.6	18246.9	19665.4	1246.95	-0.145235	-0.00172806	-0.000563621	-0.0491756	0.083192	19966.8	21775.5	20989.5	20910.6	906.915	0.086792	0.0593662	0.0709658	0.0723747	0.0137671	15827.9	18622.4	18487.5	17645.9	1575.89
339	A_84_P17780	AT5G28060	40S ribosomal protein S24-2	1.09485	0.0340126	down	1.02107	0.726211	down	1.15406	0.15846	up	1.33207	0.0292909	up	1.10426	0.35031	down	1.14423	0.151095	up	1.23172	0.102064	up	13172.1	12497.4	11414	12361.2	886.915	-0.0401645	-0.00282431	0.0417218	-0.000422319	0.040996	10669.1	11289.9	11123.1	11027.4	321.263	-0.098248	-0.169186	-0.126018	-0.131151	0.0357465	10408.6	10946	12680	11344.9	1187.03
340	A_84_P22182	AT3G30740	40S ribosomal protein S25 (RPS25C), pseudogene, similar to GB:P46301 GI:1173234 40S RIBOSOMAL PROTEIN S25 from (Lycopersicon esculentum); blastp match of 75% identity and 7.2e-09 P-value to SP|P46301|RS25_LYCES 40S ribosomal protein S25. (Tomato) {Lycopersicon esculentum}	1.04575	0.795021	up	1.27228	0.114917	down	1.07913	0.845169	up	1.01813	0.938709	up	1.11894	0.66765	down	1.08432	0.901311	down	1.15765	0.434053	up	341.788	378.955	251.281	324.008	65.6678	0.0965157	0.358644	-0.0587201	0.132147	0.210951	258.484	383.29	351.57	331.115	64.8687	-0.0605459	0.355289	0.295303	0.196682	0.224776	253.39	215.627	236.749	235.255	18.9257
341	A_84_P23955	AT2G16360	40S ribosomal protein S25-1	1.63149	0.0437326	up	1.4121	0.00593888	up	1.18225	0.312185	up	1.04722	0.827793	up	1.2122	0.335395	up	1.13842	0.701494	down	1.11238	0.642085	down	307.076	302.431	282.414	297.307	13.105	-0.517788	-0.426575	-0.350007	-0.431457	0.0839969	351.414	538.348	563.404	484.389	115.839	-0.0772448	0.385596	0.515862	0.274738	0.311707	365.214	388.858	425.634	393.235	30.4471
342	A_84_P184174	AT2G21580	40S ribosomal protein S25-2	1.03459	0.135489	up	1.03446	0.698448	down	1.1182	0.235639	up	1.18216	0.0838107	up	1.03573	0.697903	down	1.04354	0.524538	up	1.18071	0.20125	up	45460.2	43159.8	38573.7	42397.9	3505.88	-0.0675058	-0.0292168	-0.0159273	-0.03755	0.02678	40161.9	44547.4	43838.3	42849.2	2354.15	-0.000317574	-0.00332928	0.0381594	0.0115042	0.0231331	34497.1	41847.6	38764.5	38369.7	3691.1
343	A_84_P595687	AT4G34555	40S ribosomal protein S25-3	1.45465	0.0141014	up	1.13214	0.151837	up	1.25097	0.182292	up	1.02611	0.861209	down	1.08075	0.632248	up	1.07594	0.71099	down	1.07491	0.582006	down	2501.33	2707.45	2282.97	2497.25	212.267	-0.335523	-0.108082	-0.178741	-0.207449	0.116406	3091.79	4033.53	3571.11	3565.48	470.894	0.216188	0.447261	0.336227	0.333226	0.115565	2744.75	2561.06	2612.38	2639.4	94.7778
344	A_84_P307160	AT4G39200	40S ribosomal protein S25-4	1.56801	0.565933	down	2.10947	0.349263	down	1.00334	0.995317	down	1.61249	0.515469	up	1.37429	0.7413	down	1.13716	0.810195	up	2.47511	0.30882	up	25.2907	130.238	21.9137	59.1476	61.5896	-0.264254	2.21343	-0.182462	0.588904	1.40747	23.8396	29.4667	24.9416	26.0827	2.98204	-0.10353	0.0496674	-0.126228	-0.0600303	0.0956764	16.3133	18.8241	20.4955	18.5443	2.10512
345	A_84_P806134	AT4G39200	40S ribosomal protein S25-4	1.04425	0.471937	up	1.00205	0.980827	down	1.18692	0.212961	up	1.29888	0.0444453	up	1.10562	0.464118	down	1.02804	0.918339	up	1.17721	0.148475	up	30816.7	30944.1	25897.2	29219.3	2877.75	-0.0746059	0.0445461	-0.0369596	-0.0223398	0.0609066	27139.3	33525	28923.3	29862.5	3294.86	-0.0119705	0.140358	-0.00801277	0.0401249	0.0868269	24417.5	28612.4	28755.1	27261.7	2464.14
346	A_84_P847095	AT4G39200	40S ribosomal protein S25-4	1.0324	0.527557	up	1.05417	0.429389	down	1.11136	0.254245	up	1.21593	0.0249753	up	1.2	0.110255	down	1.11474	0.327579	down	1.06817	0.374055	up	100962	94339.8	91535.5	95612.3	4840.17	-0.0284491	-0.013114	0.118711	0.0257161	0.0809005	88598.1	101834	99508.8	96646.9	7066.79	0.0290566	0.0774002	0.108716	0.0717243	0.0401319	81234.4	88344.7	84880.5	84819.9	3555.56
347	A_84_P518990	AT2G40590	40S ribosomal protein S26-1	1.18209	0.32317	up	1.15313	0.339613	down	1.19143	0.503316	up	1.02276	0.906098	down	1.00194	0.994611	down	1.00595	0.999966	up	1.12529	0.434053	up	693.591	779.581	487.767	653.646	149.952	-0.0538063	0.22801	-0.273136	-0.0329774	0.251222	705.975	845.429	683.054	744.819	87.8814	0.21769	0.325231	0.0821829	0.208368	0.121792	516.296	529.966	514.532	520.265	8.44818
348	A_84_P244205	AT2G40510	40S ribosomal protein S26-2	1.04462	0.515424	up	1.04849	0.338395	down	1.07279	0.364559	down	1.04453	0.346075	down	1.18352	0.0874254	up	1.0561	0.700981	up	1.18801	0.027678	up	3593.53	3134.73	3087.11	3271.79	279.652	-0.0976291	-0.181486	-0.028213	-0.102443	0.0767496	3374.28	3478.92	3160.16	3337.79	162.482	0.0575118	-0.0509543	-0.124959	-0.039467	0.0917759	2900.67	2885.65	2950.24	2912.19	33.8027
349	A_84_P811191	AT2G40510	40S ribosomal protein S26-2	1.0473	0.185578	up	1.04531	0.389965	down	1.04352	0.547538	down	1.05806	0.305498	down	1.17454	0.0638708	up	1.07471	0.400459	up	1.16038	0.102427	up	30110.6	26372.7	24745.8	27076.3	2750.74	-0.0622525	-0.140274	-0.0567765	-0.0864342	0.0467066	25525.3	29300.1	28244.9	27690.1	1947.59	-0.0546279	-0.00817728	0.00354147	-0.0197546	0.0307643	24008.2	24638.4	23806.4	24151	433.993
350	A_84_P853661	AT2G40510	40S ribosomal protein S26-2	1.04518	0.241395	up	1.06862	0.222641	down	1.04561	0.496505	down	1.04854	0.347243	down	1.13912	0.0720091	up	1.04234	0.668797	up	1.16093	0.102406	up	26047.3	25820.5	22078.4	24648.8	2228.87	-0.121863	-0.0212765	-0.0717983	-0.0716461	0.0502936	24129.9	26775.7	24556.4	25154	1420.52	0.0137892	0.011364	-0.0488224	-0.00788975	0.0354695	21802.7	21568.7	21179.5	21516.9	314.834
351	A_84_P10899	AT3G56340	40S ribosomal protein S26-3	1.17987	0.00267979	up	1.03216	0.633842	up	1.32306	0.0116489	up	1.35836	0.00711015	up	1.07449	0.348149	down	1.04362	0.434611	up	1.2248	0.0914409	up	17036.7	15719.2	14310.5	15688.8	1363.34	-0.209079	-0.211997	-0.172084	-0.19772	0.0222494	17521.7	18724.4	17954.7	18067	609.175	0.077383	0.0206356	0.0247107	0.0409098	0.0316524	14684.5	16018	14664.4	15122.3	775.747
352	A_84_P296954	AT2G45710	40S ribosomal protein S27-1	1.58731	0.0111825	up	1.33139	0.0777692	up	1.58711	0.00167828	up	1.3961	0.0389984	up	1.14165	0.257325	down	1.1418	0.311016	down	1.08874	0.705039	down	234.593	253.895	229.879	239.456	12.725	-0.465261	-0.237983	-0.205978	-0.303074	0.141367	331.553	375.857	411.213	372.874	39.9137	0.279787	0.308204	0.502543	0.363511	0.12124	264.728	275.358	362.837	300.974	53.8375
353	A_84_P13098	AT5G47930	40S ribosomal protein S27-3	1.13344	0.0293843	up	1.08959	0.284611	up	1.44391	0.0691707	up	1.47283	0.0563393	up	1.7301	0.0525354	down	1.3581	0.0594616	down	1.27992	0.110781	down	18834.7	18315.3	16667.5	17939.2	1131.47	0.0210886	0.0939512	0.133303	0.0827808	0.0569349	18457.5	20538.8	20666.8	19887.7	1240.25	0.237871	0.239489	0.313091	0.263484	0.042969	17695	19435.6	17701.3	18277.3	1003.16
354	A_84_P10199	AT1G23410	40S ribosomal protein S27a-1	1.52235	0.0529494	up	1.11876	0.548975	down	1.76071	0.29803	up	1.30402	0.598361	up	1.7483	0.376851	down	1.51162	0.282785	down	1.19838	0.515322	down	319.014	345.118	350.032	338.055	16.6718	-0.0500023	0.176671	0.372429	0.166366	0.211404	463.569	618.433	443.821	508.608	95.6229	0.735126	0.998435	0.584432	0.772664	0.209538	234.111	335.45	286.84	285.467	50.6834
355	A_84_P824548	AT1G23410	40S ribosomal protein S27a-1	1.6636	0.0181143	up	1.10406	0.536904	down	1.64051	0.279179	up	1.2967	0.542263	up	1.72101	0.308177	down	1.74523	0.137745	down	1.20212	0.46585	down	395.047	392.123	426.146	404.438	18.8557	0.00588989	0.108377	0.403777	0.172681	0.206591	577.11	675.412	729.681	660.734	77.3373	0.798677	0.873073	1.04921	0.906986	0.128662	293.524	386.982	353.454	344.654	47.3461
356	A_84_P19605	AT5G03850	40S ribosomal protein S28-1	1.31345	0.0379471	up	1.23977	0.0669492	up	1.40007	0.00190895	up	1.39255	0.00776671	up	1.05399	0.633449	down	1.01134	0.94917	up	1.0657	0.494289	up	18289.8	17141.7	18105.5	17845.7	616.559	-0.414067	-0.39439	-0.140114	-0.31619	0.152804	21188.3	23221.8	24463.2	22957.8	1653.36	0.0441246	0.0238085	0.163583	0.077172	0.0755203	19897.2	21266.8	20922.9	20695.6	712.51
357	A_84_P22099	AT3G10090	40S ribosomal protein S28-1	1.05198	0.18291	down	1.01869	0.553583	down	1.00441	0.966727	up	1.01916	0.700258	up	1.13512	0.108074	up	1.19939	0.0804123	up	1.1785	0.0317809	up	4613.04	4331.57	3917.76	4287.46	349.729	-0.0829549	-0.0605779	-0.0300775	-0.0578701	0.0265425	3909.51	4179.35	3851.3	3980.05	175.034	-0.0757175	-0.131955	-0.185253	-0.130975	0.0547742	3874.57	3943.94	3966.54	3928.35	47.9233
358	A_84_P260750	AT3G44010	40S ribosomal protein S29	1.14264	0.0518805	up	1.02702	0.831846	up	1.18948	0.0233283	up	1.18841	0.0334731	up	1.00757	0.878773	up	1.04887	0.658668	up	1.1659	0.379593	up	6921.34	6725.88	5818.84	6488.68	588.278	-0.181334	-0.109459	-0.143089	-0.144627	0.035962	6737.08	7226.23	7768.02	7243.77	515.696	0.0257034	-0.0257034	0.143238	0.047746	0.0866009	5340.28	7102.51	6332.28	6258.36	883.435
359	A_84_P529932	AT4G33865	40S ribosomal protein S29	1.116	0.175389	up	1.01565	0.882738	up	1.15299	0.161288	up	1.23188	0.0329199	up	1.2971	0.053543	down	1.25549	0.166961	down	1.06943	0.638341	down	37634.5	37926.7	30504.8	35355.4	4203.23	0.00538969	0.12975	-0.00906706	0.0420241	0.0763157	33501	41342.3	40891.5	38578.3	4402.81	0.0835023	0.234389	0.283209	0.200367	0.10411	33487.6	36121.9	30867.4	33492.3	2627.26
360	A_84_P53150	AT3G43980	40S ribosomal protein S29	1.06734	0.318093	down	1.24954	0.0865841	down	1.03685	0.78362	up	1.03868	0.626693	up	1.01846	0.872255	down	1.08662	0.51472	up	1.27435	0.11374	up	7941.89	8202.84	7335.2	7826.64	445.15	-0.0670719	0.0927725	0.106847	0.0441825	0.0966058	6556.73	7537.63	7441.42	7178.59	540.692	-0.0976114	-0.0490046	-0.00290012	-0.0498387	0.0473612	5641.96	6440.93	5516.81	5866.57	501.334
361	A_84_P14073	AT5G56670	40S ribosomal protein S30	1.14431	0.199859	up	1.04908	0.599064	down	1.18815	0.121055	up	1.06852	0.550289	up	1.04065	0.6637	down	1.00225	0.999966	down	1.07717	0.642392	up	10541.1	10136	9055.78	9910.95	767.808	-0.105449	-0.0487914	-0.0360026	-0.0634144	0.0369605	9942.36	10750.8	12693.2	11128.8	1413.82	0.056149	0.0164027	0.320651	0.131067	0.165382	7920.01	9693.29	8934.67	8849.32	889.715
362	A_84_P171453	AT2G19750	40S ribosomal protein S30	1.29908	0.0103937	up	1.05732	0.462984	up	1.35448	0.131703	up	1.09173	0.535959	up	1.05884	0.669713	down	1.01553	0.999966	down	1.02546	0.900874	down	8892.43	9002.53	7403.13	8432.7	893.327	-0.142233	-0.0112767	-0.118111	-0.0905404	0.0696959	9853.47	11916.6	10355.2	10708.4	1075.94	0.251787	0.373523	0.235549	0.286953	0.0754102	8058.02	8820.55	8067.18	8315.25	437.625
363	A_84_P23318	AT4G29390	40S ribosomal protein S30	1.27217	0.00978525	up	1.15181	0.171932	up	1.19673	0.149177	up	1.1906	0.0743991	up	1.03913	0.695306	up	1.023	0.942971	down	1.07413	0.559352	up	12421.6	12133.2	10938.5	11831.1	786.367	-0.302007	-0.222685	-0.196881	-0.240524	0.0547865	13696.1	16370.1	14167.3	14744.5	1427.37	0.0848756	0.189645	0.0457912	0.106771	0.0743845	12570.1	13760.5	11920.5	12750.4	933.162
364	A_84_P786685	AT2G19750	40S ribosomal protein S30	1.31388	0.181186	up	1.12979	0.459308	up	1.06884	0.816957	up	1.07294	0.737042	down	1.17066	0.565626	up	1.05006	0.938649	down	1.03548	0.915389	down	55.6078	70.1186	59.0305	61.5856	7.58536	-0.435674	0.0120406	-0.0609355	-0.161523	0.240209	62.8954	86.2626	90.0448	79.7343	14.705	-0.0120401	0.291213	0.417758	0.23231	0.22087	60.6349	56.9609	78.6603	65.4187	11.6138
365	A_84_P551747	AT2G31610	40S ribosomal protein S3-1	2.06189	0.00640692	up	1.71811	0.0088197	up	2.15418	0.0223749	up	2.0031	0.0144771	up	1.29368	0.32225	down	1.23825	0.444617	down	1.10962	0.353504	down	861.982	777.536	566.095	735.204	152.418	-0.573863	-0.609408	-0.891912	-0.691728	0.174273	1531.76	1559.73	1302.71	1464.74	141.012	0.501565	0.375144	0.18	0.352236	0.162002	1100.61	1227.71	1165.61	1164.64	63.5589
366	A_84_P785785	AT2G31610	40S ribosomal protein S3-1	1.13375	0.0551193	up	1.08801	0.447501	down	1.24908	0.00480109	up	1.16985	0.030351	up	1.05806	0.316101	down	1.04126	0.612577	up	1.20295	0.251792	up	37739.9	34289.2	33145.4	35058.2	2391.82	-0.110106	-0.13524	-0.00882292	-0.084723	0.0669219	38545.3	39867.5	38065.9	38826.2	933.063	0.166324	0.0624537	0.0603776	0.0963852	0.0605778	29815	25421	35965.3	30400.4	5296.45
367	A_84_P13723	AT3G53870	40S ribosomal protein S3-2	1.32935	0.00737287	up	1.17471	0.049571	up	1.41226	0.0445802	up	1.24277	0.0893468	up	1.04464	0.668933	down	1.01698	0.995626	up	1.01273	0.94229	up	18142.5	17823.8	14911.3	16959.2	1780.67	-0.259308	-0.171676	-0.253712	-0.228232	0.0490588	21455.3	23953.2	20626.1	22011.5	1731.88	0.228615	0.234973	0.0838656	0.182485	0.0854658	16961.8	18288.6	20624.2	18624.9	1854.19
368	A_84_P19674	AT5G35530	40S ribosomal protein S3-3	1.08981	0.44248	down	1.11101	0.344408	down	1.07747	0.17618	up	1.1712	0.0378188	up	1.12183	0.379059	down	1.04671	0.730065	up	1.1599	0.182257	up	18784.1	16592.3	17947.1	17774.5	1106.06	0.0164719	-0.049325	0.239272	0.0688063	0.151249	16016.6	15221.4	16588.3	15942.1	686.477	0.0324936	-0.193501	-0.0048008	-0.0552692	0.121155	13672.9	15904.6	15352.4	14976.6	1162.35
369	A_84_P807868	AT5G35530	40S ribosomal protein S3-3	1.12802	0.0821909	down	1.28753	0.021203	down	1.03093	0.836264	up	1.06723	0.411838	up	1.11719	0.268481	down	1.04093	0.855586	up	1.22996	0.0969933	up	805.74	778.071	687.69	757.167	61.7388	0.0644636	0.127254	0.124472	0.105397	0.0354763	575.491	725.266	673.446	658.068	76.0628	-0.175093	0.00609875	-0.0362129	-0.0684023	0.0947877	543.401	579.017	525.466	549.295	27.2576
370	A_84_P21144	AT3G04840	40S ribosomal protein S3a-1	1.60235	0.00148885	up	1.21751	0.0188822	up	1.52337	0.00655535	up	1.26727	0.0514648	up	1.02738	0.770526	down	1.08065	0.289607	down	1.01314	0.932082	up	34179.8	33898.6	31042.5	33040.3	1735.87	-0.379356	-0.278073	-0.229694	-0.295708	0.0763735	50172.2	52881.8	52191.8	51748.6	1408.14	0.420351	0.343708	0.389398	0.384486	0.0385569	36719.6	38129.6	37947.6	37598.9	766.949
371	A_84_P807763	AT3G04840	40S ribosomal protein S3a-1	1.62288	0.00118763	up	1.30773	0.0152251	up	1.66064	0.0327815	up	1.37073	0.099159	up	1.04335	0.8236	down	1.01962	0.931017	down	1.00462	0.978407	up	6941.9	6833.51	5548.46	6441.29	775.109	-0.420434	-0.329935	-0.455113	-0.401827	0.0646303	9293.57	10973.7	10322.9	10196.7	847.139	0.246434	0.333651	0.310089	0.296724	0.0451184	7280.43	8221.96	8048.88	7850.42	501.155
372	A_84_P807790	AT3G04840	40S ribosomal protein S3a-1	1.70364	0.0150009	up	1.14969	0.312601	up	1.78647	0.0179057	up	1.35892	0.120334	up	1.06001	0.684837	down	1.01086	0.999966	down	1.11507	0.660365	up	192.583	192.159	196.469	193.737	2.375	-0.437971	-0.327948	-0.120592	-0.295503	0.161158	265.523	359.456	352.488	325.822	52.337	0.271347	0.5558	0.592195	0.473114	0.175681	180.635	204.764	244.504	209.968	32.2511
373	A_84_P12937	AT4G34670	40S ribosomal protein S3a-2	1.08816	0.101445	down	1.08454	0.203588	down	1.04659	0.538953	up	1.115	0.213235	up	1.16288	0.130204	down	1.0211	0.83058	down	1.03989	0.71563	up	30360.8	29744.9	26309.7	28805.1	2182.93	0.0596395	0.143272	0.141588	0.114833	0.0478065	25661.3	26626.6	25255.6	25847.9	704.262	0.0629907	-0.0362639	-0.0478902	-0.00705449	0.0609388	22980.3	25653.8	25859.5	24831.2	1606.23
374	A_84_P14148	AT2G17360	40S ribosomal protein S4-1	1.00253	0.860192	up	1.04151	0.0638336	down	1.09234	0.253231	up	1.0991	0.201167	up	1.01597	0.827167	up	1.10699	0.15817	up	1.163	0.0479246	up	17414.5	16588	14457.1	16153.2	1525.88	-0.0308986	0.0121512	-0.0108447	-0.00986401	0.0215417	15098.5	16520.5	15787.3	15802.1	711.133	0.00917864	-0.0134931	-0.0143523	-0.00622225	0.0133445	14162.5	14260.6	14981.1	14468.1	446.984
375	A_84_P810655	AT2G17360	40S ribosomal protein S4-1	1.02502	0.68506	down	1.0629	0.310457	down	1.08254	0.420572	up	1.14031	0.0602576	up	1.01093	0.913693	up	1.12175	0.358259	up	1.22528	0.0123255	up	10868	10809.1	8354.96	10010.7	1434.21	-0.0130448	0.0923181	-0.103865	-0.00819731	0.0981814	9025.54	10281.1	9190.93	9499.2	682.193	-0.0350823	0.000301838	-0.0967755	-0.043852	0.0491293	8525.41	8712.6	9006.71	8748.24	242.621
376	A_84_P58810	AT5G07090	40S ribosomal protein S4-2	1.20262	0.0293569	up	1.0646	0.478822	down	1.23482	0.11247	up	1.10799	0.257632	up	1.01656	0.893656	up	1.04378	0.786345	up	1.1991	0.129475	up	21733.5	22681.4	19216.9	21210.6	1790.43	-0.254285	-0.0794916	-0.143261	-0.159012	0.0884548	23727.2	27097.9	23981.4	24935.5	1877.03	0.1183	0.157417	0.0457888	0.107169	0.0566407	17579.9	20083.3	18201.2	18621.5	1303.54
377	A_84_P810664	AT5G07090	40S ribosomal protein S4-2	1.23482	0.00849148	up	1.07867	0.0864731	down	1.33587	0.077195	up	1.09717	0.497165	up	1.04512	0.765119	down	1.03513	0.764781	up	1.13239	0.114752	up	4140.15	4177.57	3566.12	3961.28	342.732	-0.139387	-0.0132027	-0.0661526	-0.0729141	0.0633634	4372.36	5160.8	4816.18	4783.12	395.254	0.185308	0.271961	0.236896	0.231388	0.0435881	3376.36	3366.95	3538.39	3427.23	96.3771
378	A_84_P852771	AT5G07090	40S ribosomal protein S4-2	1.21153	0.0837339	up	1.05954	0.537356	down	1.2774	0.10783	up	1.11177	0.327334	up	1.00494	0.97479	up	1.05957	0.77121	up	1.18378	0.146915	up	6495.73	6949.16	5478.8	6307.89	752.961	-0.225011	-0.0144615	-0.182079	-0.140517	0.111258	6771.23	8593.78	7072.72	7479.24	976.918	0.0808811	0.272229	0.0558386	0.136316	0.118368	5454.83	5897.05	5290.57	5547.49	313.677
379	A_84_P137459	AT5G58420	40S ribosomal protein S4-3	1.06173	0.381331	up	1.26443	0.0290169	down	1.20214	0.260159	up	1.01682	0.913502	down	1.17056	0.401387	down	1.03383	0.857003	down	1.06233	0.651831	up	995.294	959.625	749.436	901.452	132.852	0.0937824	0.154334	-0.0269718	0.0737149	0.0923038	833.267	1005.82	956.547	931.88	88.8843	0.0834036	0.202405	0.194572	0.160127	0.0665595	628.75	693.648	664.515	662.304	32.5056
380	A_84_P12486	AT1G48830	40S ribosomal protein S7-1	1.44867	0.0151033	up	1.43411	0.0139064	up	1.34943	0.00432654	up	1.52383	0.00229641	up	1.28622	0.0892113	down	1.38082	0.0334488	down	1.21048	0.0662557	down	18841.3	18146	18861.4	18616.2	407.374	-0.27782	-0.218864	0.0122852	-0.161466	0.153333	26241.1	27275.4	25633.6	26383.4	830.094	0.446079	0.349324	0.324397	0.373267	0.0642773	23963.4	24000.5	27068.2	25010.7	1781.96
381	A_84_P24011	AT3G02560	40S ribosomal protein S7-2	1.20907	0.187411	down	1.31208	0.0458042	down	1.01944	0.921077	down	1.09052	0.443147	up	1.12861	0.492226	down	1.05086	0.85726	up	1.2678	0.0700207	up	27689.8	28120.2	28562.6	28124.2	436.445	0.0207558	0.156212	0.354095	0.177021	0.167641	20860.8	21837.8	25848.2	22849	2642.95	-0.141835	-0.228328	0.0795422	-0.0968736	0.158783	18597.3	20249.7	21399.8	20082.3	1408.76
382	A_84_P18853	AT5G16130	40S ribosomal protein S7-3	1.16529	0.0619733	up	1.23324	0.0974432	down	1.23174	0.169467	up	1.01358	0.901149	up	1.04179	0.775497	down	1.01463	0.992202	up	1.19985	0.182453	up	29566	29765.8	27984.2	29105.3	976.068	-0.119101	0.00382185	0.090137	-0.00838073	0.105151	32374.6	34914.2	32262.9	33183.9	1499.52	0.257789	0.214214	0.164914	0.212306	0.0464671	21130.8	24200.9	21016.3	22116	1806.48
383	A_84_P857625	AT5G16130	40S ribosomal protein S7-3	1.12441	0.215073	up	1.15192	0.0723061	down	1.23771	0.34074	up	1.12485	0.566924	up	1.06431	0.771286	down	1.03425	0.947655	up	1.21744	0.158993	up	3584.12	3814.73	2970.25	3456.37	436.497	-0.123715	0.0794516	-0.106187	-0.0501502	0.11258	3555.51	4283.31	3547.46	3795.43	422.54	0.110687	0.226831	0.0195284	0.119016	0.103902	2741.49	2662.5	2979.37	2794.45	164.94
384	A_84_P16968	AT5G20290	40S ribosomal protein S8-1	1.10037	0.0775278	up	1.0094	0.81478	down	1.18638	0.0230558	up	1.21171	0.0556232	up	1.00215	0.975273	down	1.07585	0.275329	up	1.22048	0.0914409	up	75901.9	72609	65683.4	71398.1	5215.8	-0.117824	-0.0686088	-0.037869	-0.0747673	0.0403318	75889.5	76851	77388	76709.5	759.209	0.127904	-0.00645876	0.0682244	0.0632234	0.0673211	62980.8	66909.4	68365	66085.1	2785.14
385	A_84_P806288	AT5G20290	40S ribosomal protein S8-1	1.12048	0.0807673	up	1.03339	0.481841	up	1.24862	0.158497	up	1.27065	0.0987091	up	1.03908	0.790744	down	1.07245	0.636302	up	1.18336	0.0822901	up	30531.4	30134.5	24639.6	28435.2	3293.03	-0.144454	-0.0501304	-0.165205	-0.119929	0.0613318	29749.7	34008.1	29497.2	31085	2534.63	0.0640903	0.104568	-0.0360951	0.0441877	0.0724128	25894.3	27614.5	28636.4	27381.7	1385.77
386	A_84_P848518	AT5G20290	40S ribosomal protein S8-1	1.11642	0.199487	up	1.04013	0.630552	up	1.28102	0.00406913	up	1.32828	0.0181933	up	1.04437	0.644549	down	1.09868	0.133989	up	1.22277	0.118093	up	30489.7	30414.4	29739.5	30214.5	413.139	-0.259691	-0.150057	-0.00707197	-0.13894	0.126676	32514.7	33485.3	32984.1	32994.7	485.385	0.079041	-0.0310502	0.0118299	0.0199402	0.0554919	27535	30265.8	30480.1	29427	1642
387	A_84_P13138	AT5G59240	40S ribosomal protein S8-2	3.74206	0.00339635	up	1.67545	0.0759289	up	2.13605	0.034541	up	1.70787	0.393464	up	1.24923	0.517027	up	1.40235	0.277983	down	1.27341	0.783026	up	31.079	41.8738	38.3784	37.1104	5.50794	-1.21318	-0.669874	-0.620266	-0.834441	0.328936	119.264	144.13	142.48	135.291	13.905	0.972922	1.09362	1.14164	1.06939	0.0869294	67.2144	58.5449	48.8605	58.2066	9.18161
388	A_84_P23425	AT5G15200	40S ribosomal protein S9-1	1.1924	0.00445017	up	1.13587	0.0148373	up	1.29194	0.0262322	up	1.34518	0.0368799	up	1.0121	0.90025	up	1.09659	0.111857	up	1.1986	0.126598	up	75161.5	73590.1	65317.8	71356.5	5288.32	-0.278355	-0.195635	-0.192308	-0.222099	0.0487469	79343.6	86610.6	83409	83121.1	3642.07	0.0457296	0.0196333	0.0299301	0.0317643	0.0131445	72904.8	74146.9	80168.2	75740	3884.93
389	A_84_P769637	AT5G15200	40S ribosomal protein S9-1	2.29884	0.00224154	up	1.365	0.0360605	up	1.83008	0.0567863	up	1.25647	0.483448	down	1.10407	0.711244	up	1.13775	0.55687	down	1.55342	0.175726	down	78.0702	63.7867	72.1133	71.3234	7.17441	-0.389109	-0.567421	-0.21505	-0.390527	0.17619	150.833	172.871	156.577	160.094	11.4318	0.806969	0.851181	0.772998	0.810382	0.039203	93.3546	90.1678	88.8102	90.7775	2.33276
390	A_84_P18741	AT5G39850	40S ribosomal protein S9-2	1.59322	0.00461166	down	1.12587	0.269578	down	1.75729	0.00538689	down	1.65848	0.0182675	down	1.29977	0.103125	up	1.17842	0.172431	up	1.13332	0.493565	down	422.649	462.312	402.205	429.055	30.5612	0.0761778	0.318788	0.293213	0.229393	0.133303	248.368	281.316	260.274	263.319	16.6835	-0.444835	-0.417653	-0.465175	-0.442555	0.0238432	377.829	312.452	381.801	357.361	38.943
391	A_84_P19964	AT1G72370	40s ribosomal protein SA	1.23259	0.0137072	up	1.01019	0.908842	up	1.27167	0.0454349	up	1.24166	0.0371294	up	1.01418	0.876109	down	1.01728	0.959022	up	1.21195	0.150315	up	20141.3	18626.5	16748	18505.3	1699.9	-0.217097	-0.216698	-0.194701	-0.209499	0.0128169	22536.9	23030.6	21214	22260.5	939.34	0.190999	0.0697351	0.0158334	0.092189	0.0897154	16253.8	19106	17072.1	17477.3	1468.64
392	A_84_P810749	AT1G72370	40s ribosomal protein SA	1.27391	0.00442457	up	1.02502	0.743902	up	1.29982	0.0525802	up	1.23663	0.0860408	up	1.02287	0.858319	down	1.00248	0.999966	down	1.17947	0.154103	up	25128.8	25506.5	21520	24051.8	2200.7	-0.249979	-0.115255	-0.185081	-0.183438	0.0673773	28584.2	31423.4	29709	29905.5	1429.75	0.181859	0.165952	0.149654	0.165822	0.0161027	21417.2	24496.9	23174.6	23029.6	1544.94
393	A_84_P551820	AT3G04770	40s ribosomal protein SA B	1.22576	0.0876207	down	1.96408	0.00190185	down	1.02493	0.95444	down	1.2249	0.260761	down	1.91532	0.048982	down	1.6015	0.215266	down	1.19449	0.129834	down	1534.98	1621.92	1270.03	1475.65	183.297	0.790116	0.982803	0.805323	0.859414	0.107128	1055.06	1376.18	1106.54	1179.26	172.471	0.495185	0.726003	0.476018	0.565735	0.139126	740.077	643.134	717.659	700.29	50.752
394	A_84_P825740	AT3G04770	40s ribosomal protein SA B	1.12553	0.248947	down	1.87779	0.00201425	down	1.03301	0.935818	up	1.12374	0.58133	down	1.79731	0.0745143	down	1.54583	0.180469	down	1.07558	0.578976	down	1040.7	1060.57	799.215	966.828	145.498	0.747374	0.887873	0.655043	0.76343	0.117243	765.153	962.585	786.064	837.934	108.456	0.549609	0.728248	0.500619	0.592825	0.11981	497.068	452.215	485.119	478.134	23.2277
395	A_84_P17860	AT5G57850	4-amino-4-deoxychorismate lyase	1.79085	0.00227138	down	1.59191	0.00595313	down	1.64323	0.00379938	down	1.32982	0.0254309	down	1.5277	0.0223904	down	1.40178	0.0512656	down	1.27618	0.116486	down	12030.8	10103.8	10600.2	10911.6	1000.54	0.795999	0.657369	0.901912	0.785093	0.122636	5476.58	6321.58	6064.17	5954.11	433.115	-0.0934243	-0.0389428	-0.0342793	-0.0555488	0.0328839	5976.61	6622.35	6605.26	6401.41	367.986
396	A_84_P553351	AT1G51680	4-coumarate:CoA ligase 1	2.03819	0.0362425	up	1.30741	0.284093	up	1.54519	0.489705	up	1.06568	0.814385	up	1.44202	0.41564	up	1.09322	0.990979	up	1.1754	0.421073	up	7.72928	4.33894	4.26486	5.44436	1.97914	-0.0924664	-0.812255	-0.661738	-0.522153	0.379654	10.8448	11.8652	8.80756	10.5058	1.55673	0.642097	0.619299	0.254017	0.505138	0.217776	5.46055	6.26367	7.64921	6.45781	1.10717
397	A_84_P753739	AT1G51680	4-coumarate:CoA ligase 1	2.54184	0.00393071	up	1.35776	0.0269569	up	1.77825	0.0302452	up	1.14533	0.38398	up	1.75076	0.0334103	up	1.22481	0.547216	up	1.47684	0.0827356	up	787.205	910.599	747.024	814.943	85.2423	-1.03877	-0.715488	-0.825789	-0.860016	0.164335	1637.28	2343.85	2144.53	2041.88	364.295	0.263686	0.628737	0.565154	0.485859	0.195016	990.033	1039.25	1066.29	1031.86	38.6615
398	A_84_P824506	AT1G51680	4-coumarate:CoA ligase 1	2.39826	0.00158069	up	1.41829	0.0119484	up	1.84391	0.0127079	up	1.2593	0.107661	up	1.58664	0.0160443	up	1.2199	0.439824	up	1.40878	0.107144	up	4489.48	4759.91	4053.68	4434.36	356.327	-0.849384	-0.651794	-0.708136	-0.736438	0.10179	9689.67	11988	9626.35	10434.7	1345.61	0.506481	0.66103	0.409132	0.525548	0.127027	5854.19	6086.97	5676.7	5872.62	205.755
399	A_84_P12679	AT3G21240	4-coumarate:CoA ligase 2	8.84904	0.00103838	up	4.88218	0.00301812	up	9.4123	0.00436523	up	4.89806	0.0127765	up	1.07132	0.883892	down	1.00721	0.999966	down	1.06785	0.875694	down	117.905	73.2699	65.0277	85.4009	28.4496	-1.93162	-2.50476	-2.50156	-2.31265	0.32998	691.866	742.364	709.241	714.49	25.6547	0.867206	0.816312	0.8151	0.832873	0.0297396	388.312	306.504	449.576	381.464	71.7815
400	A_84_P15222	AT1G65060	4-coumarate:CoA ligase 3	5.54862	0.00101776	up	4.07964	0.000994676	up	2.50546	0.0151045	up	2.13562	0.00659566	up	1.06663	0.757893	up	2.07628	0.0852601	down	1.79096	0.0128015	down	154.015	168.203	165.382	162.533	7.51103	-1.44822	-1.20788	-1.05692	-1.23767	0.197344	758.583	1053.11	857.334	889.676	149.903	1.09799	1.41874	1.18665	1.23446	0.165634	604.253	632.677	622.832	619.921	14.4336
401	A_84_P822144	AT1G65060	4-coumarate:CoA ligase 3	1.80125	0.0888366	up	1.44653	0.185756	up	1.10172	0.763875	down	1.51459	0.00961128	up	1.15237	0.631215	up	1.72209	0.275008	down	1.20658	0.238641	up	10.2184	14.9251	7.66569	10.9364	3.68256	-0.665907	-0.00613928	-0.792028	-0.488025	0.422063	15.2334	24.5018	17.1304	18.9552	4.89628	0.156122	0.689249	0.237553	0.360975	0.287195	13.7135	15.7803	13.3842	14.2927	1.29879
402	A_84_P18352	AT3G21230	4-coumarate:CoA ligase 5	8.9882	0.00161882	up	2.54898	0.0244285	up	23.1848	0.000883943	up	5.43954	0.00233344	up	1.98581	0.140954	down	1.29895	0.00452888	up	1.07462	0.799912	up	898.679	1470.17	1002.65	1123.84	304.409	-1.88967	-1.06636	-1.44316	-1.4664	0.412147	9254.55	9963.23	9762.81	9660.2	365.311	1.72058	1.6745	1.70982	1.70163	0.024105	3079.88	2015.63	2892.7	2662.74	568.172
403	A_84_P12756	AT3G48990	4-coumarate--CoA ligase-like 10	1.00944	0.943669	down	1.4569	0.0311302	up	1.15239	0.270123	up	1.55463	0.0153905	up	1.08365	0.651011	down	1.07347	0.639394	up	1.01553	0.921541	down	23766	21584.3	24748.9	23366.4	1619.67	-0.216422	-0.242133	0.130606	-0.109317	0.208176	22680.6	22191.3	22948.8	22606.9	384.068	-0.0378962	-0.221885	-0.108826	-0.122869	0.0927947	29440.4	31611.8	34527.7	31860	2552.75
404	A_84_P862527	AT3G48990	4-coumarate--CoA ligase-like 10	1.0382	0.817349	down	1.35583	0.127961	up	1.0757	0.657366	up	1.30863	0.144363	up	1.07686	0.630485	down	1.03708	0.974907	up	1.1157	0.701178	down	2695.09	2472.74	1757.51	2308.45	489.909	0.040061	0.0290403	-0.288178	-0.0730257	0.186409	2235.88	2428.91	1803.59	2156.12	320.198	0.01653	-0.01653	-0.381331	-0.12711	0.220781	3320.1	2898.21	2483.17	2900.49	418.469
405	A_84_P21728	AT1G20490	4-coumarate--CoA ligase-like 3	6.3922	0.0076717	up	4.10053	0.0157771	up	3.59481	0.00634536	up	2.17445	0.0313614	up	1.46259	0.482749	up	1.21577	0.466047	down	1.28934	0.35271	down	201.973	80.5883	99.1196	127.227	65.392	-1.18271	-2.39503	-1.92107	-1.83293	0.610947	591.175	900.333	740.876	744.128	154.605	0.612679	1.06703	0.850436	0.84338	0.227256	476.172	359.413	531.999	455.861	88.0676
406	A_84_P573735	AT1G20500	4-coumarate--CoA ligase-like 4	1.15229	0.437082	up	1.26172	0.340482	up	1.02602	0.948149	up	1.08885	0.624076	up	1.16449	0.519251	up	1.03689	0.99695	up	1.00494	0.991329	up	3.49684	3.14352	3.53739	3.39258	0.216646	-0.342684	-0.383153	-0.037488	-0.254442	0.188974	2.97003	4.59574	4.0788	3.88152	0.83062	-0.332294	0.145001	0.037487	-0.0499353	0.250369	3.01254	5.04129	4.20933	4.08772	1.01983
407	A_84_P833185	AT1G20500	4-coumarate--CoA ligase-like 4	1.29658	0.426704	up	1.0933	0.845078	down	1.03844	0.971322	down	1.28916	0.576094	down	1.05384	0.926505	up	1.27763	0.809078	down	1.1189	0.894434	down	6.79345	7.69051	4.62002	6.368	1.57884	0.0823736	0.374511	-0.185308	0.0905256	0.279998	5.30101	8.48854	10.9417	8.24374	2.82829	-0.0295391	0.497183	0.928065	0.465236	0.479601	3.05943	5.26523	9.38513	5.90327	3.21075
408	A_84_P11925	AT4G19010	4-coumarate--CoA ligase-like 6	1.19641	0.153592	down	1.36781	0.0878862	down	1.08485	0.46868	down	1.21519	0.153862	down	1.39288	0.0977949	down	1.263	0.152	down	1.23746	0.298604	down	486.943	464.864	328.722	426.843	85.6895	0.491804	0.538061	0.213481	0.414449	0.175573	302.899	379.483	353.747	345.376	38.9722	0.0528517	0.225524	0.188845	0.15574	0.0909718	324.042	236.925	310.001	290.322	46.7737
409	A_84_P15675	AT4G05160	4-coumarate--CoA ligase-like 7	1.0117	0.843614	up	1.18023	0.0711704	up	1.03303	0.576553	down	1.01138	0.847007	down	1.11162	0.229655	up	1.06364	0.434497	up	1.0738	0.454518	down	8080.47	7786.59	6039.02	7302.03	1103.62	-0.0702271	-0.0104728	-0.201787	-0.0941625	0.0978775	6707.32	7759.55	7074.64	7180.5	534.043	-0.0929656	-0.0352559	-0.103934	-0.0773851	0.0368948	8497.47	7378.55	8154.7	8010.24	573.278
410	A_84_P21573	AT5G38120	4-coumarate--CoA ligase-like 8	87.5625	0.0504715	up	41.2455	0.0764774	up	207.809	0.00115444	up	39.2097	0.000813832	up	4.01953	0.54452	down	1.69367	0.356722	down	4.22822	0.0125613	down	332.702	10.6479	4.90847	116.086	187.617	-0.766872	-5.61926	-6.56112	-4.31575	3.10929	1954.82	2617.55	2135.04	2235.8	342.662	2.03382	2.30248	2.07316	2.13649	0.145091	955.203	1016.49	1028.54	1000.08	39.3244
411	A_84_P796242	AT5G38120	4-coumarate--CoA ligase-like 8	5.64839	0.0136246	up	2.16981	0.130469	up	2.49834	0.00156945	up	2.11407	0.00870871	up	1.53232	0.456402	down	3.46436	0.00620131	down	1.57272	0.177224	down	150.396	74.4768	44.3556	89.7429	54.6438	0.0523081	-0.848395	-1.42071	-0.738932	0.742584	425.844	481.704	408.447	438.665	38.2745	1.79983	1.82513	1.65176	1.75891	0.0936458	147.506	200.541	140.436	162.828	32.8516
412	A_84_P10321	AT5G63380	4-coumarate--CoA ligase-like 9	2.46493	0.00216443	up	1.02499	0.851076	down	1.52958	0.00319315	up	1.24884	0.229708	down	1.10859	0.441317	up	1.45365	0.0429563	down	1.09905	0.729903	down	2717.33	3192.77	2511.26	2807.12	349.514	-0.30941	0.0364122	-0.134623	-0.135873	0.172915	6653.91	7247.93	6331.59	6744.48	464.835	1.22857	1.19941	1.06904	1.16567	0.0849449	2508.93	2759.31	2392.06	2553.44	187.625
413	A_84_P18609	AT4G34350	4-hydroxy-3-methylbut-2-enyl diphosphate reductase	1.8151	0.00247314	up	1.54565	0.00403302	up	1.59448	0.0108539	up	1.56451	0.0117317	up	1.31743	0.10072	up	1.1573	0.234772	up	1.3335	0.0476287	up	51583.1	49205.5	46362.4	49050.3	2613.8	-0.806268	-0.761143	-0.671647	-0.746353	0.0685182	89348.2	91149.7	80860	87119.3	5495.04	0.232239	0.108511	0.000336647	0.113695	0.116038	66919.6	74406.5	71429.7	70918.6	3769.53
414	A_84_P812471	AT4G34350	4-hydroxy-3-methylbut-2-enyl diphosphate reductase	1.96589	0.00214496	up	1.64068	0.00387416	up	1.67713	0.0168902	up	1.50097	0.0367419	up	1.31024	0.160318	up	1.11779	0.420838	up	1.19867	0.185486	up	3411.54	3337.49	2571.58	3106.87	465.051	-0.812677	-0.731132	-0.931881	-0.82523	0.100962	5944.01	6359.34	5507.34	5936.9	426.045	0.234302	0.179216	0.0363321	0.14995	0.102178	4635.49	4903.4	4656.62	4731.84	148.952
415	A_84_P23548	AT5G60600	4-hydroxy-3-methylbut-2-enyl diphosphate synthase	1.23781	0.00984875	up	1.37302	0.00206808	up	1.05527	0.54016	down	1.03502	0.683904	up	1.52708	0.0227468	up	1.16907	0.138208	up	1.15115	0.111903	up	32170	30579.5	28854.5	30534.7	1658.21	-0.519401	-0.479349	-0.387758	-0.462169	0.0674822	35646.8	39509.5	35770.3	36975.5	2195.36	-0.12538	-0.129478	-0.208278	-0.154379	0.0467232	38688.5	37666.4	41268.1	39207.6	1856.14
416	A_84_P802658	AT5G60600	4-hydroxy-3-methylbut-2-enyl diphosphate synthase	1.31387	0.0276962	up	1.41578	0.00877378	up	1.08571	0.484754	down	1.00268	0.97982	up	1.36414	0.064439	up	1.0457	0.838789	down	1.03507	0.806042	down	535.515	477.703	397.628	470.282	69.242	-0.351909	-0.403519	-0.492851	-0.416093	0.0713072	604.927	658.493	542.001	601.807	58.3086	0.0698914	0.0397716	-0.176464	-0.0222669	0.134385	626.403	635.788	593.26	618.484	22.3429
417	A_84_P505610	AT2G18250	4-phosphopantetheine adenylyltransferase	1.94563	0.00578257	down	1.84476	0.00720281	down	1.95565	0.000729846	down	1.66002	0.00350788	down	1.02582	0.86154	up	1.02056	0.833541	up	1.13998	0.239018	up	4688.97	4973.32	3354.18	4338.83	864.5	0.799311	0.997453	0.604563	0.800443	0.196447	1991.59	2400.19	2079.07	2156.95	215.142	-0.190073	-0.0733762	-0.215947	-0.159798	0.0759538	2026.81	2239.77	2246.45	2171.01	124.924
418	A_84_P727300	AT2G02770	4'-phosphopantetheinyl transferase domain-containing protein	1.32475	0.0132557	up	1.1404	0.143896	up	1.17268	0.0782033	up	1.23201	0.0518659	up	1.00493	0.958839	down	1.13524	0.266352	down	1.07503	0.543831	up	924.856	814.579	797.962	845.799	68.9675	-0.237876	-0.307847	-0.162221	-0.235981	0.0728311	958.101	1195.82	1141.56	1098.5	124.575	0.0590386	0.226265	0.22391	0.169738	0.0958757	806.192	926.032	977.512	903.245	87.9038
419	A_84_P234593	AT3G11470	4'-phosphopantetheinyl transferase superfamily	3.10482	0.000869932	up	2.09154	0.00139785	up	1.88062	0.00431419	up	1.69793	0.000594233	up	1.25715	0.0735589	up	1.31325	0.162579	down	1.02056	0.692887	up	1338.56	1306.06	1284.93	1309.85	27.017	-1.17031	-1.09257	-0.940746	-1.06788	0.116758	3719.55	4517.28	3744.62	3993.82	453.507	0.550098	0.677898	0.471901	0.566633	0.103989	2649.23	2459.75	2581.62	2563.54	96.0251
420	A_84_P853902	AT2G02770	4'-phosphopantetheinyl transferase superfamily	1.85852	0.00157514	down	1.98527	0.0023147	down	1.99742	0.000746399	down	1.96339	0.00047463	down	1.14293	0.131818	up	1.06345	0.453071	up	1.15566	0.176782	up	860.824	836.947	654.306	784.026	112.973	0.807056	0.879677	0.699867	0.795533	0.0904569	369.769	453.52	409.781	411.023	41.8895	-0.166075	-0.0240583	-0.105733	-0.098622	0.0712747	327.59	370.789	405.976	368.118	39.2609
421	A_84_P184734	AT1G12350	4-phospho-panto-thenoylcysteine synthetase	1.69164	0.00038108	down	1.54799	0.00191971	down	1.63341	0.0019914	down	1.53255	0.00405966	down	1.0336	0.581751	up	1.07045	0.181702	up	1.04401	0.644717	up	4046.89	3677.64	3346.33	3690.28	350.453	0.605498	0.580666	0.619826	0.601997	0.0198133	1983.16	2302.61	2108.36	2131.38	160.961	-0.177548	-0.114609	-0.177119	-0.156425	0.0362144	2147.48	2306.6	2218.59	2224.22	79.7106
422	A_84_P788756	AT1G12350	4-phospho-panto-thenoylcysteine synthetase	1.64993	0.00127641	down	1.49734	0.00163179	down	1.57252	0.00481167	down	1.53211	0.00440237	down	1.05631	0.559677	up	1.10831	0.17536	up	1.03234	0.481582	up	2273.38	1997.96	1744.82	2005.39	264.358	0.601115	0.528007	0.50792	0.545681	0.0490468	1087.62	1209.08	1255.65	1184.12	86.7497	-0.216581	-0.21638	-0.0972157	-0.176726	0.0688578	1172.65	1234.66	1334.61	1247.31	81.7159
423	A_84_P17545	AT3G63490	50S ribosomal protein L1	1.20297	0.089141	up	1.00058	0.996057	up	1.17788	0.0140237	down	1.08439	0.225972	down	1.37968	0.0214192	up	1.02702	0.912613	down	1.27158	0.166846	up	47529.4	46188.1	37362.2	43693.2	5523.73	-0.244195	-0.172293	-0.302875	-0.239787	0.0654024	52059.2	56075.2	45773	51302.5	5192.65	0.133102	0.0877857	-0.140445	0.0268145	0.146612	39445.1	45475	37491.8	40803.9	4161.46
424	A_84_P811995	AT3G63490	50S ribosomal protein L1	1.23572	0.015551	up	1.12752	0.341543	up	1.16623	0.237224	down	1.03423	0.807472	down	1.50261	0.0538645	up	1.04267	0.72636	up	1.28856	0.221336	up	9732.52	8984.62	7700.36	8805.83	1027.81	-0.369381	-0.371534	-0.418704	-0.38654	0.0278761	10693.2	11109.8	10008.5	10603.8	556.061	0.0123935	-0.0850015	-0.17097	-0.0811928	0.0917413	8213.25	10663.6	9020.22	9299.01	1248.72
425	A_84_P856460	AT3G63490	50S ribosomal protein L1	1.23414	0.101163	up	1.00591	0.949249	down	1.14224	0.0250422	down	1.2321	0.0262444	down	1.40879	0.0327668	up	1.00063	0.999966	down	1.15016	0.231683	up	529.561	503.911	388.243	473.905	75.2861	-0.192738	-0.151164	-0.352013	-0.231972	0.106017	582.038	623.678	502.041	569.253	61.8183	0.189544	0.136705	-0.111654	0.0715318	0.160828	440.156	454.49	416.476	437.041	19.1978
426	A_84_P15615	AT3G54210	50S ribosomal protein L17	1.24046	0.0109872	up	1.0691	0.365964	up	1.11459	0.21177	down	1.00005	0.999338	down	1.4532	0.03194	up	1.05107	0.555437	up	1.35921	0.0373483	up	83752.1	80753.8	76261	80255.7	3770.3	-0.395045	-0.334437	-0.241661	-0.323714	0.0772523	90724.2	105504	96250.9	97493.2	7467.97	-0.0337176	0.0314984	-0.0362954	-0.0128382	0.0384183	79044.7	83740.3	77935.7	80240.2	3081.43
427	A_84_P20892	AT1G48350	50S ribosomal protein L18/L5e family protein	1.11971	0.217265	up	1.1563	0.253501	down	1.19521	0.0744851	down	1.15178	0.0222244	down	1.36091	0.0214176	up	1.0169	0.994995	up	1.36626	0.102623	up	35736.6	35326.9	28188.8	33084.1	4244.41	-0.131266	-0.0346999	-0.184984	-0.116983	0.0761532	32904.1	41884.7	33923.1	36237.3	4917.26	-0.00443888	0.19119	-0.0483279	0.0461411	0.127519	24124.4	30264.8	25805.2	26731.4	3173.24
428	A_84_P795335	AT1G48350	50S ribosomal protein L18/L5e family protein	2.36229	0.230173	up	1.19377	0.660659	up	1.54098	0.143472	down	1.18869	0.650513	down	2.09185	0.108808	up	1.74021	0.622572	down	1.47414	0.539551	up	6.47398	10.8033	5.41829	7.56518	2.85351	-0.890842	-0.0388956	-0.859093	-0.596277	0.482967	34.9171	9.08532	14.7367	19.5797	13.5798	1.78633	-0.308519	0.453924	0.643912	1.06027	10.3875	4.96951	10.2224	8.52646	3.08151
429	A_84_P814879	AT1G48350	50S ribosomal protein L18/L5e family protein	1.11159	0.181788	up	1.18946	0.212987	down	1.18051	0.140286	down	1.19117	0.0342395	down	1.36112	0.00930125	up	1.03725	0.91358	up	1.35916	0.141492	up	40294.3	39073.9	34352.2	37906.8	3138.25	-0.152792	-0.0839577	-0.0943994	-0.110383	0.0370965	35803.9	47070.5	41249.8	41374.7	5634.33	-0.0772839	0.164895	0.0390959	0.0422357	0.12112	27301.1	34534.3	27901.3	29912.2	4014.05
430	A_84_P112522	AT4G17560	50S ribosomal protein L19-1	1.20439	0.12406	up	1.19962	0.313875	down	1.09741	0.483029	up	1.08843	0.365823	up	1.11111	0.27393	up	1.01242	0.999966	up	1.45078	0.163787	up	15698.6	15975.4	13411	15028.3	1407.46	-0.247633	-0.109205	-0.186281	-0.181039	0.0693625	16607.8	20970.5	15788.5	17788.9	2785.62	0.0795589	0.263537	-0.0813146	0.0872604	0.172555	10693.7	14380.5	10369.5	11814.6	2228.09
431	A_84_P199234	AT5G47190	50S ribosomal protein L19-2	1.02746	0.793388	up	1.16472	0.25973	down	1.15256	0.135998	down	1.02156	0.810616	up	1.17107	0.167303	up	1.01123	0.999966	down	1.39337	0.11946	up	34199.8	35147	31437.7	33594.8	1927.25	-0.194999	-0.0423818	-0.0279288	-0.0884366	0.0925684	33658	38188	29842.2	33896.1	4178.02	0.0279288	0.0575709	-0.23356	-0.0493534	0.160215	24723	30862.6	25655.8	27080.5	3308.49
432	A_84_P787178	AT5G47190	50S ribosomal protein L19-2	1.09283	0.254504	up	1.11413	0.485201	down	1.16996	0.0287183	down	1.01617	0.846704	up	1.31363	0.0251395	up	1.02741	0.878488	up	1.48721	0.133581	up	24523.8	24151.2	19688.3	22787.8	2690.67	-0.180501	-0.0893893	-0.208782	-0.159557	0.0623907	23309.7	27268.4	22407.3	24328.5	2585.74	-0.00778913	0.0659842	-0.152642	-0.0314822	0.111222	18490.1	22568.5	16539.2	19199.2	3076.55
433	A_84_P19849	AT1G35680	50S ribosomal protein L21	1.20755	0.0557025	up	1.08552	0.539134	down	1.04766	0.616755	down	1.08698	0.24289	down	1.28018	0.018478	up	1.01192	0.999966	up	1.27846	0.229637	up	71310.3	70959.2	62516.8	68262.1	4978.64	-0.239053	-0.13297	-0.140355	-0.170793	0.0592305	77069.1	91501.5	73917.8	80829.5	9375.62	0.118955	0.214071	-0.0291667	0.101286	0.122578	56565.4	67933.8	52677.8	59059	7927.77
434	A_84_P814445	AT1G35680	50S ribosomal protein L21	1.23801	0.0556641	up	1.03658	0.758231	down	1.07404	0.0787579	down	1.07435	0.546584	down	1.28289	0.0296562	up	1.03646	0.836859	down	1.23779	0.299372	up	10246.4	10533.2	9016.89	9932.16	805.518	-0.322129	-0.169103	-0.217983	-0.236405	0.0781588	11191.9	13920.9	11091.1	12068	1605.45	0.0511751	0.213438	-0.0497723	0.0716136	0.13279	7792.35	10024.3	9155.5	8990.71	1125.06
435	A_84_P15957	AT5G54600	50S ribosomal protein L24	1.19931	0.235728	up	1.01583	0.894685	down	1.15971	0.0808164	down	1.11459	0.0135939	down	1.4141	0.0478363	up	1.01671	0.999966	up	1.2888	0.0807252	up	43293.6	45749	32925.1	40655.9	6806.67	-0.250413	-0.0576229	-0.356812	-0.221616	0.151659	42653	57949.2	42591.4	47731.2	8849.09	-0.0259542	0.26366	-0.115928	0.0405928	0.198351	36079.7	39921	35352.7	37117.8	2454.69
436	A_84_P146009	AT5G23535	50S ribosomal protein L24-like protein	1.22671	0.0285534	up	1.14774	0.149144	up	1.26511	0.10406	up	1.194	0.172441	up	1.17524	0.289317	down	1.13957	0.326427	down	1.12971	0.325163	down	1621.46	1389.11	1346.05	1452.21	148.151	-0.0329289	-0.142863	-0.0129256	-0.0629058	0.0699634	1762.63	1732.54	1715.04	1736.74	24.0681	0.333471	0.156103	0.206099	0.231891	0.0914537	1383.95	1631.93	1661.25	1559.04	152.34
437	A_84_P175611	AT2G33450	50S ribosomal protein L28	1.28851	0.0796398	up	1.154	0.166374	up	1.10693	0.417343	down	1.04251	0.648827	down	1.41177	0.0667175	up	1.01028	0.999966	down	1.17349	0.15433	up	608.94	681.089	496.252	595.427	93.1566	-0.454545	-0.179798	-0.461208	-0.365184	0.160584	634.308	846.497	767.373	749.393	107.231	-0.149696	0.114099	0.0371585	0.000520549	0.13566	638.207	593.185	683.854	638.415	45.3348
438	A_84_P822072	AT2G33450	50S ribosomal protein L28	1.31205	0.0151613	up	1.12029	0.291808	up	1.09419	0.308158	down	1.01316	0.867171	up	1.43505	0.0521945	up	1.00041	0.999966	down	1.29782	0.0856736	up	25623.7	25785.9	24017.5	25142.4	977.531	-0.488389	-0.366082	-0.293218	-0.382563	0.0986239	29534.3	35909	31627.2	32356.8	3249.39	-0.0375137	0.0919151	-0.0266266	0.00925827	0.0717896	27080.8	27711.2	24336	26376	1794.62
439	A_84_P19784	AT5G65220	50S ribosomal protein L29	1.03322	0.716418	up	1.13652	0.301304	down	1.3385	0.00562648	down	1.17422	0.0359913	down	1.07931	0.503362	down	1.49264	0.0261943	down	1.11511	0.415476	down	28264.3	28612	20935	25937.1	4335.41	0.157135	0.287979	0.0126376	0.152584	0.137727	25427.3	28203.4	24368.1	25999.6	1980.66	0.250501	0.247463	0.101223	0.199729	0.0853219	19364.8	23320.8	20902.2	21195.9	1994.3
440	A_84_P795254	AT5G65220	50S ribosomal protein L29	1.02714	0.823781	down	1.09569	0.668203	down	1.20466	0.648642	down	1.24672	0.567894	down	1.64081	0.203199	down	1.92439	0.154998	down	1.86697	0.175748	down	238.834	230.858	242.698	237.463	6.03771	0.234577	0.298781	0.546297	0.359885	0.164598	210.144	218.448	251.733	226.775	22.0098	0.295912	0.199297	0.468543	0.32125	0.1364	154.109	202.204	267.205	207.839	56.7583
441	A_84_P19162	AT2G43030	50S ribosomal protein L3-1	1.19753	0.0156951	down	2.05214	0.00989875	down	1.35912	0.00998746	down	1.52307	0.00514557	down	1.19871	0.0709959	up	1.0562	0.554412	up	1.61511	0.0882298	up	108507	106374	96750.9	103877	6263.15	0.158316	0.242884	0.28144	0.227547	0.0629787	79578	92686.1	82503.8	84922.6	6880.64	-0.0430627	0.0243926	-0.0788627	-0.0325109	0.0524301	45911.4	55908.1	41205.4	47675	7508.35
442	A_84_P801019	AT2G43030	50S ribosomal protein L3-1	1.22518	0.0650803	down	2.1336	0.00988802	down	1.474	0.00316455	down	1.65751	0.00324863	down	1.21431	0.113361	up	1.00933	0.998747	up	1.56311	0.0994348	up	14336.6	13767.6	10317.4	12807.2	2174.93	0.332519	0.387296	0.146456	0.288757	0.126243	9622.62	11299.8	9530.1	10150.8	996.106	0.0032835	0.0825529	-0.0985441	-0.0042359	0.0907824	5589.67	6428.81	4775.69	5598.06	826.59
443	A_84_P18556	AT1G29070	50S ribosomal protein L34	1.1691	0.358107	up	1.19665	0.338138	down	1.14333	0.113041	down	1.04746	0.550266	down	1.40109	0.107114	up	1.0482	0.860991	up	1.60065	0.07785	up	43779.6	47651.6	30797.7	40742.9	8827.76	-0.23314	0.00232792	-0.452014	-0.227609	0.227221	41260.6	54898.1	42414.5	46191.1	7562.52	-0.0726681	0.186795	-0.120765	-0.00221253	0.165443	31642.8	35323.1	27457	31474.3	3935.76
444	A_84_P20390	AT4G01310	50S ribosomal protein L5	1.0605	0.380027	down	1.31922	0.067754	down	1.28586	0.0119442	down	1.17687	0.0461097	down	1.25184	0.0575458	up	1.03245	0.764577	up	1.40326	0.0963432	up	49603.1	49158.5	43469.3	47410.3	3420.22	-0.0519562	0.0482597	0.046176	0.0141598	0.0572676	42271	48306.9	40727.8	43768.6	4005.36	-0.0367508	0.00328255	-0.178298	-0.0705887	0.0954025	31456.3	38375.8	31303.6	33711.9	4039.74
445	A_84_P810421	AT4G01310	50S ribosomal protein L5	1.00716	0.932334	down	1.28091	0.0912282	down	1.26707	0.0207114	down	1.14649	0.0918925	down	1.25205	0.0666951	up	1.0048	0.999966	down	1.39885	0.0997635	up	32075.1	33295.2	27187.7	30852.7	3232.01	-0.0911794	0.0758805	-0.0411143	-0.0188044	0.0857354	28533	33844.3	27541	29972.8	3389.32	-0.0140357	0.0797153	-0.152979	-0.0290999	0.117076	20271.5	25594	21795.5	22553.7	2741.04
446	A_84_P179534	AT5G16200	50S ribosomal protein related protein	4.588	0.000323644	up	4.37343	0.000486489	up	5.45457	0.00117711	up	5.90973	0.00051028	up	1.10579	0.407948	up	1.31465	0.17062	up	1.49423	0.0440984	up	523.59	448.33	449.824	473.914	43.0263	-2.16218	-2.27285	-2.09269	-2.17591	0.0908609	1964.14	2210.04	2198.45	2124.21	138.743	-0.00882292	0.00882292	0.0658708	0.0219569	0.0390405	2085.81	1812.98	1911.84	1936.88	138.126
447	A_84_P19622	AT5G08530	51 kDa subunit of complex I	1.094	0.169844	up	1.05231	0.314922	up	1.04271	0.557595	up	1.09041	0.282811	up	1.00993	0.888185	up	1.03888	0.76169	down	1.04649	0.636945	up	10302	8934.17	8501.25	9245.8	939.941	-0.0338402	-0.126154	-0.0224504	-0.0608149	0.0568712	10000.1	10046.9	9542.57	9863.18	278.65	0.16921	0.0234308	0.0137625	0.0688012	0.0870912	8633.37	8645.48	9998.77	9092.54	784.842
448	A_84_P813705	AT5G08530	51 kDa subunit of complex I	1.09326	0.570184	up	1.00123	0.994085	down	1.05742	0.26399	down	1.05312	0.745305	down	1.08496	0.620078	up	1.06551	0.713552	down	1.0315	0.928506	up	258.423	219.434	154.376	210.744	52.565	0.108628	-0.0141158	-0.346096	-0.083861	0.235248	207.291	259.06	199.337	221.896	32.4296	0.0365181	0.205619	-0.107819	0.0447728	0.156882	189.173	169.419	222.748	193.78	26.9612
449	A_84_P852088	AT5G08530	51 kDa subunit of complex I	1.12175	0.0183178	up	1.11168	0.0151487	up	1.04427	0.543319	up	1.0688	0.278012	up	1.07777	0.346298	up	1.00333	0.999966	up	1.0362	0.273577	up	24499.8	23069	19210.6	22259.8	2735.9	-0.149238	-0.12285	-0.211545	-0.161211	0.0455434	23351.2	24926.9	24639.3	24305.8	839.123	0.0274515	-0.0308695	0.0170288	0.00453695	0.0311026	22748.2	22026	24367.6	23047.3	1199.1
450	A_84_P12455	AT1G18090	5'-3' exonuclease family protein	1.12736	0.383959	up	1.02366	0.791644	down	1.03293	0.869954	up	1.21942	0.0896922	down	1.23861	0.21836	up	1.13486	0.607632	up	1.03977	0.583621	up	347.647	382.548	326.342	352.179	28.3757	-0.227425	0.0237956	-0.0300994	-0.0779096	0.132259	351.271	471.4	351.429	391.367	69.3106	0.0335012	0.30534	-0.0537381	0.0950344	0.187281	318.817	330.318	314.469	321.201	8.18874
451	A_84_P12697	AT3G28030	5'-3' exonuclease family protein	1.13924	0.00855402	down	1.03332	0.557543	down	1.2184	0.0133623	down	1.32759	0.00165038	down	1.07273	0.13613	up	1.00304	0.999966	up	1.19767	0.0781203	down	1558.65	1461	1344.19	1454.61	107.37	0.0889568	0.108819	0.163966	0.120581	0.0388633	1155.07	1333.17	1258.09	1248.78	89.4135	-0.097393	-0.0430422	-0.0620222	-0.0674858	0.0275843	1287.09	1195.73	1475.49	1319.44	142.66
452	A_84_P12723	AT1G34380	5'-3' exonuclease family protein	1.28312	0.0935266	down	1.06942	0.528342	down	1.31202	0.259577	down	1.2035	0.350841	down	1.0473	0.80158	up	1.02422	0.999966	up	1.07456	0.752181	down	414.233	390.547	331.975	378.919	42.344	0.103387	0.131645	0.0725832	0.102538	0.0295401	244.881	282.353	344.084	290.439	50.0934	-0.409009	-0.356118	-0.00621891	-0.257115	0.218886	368.387	275.996	353.506	332.63	49.6073
453	A_84_P17496	AT3G52050	5'-3' exonuclease family protein	1.01264	0.91072	down	1.31956	0.0525736	down	1.37357	0.00786375	down	1.42832	0.0106103	down	1.36762	0.0804782	up	1.00825	0.999966	up	1.26348	0.107264	up	2229.38	2175.33	2264.17	2222.96	44.7645	-0.081552	-0.003757	0.229349	0.0480132	0.161787	1931.87	2178.22	2351.61	2153.9	210.924	-0.0422358	-0.0216107	0.153526	0.0298931	0.107565	1515.59	1671.5	1544.04	1577.05	83.0277
454	A_84_P20001	AT1G01880	5'-3' exonuclease family protein	1.7828	0.0280618	down	1.76172	0.0242054	down	1.35157	0.223036	down	1.41575	0.0818587	down	1.09377	0.743577	down	1.20598	0.518141	up	1.13769	0.188862	up	186.213	203.235	231.547	206.998	22.9003	0.410621	0.65002	1.01354	0.691393	0.30358	107.029	128.562	105.174	113.589	13.0008	-0.14236	-0.0304265	-0.255478	-0.142755	0.112526	104.436	108.984	115.252	109.557	5.43086
455	A_84_P835393	AT3G52050	5'-3' exonuclease family protein	1.16014	0.191846	down	1.71422	0.0272221	down	1.53905	0.0125103	down	1.8468	0.00476729	down	1.38187	0.0146532	up	1.04165	0.921723	up	1.28267	0.329624	up	574.519	548.425	445.42	522.788	68.2612	0.136801	0.182944	0.058176	0.125974	0.0630849	445.698	491.458	383.995	440.384	53.9285	0.0164785	0.00495338	-0.286391	-0.0883198	0.171632	297.447	325.377	235.624	286.149	45.9307
456	A_84_P10449	AT1G75660	5'-3' exoribonuclease 3	1.30327	0.037844	down	1.10862	0.14631	down	1.22965	0.0533121	down	1.04071	0.605208	down	1.05719	0.615149	down	1.00254	0.999966	up	1.00763	0.895264	up	8649.24	7803.81	6191.79	7548.28	1248.5	0.227154	0.191961	0.0334997	0.150872	0.103159	5719.79	6047.52	5107.78	5625.03	476.985	-0.123492	-0.195637	-0.374648	-0.231259	0.129312	6425.74	6136.53	6366.88	6309.71	152.843
457	A_84_P786007	AT1G75660	5'-3' exoribonuclease 3	1.27722	0.0232943	down	1.06525	0.435935	down	1.23685	0.0199351	down	1.08652	0.112749	down	1.0377	0.634258	down	1.00491	0.999966	down	1.05842	0.540831	down	1926.22	1616.39	1349.76	1630.79	288.501	0.272117	0.132321	0.0476093	0.150682	0.113374	1225.71	1275.33	1207.53	1236.19	35.0942	-0.134078	-0.229352	-0.243527	-0.202319	0.059522	1299.93	1391.92	1572.71	1421.52	138.777
458	A_84_P10432	AT1G62180	5'adenylylphosphosulfate reductase 2	2.31034	0.00601198	up	1.15556	0.138911	up	2.17091	0.0114951	up	1.36625	0.0236908	up	1.08519	0.586661	down	1.15488	0.675634	down	1.08952	0.135761	up	1761.6	1460.77	1169.35	1463.91	296.137	-0.10323	-0.260185	-0.405846	-0.25642	0.151343	2866.97	4094.75	2957.98	3306.57	684.105	0.845377	1.2071	0.802569	0.951682	0.222231	1581.53	1511.22	1590.11	1560.95	43.2863
459	A_84_P132575	AT2G28060	5'-AMP-activated protein kinase beta-2 subunit protein	1.27457	0.00902182	up	1.59988	0.00180261	up	1.231	0.0146249	up	1.4543	0.00577997	up	1.09321	0.324609	down	1.13191	0.054635	down	1.20265	0.0664551	down	1302.87	1319.23	1057.41	1226.51	146.669	-0.292929	-0.161723	-0.305527	-0.253393	0.0796378	1424.09	1654.22	1494.91	1524.41	117.863	0.0813828	0.14496	0.063508	0.0966171	0.0428099	1750.66	1838.49	1892.74	1827.3	71.701
460	A_84_P17919	AT5G21170	5'-AMP-activated protein kinase beta-2 subunit protein	7.0662	0.000672787	down	5.97436	0.00161666	down	5.95215	0.00193311	down	3.67904	0.000447423	down	1.29798	0.0318314	down	1.09334	0.860574	down	1.25109	0.381848	up	58410	56236.6	45927	53524.5	6668.83	2.30639	2.36488	2.24808	2.30645	0.058404	7830.68	6481.17	7884.08	7398.64	795.006	-0.346655	-0.772066	-0.42474	-0.514487	0.226461	6811.54	10478.7	8112.8	8467.67	1859.15
461	A_84_P815740	AT5G21170	5'-AMP-activated protein kinase beta-2 subunit protein	8.81652	0.000442445	down	10.6464	0.00113052	down	6.84872	0.00108648	down	5.48356	0.00045417	down	1.36091	0.0127326	down	1.05716	0.91265	down	1.42663	0.247098	up	285.087	279.517	242.715	269.106	23.0248	2.94069	3.02542	2.99711	2.98774	0.0431375	24.2068	33.6422	32.4305	30.0932	5.13361	-0.371264	-0.0489326	-0.0372162	-0.152471	0.189571	31.4123	19.0759	21.8933	24.1272	6.46448
462	A_84_P815743	AT5G21170	5'-AMP-activated protein kinase beta-2 subunit protein	7.70285	0.000573611	down	6.22329	0.00149139	down	6.32802	0.00175108	down	3.93236	0.000516079	down	1.29585	0.0693635	down	1.06456	0.918626	down	1.22127	0.41499	up	20679.4	19078.2	15103.4	18287	2870.99	2.45473	2.45166	2.28996	2.39878	0.094252	2409.51	2063.25	2454.16	2308.97	213.97	-0.400693	-0.777041	-0.462094	-0.54661	0.201908	2151.07	3297.55	2852.76	2767.13	578.018
463	A_84_P13853	AT1G27070	5'-AMP-activated protein kinase-like protein	1.25731	0.00192744	down	1.18848	0.030317	up	1.30619	0.0313676	down	1.10149	0.188415	down	1.01246	0.82352	up	1.02609	0.900504	down	1.29299	0.0650595	down	1428.33	1269.98	1115.63	1271.31	156.357	0.0826559	0.0263319	0.0147419	0.0412432	0.0363296	942.311	1046.01	966.678	984.999	54.2217	-0.271438	-0.273346	-0.322495	-0.289093	0.0289425	1337.83	1468.31	1415.56	1407.24	65.6393
464	A_84_P767044	AT5G03420	5'-AMP-activated protein kinase-like protein	1.11929	0.0331838	up	1.33006	0.0108667	up	1.03412	0.0540284	down	1.25915	0.00996005	up	1.21035	0.0218939	up	1.04568	0.290425	up	1.14583	0.199376	up	2202.05	1982.17	1891.52	2025.25	159.686	-0.26969	-0.308255	-0.20043	-0.259458	0.0546355	2130.81	2357.43	2156.8	2215.01	124.019	-0.0711703	-0.0778861	-0.141573	-0.0968766	0.0388539	2288.3	2530.06	2746.43	2521.6	229.183
465	A_84_P18865	AT5G13050	5-formyltetrahydrofolate cycloligase	1.18244	0.0757806	down	1.11333	0.220066	up	1.19203	0.0197767	down	1.04979	0.404517	up	1.16629	0.211696	up	1.15691	0.0395031	up	1.09973	0.174055	up	5508.24	4675.36	4977.17	5053.59	421.664	-0.125933	-0.249243	0.0163655	-0.119604	0.132917	4006.13	4422.48	4095.12	4174.58	219.258	-0.339352	-0.349229	-0.395544	-0.361375	0.0300001	5057.21	5336.7	5364.36	5252.75	169.911
466	A_84_P19059	AT1G76730	5-formyltetrahydrofolate cyclo-ligase paralogous protein	1.30178	0.0367394	up	1.20168	0.0755939	up	1.08099	0.229272	down	1.00068	0.989657	down	1.51995	0.0122938	up	1.08011	0.655831	up	1.26399	0.10202	up	5972.98	5220.37	4354.69	5182.68	809.8	-0.370965	-0.452061	-0.538281	-0.453769	0.0836708	6254.24	7540.15	5944.29	6579.56	846.209	-0.0586162	0.0586162	-0.219836	-0.0732786	0.139804	5767.81	6075.83	5503.22	5782.29	286.582
467	A_84_P17306	AT2G43900	5-inositol-phosphate phosphatase	1.97144	0.00113808	down	2.51569	0.000319336	down	1.93675	0.00681869	down	1.90752	0.00237114	down	1.13211	0.160131	down	1.11219	0.604805	down	1.16493	0.127439	up	5843.83	5448.22	5056.69	5449.58	393.569	0.932642	0.944716	1.01249	0.963281	0.0430382	2684.92	2624.09	2790.9	2699.97	84.4192	0.0565715	-0.129016	0.0245357	-0.0159698	0.099203	2008.5	1889.78	2180.67	2026.31	146.26
468	A_84_P830371	AT2G43900	5-inositol-phosphate phosphatase	2.03791	0.00246711	down	2.586	0.00136782	down	1.93181	0.0167439	down	1.85154	0.00736407	down	1.17334	0.384371	down	1.11225	0.644603	down	1.19034	0.115352	up	5084.14	5483.51	5041.8	5203.15	243.72	0.857512	1.07981	1.13401	1.02378	0.146519	2266.21	2601.34	2636.31	2501.29	204.333	-0.062243	-0.0157962	0.0681071	-0.00331068	0.0660659	1831.06	1737.14	2091.51	1886.57	183.594
469	A_84_P573101	AT2G38680	5'-nucleotidase / magnesium ion binding protein	1.2087	0.0222702	up	1.14395	0.106979	up	1.05611	0.261062	down	1.00179	0.976725	down	1.18668	0.107537	up	1.07571	0.121148	down	1.0355	0.719636	up	530.515	527.794	412.226	490.178	67.5225	-0.217878	-0.112092	-0.293272	-0.207747	0.0910139	529.459	615.055	585.731	576.748	43.4996	0.0252128	0.0888839	0.0830445	0.0657137	0.0351962	479.169	515.746	572.286	522.4	46.9139
470	A_84_P14903	AT5G11920	6-&1-fructan exohydrolase	1.80292	0.386034	up	3.39461	0.140073	up	3.70848	0.043557	up	1.78139	0.213133	up	1.14923	0.784117	down	1.78983	0.620493	up	2.18997	0.419154	down	119.817	187.794	160.568	156.06	34.2122	-0.906777	-0.145252	-0.195864	-0.415964	0.425809	144.226	222.744	616.772	327.914	253.22	-0.393309	0.0812185	1.6152	0.434371	1.0498	692.828	175.199	953.003	607.01	395.94
471	A_84_P18251	AT2G44050	6,7-dimethyl-8-ribityllumazine synthase / DMRL synthase / lumazine synthase / riboflavin synthase	1.17909	0.00137665	up	1.00733	0.83759	down	1.02282	0.83607	down	1.05374	0.51833	up	1.35019	0.0461501	up	1.11956	0.0699399	up	1.43318	0.0123552	up	5156.39	4643.95	4071.3	4623.88	542.823	-0.252591	-0.290395	-0.304899	-0.282628	0.0270052	5045.98	5598.68	5293.75	5312.8	276.843	-0.0378528	-0.0404267	-0.0565877	-0.0449557	0.0101555	4190.51	4320.43	4311.96	4274.3	72.6895
472	A_84_P18713	AT5G24510	60S acidic ribosomal family protein	1.27012	0.0182202	up	1.46125	0.0493512	down	1.56162	0.058793	up	1.13051	0.587739	up	1.06823	0.77006	down	1.15097	0.0667277	up	1.54644	0.117884	up	74.4996	70.3552	69.6659	71.5069	2.61459	-0.139615	-0.108988	0.0521679	-0.0654785	0.103029	85.8835	89.7021	90.8822	88.8226	2.61283	0.311497	0.221731	0.305224	0.279484	0.0501142	37.6414	51.7117	49.2115	46.1882	7.5066
473	A_84_P16275	AT2G40010	60S acidic ribosomal protein P0-1	1.0147	0.870101	up	1.84214	0.0248079	down	1.5533	0.0657514	down	2.09815	0.0141496	down	1.47891	0.181776	up	1.06573	0.383041	down	1.29846	0.253143	up	428.954	416.833	428.887	424.892	6.97879	-0.0598884	0.0119615	0.22845	0.0601745	0.150094	413.786	432.17	419.26	421.739	9.43929	0.134136	0.0443234	0.0652089	0.0812227	0.0469989	193.009	264.883	196.399	218.097	40.5534
474	A_84_P757881	AT2G40010	60S acidic ribosomal protein P0-1	2.35312	0.0489437	down	3.74935	0.00561691	down	7.68777	0.0178959	down	5.60468	0.0115692	down	2.24786	0.138471	up	1.4534	0.682551	down	1.50375	0.290005	up	24.3019	20.1825	12.6853	19.0566	5.88961	1.369	1.21423	0.719647	1.10096	0.339173	6.59673	6.08811	11.1265	7.93712	2.77379	-0.266283	-0.534567	0.400007	-0.133614	0.481204	3.93032	5.40286	4.55005	4.62774	0.739338
475	A_84_P17364	AT3G09200	60S acidic ribosomal protein P0-2	1.47025	0.00704785	up	1.10243	0.11509	up	1.39702	0.00317153	up	1.22474	0.0215666	up	1.10529	0.221332	up	1.05024	0.667482	up	1.22792	0.0566412	up	10585.3	8988.83	8019.49	9197.88	1295.62	-0.220066	-0.342721	-0.331984	-0.298257	0.0679277	13518.1	12881	13033.1	13144.1	332.746	0.37873	0.15655	0.238129	0.257803	0.112389	9060.98	9636.05	9584.25	9427.09	318.12
476	A_84_P810958	AT3G09200	60S acidic ribosomal protein P0-2	1.46883	0.00186855	up	1.13535	0.121668	up	1.40823	0.00801091	up	1.261	0.0109861	up	1.09138	0.254221	up	1.04636	0.644584	up	1.21217	0.0972707	up	3352.21	2958.54	2576.7	2962.48	387.769	-0.322353	-0.38938	-0.413377	-0.375037	0.0471765	4196.77	4302.68	4196.85	4232.1	61.1219	0.247777	0.131206	0.159916	0.179633	0.0607354	3002.52	3325	3066.25	3131.25	170.784
477	A_84_P810966	AT3G09200	60S acidic ribosomal protein P0-2	1.60476	0.0544665	up	1.14854	0.256836	up	1.42287	0.144064	up	1.27163	0.11736	up	1.05934	0.581616	up	1.06466	0.96233	down	1.17287	0.427253	up	6612.88	5363.18	5243.9	5739.99	758.298	-0.235779	-0.424767	-0.281854	-0.314133	0.0985422	7932.6	7837.94	11568.3	9112.95	2126.93	0.272701	0.102854	0.729124	0.368226	0.323879	5598.52	5551.48	7420.69	6190.23	1065.87
478	A_84_P810970	AT3G09200	60S acidic ribosomal protein P0-2	1.31729	0.00965159	up	1.06466	0.277296	up	1.28749	0.00594957	up	1.21823	0.0156214	up	1.09949	0.156516	up	1.07462	0.459687	up	1.25809	0.0547932	up	52940.8	46547.5	41984.8	47157.7	5503.41	-0.215892	-0.288364	-0.26184	-0.255365	0.0366675	61832	60394.5	59265.7	60497.4	1286.28	0.254049	0.067584	0.105001	0.142212	0.0986447	46169.8	48236	45888.1	46764.6	1282.04
479	A_84_P13674	AT3G11250	60S acidic ribosomal protein P0-3	1.18264	0.0841751	up	1.10654	0.320082	down	1.2116	0.364989	up	1.1713	0.431941	down	1.08124	0.683368	up	1.10771	0.656864	up	1.02146	0.938442	up	478.116	497.3	414.621	463.345	43.2734	-0.15083	0.0191274	-0.0678353	-0.0665126	0.0849863	513.867	602.405	492.959	536.41	58.101	0.19917	0.27598	0.051353	0.175501	0.114169	345.361	379.993	453.806	393.053	55.3898
480	A_84_P211278	AT1G01100	60S acidic ribosomal protein P1-1	1.17806	0.00561943	up	1.05446	0.442315	up	1.39031	0.0407759	up	1.42374	0.0185727	up	1.1945	0.188186	down	1.01214	0.993972	down	1.13036	0.234731	up	51991.8	50416.2	43034.6	48480.8	4781.91	-0.175497	-0.106691	-0.159718	-0.147302	0.0360441	53337.6	59513.7	54370.1	55740.5	3308.22	0.107337	0.112879	0.0471101	0.0891089	0.0364775	44928.7	50878.2	47356	47721	2991.49
481	A_84_P808123	AT1G01100	60S acidic ribosomal protein P1-1	1.10451	0.345623	up	1.05097	0.608498	down	1.31527	0.123409	up	1.32749	0.0601737	up	1.20512	0.334655	down	1.01201	0.999966	down	1.15769	0.142813	up	38911.4	39079.4	38752.5	38914.4	163.451	-0.177982	-0.0585632	0.10468	-0.0439552	0.141896	40430.1	46950.9	39144.8	42175.3	4185.44	0.123221	0.186418	-0.0112762	0.0994542	0.100967	32926.4	36642	34439.1	34669.2	1868.48
482	A_84_P808144	AT1G01100	60S acidic ribosomal protein P1-1	1.04123	0.484564	up	1.06053	0.389063	down	1.15279	0.24165	up	1.27439	0.0151264	up	1.10573	0.258371	down	1.00128	0.999966	up	1.22231	0.0838801	up	66405.9	64588.7	56354.6	62449.8	5356.16	-0.06248	0.0106935	-0.0106935	-0.0208267	0.0376245	64333.8	66177.4	59976	63495.7	3184.54	0.137752	0.0259857	-0.0513315	0.0374686	0.0950631	51966.8	58431.5	54622.1	55006.8	3249.51
483	A_84_P808151	AT1G01100	60S acidic ribosomal protein P1-1	1.12589	0.0450933	up	1.024	0.748412	up	1.19265	0.196888	up	1.26505	0.0532656	up	1.02398	0.825016	down	1.03449	0.887237	up	1.20646	0.136525	up	18620.6	18168.5	15642.7	17477.3	1604.78	-0.139694	-0.0619526	-0.102541	-0.101396	0.0388835	18354.9	21029.1	18311.4	19231.8	1556.66	0.0855408	0.129232	-0.00577831	0.069665	0.0688912	15539.9	17913.5	16707.9	16720.4	1186.83
484	A_84_P101406	AT4G00810	60S acidic ribosomal protein P1-2	1.29678	0.067932	up	1.11148	0.442364	down	1.24135	0.0344037	up	1.16295	0.0660488	up	1.06943	0.650417	up	1.02372	0.82391	up	1.38234	0.0674596	up	18207.6	19571.9	19417.1	19065.5	747.036	-0.430859	-0.21341	-0.0495048	-0.231258	0.191303	22365.2	26793.1	23564.6	24241	2290.12	0.111826	0.219903	0.099297	0.143676	0.0663118	15872.2	17424.1	14914.3	16070.2	1266.59
485	A_84_P795314	AT4G00810	60S acidic ribosomal protein P1-2	1.34067	0.241775	up	1.13936	0.608374	down	1.17227	0.639471	up	1.04641	0.794395	down	1.14543	0.633598	up	1.00156	0.999966	up	1.24717	0.423061	up	27.9101	40.2119	35.0641	34.3954	6.17811	-0.628906	0.0111327	-0.0111327	-0.209635	0.36327	37.0599	46.9002	51.0567	45.0056	7.18817	0.0261326	0.213341	0.400484	0.213319	0.187176	26.6778	22.3142	36.5839	28.5253	7.31206
486	A_84_P807235	AT4G00810	60S acidic ribosomal protein P1-2	1.28274	0.0104997	up	1.03858	0.579683	down	1.16245	0.0700785	up	1.1385	0.037468	up	1.13799	0.163882	up	1.03127	0.790411	up	1.34559	0.0329603	up	27750.6	28259.1	24794.9	26934.9	1870.62	-0.373575	-0.234174	-0.247486	-0.285078	0.0769287	31787.7	37071.3	32591.5	33816.8	2846.97	0.0683389	0.137647	0.0164771	0.0741544	0.060794	23842.5	25188.7	23655.8	24229	836.356
487	A_84_P854561	AT4G00810	60S acidic ribosomal protein P1-2	1.21893	0.0277011	up	1.04197	0.325939	down	1.17871	0.166343	up	1.10685	0.348913	up	1.1149	0.309435	up	1.07811	0.642596	up	1.28582	0.0707463	up	17053.3	17071.4	14903.2	16342.7	1246.63	-0.241778	-0.127045	-0.147645	-0.172156	0.0611682	17104.2	21014.5	20458.2	19525.6	2115.34	0.00848675	0.152988	0.17892	0.113465	0.0918337	14601	14489.5	14838	14642.8	177.975
488	A_84_P859854	AT4G00810	60S acidic ribosomal protein P1-2	1.27334	0.00743131	up	1.03457	0.733783	down	1.17091	0.121364	up	1.12477	0.175224	up	1.09064	0.413699	up	1.0029	0.999966	up	1.26912	0.127923	up	12728.1	12923.8	10449.8	12033.9	1375.35	-0.254569	-0.11935	-0.250545	-0.208155	0.0769331	13776	16036.5	15033.2	14948.5	1132.64	0.105537	0.172215	0.143646	0.140466	0.0334526	10306.9	11931.3	10332	10856.7	930.679
489	A_84_P146089	AT5G47700	60S acidic ribosomal protein P1-3	1.25344	0.497316	up	1.56872	0.307648	down	1.4075	0.48272	down	1.12792	0.729355	up	1.09995	0.732133	down	1.94054	0.423043	down	1.60862	0.46323	up	13.7751	21.2638	15.4922	16.8437	3.92301	-0.352194	0.387343	0.105844	0.0469975	0.373264	19.0946	29.398	14.8976	21.1301	7.46144	0.364868	0.834897	-0.0811071	0.372886	0.458055	9.55562	15.3471	6.56066	10.4878	4.46679
490	A_84_P608278	AT5G47700	60S acidic ribosomal protein P1-3	1.14037	0.103714	up	1.07762	0.386025	down	1.14874	0.288803	up	1.13675	0.25076	up	1.04362	0.739451	up	1.05127	0.753483	up	1.27841	0.0835254	up	17620.4	18714.5	15154.9	17163.3	1823.32	-0.227593	-0.0274768	-0.156493	-0.137187	0.101445	17926.6	21063.4	18367.4	19119.1	1698.17	0.0432286	0.12334	-0.00961637	0.0523175	0.0669426	13732.7	15752.7	15110	14865.1	1032.05
491	A_84_P808153	AT5G47700	60S acidic ribosomal protein P1-3	1.19185	0.0110862	up	1.00181	0.97338	up	1.16276	0.0990906	up	1.18703	0.171456	up	1.08401	0.405069	up	1.05756	0.46181	up	1.28444	0.11353	up	68094.8	66155.1	56681.1	63643.7	6107.28	-0.23238	-0.16087	-0.208495	-0.200582	0.0364059	73411.4	76204.7	72313.6	73976.6	2006.17	0.122044	0.0233922	0.0124164	0.0526176	0.0603751	57484.3	61502.3	59436.2	59474.2	2009.29
492	A_84_P808161	AT5G47700	60S acidic ribosomal protein P1-3	1.1246	0.0764442	up	1.13777	0.2369	down	1.11243	0.449273	up	1.04822	0.677664	up	1.02963	0.828511	up	1.0185	0.970074	up	1.22798	0.169513	up	29095.8	29121.2	23039.1	27085.4	3504.18	-0.108502	0.00596094	-0.156663	-0.0864015	0.0835344	27825.9	32264.8	28940.3	29677	2309.35	0.0730824	0.134089	0.041842	0.0830045	0.0469171	20796.2	24398.8	21380	22191.6	1933.59
493	A_84_P854553	AT5G47700	60S acidic ribosomal protein P1-3	1.12697	0.162698	up	1.07248	0.517296	down	1.20239	0.112965	up	1.22323	0.107661	up	1.06154	0.635719	down	1.00508	0.999966	up	1.23584	0.186527	up	29955.2	29079.8	29012.7	29349.2	525.857	-0.170286	-0.0998745	0.0721569	-0.0660013	0.124721	29705.7	33633	33882.1	32406.9	2342.66	0.063611	0.0902243	0.165504	0.106447	0.0528483	22423.6	27181.8	27512.3	25705.9	2847.37
494	A_84_P163973	AT2G27720	60S acidic ribosomal protein P2-1	1.12323	0.0710937	up	1.13596	0.0898376	up	1.13664	0.293494	up	1.23679	0.0438501	up	1.04618	0.651123	up	1.05867	0.722931	up	1.13904	0.130631	up	5983.81	6158	5300.85	5814.22	453.042	-0.255085	-0.100484	-0.141361	-0.165643	0.0801099	6055.61	6901.51	6198.01	6385.05	452.906	0.00808811	0.0442019	-0.0462675	0.00200748	0.0455402	5825.83	6354.12	6330.75	6170.23	298.493
495	A_84_P517186	AT2G27710	60S acidic ribosomal protein P2-2	1.39808	0.00331343	up	1.04775	0.621778	up	1.51692	0.0612604	up	1.23224	0.203058	up	1.11863	0.556026	down	1.03099	0.910147	down	1.05137	0.722357	up	16881	17397.9	14418.9	16232.6	1591.82	-0.172699	-0.0159817	-0.111572	-0.100084	0.0789877	20530.3	23853.8	22113.7	22166	1662.35	0.355623	0.419559	0.374917	0.383366	0.0327944	15341.7	17262.2	15054.1	15886	1200.47
496	A_84_P784394	AT2G27710	60S acidic ribosomal protein P2-2	1.00132	0.993882	up	1.58187	0.0269989	down	1.19797	0.0948192	down	1.53195	0.00891395	down	1.15537	0.484823	up	1.03825	0.886365	down	1.19302	0.132318	up	100.875	89.2246	109.896	99.9988	10.3637	0.00296497	-0.0608921	0.415098	0.119057	0.258359	84.7144	111.744	98.1708	98.2096	13.5147	-0.00296545	0.244021	0.121832	0.120963	0.123496	58.3285	56.5694	61.9867	58.9615	2.76356
497	A_84_P806260	AT2G27710	60S acidic ribosomal protein P2-2	1.43118	0.00341357	up	1.03776	0.680685	up	1.43562	0.0329257	up	1.20136	0.163914	up	1.02453	0.862006	down	1.02136	0.901252	down	1.12993	0.354243	up	56396.6	58637.4	49242.4	54758.8	4906.97	-0.247777	-0.0783601	-0.15492	-0.160352	0.0848387	72205.8	78392.5	78921	76506.5	3733.81	0.354697	0.320771	0.395101	0.356856	0.0372122	50565.1	57384.8	51336.8	53095.6	3734.59
498	A_84_P849609	AT2G27710	60S acidic ribosomal protein P2-2	1.23949	0.0232337	up	1.01351	0.820777	up	1.22445	0.0412923	up	1.14886	0.162211	up	1.03241	0.728413	up	1.01988	0.89232	up	1.17028	0.148638	up	56789.8	56888.6	52540.2	55406.2	2482.51	-0.212069	-0.0963602	-0.0357161	-0.114715	0.0895976	67022.9	68465	65919.2	67135.7	1276.66	0.272919	0.151104	0.161073	0.195032	0.0676359	51733	52961.2	52791.7	52495.3	665.594
499	A_84_P852742	AT2G27710	60S acidic ribosomal protein P2-2	2.31533	0.00113551	up	1.40979	0.0757547	up	3.12894	0.00372863	up	2.02625	0.0522914	up	1.18709	0.416113	down	1.13842	0.336388	up	1.21075	0.617238	up	35.7311	38.4172	29.5153	34.5545	4.56614	-0.719728	-0.501954	-0.706886	-0.642856	0.122194	74.3295	84.3841	75.0279	77.9138	5.61428	0.582989	0.613498	0.508592	0.56836	0.0539614	48.1669	49.9596	38.6133	45.5799	6.09952
500	A_84_P11780	AT3G28500	60S acidic ribosomal protein P2-3	1.41824	0.231847	up	2.13066	0.0253924	up	1.06773	0.911511	down	1.26183	0.54756	up	1.28076	0.472329	down	1.93946	0.305946	down	2.16261	0.137447	down	2355.56	2616.56	1945.85	2305.99	338.093	-0.0856819	0.179124	-0.0727882	0.00688458	0.149303	2467.51	2833.05	4579.96	3293.51	1128.99	0.227273	0.274041	1.03166	0.510991	0.451518	4394.48	5853.36	3691.34	4646.39	1102.81
501	A_84_P22194	AT3G44590	60S acidic ribosomal protein P2-4	1.33413	0.00589925	up	1.05505	0.60644	down	1.30891	0.301264	up	1.10576	0.67954	up	1.20331	0.472001	down	1.22649	0.405081	down	1.03144	0.930756	down	995.36	1017.76	890.29	967.805	68.0575	-0.111804	0.0335097	0.0158162	-0.0208262	0.0792846	1204.45	1360.83	1222.78	1262.69	85.4836	0.409249	0.432827	0.343149	0.395075	0.0464888	765.797	950.202	863.839	859.946	92.2642
502	A_84_P813526	AT3G44590	60S acidic ribosomal protein P2-4	1.49538	0.00767681	up	1.03697	0.756714	up	1.37367	0.215528	up	1.11347	0.593952	up	1.11548	0.598245	down	1.2143	0.49834	down	1.03884	0.888588	down	2754.09	2827.41	2588.83	2723.44	122.205	-0.162559	-0.0114484	0.0367331	-0.0457581	0.103982	3792.37	4456.15	3732.83	3993.79	401.524	0.544933	0.625103	0.434213	0.53475	0.0958512	2332.5	2945.44	2678.03	2651.99	307.301
503	A_84_P813529	AT3G44590	60S acidic ribosomal protein P2-4	1.47743	0.0192564	up	1.05806	0.633928	up	1.44593	0.137372	up	1.21677	0.288225	up	1.23098	0.378203	down	1.2578	0.392066	down	1.07042	0.68685	down	5301.35	5921.69	5365.74	5529.59	341.086	-0.264012	0.00883913	0.0419688	-0.071068	0.167913	7024.86	8657.91	8358.34	8013.7	869.366	0.388062	0.537085	0.55092	0.492022	0.0902977	4987.27	5906.23	5544.27	5479.26	462.92
504	A_84_P18742	AT5G40040	60S acidic ribosomal protein P2-5	1.15565	0.431552	up	1.53073	0.0525595	up	1.12563	0.733957	up	1.19835	0.279584	up	1.16195	0.52042	up	1.13176	0.84456	up	1.09933	0.654981	down	3.46747	3.14537	3.51846	3.3771	0.202298	-0.433995	-0.461446	-0.124371	-0.339937	0.18719	2.96141	4.60061	4.06811	3.87671	0.836192	-0.415628	0.0673847	-0.0454445	-0.131229	0.252675	5.38123	5.02831	4.16344	4.85766	0.626576
505	A_84_P20464	AT4G25890	60S acidic ribosomal protein P3-1	1.13868	0.272891	up	1.26796	0.123456	down	1.11909	0.162902	up	1.15967	0.0290166	down	1.19448	0.246871	up	1.17392	0.202807	up	1.30601	0.0926825	up	2875.15	3080.08	3053.25	3002.82	111.382	-0.352106	-0.139573	0.0231671	-0.15617	0.188186	3191.77	3616.23	3236.64	3348.21	233.189	0.04458	0.0721822	-0.0231671	0.0311983	0.049063	2123.57	2410.79	2120.62	2218.33	166.688
506	A_84_P805838	AT4G25890	60S acidic ribosomal protein P3-1	1.12566	0.372601	up	1.34054	0.0615499	down	1.07995	0.315653	up	1.18119	0.0173282	down	1.19595	0.281313	up	1.14739	0.294829	up	1.35728	0.0356621	up	20377.2	22071	22316	21588.1	1055.78	-0.356305	-0.127905	0.0633826	-0.140276	0.210117	21413.4	25115.9	24908.8	23812.7	2080.42	-0.0387797	0.0387797	0.0914693	0.0304898	0.065519	14560.6	15515.5	15094.7	15056.9	478.568
507	A_84_P17858	AT5G57290	60S acidic ribosomal protein P3-2	1.03519	0.489885	up	1.2791	0.0541728	down	1.03636	0.864938	up	1.13513	0.298036	down	1.08907	0.482834	down	1.08784	0.711159	down	1.03467	0.877445	up	5207.48	5039.46	4507.08	4918.01	365.651	0.0715451	0.137433	0.151719	0.120232	0.0427649	4916.37	5306.31	4706.76	4976.48	304.265	0.234519	0.192109	0.0837693	0.170132	0.0777403	3237.03	3985.85	3585.5	3602.79	374.713
508	A_84_P22750	AT1G08360	60S ribosomal protein L10a-1	1.10234	0.0942523	down	1.30774	0.0206186	down	1.08249	0.535188	down	1.1334	0.153587	down	1.01686	0.860122	up	1.0355	0.887237	up	1.17328	0.163353	up	18711.3	19218.4	15540.6	17823.4	1993.15	0.0665741	0.218355	0.0872755	0.124068	0.0823083	14633.9	16882.1	15803.3	15773.1	1124.39	-0.0420523	0.0115986	-0.0190344	-0.016496	0.0269154	11489.3	12943.2	13753.4	12728.6	1147.2
509	A_84_P808652	AT1G08360	60S ribosomal protein L10a-1	1.22244	0.0436806	down	1.45619	0.0130233	down	1.15241	0.0627477	down	1.20504	0.0276591	down	1.01464	0.884278	up	1.0763	0.403841	up	1.22612	0.0990781	up	50578.2	51403.5	48857.2	50279.6	1299.13	0.0928473	0.229401	0.331467	0.217905	0.119725	36420.5	43661.7	40920.4	40334.2	3656	-0.134953	-0.0258632	-0.0547738	-0.0718633	0.0565171	32185	33603	31132.7	32306.9	1239.64
510	A_84_P808665	AT1G08360	60S ribosomal protein L10a-1	1.05475	0.176521	down	1.30157	0.0152251	down	1.05567	0.519482	down	1.12326	0.176701	down	1.00382	0.950351	up	1.00294	0.999966	up	1.16317	0.22629	up	27872.6	27226.8	24471.8	26523.8	1806.15	0.0122838	0.0916677	0.113118	0.0723564	0.0531184	22747.2	26478	24590.8	24605.3	1865.42	-0.0349107	0.0316653	-0.0103688	-0.00453806	0.0336688	17303.7	19646.2	20279	19076.3	1567.36
511	A_84_P19652	AT5G22440	60S ribosomal protein L10a-3	1.40293	0.00671894	up	1.22475	0.06357	up	1.55056	0.107964	up	1.60789	0.0696709	up	1.1759	0.53949	down	1.06395	0.787749	down	1.11644	0.414127	up	1758.4	1596.23	1407.07	1587.24	175.839	-0.278709	-0.305101	-0.311717	-0.298509	0.0174633	2211.12	2293.28	2012.61	2172.34	144.296	0.297768	0.197874	0.0741701	0.189937	0.11201	1678.47	1986.67	1780.97	1815.37	156.955
512	A_84_P851665	AT5G22440	60S ribosomal protein L10a-3	1.37377	0.00489004	up	1.19777	0.0941308	up	1.54017	0.0949815	up	1.63742	0.0421189	up	1.13705	0.578377	down	1.0142	0.999966	down	1.20228	0.139501	up	2021.54	2072.7	1748.58	1947.6	174.251	-0.404623	-0.25536	-0.32533	-0.328438	0.0746797	2373.99	2858.51	2619.45	2617.32	242.266	0.0732026	0.188625	0.127267	0.129698	0.0577495	2168.56	2320.26	2048.05	2178.96	136.401
513	A_84_P119242	AT5G45775	60S ribosomal protein L11-2	1.21289	0.233552	up	1.28635	0.23687	up	1.05247	0.853343	up	1.08633	0.605425	up	1.12868	0.530616	up	1.02103	0.999966	down	1.04912	0.905477	down	3.68171	3.8185	3.63653	3.71224	0.0947509	-0.358743	-0.19291	-0.0879927	-0.213215	0.136512	3.55615	5.40447	4.44168	4.46743	0.924427	-0.162836	0.288472	0.0700645	0.0652336	0.225693	3.4499	5.32752	4.84615	4.54119	0.975252
514	A_84_P21309	AT3G58700	60S ribosomal protein L11-2	1.18986	0.0650349	down	1.51072	0.00287803	down	1.04227	0.641726	down	1.21047	0.0893721	down	1.06156	0.441317	down	1.0754	0.648575	up	1.17567	0.209165	up	4930.39	4952.73	4398.49	4760.54	313.737	0.105852	0.225576	0.229723	0.18705	0.0703507	3876.88	3753.74	4100.05	3910.22	175.55	0.00501013	-0.194085	-0.00213194	-0.0637355	0.112942	2765.6	3001.49	3071.67	2946.26	160.335
515	A_84_P505253	AT5G45775	60S ribosomal protein L11-2	1.07308	0.56911	up	1.31967	0.100018	down	1.47012	0.190175	up	1.12548	0.624651	up	1.32618	0.395195	down	1.03304	0.972402	up	1.11996	0.463528	up	9823.44	10996.8	10686.5	10502.3	608.006	-0.160472	0.115518	0.249585	0.0682103	0.209082	9947.59	12282.8	10925.5	11052	1172.75	0.103612	0.25531	0.150997	0.169973	0.0776089	7261.68	8042.07	7040.2	7447.98	526.277
516	A_84_P858493	AT5G45775	60S ribosomal protein L11-2	1.17907	0.277293	up	1.29028	0.058009	down	1.38656	0.134341	up	1.0611	0.790297	up	1.18356	0.498789	down	1.00646	0.999966	down	1.15677	0.504313	up	10955	12767.8	11035.5	11586.1	1024.18	-0.230099	0.104024	0.069025	-0.0190166	0.183638	11050.6	14617.6	14657.8	13442	2071.11	0.0283995	0.27945	0.348056	0.218635	0.168282	8036.06	8448.48	8662.99	8382.51	318.628
517	A_84_P10885	AT3G53430	60S ribosomal protein L12-2	1.57807	0.00486172	up	1.11341	0.25197	up	1.58332	0.00575542	up	1.26542	0.0798283	up	1.01669	0.890383	down	1.01333	0.951636	down	1.11786	0.41689	up	30152.7	32977.3	25114.6	29414.9	3982.9	-0.290145	-0.0477567	-0.265339	-0.20108	0.13336	42077.8	47295.3	46149.6	45174.2	2742.08	0.436593	0.452702	0.481961	0.457085	0.0229995	32100	29110.9	30192.2	30467.7	1513.46
518	A_84_P855533	AT3G53430	60S ribosomal protein L12-2	1.55256	0.00270885	up	1.13332	0.0657858	up	1.5472	0.0105789	up	1.3256	0.0557563	up	1.04774	0.684988	down	1.05137	0.54382	down	1.11638	0.306945	up	14546.9	15157.9	12255.8	13986.9	1529.94	-0.273791	-0.101233	-0.232471	-0.202498	0.0900995	20683.5	22324.2	20497	21168.2	1005.46	0.47994	0.437543	0.37898	0.432154	0.0506956	14308.8	14116.8	15940	14788.5	1001.8
519	A_84_P13145	AT5G60670	60S ribosomal protein L12-3	1.03566	0.632483	down	1.72779	0.0219617	down	1.03703	0.919708	down	1.57485	0.0640039	down	1.00843	0.973268	up	1.0071	0.999966	up	1.10636	0.665775	up	10166.2	10691.4	9755.44	10204.4	469.168	0.0121627	0.198039	0.241221	0.150474	0.121712	8979.14	10551.4	9428.25	9652.94	809.868	0.0789924	0.159255	0.0615153	0.0999208	0.0521223	4624.17	6470.88	5623.35	5572.8	924.391
520	A_84_P800864	AT5G60670	60S ribosomal protein L12-3	1.01081	0.877228	up	1.67405	0.0135184	down	1.00352	0.994186	down	1.518	0.163722	down	1.00571	0.984838	down	1.02015	0.978151	down	1.09654	0.734695	up	3710.4	3918.25	3499.2	3709.28	209.528	-0.0233326	0.168505	0.18068	0.108617	0.114434	3585.35	3799.16	3609.59	3664.7	117.075	0.17317	0.104211	0.0950041	0.124128	0.0427201	1750.6	2205.84	2298.46	2084.97	293.252
521	A_84_P15873	AT5G23900	60S ribosomal protein L13-3	1.19594	0.042609	down	1.18299	0.0438748	down	1.03578	0.226689	down	1.10728	0.153886	up	1.04215	0.540217	down	1.10793	0.225008	up	1.25693	0.0767689	up	37374.1	35175.3	33939.6	35496.3	1739.63	0.0424275	0.0681558	0.19192	0.100834	0.0799244	29373.5	29612.5	28063.7	29016.6	833.818	-0.0591302	-0.199969	-0.212832	-0.15731	0.0852694	26232.2	28716.2	29283.9	28077.4	1623.02
522	A_84_P22103	AT3G07110	60S ribosomal protein L13a-1	1.21237	0.127233	up	1.13756	0.103086	down	1.33871	0.141171	up	1.13163	0.57893	up	1.16332	0.46954	down	1.05354	0.863299	down	1.10658	0.62974	up	11576.1	11662.1	10945.7	11394.6	391.174	-0.122153	0.00173283	0.0856247	-0.0115986	0.104529	11508.4	13964.9	15333	13602.1	1937.97	0.115347	0.241941	0.441417	0.266235	0.164387	8811.41	9372.62	9948.83	9377.62	568.722
523	A_84_P20260	AT3G24830	60S ribosomal protein L13a-2	1.07925	0.237278	up	1.00676	0.881099	down	1.29906	0.0758418	up	1.29573	0.0582903	up	1.07333	0.58513	down	1.12144	0.374293	up	1.21537	0.0515808	up	31332.2	32092.8	27770.9	30398.6	2307.23	-0.161176	-0.0133657	-0.0466804	-0.0737406	0.0775315	28841.5	35377.5	32195.7	32138.2	3268.39	-0.034709	0.107451	0.0361233	0.0362886	0.0710804	28202.6	27285	29108.3	28198.6	911.612
524	A_84_P10972	AT4G13170	60S ribosomal protein L13a-3	1.2489	0.143827	up	1.32142	0.0931097	down	1.34263	0.0842591	up	1.01987	0.908051	up	1.05225	0.743132	up	1.13122	0.614255	up	1.41809	0.169664	up	4054.5	4686.86	3887.2	4209.52	421.77	-0.310258	0.012044	-0.0824881	-0.126901	0.165677	4236.23	5669.75	5606.39	5170.79	809.971	-0.00103664	0.26694	0.315364	0.193756	0.170424	3347.61	2876.76	2720.91	2981.76	326.281
525	A_84_P15937	AT5G48760	60S ribosomal protein L13a-4	1.04918	0.496247	up	1.08211	0.251475	down	1.22707	0.186456	up	1.24199	0.149309	up	1.19958	0.246246	down	1.02567	0.957473	down	1.12037	0.369519	up	5906.54	5612.09	5322.77	5613.8	291.891	-0.0287094	0.0107193	0.109717	0.0305758	0.0713176	5807.56	6125.98	5359.98	5764.51	384.81	0.192875	0.117356	-0.0107193	0.0998373	0.102922	4609.69	5052.02	4894.02	4851.91	224.15
526	A_84_P854672	AT5G48760	60S ribosomal protein L13a-4	1.09459	0.279839	up	1.20305	0.133456	down	1.25867	0.146936	up	1.10546	0.509028	up	1.14184	0.463206	down	1.00705	0.999966	up	1.16471	0.330069	up	9909.05	10252.9	9522.15	9894.69	365.575	-0.15971	0.00270224	0.0713935	-0.0285382	0.118677	9519.81	11640.7	10714	10624.8	1063.23	0.02844	0.166082	0.111039	0.101854	0.0692791	7329.76	8401	7385.29	7705.35	603.091
527	A_84_P859055	AT5G48760	60S ribosomal protein L13a-4	1.02887	0.754766	up	1.07332	0.399508	down	1.21875	0.136505	up	1.27495	0.0231695	up	1.21974	0.147175	down	1.02971	0.949378	down	1.1219	0.2086	up	3413.21	2999.32	3038.77	3150.43	228.425	-0.0211987	-0.0944915	0.0997243	-0.00532198	0.0980765	3294.66	3294.57	2921.11	3170.11	215.645	0.173767	0.0211987	-0.0877385	0.0357423	0.131358	2538.75	2906.33	2790.97	2745.35	187.987
528	A_84_P18200	AT2G20450	60S ribosomal protein L14-1	1.23677	0.0105928	up	1.24359	0.0411076	down	1.30764	0.0369051	up	1.00909	0.933074	up	1.21569	0.107766	down	1.1498	0.237193	down	1.03225	0.868616	up	2415.37	2296.35	2089.3	2267.01	165.002	0.0595827	0.099885	0.138925	0.0994641	0.0396726	2622.37	2720.56	2875.6	2739.51	127.678	0.424173	0.324679	0.469279	0.406044	0.0739851	1557.62	1833.33	1727.07	1706.01	139.059
529	A_84_P816546	AT2G20450	60S ribosomal protein L14-1	1.2316	0.183966	up	1.32406	0.123882	down	1.31355	0.363578	up	1.07604	0.756537	down	1.21548	0.53175	down	1.13964	0.710871	down	1.01236	0.967501	up	2929.86	3524.48	2461.02	2971.79	532.971	-0.014452	0.365329	0.0225325	0.12447	0.209408	3053.64	4110.11	3539.81	3567.85	528.795	0.291207	0.567329	0.416463	0.425	0.138259	2172.53	2218.34	1859.35	2083.41	195.382
530	A_84_P21416	AT4G27090	60S ribosomal protein L14-2	1.04837	0.567047	up	1.0183	0.825926	down	1.11689	0.130776	up	1.18994	0.0683296	up	1.05712	0.614	down	1.00779	0.997342	up	1.14625	0.16159	up	41528.2	38557	39602.1	39895.8	1507.23	-0.122799	-0.116695	0.0972471	-0.0474157	0.125319	39141.7	40481	43152.3	40925	2041.83	0.0377808	-0.0662088	0.090622	0.0207313	0.0797934	34406.8	37615.7	37979.2	36667.3	1966
531	A_84_P806797	AT4G27090	60S ribosomal protein L14-2	1.04371	0.605263	up	1.04791	0.747308	up	1.15967	0.0310885	up	1.19931	0.102735	up	1.0616	0.560616	down	1.04663	0.621984	up	1.07807	0.742219	up	55015.3	47020.4	49405	50480.2	4104.5	-0.0956869	-0.209031	0.0376997	-0.0890061	0.123501	50135.4	50564.8	53638.2	51446.1	1910.47	0.0162745	-0.123949	0.025815	-0.0272865	0.083848	40425.1	52984.2	56199.8	49869.7	8335.82
532	A_84_P12967	AT4G16720	60S ribosomal protein L15-1	1.13979	0.0527671	up	1.02417	0.752037	down	1.18484	0.0381586	up	1.22858	0.0432905	up	1.00152	0.984741	up	1.04111	0.645914	up	1.26018	0.109002	up	33725.5	33329.1	29372.1	32142.2	2407.17	-0.171391	-0.0752435	-0.0822187	-0.109618	0.0536108	35106.8	35421.1	36789.4	35772.4	894.615	0.132487	-0.0071826	0.112135	0.0791465	0.0754525	27844.3	31373.7	28794.9	29337.6	1826.21
533	A_84_P857682	AT4G16720	60S ribosomal protein L15-1	1.1402	0.145524	up	1.0325	0.748699	down	1.27525	0.0293491	up	1.27994	0.0294243	up	1.06857	0.590189	down	1.04667	0.539784	up	1.23674	0.107625	up	55747.2	56284.6	54805.1	55612.3	748.955	-0.266624	-0.139578	-0.00264978	-0.136284	0.132018	56655.2	65264.2	64513.1	62144.2	4768.43	0.00264978	0.0542073	0.102146	0.0530009	0.0497589	49224.5	53486.5	48568.8	50426.6	2670.17
534	A_84_P18643	AT4G17390	60S ribosomal protein L15-2	1.1122	0.245236	up	1.11019	0.378887	down	1.09006	0.109689	up	1.09807	0.111814	up	1.04004	0.70901	up	1.01934	0.785886	up	1.26788	0.115603	up	38232.6	37390.5	38171.9	37931.6	469.644	-0.242438	-0.161366	0.0438337	-0.11999	0.147553	38509.1	43183.4	42247	41313.2	2473.12	0.0139256	0.0266762	0.0596848	0.0334288	0.0236151	29390.5	35011	31721.2	32040.9	2823.84
535	A_84_P800479	AT4G17390	60S ribosomal protein L15-2	1.05069	0.758317	up	1.03741	0.882745	up	1.40703	0.457285	down	1.40449	0.392873	down	1.66613	0.311231	up	1.12702	0.819682	up	1.14352	0.713262	up	18.8722	20.7167	20.2521	19.947	0.959372	-0.410066	-0.162329	-0.019691	-0.197362	0.197531	21.4363	18.2109	22.0166	20.5546	2.05032	0.0196905	-0.368088	-0.0296636	-0.12602	0.211084	17.5486	15.0134	27.4641	20.0087	6.57979
536	A_84_P802479	AT4G17390	60S ribosomal protein L15-2	1.16325	0.00375511	up	1.06365	0.461497	down	1.14695	0.0979028	up	1.15442	0.0862841	up	1.07048	0.460166	up	1.05548	0.165562	up	1.31444	0.0781262	up	19089	18287.9	15621.8	17666.2	1815.29	-0.220251	-0.168892	-0.220869	-0.203337	0.0298317	19338.5	20989.1	19790.7	20039.5	852.922	0.044456	0.0100894	-0.0100894	0.0148187	0.0275785	14521.5	16920.1	15096.9	15512.8	1252.21
537	A_84_P805514	AT4G17390	60S ribosomal protein L15-2	1.16543	0.0136168	up	1.08631	0.368392	down	1.10588	0.242546	up	1.08944	0.241547	up	1.05461	0.386773	up	1.00072	0.999966	up	1.24811	0.151588	up	66266.6	64750	58739.3	63252	3980.97	-0.161337	-0.0815368	-0.0467296	-0.0965346	0.0587575	66754.3	75583.4	73996.3	72111.3	4706.7	0.0952058	0.121888	0.155908	0.124334	0.030425	52336.7	59224	51917.6	54492.8	4102.69
538	A_84_P15173	AT1G27400	60S ribosomal protein L17-1	1.00263	0.972285	down	1.38796	0.0709688	down	1.15858	0.353889	up	1.03207	0.790634	up	1.21221	0.25581	down	1.04354	0.862364	down	1.18171	0.387243	up	17849.7	17261.3	16088.5	17066.5	896.603	0.0685606	0.133406	0.207256	0.136408	0.0693966	16991.8	17383.1	15581.7	16652.2	947.479	0.243467	0.12378	0.0305901	0.132613	0.106713	9766.65	13536.7	11477.7	11593.7	1887.68
539	A_84_P20859	AT1G67430	60S ribosomal protein L17-2	1.01832	0.846123	up	1.13652	0.185961	down	1.17175	0.266802	up	1.1097	0.234548	up	1.11134	0.338614	down	1.03539	0.949862	up	1.13483	0.285308	up	31030	27249.2	24622.3	27633.8	3221.12	0.0651507	-0.00909662	0.0200162	0.0253568	0.0374107	28728.1	29299.1	24442.2	27489.8	2654.73	0.199918	0.0757842	-0.121064	0.0515463	0.161858	20299.6	24576.8	23267.2	22714.5	2191.49
540	A_84_P855245	AT1G67430	60S ribosomal protein L17-2	1.1036	0.0639163	up	1.08735	0.306313	down	1.28009	0.0664672	up	1.16379	0.129528	up	1.10668	0.396963	down	1.04811	0.711356	up	1.14347	0.215523	up	6952.57	6756.07	5957.29	6555.31	527.138	-0.085422	-0.0135818	-0.0197492	-0.0395843	0.0398162	6840.7	7626.26	6746.88	7071.28	482.907	0.137141	0.141445	0.0293279	0.102638	0.0635247	5276.54	6073.78	5558.88	5636.4	404.235
541	A_84_P13996	AT5G27850	60S ribosomal protein L18-3	1.05475	0.158805	down	1.24756	0.0584866	down	1.0265	0.861242	up	1.04208	0.607212	up	1.01657	0.864653	down	1.06506	0.647021	up	1.27888	0.101438	up	16742.8	15931.2	14392.5	15688.9	1193.74	-0.026547	0.0149655	0.0437942	0.0107376	0.0353606	14232.2	15194.6	14157.7	14528.2	578.342	-0.0149655	-0.0730939	-0.110427	-0.0661623	0.0481069	10665.1	12915.4	11748.4	11776.3	1125.38
542	A_84_P55970	AT1G29970	60S ribosomal protein L18A-1	1.72748	0.00550112	down	1.42381	0.0137924	down	1.41257	0.00762904	down	1.22802	0.0264041	down	1.15906	0.192886	down	1.05511	0.734558	up	1.00033	0.998266	up	5064.91	4997.16	3695.55	4585.87	771.784	0.541763	0.635538	0.375581	0.517627	0.131649	2273.64	2668.37	2798.68	2580.23	273.391	-0.367803	-0.289373	-0.155951	-0.271043	0.107109	3132.28	2726.46	3105.83	2988.19	227.049
543	A_84_P867964	AT1G29970	60S ribosomal protein L18A-1	1.75177	0.000625803	down	1.52502	0.00232367	down	1.4136	0.00839993	down	1.20028	0.00460625	down	1.21514	0.013459	down	1.01982	0.939739	up	1.0456	0.556112	up	3304.72	3221.35	2827.41	3117.83	254.936	0.523421	0.599761	0.58694	0.570041	0.0408796	1611.09	1790.33	1816.63	1739.35	111.855	-0.267108	-0.267446	-0.181764	-0.238773	0.0493713	1800.94	1806.09	2135.6	1914.21	191.748
544	A_84_P21118	AT2G34480	60S ribosomal protein L18a-2	1.25691	0.0643851	up	1.02948	0.659365	up	1.29118	0.103625	up	1.21001	0.127127	up	1.00879	0.944704	up	1.0363	0.938276	up	1.18571	0.159128	up	25809	24766.1	20673.1	23749.4	2714.69	-0.167385	-0.113691	-0.198939	-0.160005	0.0431005	30793.7	30783.9	25902.8	29160.1	2820.99	0.333343	0.180357	-0.00407839	0.169874	0.168955	23079.9	23468.1	21786.8	22778.3	880.3
545	A_84_P863239	AT2G34480	60S ribosomal protein L18a-2	1.19271	0.0162086	up	1.00712	0.873544	up	1.25868	0.169387	up	1.15828	0.2635	up	1.00924	0.951072	down	1.04564	0.83886	up	1.13956	0.138455	up	12975.9	12531.4	10221.7	11909.6	1478.6	-0.119967	-0.0570507	-0.1756	-0.117539	0.059312	13379.9	14837.5	13293.5	13837	867.546	0.170233	0.166885	0.073	0.136706	0.0551965	10966.9	11226.5	11287.4	11160.3	170.22
546	A_84_P19296	AT3G14600	60S ribosomal protein L18a-3	1.16066	0.0976658	down	1.14423	0.145493	down	1.13604	0.339707	up	1.26958	0.0671626	up	1.24659	0.202776	down	1.05772	0.687326	up	1.16533	0.104784	up	19335.7	18952.3	18767.7	19018.6	289.723	0.0345931	0.118905	0.280144	0.144547	0.124768	15445.4	16191.3	16459.9	16032.2	525.629	-0.0435319	-0.128014	-0.0396447	-0.0703969	0.0499358	14669.8	14811.7	17293.5	15591.7	1475.55
547	A_84_P19284	AT3G16780	60S ribosomal protein L19-2	1.07592	0.33932	up	1.41869	0.00595867	down	1.18846	0.258844	up	1.12675	0.395778	down	1.10102	0.470886	down	1.00325	0.999966	up	1.14357	0.3427	up	5383.5	5213.25	4320.07	4972.28	571.204	0.0333505	0.100193	0.00442457	0.0459892	0.049119	5303.18	5547.86	4803.23	5218.09	379.536	0.257629	0.170176	0.0268874	0.151564	0.116491	3016.21	3407.4	3381.74	3268.45	218.821
548	A_84_P12830	AT4G02230	60S ribosomal protein L19-3	1.24775	0.00877862	down	1.09722	0.308265	down	1.08994	0.0432615	down	1.04872	0.661488	down	1.03922	0.510158	down	1.10158	0.139719	up	1.00675	0.98014	up	18783.7	16964.7	16325.1	17357.8	1275.57	0.15287	0.119128	0.239044	0.170348	0.0618389	13378.2	13827.6	13546.9	13584.2	226.988	-0.0907564	-0.195622	-0.160573	-0.148984	0.0533849	13902	13365.5	17348.5	14872	2161.42
549	A_84_P14686	AT3G57820	60S ribosomal protein L21 (RPL21F), pseudogene, 60S RIBOSOMAL PROTEIN L21 - Arabidopsis thaliana, SWISSPROT:RL21_ARATH; blastp match of 75% identity and 2.5e-15 P-value to GP|3885884|gb|AAC78102.1||AF093630 60S ribosomal protein L21 {Oryza sativa}	1.03214	0.849682	down	1.13079	0.609418	up	1.07662	0.870898	down	1.16233	0.660833	down	1.27738	0.54086	up	1.2246	0.478758	up	1.02894	0.957911	down	4.9682	6.3097	4.81018	5.36269	0.823931	-0.413434	0.0446177	-0.171502	-0.180106	0.229147	4.16741	6.01307	5.12127	5.10058	0.923002	-0.421041	-0.0446177	-0.211579	-0.225746	0.188611	4.14339	6.81419	6.32065	5.75941	1.4211
550	A_84_P212158	AT1G09690	60S ribosomal protein L21-1	1.18766	0.0624878	up	1.02699	0.781252	up	1.37108	0.12775	up	1.37669	0.108855	up	1.08355	0.711244	down	1.06542	0.436027	up	1.23714	0.0842271	up	65705.7	65454.6	63867.3	65009.2	996.86	-0.304762	-0.197083	-0.0571399	-0.186328	0.124161	69497.9	81318.9	76194.1	75670.3	5927.84	0.0221543	0.0962472	0.0669742	0.0617919	0.0373173	61453.7	65943.4	60093	62496.7	3061.44
551	A_84_P218658	AT1G09590	60S ribosomal protein L21-1	1.62896	0.00271418	up	1.28353	0.0454577	up	1.67691	0.0180618	up	1.40015	0.0380161	up	1.10037	0.545472	down	1.06891	0.649335	down	1.00872	0.960977	down	12172.9	11149.1	11141.5	11487.9	593.294	-0.368375	-0.381916	-0.207541	-0.319277	0.097003	17888.3	19508.4	17527.2	18308	1055.17	0.432927	0.405483	0.315623	0.384677	0.0613571	12784.5	14915.8	13724.4	13808.2	1068.12
552	A_84_P851856	AT1G09590	60S ribosomal protein L21-1	1.29993	0.0540876	up	1.05655	0.56113	up	1.32212	0.0885714	up	1.16892	0.410951	up	1.05457	0.781801	down	1.03688	0.749158	down	1.0491	0.811153	up	22894.1	23704.3	23602.1	23400.2	441.24	-0.32677	-0.163395	0.00573587	-0.161477	0.166261	27767.8	33390.9	28397.8	29852.1	3080.81	0.197629	0.311148	0.142107	0.216962	0.0861626	23660.6	22588.2	23136.2	23128.3	536.228
553	A_84_P750906	AT1G57660	60S ribosomal protein L21-2	1.02721	0.503587	up	1.1899	0.04943	down	1.06137	0.49012	up	1.00513	0.939464	up	1.04371	0.558464	up	1.07841	0.490982	up	1.24828	0.0868382	up	89573.6	89447.7	78925.3	85982.2	6111.81	-0.109797	0.00137663	-0.00381994	-0.0374134	0.0627398	79759.6	90508.7	88850.6	86373	5787.03	-0.0312476	-0.00137663	0.0365863	0.00132068	0.0339973	63926.9	71047	67643.8	67539.2	3561.2
554	A_84_P17370	AT3G05560	60S ribosomal protein L22-2	1.13367	0.105245	up	1.18919	0.0415205	down	1.19119	0.262516	up	1.261	0.592603	down	1.09129	0.512401	up	1.14665	0.494473	up	1.02915	0.970933	up	24554.3	25551.6	21690.6	23932.2	2004.25	-0.22232	-0.0516829	-0.112662	-0.128888	0.0864681	25803.3	28770	24995.1	26522.8	1987.68	0.095221	0.0997081	-0.0385776	0.0521172	0.078576	17960	19296.2	19111.8	18789.3	724.091
555	A_84_P807724	AT3G05560	60S ribosomal protein L22-2	1.1362	0.216322	up	1.20467	0.112454	down	1.24961	0.211342	up	1.0025	0.985908	up	1.07266	0.695987	up	1.17972	0.339124	up	1.29542	0.0846674	up	15623.5	17296.8	13004	15308.1	2163.71	-0.230729	0.0292649	-0.206925	-0.13613	0.143729	15677.8	18990.3	16201.5	16956.5	1780.67	0.0202441	0.144259	-0.0202441	0.0480863	0.0857129	11479.3	12437.8	11523.4	11813.5	541.125
556	A_84_P10215	AT5G27770	60S ribosomal protein L22-3	1.06449	0.431905	up	1.13189	0.210712	down	1.16635	0.31608	up	1.09622	0.490465	up	1.05471	0.722892	down	1.03886	0.864119	up	1.17644	0.192185	up	11071.2	11641.5	8938.69	10550.5	1424.66	-0.0933414	0.0923276	-0.113453	-0.0381557	0.113448	9992.52	12186.1	10679.5	10952.7	1122.02	0.00473261	0.13852	0.0127606	0.0520043	0.075032	7906.55	9134.05	9004.04	8681.55	674.303
557	A_84_P185434	AT1G04480	60S ribosomal protein L23	1.06361	0.422678	up	1.08051	0.338922	down	1.27116	0.025121	up	1.23737	0.0325613	up	1.11708	0.391217	down	1.06988	0.255826	up	1.19686	0.059678	up	11400.8	12263.9	10919.5	11528.1	681.186	-0.222401	-0.00392246	0.00392246	-0.0741336	0.128463	11483.2	12428.1	12045.6	11985.7	475.291	0.0339527	-0.00449371	0.0150375	0.0148322	0.019224	9858.48	10066.1	9982.37	9968.98	104.455
558	A_84_P19134	AT2G33370	60S ribosomal protein L23B	1.25295	0.0190067	down	1.68152	0.00321593	down	1.07415	0.564011	down	1.10498	0.378364	down	1.07194	0.597695	down	1.08817	0.427744	up	1.41964	0.0375161	up	15876.1	15585.5	14577.6	15346.4	681.452	0.180933	0.26748	0.346396	0.264936	0.0827606	11893.3	11965.7	12058.6	11972.6	82.8827	0.010191	-0.133577	-0.0577803	-0.0603889	0.0719196	8042.51	8987.91	8590.41	8540.28	474.691
559	A_84_P24108	AT3G49910	60S ribosomal protein L26-1	1.07521	0.183089	up	1.13594	0.184725	down	1.2723	0.0172717	up	1.24027	0.0417604	up	1.14788	0.162351	down	1.03085	0.690445	up	1.22737	0.154103	up	91462.9	86596.3	82323.7	86794.3	4572.86	-0.0769162	-0.0425954	0.0597672	-0.0199148	0.0711084	88026.7	92100	93555.2	91227.3	2865.72	0.113802	0.0265355	0.11379	0.0847093	0.05038	69774.3	76576.8	68144.1	71498.4	4472.89
560	A_84_P801009	AT3G49910	60S ribosomal protein L26-1	1.13736	0.105486	up	1.06784	0.31869	down	1.3101	0.0490012	up	1.25852	0.0980805	up	1.15028	0.30168	down	1.00139	0.999966	up	1.16832	0.21256	up	43982.6	44473.9	41453.7	43303.4	1620.63	-0.150364	-0.0211368	0.0527654	-0.0395786	0.102813	44416.4	49413.7	50867.3	48232.4	3383.79	0.109758	0.11105	0.217515	0.146108	0.0618436	36431.8	38191.1	39175.2	37932.7	1389.82
561	A_84_P812010	AT3G49910	60S ribosomal protein L26-1	1.09711	0.119609	up	1.10811	0.253678	down	1.29459	0.0461263	up	1.20236	0.177327	up	1.15123	0.272658	down	1.025	0.83903	up	1.15733	0.342427	up	67701.9	64411.9	61644.4	64586.1	3032.5	-0.102403	-0.0610685	0.0509348	-0.0375121	0.0793365	67679.6	70699.5	69425.7	69268.3	1516.08	0.143087	0.0535393	0.0919447	0.0961905	0.0449248	49347.6	57888.1	56608.2	54614.6	4606.03
562	A_84_P812015	AT3G49910	60S ribosomal protein L26-1	1.1093	0.322788	up	1.11923	0.388205	down	1.26929	0.0578543	up	1.27275	0.0970192	up	1.12761	0.485706	down	1.01474	0.925307	up	1.26329	0.193376	up	50962.9	41526.2	45431.9	45973.6	4741.63	-0.0209618	-0.203185	0.10186	-0.0407623	0.153483	49280.9	49175.2	50680.7	49712.3	840.296	0.176586	0.0209618	0.129102	0.108883	0.0797579	33427.7	42024.4	39957.3	38469.8	4487.23
563	A_84_P10338	AT5G67510	60S ribosomal protein L26-2	1.02418	0.688351	up	2.01522	0.00102732	down	1.08853	0.503848	down	1.72777	0.0127427	down	1.15279	0.357739	up	1.03403	0.768774	up	1.34458	0.0656581	up	7143.13	7041.64	6705.1	6963.29	229.286	-0.087688	0.00486994	0.109578	0.00891987	0.0986952	6379.35	7435.2	7148.49	6987.68	545.984	-0.00486994	0.0635648	0.0714698	0.0433882	0.0419793	3101.43	3206.59	3391.71	3233.24	146.966
564	A_84_P12616	AT2G32220	60S ribosomal protein L27-1	2.28396	0.00209383	up	1.12543	0.387907	down	1.65783	0.0965251	up	1.57862	0.0420572	down	1.12613	0.556642	down	1.55145	0.236027	down	1.57961	0.0802343	down	781.963	767.371	791.032	780.122	11.9371	-0.0911307	-0.00510263	0.214069	0.0392785	0.157366	1589.31	1942.72	1714.05	1748.69	179.233	1.17806	1.31521	1.19918	1.23082	0.0738456	678.423	689.683	582.512	650.206	58.8945
565	A_84_P788224	AT2G32220	60S ribosomal protein L27-1	2.85238	0.139266	up	1.484	0.488731	down	1.33605	0.668887	down	2.39681	0.167905	down	1.46723	0.637651	up	2.59736	0.260632	down	1.10078	0.918715	down	9.2266	33.0586	12.1623	18.1492	12.9951	-0.996805	0.95755	-0.309695	-0.116317	0.991425	60.1569	35.9821	37.2203	44.4531	13.614	1.95402	1.06004	1.17349	1.39585	0.486705	7.19062	10.3463	12.4885	10.0085	2.66504
566	A_84_P18392	AT3G22230	60S ribosomal protein L27-2	1.105	0.0276605	up	1.14569	0.0425427	down	1.1253	0.225977	up	1.00173	0.984881	down	1.01116	0.913518	up	1.02972	0.73571	up	1.15647	0.149204	up	34902.3	33985.1	30708.8	33198.7	2204.6	-0.120882	-0.0460982	-0.0169902	-0.0613233	0.053593	34241.1	37282.5	36027.2	35850.3	1528.36	0.0974917	0.0677314	0.0829577	0.082727	0.0148815	26081.6	27765.3	27377.3	27074.7	881.682
567	A_84_P802961	AT3G22230	60S ribosomal protein L27-2	1.08322	0.180826	up	1.21338	0.0797679	down	1.11266	0.407201	up	1.0275	0.799464	down	1.05243	0.630647	down	1.02459	0.945608	down	1.12208	0.424448	up	15842	14087.3	12295.5	14074.9	1773.29	0.0539789	-0.00217819	-0.0230837	0.00957235	0.0398524	14811.4	15764.4	13978.3	14851.4	893.752	0.202895	0.140334	0.0314837	0.124904	0.0867412	9615.71	11738.6	11138.1	10830.8	1094.32
568	A_84_P13906	AT4G15000	60S ribosomal protein L27-3	1.27503	0.0150228	up	1.00929	0.913192	up	1.44773	0.031666	up	1.22422	0.116592	up	1.16033	0.313219	down	1.02192	0.936664	down	1.04535	0.727508	up	26185.2	24914.2	24255.7	25118.3	980.817	-0.173352	-0.131932	0.00478363	-0.100167	0.0932195	30604.2	33259.7	30155.4	31339.8	1677.81	0.297592	0.265114	0.188392	0.250366	0.0560742	22306.7	25182.4	23705.5	23731.5	1438.03
569	A_84_P763112	AT4G15000	60S ribosomal protein L27-3	1.28679	0.0129728	up	1.04807	0.556567	down	1.40782	0.101138	up	1.13609	0.543811	up	1.14413	0.52909	down	1.04577	0.777529	down	1.0407	0.870322	up	25224.6	25711.4	22082.9	24339.6	1969.52	-0.131993	0.00878668	-0.0353351	-0.0528471	0.072005	28314.6	34206.7	29484.5	30668.6	3119.39	0.280687	0.40089	0.251205	0.310927	0.0792922	21696.5	22789.7	20593.3	21693.2	1098.19
570	A_84_P806221	AT4G15000	60S ribosomal protein L27-3	1.21193	0.026798	up	1.05681	0.55601	down	1.33654	0.02098	up	1.17577	0.0869002	up	1.1557	0.16915	down	1.04795	0.710278	down	1.07517	0.604537	up	25122.5	23682.7	22998	23934.4	1084.39	-0.0894761	-0.0614162	0.0716147	-0.0264258	0.086057	28041.8	29699.4	27368.2	28369.8	1199.7	0.315087	0.245416	0.192122	0.250875	0.0616639	18967.9	22907	21838.5	21237.8	2037.09
571	A_84_P216048	AT1G70600	60S ribosomal protein L27a-3	1.59828	0.00649695	up	1.20605	0.0757517	up	1.84848	0.0162164	up	1.54255	0.0216651	up	1.24584	0.255564	down	1.07721	0.706758	down	1.02662	0.791706	up	36804.9	38912.4	36002.9	37240.1	1502.76	-0.461609	-0.268075	-0.204831	-0.311505	0.133785	52433.8	64873	57917	58407.9	6234.14	0.294953	0.449548	0.350553	0.365018	0.0783062	41724.6	42832.8	41426.8	41994.7	740.896
572	A_84_P801000	AT1G70600	60S ribosomal protein L27a-3	1.42253	0.00845199	up	1.17376	0.154464	up	1.61762	0.00656462	up	1.44958	0.0247676	up	1.1522	0.291468	down	1.01324	0.958381	down	1.07185	0.665891	up	52178.3	46997.6	48578.6	49251.5	2655.12	-0.350927	-0.388589	-0.165494	-0.30167	0.119426	67194.8	70245.8	67987.5	68476	1583.07	0.259936	0.171472	0.188967	0.206792	0.0468486	48405.6	57282.1	56866.9	54184.9	5009.27
573	A_84_P810517	AT1G70600	60S ribosomal protein L27a-3	1.43539	0.00112219	up	1.19282	0.0560821	up	1.60317	0.0258206	up	1.37339	0.069158	up	1.14518	0.421022	down	1.02533	0.88645	down	1.00542	0.97854	up	61417.7	59672.6	53871	58320.4	3950.91	-0.310811	-0.239194	-0.211394	-0.2538	0.0512925	78046.5	86916.2	80550.1	81837.6	4572.86	0.280833	0.283597	0.238495	0.267642	0.0252797	61645.6	69195.9	64295.8	65045.8	3830.63
574	A_84_P16279	AT2G19730	60S ribosomal protein L28-1	1.26491	0.0120696	up	1.13347	0.244835	up	1.36308	0.0882693	up	1.52438	0.0269338	up	1.09052	0.611089	down	1.01198	0.989202	down	1.23325	0.123193	up	12860.3	11909.9	9408.13	11392.8	1783.22	-0.203864	-0.201422	-0.36624	-0.257175	0.0944607	13469.9	14548	13927	13981.6	541.123	0.108917	0.067472	0.0691733	0.081854	0.0234524	11338	13104	11560.3	12000.8	961.902
575	A_84_P165613	AT4G29410	60S ribosomal protein L28-2	1.0653	0.449662	down	1.46301	0.02456	down	1.16145	0.152679	up	1.05636	0.653249	down	1.15987	0.259206	down	1.06676	0.634904	up	1.19407	0.320836	up	18875.2	17651.7	18031.7	18186.2	626.233	0.0231414	0.0396552	0.24575	0.102849	0.124031	16711.5	16722.7	16640.3	16691.5	44.6829	0.0934539	-0.0581059	-0.000593662	0.0115848	0.0765103	10156.2	12503.3	12366.2	11675.2	1317.27
576	A_84_P862678	AT4G29410	60S ribosomal protein L28-2	1.08253	0.271429	down	1.41191	0.00707254	down	1.1431	0.528681	up	1.01774	0.922261	down	1.18739	0.437285	down	1.04216	0.886167	up	1.16836	0.235259	up	8209.74	8487.71	6724.21	7807.22	948.156	0.122602	0.283843	0.123194	0.176546	0.0929221	6521.59	7814.53	6782.16	7039.43	683.785	0.0364552	0.144863	0.00508594	0.0621347	0.0733416	4814.23	5242.08	5399.24	5151.85	302.765
577	A_84_P197594	AT3G06700	60S ribosomal protein L29-1	1.42167	0.00709873	up	1.14045	0.376218	up	1.40589	0.00304116	up	1.25346	0.0684858	up	1.74409	0.00783024	down	1.76366	0.0147947	down	1.58685	0.101273	down	8201.31	7520.36	7311.49	7677.72	465.314	0.118668	0.10682	0.241542	0.155677	0.0745975	10861.4	10945.5	10199.8	10668.9	408.434	0.76992	0.628517	0.591356	0.663264	0.0942169	6981.33	9654.71	8122.65	8252.9	1341.44
578	A_84_P761325	AT3G06700	60S ribosomal protein L29-1	1.43687	0.0016826	up	1.13365	0.221054	up	1.41491	0.0591321	up	1.14323	0.348611	up	1.04376	0.76013	down	1.05996	0.711994	down	1.03501	0.866029	down	40240.6	38887.3	34204.4	37777.5	3167.43	-0.166039	-0.102188	-0.111943	-0.126723	0.0343961	47747.2	57033.6	54565.1	53115.3	4809.94	0.326692	0.43056	0.431365	0.396205	0.0602017	37807	44129.7	38256.8	40064.5	3527.77
579	A_84_P785167	AT3G06700	60S ribosomal protein L29-1	1.06186	0.689112	up	6.82527	0.437069	up	1.03449	0.944704	down	1.07348	0.756845	up	1.1187	0.631769	up	1.01841	0.999966	up	5.68348	0.618761	down	4.71828	3.98373	4.63461	4.44554	0.40212	-0.112796	-0.243733	0.149954	-0.0688585	0.200488	3.99363	5.59088	4.37148	4.652	0.834758	-0.107393	0.225456	-0.0648594	0.0177345	0.181145	3.58887	1048.37	6.02554	352.662	602.503
580	A_84_P812462	AT3G06700	60S ribosomal protein L29-1	1.48514	0.00227556	up	1.18287	0.194549	up	1.43634	0.0367496	up	1.24083	0.0895168	up	1.0179	0.873401	up	1.01579	0.994652	down	1.06778	0.732241	up	25862.5	25192	22085.7	24380	2015.06	-0.325218	-0.249909	-0.264403	-0.279843	0.0399582	35521.5	36237.7	34267.3	35342.2	997.38	0.378582	0.254853	0.23883	0.290755	0.0764809	26180.5	30339.4	24541.2	27020.3	2988.95
581	A_84_P55000	AT3G06680	60S ribosomal protein L29-2	1.72095	0.00131967	up	1.07678	0.52051	down	1.27711	0.231296	up	1.02855	0.815314	up	1.8514	0.0298618	up	1.37391	0.215039	up	2.05046	0.0271687	up	976.685	970.582	851.165	932.811	70.7728	-0.878861	-0.774702	-0.788751	-0.814105	0.0565189	1415.89	1742.11	1560.24	1572.75	163.468	-0.0971532	0.0494456	-0.0449824	-0.0308967	0.0743075	727.611	922.869	787.78	812.753	99.9957
582	A_84_P788556	AT3G06680	60S ribosomal protein L29-2	1.61378	0.00302314	up	1.07809	0.408748	up	1.41676	0.163422	up	1.15662	0.550284	up	1.11483	0.629589	up	1.02174	0.99111	down	1.19604	0.381574	up	7018.05	7022.08	5637.52	6559.22	798.216	-0.369328	-0.255298	-0.396774	-0.340467	0.0750242	9081.33	11395	10559.2	10345.2	1171.59	0.248469	0.423369	0.378102	0.34998	0.090778	6584.75	7010.55	6172.59	6589.3	418.997
583	A_84_P756493	AT2G07715	60S ribosomal protein L2-like protein	1.41569	0.0289827	up	1.33725	0.067527	up	1.1553	0.152676	up	1.10934	0.114079	up	1.39422	0.0179896	up	1.13778	0.568751	up	1.1566	0.401304	up	327.06	278.286	253.732	286.359	37.3249	-0.447032	-0.566817	-0.524721	-0.512857	0.0607676	329.19	410.817	453.406	397.804	63.1221	-0.191703	-0.0246544	0.182291	-0.0113554	0.187351	321.912	412.167	340.675	358.251	47.6256
584	A_84_P311583	AT5G42445	60S ribosomal protein L3 (RPL3C), pseudogene, temporary automated functional assignment; blastp match of 61% identity and 1.3e-25 P-value to SP|P35684|RL3_ORYSA 60S ribosomal protein L3. (Rice) {Oryza sativa}	4.00324	0.00345606	up	1.50691	0.0951605	up	1.82015	0.806226	down	1.56752	0.806154	down	2.41743	0.679104	down	17.6146	0.00806478	down	5.71021	0.0525263	down	28.0933	30.433	36.5714	31.6993	4.37859	-0.114307	0.114307	0.554747	0.184916	0.34007	106.794	131.622	133.548	123.988	14.9212	2.05819	2.20723	2.29282	2.18608	0.118736	39.8262	48.3813	45.449	44.5522	4.3475
585	A_84_P586360	AT1G77940	60S ribosomal protein L30-2	1.50276	0.0196746	up	1.15286	0.302045	up	1.54137	0.0664303	up	1.26407	0.211901	up	1.01029	0.967346	down	1.01525	0.997738	up	1.0853	0.566927	up	19123.1	22343.7	18766.2	20077.7	1970.55	-0.474584	-0.136829	-0.213203	-0.274872	0.177121	25820.3	32290.6	30542.9	29551.3	3347.21	0.204568	0.374651	0.359011	0.312743	0.0940084	20996.5	23508.4	20373.7	21626.2	1659.52
586	A_84_P805911	AT1G77940	60S ribosomal protein L30-2	1.54861	0.00668647	up	1.17401	0.227147	up	1.55883	0.0342945	up	1.32091	0.120356	up	1.00012	0.999482	up	1.00672	0.999966	up	1.12526	0.468256	up	14352.7	15850.3	13836.4	14679.8	1046.01	-0.48531	-0.228919	-0.249594	-0.321274	0.142435	20563	23269.1	22863.2	22231.8	1459.42	0.279386	0.305228	0.344477	0.309697	0.0327748	15502	17725.8	15171.6	16133.1	1389.15
587	A_84_P805977	AT1G77940	60S ribosomal protein L30-2	1.48767	0.0114383	up	1.14482	0.398512	up	1.49036	0.0138016	up	1.34392	0.0278678	up	1.00094	0.995064	up	1.00274	0.999966	up	1.17501	0.417475	up	14273.3	13523.1	13417.5	13738	466.635	-0.498125	-0.462824	-0.298766	-0.419905	0.106384	20507.1	19268.5	20194.4	19990	644.08	0.27064	0.0282364	0.16058	0.153152	0.121373	12509.8	17580.2	14462.1	14850.7	2557.45
588	A_84_P15333	AT2G19740	60S ribosomal protein L31-1	1.19646	0.227422	down	1.17375	0.105263	down	1.02026	0.823678	down	1.00188	0.979559	up	1.13333	0.365893	down	1.03474	0.920277	up	1.03761	0.572874	up	27815	26110.4	27306	27077.1	875.061	0.0857506	0.107713	0.347667	0.180377	0.145293	20270.1	20745.8	25766.9	22260.9	3045.57	-0.124796	-0.243859	0.133481	-0.0783914	0.192903	20715.2	20728.7	23376.8	21606.9	1532.79
589	A_84_P19520	AT4G26230	60S ribosomal protein L31-2	1.08329	0.201509	up	1.15864	0.094563	down	1.11221	0.0687023	up	1.10874	0.128482	up	1.07469	0.422621	up	1.10338	0.107131	up	1.3806	0.0393733	up	10566.3	10664.5	8321.33	9850.69	1325.37	-0.148105	-0.0215592	-0.204123	-0.124596	0.0935249	10099.9	10661.5	10359.5	10373.6	281.068	0.0327277	-0.0417285	-0.018537	-0.00917927	0.0381	7527.72	8260.54	7935.15	7907.8	367.176
590	A_84_P15964	AT5G56710	60S ribosomal protein L31-3	1.02359	0.749654	up	1.23096	0.0726695	down	1.20997	0.108033	up	1.11721	0.280501	up	1.18638	0.268535	down	1.00364	0.999966	down	1.15919	0.179598	up	30074.7	30799.5	29262.1	30045.4	769.166	-0.068481	0.079082	0.180564	0.0637218	0.125231	28444.3	30754.9	31096.4	30098.5	1442.75	0.097074	0.0572238	0.137793	0.0973636	0.0402854	21133.6	24154.1	23300.8	22862.8	1557.16
591	A_84_P766892	AT5G56710	60S ribosomal protein L31-3	1.07753	0.407624	down	1.44114	0.0270787	down	1.0599	0.475769	up	1.05326	0.522843	down	1.20667	0.194693	down	1.05656	0.520355	down	1.13392	0.31922	up	53483.2	53956.1	52842.3	53427.2	558.995	0.0777488	0.203652	0.34892	0.210107	0.135701	48362.4	49412.7	47729.9	48501.7	849.984	0.178515	0.0569825	0.0716319	0.102376	0.0663435	31756	37962.9	34590.6	34769.8	3107.32
592	A_84_P290154	AT4G18100	60S ribosomal protein L32-1	1.09299	0.00528593	up	1.01899	0.723967	down	1.30387	0.0904523	up	1.22179	0.146728	up	1.11893	0.387783	down	1.06615	0.668977	up	1.11266	0.376803	up	3352.29	3031.91	2770.01	3051.41	291.625	-0.0269861	-0.0586996	-0.0136747	-0.0331202	0.0231307	3046.86	3418.16	3303.14	3256.05	190.079	0.0811548	0.0945272	0.109783	0.0951551	0.0143245	2561.57	2765.96	3074.01	2800.51	257.964
593	A_84_P795378	AT4G18100	60S ribosomal protein L32-1	1.16357	0.386277	up	1.29072	0.293118	up	1.03799	0.909967	up	1.10972	0.536633	up	1.11349	0.570501	up	1.00673	0.999966	down	1.04455	0.927968	down	4.11132	4.02993	4.07317	4.07147	0.0407217	-0.293612	-0.209257	-0.0184956	-0.173788	0.140946	3.70941	5.86303	4.57456	4.71567	1.08372	-0.196059	0.311872	0.0184956	0.0447693	0.254983	3.61341	6.07595	5.40997	5.03311	1.27379
594	A_84_P806992	AT4G18100	60S ribosomal protein L32-1	1.06153	0.447352	up	1.1098	0.332432	down	1.29613	0.0898421	up	1.24703	0.124703	up	1.16923	0.402705	down	1.04428	0.592477	up	1.18364	0.179879	up	24257.8	24300.5	23868.8	24142.4	237.89	-0.156987	-0.0412483	0.108252	-0.0299946	0.132977	24294.9	26185	24757.7	25079.2	985.196	0.0911789	0.0467386	0.0305166	0.0561447	0.0314059	18404.3	21691.1	21105.1	20400.2	1753.13
595	A_84_P12147	AT5G46430	60S ribosomal protein L32-2	1.10972	0.0303637	down	1.14567	0.0615644	down	1.0326	0.768829	up	1.02042	0.796714	up	1.73926	0.014284	down	1.51782	0.0223065	down	1.48774	0.0278182	down	9494.39	8914.43	7975.69	8794.84	766.377	0.46489	0.48716	0.501988	0.484679	0.0186734	7593.86	8160.27	7459.57	7737.9	371.895	0.388614	0.33987	0.274983	0.334489	0.057006	6521.19	7274.51	7745.45	7180.38	617.531
596	A_84_P16134	AT1G26880	60S ribosomal protein L34-1	1.20787	0.139243	up	1.17047	0.228403	down	1.26248	0.357393	up	1.07009	0.771086	down	1.07464	0.783962	down	1.02816	0.978368	down	1.01783	0.951117	up	15575.2	16868.2	11662.2	14701.8	2710.67	-0.0482182	0.180043	-0.177067	-0.0150809	0.180846	15714.6	19282.1	16675.3	17224	1845.94	0.210606	0.353233	0.208325	0.257388	0.083012	11809.5	12016.6	11020.8	11615.6	525.46
597	A_84_P10816	AT3G28900	60S ribosomal protein L34-3	1.27536	0.00462639	down	1.80063	0.0150457	down	1.08179	0.793141	down	1.1477	0.489476	down	1.32592	0.273493	down	1.12468	0.623447	down	1.18326	0.394308	up	13474.1	12590.6	11831.2	12632	822.255	0.445397	0.46076	0.546363	0.484173	0.0544026	9439.18	10181.5	9421.56	9680.73	433.732	0.177904	0.134588	0.0873184	0.13327	0.0453072	5412.33	7641.24	6804.14	6619.24	1125.9
598	A_84_P11708	AT3G09500	60S ribosomal protein L35-1	1.06083	0.293689	up	1.03687	0.52233	down	1.09037	0.453044	up	1.10115	0.259088	up	1.12546	0.283684	down	1.09497	0.523635	down	1.01447	0.8985	up	18241.4	17396.6	14406.5	16681.5	2014.96	0.0254922	0.0702825	-0.0264392	0.0231118	0.0484047	16736.7	18769.6	16258.3	17254.9	1333.42	0.14726	0.160114	0.01753	0.108301	0.0788726	14267.5	15616.5	15065.8	14983.3	678.277
599	A_84_P22060	AT2G39390	60S ribosomal protein L35-2	1.01476	0.778779	down	1.43097	0.0124057	down	1.09569	0.573092	up	1.08296	0.456227	down	1.16329	0.228013	down	1.04625	0.883366	down	1.13587	0.319897	up	6205.84	6384.62	5398.08	5996.18	525.627	0.0591993	0.213377	0.146583	0.13972	0.0773176	5235.93	6245.6	5857.38	5779.64	509.303	0.0599852	0.161852	0.133904	0.118581	0.0526339	3803.82	4175.23	3761.88	3913.64	227.512
600	A_84_P15619	AT3G55170	60S ribosomal protein L35-3	1.29907	0.0145372	down	1.61702	0.00219156	down	1.36887	0.013674	down	1.4541	0.00740803	down	1.01088	0.909299	down	1.0652	0.565451	down	1.10007	0.234063	up	2152.95	2041	1587.21	1927.05	299.586	0.448612	0.484778	0.297358	0.410249	0.0994249	1314.58	1582.89	1430.74	1442.73	134.555	-0.0171323	0.0982957	0.0171323	0.0327652	0.0592807	1062.57	1073.6	1183.54	1106.57	66.8819
601	A_84_P813031	AT3G55170	60S ribosomal protein L35-3	1.41867	0.0115094	down	1.69659	0.002643	down	1.44948	0.0019914	down	1.52599	0.00106717	down	1.00681	0.919165	up	1.01481	0.980579	down	1.11937	0.18816	up	8010.13	7292.43	7229.62	7510.73	433.637	0.485205	0.46298	0.625862	0.524682	0.088326	4851.17	5057.35	5641.62	5183.38	410.019	0.00767517	-0.0848017	0.137563	0.0201454	0.111705	3802.95	4178.15	4454.65	4145.25	327.096
602	A_84_P10146	AT5G02610	60S ribosomal protein L35-4	1.08486	0.441266	up	1.08634	0.205506	down	1.19651	0.401798	up	1.10888	0.495237	up	1.07622	0.667383	down	1.0248	0.998149	up	1.11931	0.140017	up	5298.99	5449.9	4228.88	4992.59	665.684	0.0029192	0.156635	-0.0339594	0.041865	0.10109	5141.62	6032.25	4704.74	5292.87	676.556	0.205389	0.283336	-0.0106087	0.159372	0.152279	4250.46	4231.63	4334.95	4272.35	55.0283
603	A_84_P22861	AT1G07070	60S ribosomal protein L35a-1	1.15463	0.0781485	down	1.97696	0.0109858	down	1.1475	0.57307	down	1.64788	0.0209702	down	1.15889	0.45407	down	1.15174	0.636775	down	1.03521	0.91221	up	1223.26	1322.82	1108.08	1218.05	107.468	0.217483	0.443574	0.363371	0.341476	0.114625	954.634	1080.46	1056.83	1030.64	66.8759	0.105734	0.131833	0.164566	0.134044	0.0294784	496.762	679.561	562.658	579.66	92.5779
604	A_84_P191084	AT1G41880	60S ribosomal protein L35a-2	1.50993	0.0076204	up	1.14704	0.101542	up	1.56146	0.0210134	up	1.24201	0.0792318	up	1.02106	0.870974	down	1.0128	0.999966	up	1.06046	0.532625	up	33661	33925.9	30998	32861.6	1619.35	-0.343275	-0.218762	-0.173611	-0.245216	0.0878708	42461.6	55319.3	48548.2	48776.3	6431.88	0.237772	0.466869	0.343143	0.349261	0.114671	33057	36693.3	36049.4	35266.6	1940.46
605	A_84_P16211	AT1G74270	60S ribosomal protein L35a-3	1.4132	0.00148834	down	1.71643	0.00603762	down	1.23267	0.0634027	down	1.36678	0.00476729	down	1.11583	0.135903	down	1.02744	0.901076	up	1.12545	0.373712	up	26306.9	24406.1	20722.2	23811.7	2839.38	0.495633	0.50064	0.439935	0.478736	0.0336957	16171.8	16767.8	16268.6	16402.7	319.833	0.039639	-0.0606751	-0.039639	-0.020225	0.0529	11828.2	14370.4	12669.6	12956.1	1295.09
606	A_84_P272520	AT3G55750	60S ribosomal protein L35a-4	1.86184	0.0121966	up	1.1879	0.157498	up	1.52944	0.0389088	up	1.08951	0.650816	up	1.09632	0.592126	up	1.11038	0.705492	down	1.00552	0.986543	up	135.99	157.13	119.199	137.439	19.0071	-0.493897	-0.172235	-0.395464	-0.353865	0.164817	200.99	288.794	265.024	251.603	45.4143	0.315696	0.686082	0.626804	0.542861	0.19895	144.842	159.98	150.813	151.878	7.62524
607	A_84_P810932	AT3G55750	60S ribosomal protein L35a-4	1.57374	0.00501615	up	1.20354	0.0381399	up	1.58488	0.0514781	up	1.29523	0.111712	up	1.05189	0.753753	down	1.0445	0.912266	down	1.0231	0.862799	up	27270.9	28633.2	23233.2	26379.1	2808.28	-0.382255	-0.198725	-0.324865	-0.301948	0.0938865	35713.9	45504.6	40716.6	40645	4895.7	0.252834	0.449831	0.354073	0.352246	0.0985111	29365.5	30026.5	29359.1	29583.7	383.507
608	A_84_P22041	AT2G37600	60S ribosomal protein L36-1	1.02232	0.711786	up	1.45793	0.0251793	down	1.0725	0.843476	up	1.35143	0.206363	down	1.04493	0.864346	down	1.00398	0.999966	up	1.03242	0.906286	up	3252.84	3420.88	2760.85	3144.86	343.008	-0.0081768	0.177692	0.0437994	0.071105	0.095896	2860.69	3401.39	3156.89	3139.66	270.761	0.0524511	0.149685	0.106703	0.102946	0.0487256	1758.35	2220.8	2077.99	2019.05	236.79
609	A_84_P18450	AT3G53740	60S ribosomal protein L36-2	1.09957	0.166932	down	1.1802	0.0647892	down	1.02978	0.882597	down	1.0921	0.657714	up	1.02002	0.902436	down	1.04681	0.746354	up	1.26359	0.274838	up	5005.75	4929.56	3853.61	4596.31	644.325	0.100791	0.191866	0.0119767	0.101545	0.0899472	3924.5	4388.36	3886.66	4066.51	279.375	-0.00432348	0.00432348	-0.10619	-0.0353967	0.0614612	3342.72	3517.64	4026.71	3629.03	355.338
610	A_84_P857113	AT3G53740	60S ribosomal protein L36-2	1.13276	0.0326738	down	1.26592	0.0203209	down	1.013	0.926243	down	1.00721	0.932717	up	1.03626	0.693291	down	1.0791	0.411488	up	1.23043	0.0952953	up	62848	62696.1	56093.6	60545.9	3856.57	0.0445499	0.154263	0.169083	0.122632	0.0680256	50463.3	54657.8	51593.3	52238.1	2170.31	-0.0261173	-0.0634518	-0.082057	-0.0572087	0.0284876	41184	46284.1	46782.7	44750.3	3098.55
611	A_84_P13926	AT5G02450	60S ribosomal protein L36-3	1.072	0.438726	up	1.09179	0.244027	down	1.24423	0.234143	up	1.25508	0.170167	up	1.15733	0.494215	down	1.00288	0.999966	up	1.18401	0.0598352	up	12052.6	12286.6	9484.55	11274.6	1554.63	-0.0490866	0.0918493	-0.106222	-0.0211531	0.101947	11084.2	13397.8	10903.5	11795.2	1390.86	0.0760384	0.196998	-0.035574	0.079154	0.116317	10032.9	9208.08	9561.74	9600.89	413.78
612	A_84_P21180	AT3G23390	60S ribosomal protein L36a	1.27668	0.0838188	up	1.03137	0.809993	down	1.38626	0.0519181	up	1.20421	0.213673	up	1.09177	0.643387	down	1.00546	0.999966	down	1.13759	0.328246	up	7612.57	7861.08	8251.12	7908.26	321.88	-0.321905	-0.162357	0.0828657	-0.133799	0.203891	9394	10103.7	10130.3	9876.02	417.657	0.227415	0.179966	0.248396	0.218592	0.0350577	6692.03	7578.73	7263.57	7178.11	449.49
613	A_84_P23362	AT4G14320	60S ribosomal protein L36a	1.15375	0.0148369	up	1.04114	0.485963	up	1.16275	0.117722	up	1.2292	0.023096	up	1.06256	0.429492	up	1.07085	0.550818	up	1.2545	0.0621115	up	4656.48	4627	3914.1	4399.19	420.364	-0.218052	-0.114012	-0.180049	-0.170705	0.0526458	4727.86	5300.34	4836.58	4954.93	304.032	0.0498614	0.0622296	-0.00523043	0.0356202	0.0359141	4072.83	4455.46	4292.85	4273.71	192.033
614	A_84_P722129	AT3G23390	60S ribosomal protein L36a	1.23385	0.316446	up	1.04942	0.750955	up	1.19352	0.329231	up	1.10159	0.473044	up	1.07117	0.61643	up	1.03616	0.996824	up	1.12442	0.597701	up	128.044	137.688	137.234	134.322	5.44175	-0.32954	-0.111568	0.0590215	-0.127362	0.194762	128.93	163.18	202.146	164.752	36.6335	-0.0736232	0.113728	0.487299	0.175801	0.285567	116.431	122.356	160.653	133.147	24.0046
615	A_84_P11430	AT1G15250	60S ribosomal protein L37-1	1.80935	0.00556832	down	2.15764	0.00550186	down	1.43521	0.016055	down	1.52984	0.0242002	down	1.23666	0.212004	down	1.01943	0.935688	up	1.14047	0.488243	up	1330.06	1370.13	1405.16	1368.45	37.5754	0.677355	0.833381	1.04516	0.851964	0.184603	696.235	774.051	750.678	740.321	39.9283	-0.0105281	-0.010201	0.010201	-0.00350936	0.0118746	516.423	622.957	648.605	595.995	70.0944
616	A_84_P67934	AT1G52300	60S ribosomal protein L37-2	1.11763	0.146903	up	1.06486	0.409557	down	1.26389	0.0714564	up	1.21285	0.166954	up	1.35233	0.107571	down	1.19584	0.0482645	down	1.04709	0.718938	down	55025.6	59217.5	50644.3	54962.5	4286.96	-0.0264921	0.192631	0.142367	0.102835	0.114786	57218.4	64257.9	58636.7	60037.7	3723.02	0.275848	0.290717	0.223283	0.263283	0.0354298	47546.1	49290.1	47732.9	48189.7	957.572
617	A_84_P813354	AT1G52300	60S ribosomal protein L37-2	1.16071	0.167503	up	1.05051	0.481316	down	1.24629	0.0083909	up	1.20001	0.249916	up	1.05991	0.497401	down	1.01305	0.997557	up	1.18938	0.374055	up	25646.3	24714.8	24327.1	24896.1	678.061	-0.124983	-0.0651598	0.0873909	-0.0342506	0.109509	28523.7	26765.7	29555.7	28281.7	1410.68	0.274389	0.0300865	0.237778	0.180751	0.131757	21713.9	20532.2	24418.3	22221.5	1992.16
618	A_84_P20233	AT3G16080	60S ribosomal protein L37-3	1.19159	0.00423895	up	1.22782	0.134881	down	1.331	0.0960084	up	1.07067	0.589483	up	1.2157	0.204442	down	1.08836	0.60191	down	1.08134	0.669413	up	24744.4	23526.7	21414.8	23228.7	1684.68	0.00818491	0.0485845	0.0882564	0.0483419	0.0400363	25615.9	28958.2	26609.7	27061.3	1716.34	0.304084	0.328495	0.27111	0.30123	0.0287986	15772.8	20279.2	17235.2	17762.4	2298.99
619	A_84_P14391	AT2G43460	60S ribosomal protein L38	1.00997	0.835885	up	1.15853	0.0594535	down	1.09407	0.228894	up	1.0697	0.290023	up	1.08907	0.27028	down	1.00536	0.999966	down	1.13793	0.170653	up	31855.5	30951.4	27770.6	30192.5	2145.58	-0.00823307	0.0634317	0.0823469	0.0458485	0.0477814	29467.9	29722.6	30139.1	29776.5	338.828	0.125333	-0.0147772	0.0699348	0.0601635	0.0705643	23076.2	25529	24465.2	24356.8	1229.95
620	A_84_P14692	AT3G59540	60S ribosomal protein L38	1.13207	0.0453188	down	1.31444	0.0741896	down	1.00504	0.979199	up	1.05788	0.40482	up	1.0352	0.706825	down	1.09909	0.446545	up	1.34324	0.114239	up	28743.8	29346.7	25823.4	27971.3	1884.41	-0.0146737	0.128477	0.119318	0.0777068	0.0801348	23023.8	24943.4	24465.7	24144.3	999.307	-0.0888333	-0.125833	-0.0890899	-0.101252	0.0212881	18304.9	22758.8	18845.2	19969.6	2430.56
621	A_84_P785006	AT2G43460	60S ribosomal protein L38	1.04612	0.372783	up	1.18834	0.0601067	down	1.117	0.130945	up	1.03631	0.687189	up	1.08218	0.403949	down	1.01351	0.873616	down	1.13797	0.276811	up	7766.05	7987.36	6474.31	7409.24	817.198	-0.0278325	0.125908	-0.00172281	0.0321177	0.0822675	7066.82	7925.65	7682	7558.16	442.609	0.0820127	0.094955	0.114544	0.0971707	0.0163787	5864.1	5953.18	5611.09	5809.45	177.471
622	A_84_P152348	AT4G31985	60S ribosomal protein L39-1	1.15287	0.0284217	up	1.0098	0.918593	down	1.19932	0.257828	up	1.18019	0.301824	up	1.04912	0.742591	down	1.00849	0.999966	down	1.13596	0.443301	up	33616.6	33631.2	27214.1	31487.3	3700.73	-0.117908	-0.00408077	-0.134168	-0.0853856	0.0708798	32456.8	37844.5	35918.1	35406.5	2730.03	0.0774021	0.146437	0.135704	0.119848	0.0371485	28604.1	31251.2	27359.6	29071.6	1987.49
623	A_84_P199154	AT2G25210	60S ribosomal protein L39-1	1.14389	0.0111727	up	1.10543	0.54162	down	1.21038	0.309449	up	1.25234	0.130003	up	1.12231	0.512695	down	1.06066	0.791638	down	1.23351	0.346969	up	15263.9	15100.9	13016.8	14460.5	1252.94	-0.0859761	0.0117431	-0.0271554	-0.0337962	0.0491969	15177.2	16766	16515.6	16152.9	854.254	0.151771	0.142882	0.185806	0.160153	0.0226563	10684.2	15035.6	11317.2	12345.7	2350.95
624	A_84_P804800	AT2G25210	60S ribosomal protein L39-1	1.07533	0.0775762	up	1.05622	0.553876	down	1.26399	0.0586005	up	1.30822	0.0232451	up	1.19438	0.131875	down	1.01611	0.952294	down	1.1569	0.270601	up	39505.5	39344.1	33446.1	37431.9	3452.75	-0.115318	-0.00802231	-0.0669708	-0.0634371	0.0537352	37641.3	41553.1	38675.1	39289.8	2027.05	0.0609112	0.0510225	0.0121078	0.0413472	0.0258002	31324.1	36364.9	31701.3	33130.1	2807.8
625	A_84_P20197	AT3G02190	60S ribosomal protein L39-2	1.31204	0.00542622	up	1.14263	0.0689121	up	1.3651	0.0258953	up	1.17828	0.11961	up	1.17506	0.144588	down	1.12938	0.320881	down	1.13951	0.235357	down	2268.41	2187.17	1834.19	2096.59	230.848	-0.103714	-0.0431256	-0.12169	-0.0895101	0.0411634	2418.82	2797.17	2842.82	2686.27	232.738	0.234876	0.292011	0.380003	0.302297	0.0731084	2243.93	2288.45	2163.86	2232.08	63.1346
626	A_84_P752002	AT1G35200	60S ribosomal protein L4/L1 (RPL4B), pseudogene, similar to 60S ribosomal protein L4 (fragment) GB:P49691 from (Arabidopsis thaliana); blastp match of 50% identity and 6.3e-17 P-value to SP|Q9XF97|RL4_PRUAR 60S ribosomal protein L4 (L1). (Apricot) {Prunus armeniaca}	2.44621	0.00586647	up	1.39704	0.29212	up	2.02729	0.223123	up	1.70851	0.36659	up	1.30747	0.665624	up	1.08356	0.709951	up	1.59898	0.31592	up	29.1425	33.4772	22.5556	28.3917	5.49938	-1.02362	-0.710356	-1.10469	-0.946221	0.208249	54.503	73.8782	74.862	67.7478	11.4808	0.125563	0.411849	0.49557	0.344327	0.194025	49.7024	24.3007	40.6609	38.2213	12.8753
627	A_84_P756849	AT2G24730	60S ribosomal protein L4/L1 (RPL4C), pseudogene, blastp match of 68% identity and 7.9e-28 P-value to SP|Q9XF97|RL4_PRUAR 60S ribosomal protein L4 (L1). (Apricot) {Prunus armeniaca}	1.2329	0.445633	up	1.40884	0.0936017	up	1.66608	0.205459	up	1.34535	0.522411	up	1.06797	0.895067	up	1.44321	0.304273	up	1.01984	0.968123	up	8.96002	12.6177	8.51504	10.0309	2.25126	-0.749304	-0.14222	-0.534229	-0.475251	0.307809	15.0658	10.9487	10.2352	12.0832	2.6075	0.246364	-0.366674	-0.399269	-0.173193	0.363712	12.4129	12.9347	13.7231	13.0236	0.659614
628	A_84_P22957	AT2G36170	60S ribosomal protein L40-1	1.12538	0.24733	up	1.09549	0.362661	down	1.40325	0.0695953	up	1.26334	0.153825	up	1.18403	0.424954	down	1.05311	0.7029	up	1.16886	0.182798	up	11407	12953.9	11316.2	11892.4	920.432	-0.256468	0.0402021	0.0205669	-0.0652329	0.165905	12240.9	13682.8	13315.9	13079.9	749.35	0.0912886	0.099411	0.124838	0.105179	0.0175026	10211.9	10150.9	10043.1	10135.3	85.4683
629	A_84_P858857	AT2G36170	60S ribosomal protein L40-1	1.18149	0.191771	up	1.06681	0.451332	down	1.38764	0.0677111	up	1.28615	0.160526	up	1.1247	0.533068	down	1.04427	0.867659	up	1.21994	0.203639	up	13863.9	15291.4	12357.4	13837.5	1467.17	-0.186683	0.0679083	-0.0640755	-0.06095	0.127324	13336.3	17189	17638.1	16054.4	2364.7	0.00330639	0.216908	0.318758	0.179657	0.160991	12857.5	11469.7	11976.1	12101.1	702.285
630	A_84_P201868	AT3G08520	60S ribosomal protein L41	1.21052	0.0810034	up	1.07166	0.576089	up	1.15388	0.857686	down	1.16894	0.505777	up	1.02559	0.906435	up	1.36194	0.765707	down	1.11868	0.669907	up	14540.9	15981.1	14540.6	15020.9	831.58	-0.376607	-0.127154	-0.0880718	-0.197278	0.156528	17034.8	18224.5	18067.3	17775.6	646.295	0.0977268	0.042594	0.0947342	0.0783517	0.0310032	15822.8	15652.9	13743.7	15073.1	1154.46
631	A_84_P238463	AT3G11120	60S ribosomal protein L41	1.50811	0.00265406	up	1.31068	0.0031628	up	1.42631	0.0304026	up	1.41028	0.0728675	up	1.01013	0.934375	up	1.04675	0.76433	down	1.08689	0.633479	up	13124.5	12849.4	11626	12533.3	797.724	-0.456775	-0.374142	-0.343129	-0.391349	0.0587446	17952.6	18274.9	19182.2	18469.9	637.564	0.241115	0.114263	0.248801	0.201393	0.0755545	14789.4	15256.5	16014	15353.3	617.992
632	A_84_P512592	AT1G56045	60S ribosomal protein L41	1.16912	0.0520758	up	1.00524	0.973247	down	1.28355	0.123851	up	1.25508	0.0616786	up	1.44836	0.063563	down	1.31923	0.14922	down	1.14797	0.452499	down	22125.1	23181.5	18097.7	21134.8	2682.68	0.0610437	0.241539	0.0597334	0.120772	0.104589	22130.3	25508.8	24588.9	24076	1746.65	0.30735	0.359793	0.371443	0.346195	0.0341414	18170	22926.6	17954.1	19683.6	2810.65
633	A_84_P753455	AT2G40205	60S ribosomal protein L41	1.34392	0.432483	up	1.87537	0.0780602	down	1.84531	0.0480559	down	2.6907	0.0147605	down	1.33437	0.416756	up	1.85851	0.282785	down	1.07524	0.893586	down	8.6305	11.3475	7.93749	9.30515	1.80231	0.0669127	0.574968	0.234715	0.292199	0.25886	7.33253	18.2516	13.1938	12.926	5.46448	0.0777435	1.24086	0.837335	0.718646	0.590572	3.13484	5.51218	5.58268	4.74323	1.39335
634	A_84_P760940	AT3G56020	60S ribosomal protein L41	1.16131	0.14735	up	1.08056	0.608686	up	1.13117	0.392786	up	1.20286	0.0455722	up	1.00592	0.967632	up	1.02059	0.989388	down	1.11978	0.521743	up	37862.1	37375.1	38344.8	37860.7	484.87	-0.305144	-0.210618	0.00169754	-0.171355	0.157144	39788.4	44883.3	44532.8	43068.2	2845.79	0.0124149	0.033721	0.0870466	0.0443942	0.0384436	36498.8	44186.9	34744.9	38476.9	5022.16
635	A_84_P789297	AT2G40205	60S ribosomal protein L41	1.34467	0.0725574	up	1.48182	0.0386326	up	1.40529	0.168592	up	1.34044	0.0179055	up	1.04154	0.808791	down	1.0034	0.999966	up	1.1514	0.237668	down	32.651	31.8444	35.0061	33.1672	1.64279	-0.509812	-0.432696	-0.120772	-0.354427	0.205991	39.0069	44.1566	48.0806	43.748	4.5506	-0.00724602	0.019125	0.206588	0.0728224	0.116593	40.6303	45.4461	52.4972	46.1912	5.96848
636	A_84_P789615	AT2G40205	60S ribosomal protein L41	1.18522	0.414325	up	1.27487	0.186875	up	1.04497	0.856455	up	1.08432	0.574768	up	1.1587	0.44395	up	1.02159	0.999966	up	1.0147	0.963822	down	4.58088	4.96916	4.40721	4.65242	0.287721	-0.40054	-0.169962	-0.167736	-0.246079	0.133772	4.0807	7.09295	5.40027	5.52464	1.50997	-0.321383	0.323658	-0.00505924	-0.000927921	0.32254	4.59171	6.53623	5.66913	5.59902	0.974155
637	A_84_P796253	AT2G40205	60S ribosomal protein L41	1.08352	0.779154	down	1.08361	0.787242	up	1.02389	0.951381	down	1.1663	0.514493	up	1.02001	0.957258	down	1.03748	0.996558	up	1.05519	0.915762	up	3.59004	6.13197	3.601	4.441	1.46443	-0.364269	0.521285	-0.0713062	0.0285699	0.451146	3.05438	4.74262	4.02582	3.94094	0.847314	-0.351422	0.130854	-0.0409117	-0.0871601	0.244442	3.55828	5.26054	4.41059	4.4098	0.851132
638	A_84_P850361	AT2G40205	60S ribosomal protein L41	1.49882	0.048638	down	2.17223	0.00990337	down	1.90254	0.0197299	down	3.28259	0.073863	down	1.01772	0.929998	up	1.24726	0.447278	down	1.48485	0.587612	down	27.7713	18.5001	18.2784	21.5166	5.41787	0.893264	0.420407	0.57837	0.63068	0.24073	13.3931	13.0094	14.9798	13.7941	1.04457	0.0871286	-0.107335	0.160759	0.0468508	0.138511	9.8598	7.5667	10.0517	9.15939	1.38264
639	A_84_P16433	AT3G09630	60S ribosomal protein L4-1	1.12735	0.0634565	up	1.00137	0.977312	up	1.30929	0.0272922	up	1.198	0.123891	up	1.13857	0.292053	down	1.02004	0.775689	up	1.05076	0.582812	up	20150.3	17588	17329.2	18355.8	1559.43	-0.0480804	-0.131086	0.0228872	-0.0520932	0.0770652	19595	20444.2	20555.3	20198.2	525.279	0.157571	0.0662451	0.138704	0.12084	0.0482125	16923.8	16918.4	17628.7	17157	408.554
640	A_84_P809070	AT3G09630	60S ribosomal protein L4-1	1.04318	0.661922	down	1.10929	0.288697	down	1.20244	0.206319	up	1.02459	0.883547	up	1.12259	0.537383	down	1.11738	0.372331	up	1.01246	0.959292	up	141.191	136.265	138.196	138.55	2.48192	-0.0667248	-0.00475121	0.190906	0.0398099	0.134472	128.908	142.278	119.503	130.23	11.4446	0.0479379	0.0377774	-0.149244	-0.0211763	0.111026	112.574	107.073	132.265	117.304	13.2453
641	A_84_P855281	AT3G09630	60S ribosomal protein L4-1	1.06715	0.237867	up	1.04676	0.201862	down	1.28335	0.125694	up	1.24215	0.130671	up	1.13861	0.414252	down	1.0562	0.736004	up	1.14195	0.116486	up	13350.3	12882.9	10789.3	12340.8	1363.83	-0.03474	0.0270524	-0.0534434	-0.020377	0.0421262	12238.9	14180	12160.2	12859.7	1144.04	0.0858331	0.145681	-0.0113645	0.0733832	0.0792595	10506.1	10883.1	11582.1	10990.5	545.986
642	A_84_P12038	AT5G02870	60S ribosomal protein L4-2	1.30647	0.0279704	up	1.03241	0.705516	up	1.52616	0.00601402	up	1.26429	0.0446373	up	1.17569	0.25901	down	1.00645	0.997455	down	1.0416	0.674124	up	29248.8	29452.2	29104.7	29268.6	174.601	-0.253517	-0.130315	0.0279212	-0.118637	0.141082	36559.9	37946.4	37713.7	37406.7	742.502	0.314333	0.215507	0.27127	0.267037	0.0495486	26552.8	28426.3	29918.4	28299.2	1686.44
643	A_84_P809698	AT5G02870	60S ribosomal protein L4-2	1.3138	0.0050943	up	1.03658	0.625041	up	1.54175	0.0165007	up	1.35872	0.035077	up	1.15011	0.351433	down	1.02034	0.812145	up	1.1397	0.183352	up	38483.1	37399.2	35285.7	37056	1626.07	-0.255344	-0.183355	-0.0919194	-0.176873	0.0819048	44778.9	50378.1	47774.1	47643.7	2801.89	0.209218	0.226669	0.214736	0.216874	0.00892001	33225.2	37752.1	36910.2	35962.5	2407.67
644	A_84_P13211	AT2G07725	60S ribosomal protein L5	1.06228	0.682327	down	1.04385	0.782862	down	1.10884	0.369341	down	1.01932	0.870545	down	1.06241	0.669951	up	1.0178	0.999966	up	1.08798	0.70344	up	6677.27	5548.55	6323.77	6183.19	577.342	-0.0325823	-0.186527	0.177508	-0.0138671	0.182738	5110.99	5388.42	6641.4	5713.6	815.383	-0.172273	-0.248539	0.117723	-0.101029	0.193245	4938.79	6356.03	5370.94	5555.25	726.374
645	A_84_P799454	AT2G07725	60S ribosomal protein L5	1.05112	0.733358	down	1.00548	0.969158	up	1.07036	0.556721	down	1.04435	0.750154	up	1.0526	0.753957	up	1.03369	0.935688	up	1.09329	0.629393	up	7023.24	5711.83	6373.69	6369.59	655.718	0.0282106	-0.156772	0.176766	0.0160685	0.1671	5051.87	5845.09	6977.34	5958.1	967.695	-0.201143	-0.143264	0.176826	-0.0558605	0.203579	5430.51	6663.91	5878.71	5991.04	624.328
646	A_84_P766302	AT5G40130	60S ribosomal protein L5 (RPL5C), pseudogene, 60S RIBOSOMAL PROTEIN L5, Arabidopsis thaliana, SWISSPROT:RL5_ARATH; blastp match of 70% identity and 7.9e-26 P-value to GP|13359453|dbj|BAB33422.1||AB049724 putative senescence-associated protein {Pisum sativum}	1.14536	0.126126	up	1.01287	0.85502	up	1.34011	0.100238	up	1.28972	0.173737	up	1.07199	0.684783	down	1.09145	0.509339	up	1.18782	0.243205	up	14407.8	15451.5	12135.1	13998.1	1695.74	-0.213173	0.000921726	-0.172281	-0.128177	0.113657	14075.1	16256.7	16601.3	15644.4	1369.93	-0.000921726	0.0544467	0.149344	0.067623	0.0759944	12640.1	12673	14343.9	13219	974.317
647	A_84_P15297	AT1G18540	60S ribosomal protein L6-1	1.26484	0.0834783	up	1.05273	0.676945	up	1.34018	0.0255283	up	1.10401	0.371594	up	1.03465	0.839145	down	1.02409	0.760546	up	1.0136	0.942363	up	28894.8	27225.5	30211.2	28777.2	1496.29	-0.269914	-0.242558	0.0829244	-0.143183	0.196292	33656.6	36612.5	36522.3	35597.1	1681.12	0.196133	0.165051	0.226129	0.195771	0.0305406	25940.2	29808	29351.2	28366.5	2113.55
648	A_84_P856111	AT1G18540	60S ribosomal protein L6-1	1.22551	0.0159034	up	1.00732	0.90785	down	1.31434	0.137808	up	1.09891	0.499766	up	1.07272	0.636016	down	1.00022	0.999966	down	1.03191	0.772517	up	5613.26	5718.81	4565.12	5299.06	637.801	-0.116871	0.0232062	-0.126495	-0.0733867	0.0837902	6040.95	6786.35	6157.06	6328.12	401.064	0.23503	0.250364	0.174607	0.22	0.0400524	4598	4980.08	5124.99	4901.02	272.247
649	A_84_P128321	AT1G74060	60S ribosomal protein L6-2	1.05918	0.354978	down	1.18922	0.0500976	down	1.02023	0.819578	up	1.02839	0.490841	down	1.06246	0.489518	down	1.01708	0.926437	up	1.08841	0.18416	up	32808.4	32830.4	30723.1	32120.6	1210.39	0.00355005	0.11772	0.197369	0.106213	0.0974206	27529.9	31968.2	29613.1	29703.8	2220.53	-0.00355005	0.0595603	0.0137954	0.0232685	0.0326042	24092.7	25939.9	25769.3	25267.3	1020.8
650	A_84_P225409	AT1G74050	60S ribosomal protein L6-3	1.2783	0.0101873	down	1.35811	0.00310359	down	1.06539	0.526988	down	1.10524	0.253489	down	1.09259	0.429455	down	1.09816	0.36839	up	1.12465	0.0867252	up	2345.64	2300.25	1834.14	2160.01	283.123	0.240294	0.325301	0.173978	0.246524	0.0758538	1498.88	1804.28	1639.4	1647.52	152.862	-0.159836	-0.0448246	-0.11845	-0.107704	0.0582539	1479.22	1411.82	1548.37	1479.81	68.2759
651	A_84_P10431	AT1G80750	60S ribosomal protein L7-1	1.22361	0.034222	down	1.92114	0.0073782	down	1.02694	0.927121	down	1.3299	0.101848	down	1.49716	0.0698506	down	1.25652	0.340859	down	1.0364	0.905302	down	8062.21	7338.49	7442.37	7614.35	391.315	0.527221	0.504732	0.700372	0.577442	0.107053	5951.16	6457.27	5853.09	6087.17	324.241	0.335182	0.300408	0.22332	0.286303	0.0572494	3139.68	4074.33	3973.5	3729.17	512.996
652	A_84_P22066	AT2G01250	60S ribosomal protein L7-2	1.13888	0.239626	up	1.10473	0.403798	down	1.1485	0.108124	up	1.03871	0.697647	up	1.00438	0.973834	up	1.01287	0.99111	up	1.15253	0.360314	up	37258.5	33605.8	36948.4	35937.6	2025.33	-0.110575	-0.146233	0.16593	-0.0302927	0.170867	36606.4	41562	42034.1	40067.5	3006.66	0.109916	0.140556	0.22149	0.157321	0.0576454	27004.2	31506.2	33011.2	30507.2	3125.63
653	A_84_P756871	AT2G01250	60S ribosomal protein L7-2	1.1065	0.284795	up	1.1145	0.277932	down	1.17717	0.0911622	up	1.02584	0.793304	up	1.01475	0.910023	down	1.0484	0.663145	up	1.12669	0.331922	up	52448.2	52379	51942.5	52256.6	274.212	-0.164981	-0.0536842	0.109603	-0.0363541	0.13811	50526.4	61199.5	58504.9	56743.6	5550.26	0.0271273	0.151083	0.150757	0.109656	0.0714719	41771.1	46036.7	43874.3	43894	2132.85
654	A_84_P15414	AT2G44120	60S ribosomal protein L7-3	1.11861	0.14549	down	1.15856	0.208024	down	1.12249	0.414328	up	1.24001	0.109338	up	1.15841	0.388751	down	1.08393	0.504777	up	1.24018	0.136786	up	6662.91	6077.16	6109.95	6283.34	329.122	0.0343356	0.0147853	0.197909	0.0823433	0.100559	5214.75	5501.15	5765.83	5493.91	275.611	-0.0732532	-0.148645	-0.0162129	-0.0793703	0.0664276	4626.2	5597.98	5028.16	5084.11	488.297
655	A_84_P814345	AT2G44120	60S ribosomal protein L7-3	1.11197	0.161182	down	1.06417	0.4039	down	1.09228	0.574527	up	1.21436	0.126535	up	1.13535	0.419631	down	1.06979	0.713475	up	1.13823	0.176585	up	433.248	380.505	321.164	378.306	56.0743	0.133074	0.0590014	-0.0102448	0.0606103	0.0716731	318.096	367.188	308.519	331.267	31.4742	-0.0666928	-0.0121627	-0.198683	-0.0925129	0.0959035	335.136	340.161	315.435	330.244	13.0686
656	A_84_P814347	AT2G44120	60S ribosomal protein L7-3	1.08327	0.140634	down	1.12828	0.162582	down	1.15565	0.224638	up	1.27729	0.0466606	up	1.16749	0.255397	down	1.07228	0.514428	up	1.23439	0.0901831	up	6586.72	6327.69	5886.98	6267.13	353.779	-0.00836801	0.0469556	0.118164	0.0522504	0.0634318	5582.35	5752.93	5624.5	5653.26	88.8519	-0.00108957	-0.110193	-0.0781283	-0.0631369	0.0560753	4817.16	5544.79	5234.81	5198.92	365.143
657	A_84_P18396	AT3G13580	60S ribosomal protein L7-4	1.24583	0.00167313	down	1.19009	0.0481579	down	1.09517	0.371092	up	1.20497	0.0711196	up	1.17642	0.182754	down	1.15978	0.103689	up	1.21897	0.0877516	up	12654.1	11845.3	10329.1	11609.5	1180.34	0.135553	0.153469	0.131217	0.14008	0.0117961	8872.37	9377.47	9005.91	9085.25	261.729	-0.130698	-0.203346	-0.197035	-0.177026	0.0402456	9486.79	9178.6	8634.2	9099.87	431.712
658	A_84_P810094	AT3G13580	60S ribosomal protein L7-4	1.3111	0.00202519	down	1.14572	0.0671884	down	1.05859	0.543574	up	1.16656	0.115602	up	1.15115	0.246692	down	1.20568	0.0115012	up	1.16105	0.105874	up	5830.3	5148.92	4441.64	5140.29	694.371	0.166969	0.100873	0.0630546	0.110299	0.0525945	3650.97	4015.36	3776.55	3814.29	185.107	-0.262358	-0.277633	-0.301458	-0.280483	0.019705	3862.57	4031.98	4659.57	4184.71	419.875
659	A_84_P11578	AT2G47610	60S ribosomal protein L7a-1	1.28805	0.00194677	up	1.01975	0.81533	down	1.39244	0.0153695	up	1.20081	0.104274	up	1.14626	0.15419	down	1.06033	0.543129	down	1.06828	0.665731	up	10981	10581.3	9116.87	10226.4	981.456	-0.0689621	-0.00924969	-0.0488014	-0.0423377	0.0303764	11797.4	13518.1	13283.7	12866.4	933.192	0.280453	0.324352	0.363759	0.322855	0.0416733	8205.83	9652.9	10322.5	9393.74	1081.87
660	A_84_P806044	AT2G47610	60S ribosomal protein L7a-1	1.08388	0.0660612	up	1.09758	0.317335	down	1.24123	0.129235	up	1.11887	0.372242	up	1.07706	0.580758	down	1.06323	0.570631	up	1.14018	0.330413	up	7883.77	7208.77	6309.36	7133.97	789.866	0.00498009	-0.0109501	-0.0278482	-0.0112727	0.0164165	7263.92	8146.78	7220.36	7543.69	522.748	0.132808	0.145762	0.0362406	0.104937	0.0598444	5282.72	6430.11	6534.63	6082.49	694.59
661	A_84_P20380	AT3G62870	60S ribosomal protein L7a-2	1.11492	0.188483	up	1.13798	0.132645	down	1.22198	0.2233	up	1.06066	0.668591	up	1.02284	0.902835	down	1.07155	0.607632	up	1.18006	0.0775702	up	6301.64	6637.36	5075.23	6004.74	822.297	-0.137424	0.050663	-0.161113	-0.0826244	0.116036	6026.29	7199.85	6345.3	6523.82	606.806	0.0440855	0.148256	0.0306149	0.0743189	0.0643849	4861.81	4978.01	4871.59	4903.81	64.4498
662	A_84_P10875	AT3G51190	60S ribosomal protein L8-2	1.01772	0.957704	down	1.2485	0.415992	up	1.05447	0.840516	up	1.11082	0.488699	up	1.0658	0.864744	down	1.0069	0.999966	up	1.1979	0.220727	down	3.76369	6.66363	3.78829	4.73854	1.66723	-0.449152	0.488213	-0.15119	-0.0373764	0.478934	3.35916	5.60063	4.48334	4.48104	1.12074	-0.367234	0.217728	-0.0386505	-0.062719	0.293223	5.4272	5.59893	4.98051	5.33554	0.319235
663	A_84_P15780	AT4G36130	60S ribosomal protein L8-3	1.10711	0.0661752	up	1.2056	0.0172895	down	1.35032	0.0330478	up	1.08712	0.409217	up	1.22569	0.113373	down	1.00493	0.999966	down	1.0693	0.466397	up	11107.9	10985.4	9375.17	10489.5	966.979	0.0100346	0.107231	0.0539236	0.0570631	0.0486743	10621.2	12473	10966	11353.4	984.818	0.191351	0.27069	0.149558	0.203866	0.0615281	7633.09	8299.9	8434.67	8122.56	429.21
664	A_84_P94119	AT1G33120	60S ribosomal protein L9-1	1.01362	0.79778	up	1.01499	0.834535	down	1.04889	0.901458	down	1.04736	0.706364	up	1.00982	0.947388	down	1.07362	0.91724	down	1.05273	0.639526	up	21283.2	21383.4	16747.4	19804.7	2648.15	-0.026443	0.093533	-0.0836597	-0.00552321	0.0904298	18207.2	20957.7	19466.4	19543.8	1376.89	-0.00568342	0.0447621	0.00289965	0.0139928	0.0269904	18928.4	17799.6	17708.1	18145.4	679.688
665	A_84_P10015	AT4G10450	60S ribosomal protein L9-2	1.16235	0.040963	down	1.63076	0.000965855	down	1.18824	0.568993	up	1.21273	0.486289	down	1.43784	0.262864	down	1.04105	0.930421	down	1.06926	0.681667	down	8383.43	8373.65	6937.32	7898.13	832.102	0.367264	0.478783	0.382666	0.409571	0.060432	6031.25	6808.93	7066.79	6635.65	539.077	0.138145	0.160588	0.278853	0.192529	0.0755969	4328.24	4455.64	4766.04	4516.64	225.185
666	A_84_P22963	AT2G28800	63 kDa inner membrane family protein	1.24569	0.0423434	down	1.36458	0.0152846	down	1.36966	0.00947244	down	1.28154	0.0143582	down	1.17984	0.175208	up	1.07304	0.492223	up	1.25628	0.0525966	up	49184.4	41150.9	34912.9	41749.4	7154.55	0.27718	0.133105	0.0713034	0.160529	0.105642	32788.4	34225.2	30485.1	32499.6	1886.7	-0.0618725	-0.152524	-0.254842	-0.156413	0.0965434	26611.5	29592.7	28904.6	28369.6	1560.93
667	A_84_P516299	AT2G28800	63 kDa inner membrane family protein	2.00466	0.0010562	down	2.87947	0.00179903	down	2.42296	0.00383653	down	3.80444	0.000598781	down	1.18437	0.095496	up	1.02052	0.99377	down	1.11556	0.532199	down	164.546	160.748	134.917	153.404	16.1222	0.964518	1.04404	0.966663	0.991739	0.0453025	68.9107	84.5384	71.1584	74.8692	8.44891	-0.045207	0.0971456	-0.0867915	-0.0116177	0.0964593	49.4001	55.305	44.7809	49.8287	5.2751
668	A_84_P68584	AT1G54060	6B-interacting protein 1-like 1	1.19637	0.00728804	down	1.35659	0.00133912	down	1.13523	0.0479397	down	1.39209	0.00572687	down	1.03364	0.483914	down	1.01955	0.857968	up	1.0607	0.415871	down	7813.24	7238.74	6433.27	7161.75	693.199	0.245792	0.248813	0.253987	0.249531	0.00414431	5466.88	5914.69	6149.63	5843.74	346.863	-0.0234466	-0.0623879	0.0584464	-0.00912937	0.0616763	5039.83	4588.02	5158.97	4928.94	301.193
669	A_84_P20096	AT2G41540	6-phosphogluconate dehydrogenase family protein	1.91405	0.0233622	up	1.86075	0.0214312	up	1.30554	0.188275	down	2.16342	0.0130597	down	2.06481	0.0786088	up	1.21021	0.302423	down	1.94962	0.0239803	down	1191.43	1385.91	1509.62	1362.32	160.399	-1.08315	-0.75181	-0.453106	-0.76269	0.315165	2513.56	2410	2700.29	2541.28	147.122	0.239844	0.026618	0.255342	0.173935	0.127815	2258.2	2232.56	2607.3	2366.02	209.35
670	A_84_P22371	AT4G29120	6-phosphogluconate dehydrogenase family protein	1.28028	0.0661522	down	1.34349	0.0381867	down	1.37044	0.0578833	down	1.59865	0.0407061	down	1.06292	0.689249	up	1.00706	0.999966	down	1.11949	0.582296	down	8610.15	7799.61	8411.43	8273.73	422.448	0.254363	0.22493	0.50924	0.329511	0.156344	6327.15	6829.1	5829.86	6328.7	499.622	0.0558457	0.0134578	-0.150139	-0.0269453	0.108774	5234.38	5900.42	6173.34	5769.38	483.003
671	A_84_P813944	AT3G02360	6-phosphogluconate dehydrogenase family protein	1.28776	0.00563719	up	1.99291	0.00202534	up	1.25903	0.00515983	up	1.60539	0.00262484	up	1.02882	0.56955	up	1.00586	0.999268	up	1.20661	0.169002	down	13274.5	12179.1	10351.3	11935	1476.84	-0.348505	-0.359559	-0.418795	-0.375619	0.0377975	13397.8	15986.5	15614.7	14999.7	1399.63	-0.0892005	0.0131259	0.0438132	-0.0107538	0.069648	23577.5	19161.3	23998.6	22245.8	2679.58
672	A_84_P10616	AT1G64190	6-phosphogluconate dehydrogenase, decarboxylating 1	1.24372	0.0497237	down	1.53533	0.0201691	down	1.09182	0.330853	down	1.32927	0.0195868	down	1.20425	0.201428	down	1.05718	0.599985	down	1.04263	0.797978	down	2407.97	2242.9	1654.78	2101.88	395.902	0.431238	0.44199	0.178622	0.350617	0.149049	1552.51	1684.47	1662.36	1633.11	70.6722	0.0439949	0.00915813	0.0547285	0.0359605	0.0238239	1165.88	1154.59	1501.53	1274	197.127
673	A_84_P816956	AT1G64190	6-phosphogluconate dehydrogenase, decarboxylating 1	1.2669	0.0174562	down	1.61185	0.00125944	down	1.06454	0.349906	down	1.23779	0.0350764	down	1.29952	0.0416353	down	1.09194	0.394017	down	1.00206	0.986517	up	5905.78	5734.9	4544.4	5395.03	741.602	0.434534	0.505378	0.34506	0.428324	0.0803394	3786.98	4628.92	4040.76	4152.22	431.897	0.0394197	0.176522	0.0451083	0.0870166	0.0775659	3058.39	3015.63	3261.79	3111.94	131.523
674	A_84_P18748	AT5G41670	6-phosphogluconate dehydrogenase, decarboxylating 2	1.27207	0.0147764	down	1.62348	0.00123857	down	1.32299	0.018211	down	1.86574	0.00170292	down	1.05467	0.447695	down	1.09689	0.485382	down	1.21206	0.0798592	down	2971.42	2849.5	2346.26	2722.39	331.395	0.411336	0.464099	0.359113	0.411516	0.0524933	1829.12	2289.44	2156.73	2091.76	236.939	-0.0427032	0.128618	0.107106	0.0643401	0.0933241	1539.03	1577.89	1564.83	1560.58	19.7737
675	A_84_P816959	AT5G41670	6-phosphogluconate dehydrogenase, decarboxylating 2	1.03609	0.799302	up	1.10159	0.450507	up	1.12414	0.283482	down	1.03852	0.70172	up	1.06261	0.629157	up	1.09608	0.712288	down	1.00177	0.994123	up	2363.07	2548.1	1815.03	2242.06	381.223	-0.0871949	0.134771	-0.179301	-0.0439083	0.161448	1833.26	2480.73	2501.19	2271.73	379.862	-0.207477	0.0763507	0.152836	0.00723664	0.189839	2559.92	2193.9	2129.16	2294.33	232.275
676	A_84_P19346	AT3G02360	6-phosphogluconate dehydrogenase, decarboxylating 3	1.21697	0.0428209	up	1.85133	0.000952217	up	1.20525	0.177191	up	1.60212	0.0130897	up	1.01776	0.894416	down	1.02766	0.930064	down	1.17608	0.117238	down	12611.3	10665.3	9246.59	10841	1689.21	-0.143093	-0.271683	-0.302248	-0.239008	0.0844589	12876.1	13598.7	11980	12818.3	810.891	0.132852	0.0591011	-0.0591011	0.0442839	0.0968304	18510.2	17626.7	19797.2	18644.7	1091.5
677	A_84_P813937	AT3G02360	6-phosphogluconate dehydrogenase, decarboxylating 3	1.24079	0.16451	up	1.91671	0.00862175	up	1.28264	0.10083	up	1.58967	0.0123577	up	1.05947	0.73892	up	1.09521	0.663643	up	1.13805	0.321677	down	337.589	276.375	204.793	272.919	66.4651	-0.151792	-0.32723	-0.584326	-0.354449	0.217548	335.842	321.328	316.519	324.563	10.0595	0.08669	-0.129574	-0.08669	-0.0431913	0.114506	516.215	452.981	470.957	480.051	32.5833
678	A_84_P24003	AT3G07690	6-phosphogluconate dehydrogenase-like protein	1.91035	0.000982848	down	1.62421	0.00100485	down	1.84635	0.0015428	down	1.90781	0.00146308	down	1.17081	0.0869685	up	1.21139	0.0938707	up	1.00324	0.976897	down	1319.96	1254.48	1114.25	1229.56	105.098	0.631578	0.671369	0.675711	0.659553	0.0243234	576.534	632.155	679.53	629.406	51.5527	-0.317477	-0.337132	-0.168237	-0.274282	0.0923623	717.123	647.253	759.339	707.905	56.6085
679	A_84_P833803	AT3G07690	6-phosphogluconate dehydrogenase-like protein	1.55094	0.0286904	down	1.55033	0.0481144	down	1.80989	0.0036815	down	1.8444	0.00627766	down	1.36309	0.100076	up	1.16807	0.415666	up	1.14576	0.548462	up	83.1944	76.0788	56.6037	71.959	13.7658	0.462129	0.446341	0.195103	0.367858	0.149818	45.6334	40.2228	48.9614	44.9392	4.41045	-0.158302	-0.492906	-0.144639	-0.265282	0.197246	51.8265	35.3202	42.9909	43.3792	8.25997
680	A_84_P14348	AT1G13700	6-phosphogluconolactonase 1	10.123	0.00116146	down	5.88098	0.0012535	down	7.05987	0.0019914	down	3.98666	0.000893799	down	1.12354	0.565753	up	1.61101	0.256171	up	1.65741	0.0466986	up	7646.31	8090.77	5209.71	6982.26	1551.08	2.12403	2.31875	1.85904	2.10061	0.23075	637.005	564.328	808.809	670.048	125.545	-1.21539	-1.54269	-0.958785	-1.23895	0.292663	940.737	1065.71	1293.66	1100.04	178.945
681	A_84_P22214	AT3G49360	6-phosphogluconolactonase 2	2.23518	0.00144936	down	2.26054	0.00498742	down	1.92706	0.00376444	down	1.73059	0.00506279	down	1.03022	0.83268	up	1.19494	0.071286	up	1.34569	0.121692	up	1603.28	1458.32	1523.55	1528.38	72.6006	0.754621	0.731105	0.969592	0.818439	0.131429	645.287	721.886	640.835	669.336	45.5638	-0.312426	-0.303123	-0.410304	-0.341951	0.0593779	601.262	719.547	583.419	634.743	73.9827
682	A_84_P12094	AT5G24410	6-phosphogluconolactonase 4	1.05724	0.935961	up	1.23082	0.729647	up	1.49176	0.269145	down	1.18321	0.759919	up	1.17106	0.835086	up	1.34677	0.706316	down	1.12576	0.91721	up	3.7697	12.133	3.71675	6.53981	4.84391	-0.585973	1.21365	-0.317816	0.103285	0.970902	3.92431	10.4931	4.56549	6.32762	3.6216	-0.282018	0.98438	-0.151577	0.183595	0.69656	9.42085	5.60495	4.91335	6.64638	2.42751
683	A_84_P13039	AT5G24420	6-phosphogluconolactonase 5	13.5056	0.0804352	up	7.27698	0.143142	up	17.6247	0.000926303	up	9.54062	0.00064897	up	2.24595	0.591052	down	1.72105	0.132112	down	1.71307	0.0596819	down	13486.8	1535.91	610.77	5211.17	7181.84	-0.149819	-3.171	-4.32603	-2.54895	2.15648	26144.3	38577.3	28918.7	31213.4	6526.42	1.05109	1.45982	1.10871	1.20654	0.221231	14719.5	13696.3	19794	16069.9	3265.46
684	A_84_P18003	AT1G04620	7-hydroxymethyl chlorophyll a reductase	1.52828	0.00563221	down	1.33247	0.0513352	down	1.71999	0.0082262	down	1.54742	0.0151547	down	1.27822	0.125413	up	1.13575	0.32197	up	1.10067	0.556418	up	2817.79	2449.71	2182.3	2483.27	319.072	0.381438	0.29269	0.301286	0.325138	0.0489464	1542.57	1774.81	1442.53	1586.64	170.467	-0.241828	-0.192024	-0.426452	-0.286768	0.123506	1572.36	1968.08	1684.18	1741.54	204.001
685	A_84_P15212	AT1G21710	8-oxoguanine-DNA glycosylase 1	1.13854	0.112183	down	1.20332	0.0190052	down	1.06359	0.646587	down	1.14745	0.225157	down	1.01143	0.939476	down	1.05838	0.633587	up	1.03685	0.0707463	up	1227.95	1228.79	1140.45	1199.06	50.7606	0.0736947	0.187877	0.25561	0.172394	0.0919407	934.912	1156.57	1009.09	1033.53	112.832	-0.0736918	0.0807347	-0.0514264	-0.0147945	0.0834764	922.384	897.203	976.799	932.129	40.6829
686	A_84_P824960	AT1G21710	8-oxoguanine-DNA glycosylase 1	1.21079	0.0458802	down	1.19928	0.0122567	down	1.12901	0.376893	down	1.16871	0.0961185	down	1.01109	0.915693	down	1.06067	0.810134	up	1.0149	0.806973	up	3170.09	2701.07	2632.86	2834.67	292.473	0.203988	0.0862012	0.224658	0.171616	0.0746897	2172.04	2571.38	2128.03	2290.49	244.257	-0.0955176	-0.00455236	-0.212939	-0.104336	0.104473	2155.22	2167.39	2290.17	2204.26	74.648
687	A_84_P759792	AT3G20087	a cytochrome P450 pseudogene	1.13747	0.437842	up	1.25821	0.344407	up	1.01971	0.961804	up	1.07413	0.690874	up	1.13298	0.55849	up	1.01568	0.999966	up	1.03389	0.945362	down	3.83052	3.56171	3.81117	3.73447	0.149927	-0.308819	-0.300588	-0.0275621	-0.212323	0.16006	3.28268	5.03297	4.33444	4.2167	0.881065	-0.285521	0.178488	0.0275621	-0.0264905	0.23668	3.20709	5.39758	4.89719	4.50062	1.14783
688	A_84_P760010	AT3G60955	a cytochrome P450 pseudogene. overlaps with a real gene on the other strand.	1.12091	0.50419	up	1.25226	0.361782	up	1.15131	0.677478	down	1.46081	0.54756	up	1.35328	0.337283	up	1.04863	0.981798	up	1.57866	0.564796	up	3.50609	3.19317	3.56903	3.42276	0.201308	-0.40873	-0.4304	-0.0944967	-0.311209	0.187991	2.95193	4.52665	3.94105	3.80654	0.795931	-0.410969	0.0532904	-0.0819368	-0.146538	0.238776	2.99764	5.10626	4.1958	4.0999	1.05757
689	A_84_P759494	AT3G17203	a pseudogene initially named GA2ox5 and thought to be a member of the gibberellin 2-oxidase enzyme family. It was later shown to have a large DNA insert in the putative gene model.	1.6967	0.374425	down	1.4951	0.460373	down	2.66964	0.0715155	down	2.5074	0.0652815	down	1.63985	0.558402	up	1.04222	0.989906	up	1.0227	0.957059	down	3.51416	8.02879	10.4145	7.31914	3.50447	-0.48488	0.820329	1.37102	0.568824	0.953171	2.98109	4.70622	4.01266	3.89999	0.868062	-0.476251	0.0299482	-0.135423	-0.193908	0.258118	3.27908	5.11066	4.29431	4.22802	0.917586
690	A_84_P18091	AT1G63040	a pseudogene member of the DREB subfamily A-4 of ERF/AP2 transcription factor family. The translated product contains one AP2 domain. There are 17 members in this subfamily including TINY.	6.31905	0.0149264	up	5.95988	0.018986	up	2.29017	0.0265231	up	2.51565	0.0237142	up	2.05676	0.285039	up	1.34153	0.387748	down	1.15187	0.748224	down	31.4014	39.921	11.8422	27.7216	14.3966	-2.00165	-1.54213	-3.11999	-2.22126	0.811527	137.506	178.447	142.855	152.936	22.2544	0.374901	0.598375	0.342071	0.438449	0.139469	105.081	169.832	144.137	139.683	32.6043
691	A_84_P755447	AT2G16830	a pseudogene whose sequence is similar to plasma membrane intrinsic protein 3 (PIP3)	2.37312	0.0144731	up	2.30358	0.0181918	up	2.05325	0.0958322	up	2.55327	0.0614044	up	1.23016	0.652421	up	1.06435	0.833845	up	1.3635	0.326769	up	560.681	799.653	499.826	620.053	158.486	-1.41963	-0.794237	-1.29682	-1.17023	0.33136	1189.63	1711.4	1376.63	1425.89	264.352	-0.088407	0.283733	0.034328	0.0765513	0.189629	1555.37	1208.45	1192.91	1318.91	204.929
692	A_84_P758982	AT3G20075	a pseudogene with cytochrome P450 domain	1.00279	0.98846	down	1.72336	0.00512806	down	1.14137	0.922484	down	1.57832	0.520778	down	1.5054	0.601379	down	1.71344	0.575993	down	1.3787	0.203824	down	12.0757	12.3944	11.8625	12.1108	0.267674	0.589111	0.739896	0.851979	0.726995	0.131908	10.0793	10.8878	15.0139	11.9937	2.64662	0.574375	0.533158	1.06138	0.722971	0.293795	6.62809	5.86782	7.30022	6.59871	0.716654
693	A_84_P10049	AT4G22820	A20/AN1-like zinc finger family protein	5.59839	0.000286823	up	8.71999	0.00020791	up	4.9442	0.00100868	up	6.96631	0.000492347	up	1.59636	0.0398475	up	1.40982	0.0306842	up	1.27532	0.0278011	up	8487.99	7568.98	7263.5	7773.49	637.351	-2.73074	-2.78286	-2.66693	-2.72684	0.0580614	42148.6	42888.1	42388.2	42475	377.304	-0.172784	-0.300219	-0.252497	-0.241833	0.0643831	63277	58752.7	68121.6	63383.7	4685.38
694	A_84_P15116	AT1G12440	A20/AN1-like zinc finger family protein	4.15698	0.000345784	down	4.76323	0.000206521	down	3.24264	0.00149385	down	3.48948	0.000862243	down	1.15967	0.272865	down	1.10546	0.381564	up	1.17708	0.0217774	up	57730.6	56261.6	49152.5	54381.6	4587.69	1.92118	1.9972	1.97767	1.96535	0.0394783	12969.9	12775.6	12551.6	12765.7	209.319	0.0129771	-0.161329	-0.122207	-0.0901863	0.0914584	10300	10353	11339.1	10664	585.222
695	A_84_P809409	AT4G12040	A20/AN1-like zinc finger family protein	1.26839	0.0100173	up	1.47585	0.00942137	up	1.42225	0.00674172	up	1.64335	0.00373701	up	1.00488	0.953585	up	1.12678	0.185771	up	1.11892	0.356656	up	36909.5	32673.4	31916.4	33833.1	2691	-0.411324	-0.473999	-0.332454	-0.405926	0.0709264	41294.4	42314.8	42063.6	41890.9	531.638	-0.00340509	-0.120718	-0.0646691	-0.0629306	0.0586755	47875.2	48225.9	43864	46655	2423.47
696	A_84_P816606	AT4G22820	A20/AN1-like zinc finger family protein	6.12067	0.000334887	up	9.78787	0.000232092	up	5.40646	0.000631416	up	8.06041	0.000620453	up	1.58363	0.0214993	up	1.39884	0.0578354	up	1.30413	0.149696	up	1803.75	1503.44	1315.92	1541.04	246.082	-2.75217	-2.9017	-2.91854	-2.85747	0.0915805	9047.44	9805.4	8631.5	9161.45	595.198	-0.179696	-0.216156	-0.335484	-0.243778	0.0814848	14312.7	13613.3	14057	13994.3	353.909
697	A_84_P858843	AT1G12440	A20/AN1-like zinc finger family protein	4.42447	0.000758143	down	5.60356	0.000368431	down	3.66174	0.00175876	down	4.12168	0.00102506	down	1.12162	0.507796	down	1.07728	0.698974	up	1.21212	0.0748331	up	14161	12246.3	10134.7	12180.7	2013.95	2.17476	2.07839	1.98071	2.07796	0.0970276	2877.51	2613.16	2525.42	2672.03	183.275	0.121695	-0.169856	-0.154488	-0.0675495	0.164071	1855.72	2067.43	2131.07	2018.07	144.155
698	A_84_P859404	AT1G12440	A20/AN1-like zinc finger family protein	4.25281	0.000769816	down	4.81524	0.000670296	down	3.2782	0.00343783	down	3.52836	0.00167782	down	1.19003	0.404558	down	1.09014	0.67149	up	1.1468	0.190951	up	36810.6	33487.9	34974.1	35090.9	1664.4	1.96799	1.94471	2.18272	2.03181	0.131211	8359.13	7719.23	8128.93	8069.1	324.119	0.0752563	-0.192166	-0.0529203	-0.0566101	0.13375	6131.88	6638.76	7764.16	6844.94	835.441
699	A_84_P13970	AT5G17730	AAA domain-containing protein	1.09121	0.874961	up	1.15646	0.81226	up	1.07943	0.911279	down	1.59795	0.17976	up	1.10102	0.90343	up	1.06981	0.979426	down	1.52135	0.325097	up	13.1943	16.5233	4.11273	11.2768	6.42364	0.02388	0.461661	-1.36931	-0.29459	0.956128	11.3175	10.0236	9.61062	10.3172	0.89049	0.0484734	-0.279197	-0.275264	-0.168663	0.188056	14.9744	6.77516	11.188	10.9792	4.10363
700	A_84_P14958	AT5G40010	AAA-ATPase 1	1.10514	0.696043	down	1.02703	0.964769	up	1.28334	0.77197	up	1.09005	0.840671	up	1.339	0.165222	down	1.0592	0.999966	up	1.26159	0.84672	down	13.6054	15.7073	15.2007	14.8378	1.09693	0.0351658	0.355624	0.483684	0.291491	0.231034	10.6502	18.963	11.152	13.5884	4.66134	-0.0721741	0.607613	-0.0936441	0.147265	0.398817	25.357	6.25212	18.1687	16.5926	9.64948
701	A_84_P19327	AT3G19740	AAA-type ATPase domain-containing protein	1.12315	0.0110723	down	1.1763	0.00271418	down	1.10067	0.133109	down	1.31654	0.00549622	down	1.01645	0.78256	down	1.00391	0.999966	up	1.13763	0.02507	down	2755.88	2470.56	2152.72	2459.72	301.724	0.203383	0.158911	0.135596	0.165963	0.0344394	2060.97	2239.97	2097.03	2132.66	94.6665	0.0301642	-0.00221014	-0.0327029	-0.00158294	0.0314383	1911.61	1866.37	2065.91	1947.97	104.618
702	A_84_P527957	AT3G19740	AAA-type ATPase domain-containing protein	1.54379	0.0251246	down	1.95979	0.0186399	down	1.00472	0.994128	up	1.59543	0.0862366	down	1.10772	0.539582	down	1.40024	0.531257	up	1.10893	0.798672	up	51.4595	50.4126	56.1574	52.6765	3.05968	0.309153	0.392702	0.723756	0.475204	0.219269	32.1568	36.6114	31.4738	33.414	2.78998	-0.123197	-0.0885553	-0.242057	-0.15127	0.0805092	29.0006	20.1686	27.0844	25.4179	4.64584
703	A_84_P841386	AT3G19740	AAA-type ATPase domain-containing protein	1.16737	0.365058	down	1.42506	0.0746291	down	1.08256	0.694686	down	1.66452	0.022891	down	1.02856	0.895774	down	1.0484	0.922358	up	1.2014	0.333598	down	148.161	126.049	84.5109	119.574	32.3153	0.478307	0.358335	-0.0430841	0.264519	0.273063	97.7152	100.771	94.2861	97.5908	3.24427	0.123763	0.0156636	-0.0156636	0.0412544	0.0731513	80.4557	68.1877	81.3667	76.67	7.36003
704	A_84_P10599	AT1G14460	AAA-type ATPase family protein	1.36984	0.039994	up	1.17446	0.32871	up	1.00316	0.988665	down	1.29846	0.0622752	down	1.39688	0.133859	up	1.01653	0.947356	up	1.09171	0.628839	down	779.854	645.706	729.515	718.358	67.7665	-0.375885	-0.535009	-0.183588	-0.364827	0.175971	974.905	949.289	954.809	959.668	13.4816	0.192138	0.00119591	0.0741987	0.0891774	0.0963481	654.635	876.604	848.812	793.35	120.932
705	A_84_P12144	AT5G45720	AAA-type ATPase family protein	1.94188	0.00286671	up	1.75695	0.00385938	up	1.11739	0.338093	down	1.66219	0.0106336	down	7.58908	0.00342412	up	3.49754	0.00548764	up	2.59866	0.010929	up	35.319	40.228	31.3618	35.6363	4.44164	-1.65071	-1.34975	-1.53359	-1.51135	0.151708	62.1382	73.6584	66.7134	67.5033	5.80056	-0.589712	-0.49687	-0.575107	-0.553896	0.049923	57.1967	58.0744	59.5497	58.2736	1.18907
706	A_84_P12186	AT5G57480	AAA-type ATPase family protein	1.85665	0.0234458	up	6.3632	0.00704047	up	2.09545	0.0175735	up	3.10514	0.00850268	up	1.00093	0.996865	up	1.12967	0.727019	up	2.04734	0.190187	down	272.614	321.553	256.123	283.43	34.0293	-1.14121	-0.789815	-0.942671	-0.9579	0.176194	472.547	452.178	629.323	518.016	96.9314	-0.10165	-0.317746	0.223803	-0.0651979	0.272608	2334.43	1003.35	2021.47	1786.42	695.978
707	A_84_P12217	AT5G64580	AAA-type ATPase family protein	2.23569	0.0016543	up	1.35823	0.0404072	up	1.74871	0.00677983	up	1.29154	0.164603	up	1.33023	0.0681123	up	1.04048	0.863344	up	1.26492	0.316181	up	170.414	135.953	137.882	148.083	19.3633	-0.480629	-0.69336	-0.49768	-0.557223	0.118206	312.753	355.926	300.096	322.925	29.272	0.641317	0.675343	0.493826	0.603495	0.0964879	207.63	162.695	193.948	188.091	23.0332
708	A_84_P12725	AT3G28510	AAA-type ATPase family protein	6.18433	0.118346	down	5.53117	0.124611	down	2.08477	0.454291	up	2.22891	0.0997232	up	30.7678	0.0298395	down	2.38641	0.676537	down	2.49567	0.400304	down	209.81	593.259	826.109	543.059	311.201	2.16237	3.77515	4.42818	3.45523	1.16629	23.9525	119.892	141.67	95.1715	62.6314	-0.722507	1.44845	1.75389	0.826613	1.35024	166.076	27.9444	107.171	100.397	69.3146
709	A_84_P12831	AT4G02480	AAA-type ATPase family protein	1.4715	0.00114933	down	1.45314	0.00533355	down	1.42717	0.0279309	down	1.29453	0.0506975	down	1.05071	0.681955	up	1.08335	0.323636	up	1.17945	0.108875	up	14785.7	13176.8	11607.8	13190.1	1588.97	0.393308	0.340314	0.332768	0.355464	0.0329909	8557.98	9175.57	8458.75	8730.77	388.393	-0.149585	-0.201584	-0.254301	-0.201823	0.0523581	9013.17	8201.88	8160.43	8458.49	480.815
710	A_84_P13670	AT3G28520	AAA-type ATPase family protein	1.0827	0.853005	down	3.73179	0.466841	up	1.18406	0.658046	up	1.66694	0.155265	up	1.17883	0.78629	up	1.51123	0.232646	up	1.89909	0.831264	down	3.46921	3.17583	6.7158	4.45361	1.96459	-0.726131	-0.7404	0.515386	-0.317048	0.720944	2.96388	4.56569	4.03165	3.85374	0.81559	-0.707285	-0.236466	-0.351292	-0.431681	0.245488	3.00142	5.04541	207.843	71.9632	117.68
711	A_84_P14013	AT5G40000	AAA-type ATPase family protein	3.81381	0.00388567	up	3.12324	0.0411985	up	2.65021	0.0326711	up	3.26826	0.0203449	up	2.23002	0.12347	down	3.20913	0.0247581	down	2.13107	0.197975	down	12.2781	17.056	11.4303	13.5881	3.03301	-0.646617	-0.0592275	-0.461282	-0.389042	0.300284	40.4029	54.0605	56.8901	50.4512	8.81632	1.31772	1.5853	1.72355	1.54219	0.206322	62.184	37.7791	25.4082	41.7904	18.7131
712	A_84_P141159	AT4G24790	AAA-type ATPase family protein	1.02704	0.868316	down	1.0103	0.964769	down	1.10856	0.598114	down	1.36906	0.163297	up	1.1623	0.53983	up	1.07683	0.785529	up	1.60766	0.164647	up	229.257	219.174	256.934	235.122	19.5512	-0.28557	-0.237253	0.167427	-0.118465	0.248766	215.369	255.406	202.745	224.507	27.4937	-0.129757	-0.0363078	-0.304795	-0.156953	0.136294	169.538	257.19	235.007	220.578	45.5726
713	A_84_P14126	AT5G16930	AAA-type ATPase family protein	1.06202	0.67142	down	1.32952	0.0688004	down	1.10707	0.716115	up	1.53066	0.0732697	down	1.32685	0.345764	down	1.12853	0.664995	down	1.52759	0.0281494	down	380.21	389.674	423.998	397.961	23.0405	0.193223	0.3419	0.63905	0.391391	0.226997	319.041	417.354	368.575	368.323	49.1571	0.186133	0.421138	0.30646	0.304577	0.117514	278.627	273.817	286.777	279.74	6.55116
714	A_84_P14759	AT4G18820	AAA-type ATPase family protein	1.05181	0.426922	down	1.14293	0.0535372	down	1.17243	0.0347924	down	1.45278	0.00671839	down	1.09019	0.358474	up	1.02246	0.786136	down	1.16594	0.097337	down	1307.12	1209.46	954.468	1157.02	182.083	0.160178	0.161355	-0.00488329	0.10555	0.0956395	977.019	1163.88	1067.18	1069.36	93.4506	-0.0137916	0.0861678	0.0256677	0.0326813	0.0503474	938.75	897.95	981.361	939.354	41.7085
715	A_84_P14915	AT5G17740	AAA-type ATPase family protein	1.26921	0.557064	down	2.21375	0.447617	up	1.11669	0.708197	down	1.02196	0.905494	down	1.06834	0.902582	down	1.06388	0.937529	up	2.41698	0.512241	down	3.79304	8.86545	3.865	5.50783	2.90801	-0.415591	0.92245	-0.0999165	0.135647	0.699433	3.18597	4.72337	3.95301	3.95412	0.768705	-0.421251	-0.00569153	-0.197922	-0.208288	0.207974	43.7214	5.59832	4.71515	18.0116	22.2697
716	A_84_P15391	AT2G27600	AAA-type ATPase family protein	1.18269	0.229373	up	1.378	0.0287423	up	1.07275	0.665409	up	1.17793	0.174042	up	1.1398	0.434451	up	1.03385	0.96099	up	1.02636	0.859522	down	6296.31	5973.15	6133.44	6134.3	161.585	-0.405947	-0.36876	-0.155194	-0.309967	0.135321	7740.24	6765.18	6819.6	7108.34	547.92	0.13789	-0.208887	-0.132692	-0.0678965	0.182243	7383.53	7318.63	9142.6	7948.25	1034.84
717	A_84_P155665	AT5G20000	AAA-type ATPase family protein	1.37575	0.0115457	up	3.78723	0.000270997	up	1.57659	0.0358145	up	2.77406	0.00168132	up	1.05246	0.552886	down	1.08886	0.777942	up	1.43685	0.0571629	down	8296.39	7123.95	6836.36	7418.9	773.41	-0.48542	-0.592023	-0.47611	-0.517851	0.064403	10160.1	9656.97	10034.7	9950.59	261.904	0.052907	-0.172895	-0.052907	-0.0576318	0.112975	26866.4	24606.1	27174.9	26215.8	1402.56
718	A_84_P15861	AT5G17750	AAA-type ATPase family protein	1.14167	0.402551	up	1.23271	0.449061	up	1.31897	0.498395	down	1.12398	0.835444	up	1.44155	0.369453	up	1.04458	0.99111	down	1.3144	0.733789	up	4.79443	4.12106	4.73667	4.55072	0.373217	-0.309965	-0.415107	-0.0388861	-0.254653	0.194114	4.15285	5.723	5.48348	5.11978	0.845905	-0.271258	0.0388861	0.0418425	-0.0635099	0.179921	3.57298	6.55058	6.1308	5.41812	1.61166
719	A_84_P16622	AT4G05380	AAA-type ATPase family protein	1.22562	0.146097	up	1.22684	0.424469	up	1.01458	0.966404	down	1.28893	0.276328	down	1.5366	0.166719	up	1.23572	0.214594	up	1.02909	0.956588	down	4.27743	3.37376	3.9196	3.85693	0.455084	-0.364326	-0.59351	-0.201801	-0.386546	0.196797	4.62284	4.89715	4.3047	4.60823	0.296494	-0.00632858	-0.0756912	-0.197083	-0.0930344	0.0965528	3.14535	5.51275	4.93044	4.52951	1.23357
720	A_84_P17566	AT4G04910	AAA-type ATPase family protein	1.11545	0.165853	up	1.67829	0.00879621	up	1.12014	0.363507	up	1.51043	0.0182365	up	1.06218	0.655935	up	1.06665	0.579051	up	1.04609	0.781067	down	1076.72	957.276	755.848	929.947	162.17	-0.105785	-0.162213	-0.327691	-0.198563	0.115332	976.311	1065.65	972.536	1004.83	52.7047	-0.00104523	-0.0272484	-0.0945244	-0.0409393	0.04822	1509.8	1232	1620.56	1454.12	200.177
721	A_84_P17626	AT4G25835	AAA-type ATPase family protein	6.96931	0.000440218	down	7.331	0.000625515	down	3.77248	0.00128828	down	3.8801	0.000927995	down	3.57323	0.00788001	down	1.93419	0.0227481	down	1.89121	0.0322928	down	1417.83	1317.48	1414.97	1383.43	57.1297	2.72138	2.72868	3.00703	2.81903	0.162855	178.919	200.411	203.779	194.37	13.4866	-0.0189693	-0.0078361	0.0808442	0.0180129	0.0546974	154.472	184.463	192.704	177.213	20.1209
722	A_84_P18068	AT1G45000	AAA-type ATPase family protein	1.06695	0.536287	up	1.10497	0.316418	up	1.0948	0.0113152	down	1.22846	0.0129953	down	1.28966	0.0343455	up	1.10407	0.531604	up	1.05254	0.702106	down	3771.16	3833.17	3501	3701.78	176.623	-0.267954	-0.131222	-0.0866337	-0.161936	0.0944817	3379.48	3854.89	4415.5	3883.29	518.59	-0.180195	-0.142834	0.117688	-0.0684468	0.162276	4060.65	3296.9	4174.47	3844	477.214
723	A_84_P19298	AT3G16290	AAA-type ATPase family protein	1.09582	0.5901	up	1.00298	0.985708	down	1.02537	0.829879	up	1.05127	0.773814	down	1.02715	0.883268	up	1.04046	0.917216	down	1.02045	0.954908	down	3632.24	3139.34	3844.14	3538.57	361.617	-0.139933	-0.23713	0.230432	-0.0488771	0.246722	3337.95	4596.05	3518.43	3817.48	680.277	-0.0158634	0.293041	-0.0277872	0.0831302	0.181886	2938.18	3371.89	3589.29	3299.79	331.489
724	A_84_P195734	AT1G02890	AAA-type ATPase family protein	1.20794	0.0423695	down	1.04938	0.657473	down	1.07361	0.590005	down	1.03226	0.830665	up	1.06207	0.61923	down	1.05937	0.72474	up	1.01992	0.949543	up	3269.01	3097.96	2986.14	3117.7	142.466	0.0436053	0.0792708	0.201596	0.108157	0.0828617	2510.47	2471.57	2587.76	2523.26	59.1419	-0.0913272	-0.266385	-0.135472	-0.164395	0.0910421	2369.53	2901.16	3115.97	2795.56	384.265
725	A_84_P20537	AT4G36580	AAA-type ATPase family protein	1.03747	0.759214	down	1.38748	0.0717175	down	1.25895	0.18933	up	1.19615	0.212483	down	1.32293	0.22827	down	1.01286	0.999966	down	1.1405	0.3739	down	288.35	295.639	317.01	300.333	14.8952	0.0293577	0.178576	0.454627	0.220854	0.215764	266.134	298.131	285.436	283.233	16.1119	0.159651	0.170918	0.172779	0.167783	0.00710368	183.268	221.249	204.236	202.918	19.0247
726	A_84_P23925	AT2G02480	AAA-type ATPase family protein	1.35293	0.0696014	up	1.194	0.357381	down	1.12235	0.41873	up	1.70681	0.0104611	down	1.01736	0.92358	down	1.22638	0.325111	down	1.45431	0.153337	down	187.232	163.818	193.812	181.621	15.7648	-0.0109391	-0.0904708	0.327455	0.0753482	0.221922	212.565	255.485	253.678	240.576	24.2752	0.418102	0.53091	0.585309	0.51144	0.0852868	114.415	145.303	171.939	143.886	28.7882
727	A_84_P549255	AT3G28600	AAA-type ATPase family protein	399.651	0.00038363	up	117.755	0.000437186	up	565.473	0.000488694	up	183.659	0.000300853	up	1.11055	0.770061	down	1.27406	0.325863	up	1.40441	0.0477559	up	15.7622	10.6851	7.31995	11.2558	4.24998	-6.74437	-7.19204	-7.56237	-7.16626	0.40961	4453.51	3640.4	4542.4	4212.1	497.1	1.64392	1.20055	1.58454	1.47634	0.240679	1284.94	1089.93	1176.47	1183.78	97.714
728	A_84_P600850	AT3G28540	AAA-type ATPase family protein	1.78627	0.24413	up	1.04679	0.933212	down	1.61778	0.0212354	up	1.82705	0.0261551	down	1.3653	0.50025	down	1.50749	0.46627	down	2.38298	0.179717	down	1070.1	2103.16	1634.11	1602.46	517.256	-0.816946	0.271068	0.0823731	-0.154501	0.5814	1995.74	2301.32	4270.94	2856	1234.86	0.328198	0.381207	1.33794	0.682447	0.568288	1849.71	727.271	1950.84	1509.28	679.121
729	A_84_P751070	AT1G45000	AAA-type ATPase family protein	1.04593	0.633036	up	1.13967	0.233557	up	1.10138	0.200282	down	1.20638	0.0235955	down	1.27131	0.124882	up	1.1036	0.326949	up	1.08146	0.339066	down	11824.3	10906.9	11692.8	11474.6	496.077	-0.223001	-0.226313	0.0494256	-0.133296	0.15825	11098.3	11816.9	12311.9	11742.4	610.244	-0.0684514	-0.130467	-0.00662088	-0.0685131	0.0619231	12629.9	10970.5	13186.2	12262.2	1152.69
730	A_84_P760178	AT3G28540	AAA-type ATPase family protein	1.64605	0.27218	up	1.0696	0.891643	down	1.68653	0.017005	up	1.83686	0.0232674	down	1.42429	0.447185	down	1.3901	0.482001	down	2.44596	0.133898	down	630.335	1247.85	876.366	918.184	310.876	-0.731708	0.366753	0.0322714	-0.110895	0.563051	1058.64	1290.7	2105.54	1484.96	549.819	0.262278	0.395699	1.16637	0.608114	0.488042	862.149	448.56	1192.26	834.322	372.629
731	A_84_P791667	AT4G02480	AAA-type ATPase family protein	1.05742	0.47239	down	1.12996	0.20222	down	1.10055	0.460186	down	1.16862	0.387788	down	1.0181	0.910731	up	1.02228	0.895073	down	1.01582	0.955561	down	490.412	493.238	363.337	448.996	74.1961	0.100459	0.22195	-0.0436649	0.0929146	0.132968	382.454	428.771	424.197	411.807	25.5233	-0.0122852	0.000108719	0.0492716	0.012365	0.0325572	348.915	346.583	412.32	369.273	37.2985
732	A_84_P798318	AT1G14460	AAA-type ATPase family protein	1.00973	0.983262	down	1.1074	0.805363	down	1.35814	0.388718	down	1.12275	0.771895	down	1.10909	0.857536	down	1.49178	0.418582	down	1.12446	0.840009	down	12.6105	10.0199	4.60436	9.07826	4.0853	0.891652	0.673097	-0.27334	0.43047	0.619236	7.57318	11.9486	5.84435	8.45539	3.14632	0.40196	0.907309	-0.0597858	0.416494	0.483711	9.74427	6.03145	5.96633	7.24735	2.16264
733	A_84_P799828	AT5G45720	AAA-type ATPase family protein	1.55758	0.136515	down	1.19389	0.421247	down	1.45015	0.190437	up	1.90564	0.0242686	up	1.55045	0.108387	down	1.45682	0.483204	up	1.46741	0.247289	up	8.76532	12.195	9.07888	10.0131	1.89608	-0.028367	0.561242	0.310904	0.28126	0.29592	4.73109	6.21715	8.17073	6.37299	1.72511	-0.672035	-0.430482	0.028367	-0.35805	0.355775	9.54002	6.91507	7.07552	7.84354	1.47139
734	A_84_P804732	AT2G27600	AAA-type ATPase family protein	1.28069	0.0267435	up	1.46728	0.00689462	up	1.05453	0.54672	up	1.08556	0.205279	up	1.22562	0.115267	up	1.00918	0.999966	up	1.10282	0.166676	down	2842.74	2750.34	2108.16	2567.08	400.112	-0.364529	-0.299001	-0.507264	-0.390265	0.10649	3099.05	3133.27	3336.7	3189.68	128.473	0.00597906	-0.130704	0.0246854	-0.0333467	0.0848315	3410.08	3223.49	3877.05	3503.54	336.654
735	A_84_P814377	AT4G02480	AAA-type ATPase family protein	1.40205	0.00339923	down	1.26567	0.035465	down	1.37298	0.0051082	down	1.21556	0.0259501	down	1.02323	0.735897	up	1.04489	0.529825	up	1.0654	0.577508	up	7757.24	6910.33	5775.21	6814.26	994.502	0.34222	0.288634	0.205113	0.278656	0.0690959	4630.41	4965.41	4571.88	4722.56	212.335	-0.156218	-0.207973	-0.262462	-0.208884	0.0531279	4481.97	4924.99	5661.92	5022.96	596.045
736	A_84_P814382	AT4G02480	AAA-type ATPase family protein	1.43948	0.00789638	down	1.54072	0.00666452	down	1.52269	0.022781	down	1.6545	0.0215866	down	1.08648	0.603206	up	1.02711	0.747351	up	1.01176	0.95317	up	1361.23	1174.06	933.52	1156.27	214.41	0.637505	0.537295	0.381907	0.518902	0.128787	735.957	808.904	786.263	777.042	37.3375	-0.00374985	-0.0199299	0.00374985	-0.0066433	0.0121021	650.495	703.709	729.392	694.532	40.2413
737	A_84_P822233	AT1G02890	AAA-type ATPase family protein	1.12693	0.0714608	down	1.00844	0.931166	down	1.06207	0.309548	down	1.05388	0.61972	up	1.0683	0.425187	down	1.00681	0.99765	down	1.0052	0.983843	down	2980.56	2662.98	2225.39	2622.98	379.173	0.158489	0.109148	0.0255251	0.0977208	0.0672146	2220.8	2410.27	2157.71	2262.93	131.443	-0.0200491	-0.0544643	-0.14952	-0.0746778	0.0670605	2111.81	2427.42	2750.09	2429.77	319.145
738	A_84_P832319	AT4G36580	AAA-type ATPase family protein	1.00843	0.990419	up	1.26638	0.68815	up	1.40486	0.303041	down	1.13779	0.644083	down	1.421	0.576734	up	1.00303	0.999966	up	1.01399	0.987624	down	22.3179	18.4883	5.98492	15.5971	8.54174	0.226894	0.068511	-1.38334	-0.362645	0.887488	13.9644	22.3271	7.60117	14.6309	7.38557	-0.203585	0.320929	-1.16894	-0.350531	0.755726	24.2945	9.97139	16.9456	17.0705	7.16236
739	A_84_P842039	AT5G17750	AAA-type ATPase family protein	1.18256	0.421206	up	1.29963	0.263717	up	1.04486	0.878942	up	1.091	0.578725	up	1.15034	0.511317	up	1.01639	0.999966	up	1.03555	0.936161	down	3.79721	3.60913	3.91404	3.77346	0.153837	-0.378731	-0.338819	-0.0464497	-0.254666	0.181422	3.24903	5.30522	4.8161	4.45678	1.07415	-0.357695	0.197179	0.122271	-0.0127484	0.301071	3.50017	5.6082	4.90979	4.67272	1.07382
740	A_84_P847837	AT1G02890	AAA-type ATPase family protein	1.11917	0.234764	down	1.10438	0.39583	down	1.13165	0.256703	down	1.16658	0.189221	down	1.03445	0.800435	up	1.02304	0.912166	up	1.02114	0.928506	down	932.862	792.379	633.896	786.379	149.573	0.221736	0.0994658	-0.0471177	0.0913615	0.13461	681.174	700.739	655.314	679.076	22.7852	0.0140624	-0.0976119	-0.129666	-0.0710718	0.0754502	594.83	724.164	661.005	660	64.6731
741	A_84_P84999	AT3G28580	AAA-type ATPase family protein	2.7386	0.14465	down	2.15165	0.145022	down	1.26445	0.668776	up	1.33418	0.699318	down	6.33817	0.0574841	down	1.83034	0.526317	down	3.93013	0.16915	down	288.985	491.94	457.229	412.718	108.552	1.35611	2.23681	2.3066	1.96651	0.529766	82.6886	118.456	302.358	167.834	117.866	-0.203156	0.162908	1.57945	0.513069	0.941479	219.16	100.251	243.096	187.503	76.5038
742	A_84_P850227	AT1G14460	AAA-type ATPase family protein	1.47833	0.0338595	up	1.21901	0.182592	up	1.05946	0.666125	up	1.2949	0.061155	down	1.44316	0.144553	up	1.03426	0.736863	up	1.09377	0.255184	down	434.74	412.403	475.505	440.882	31.9961	-0.531626	-0.494521	-0.113756	-0.379968	0.231291	595.117	689.249	628.391	637.585	47.7351	0.167359	0.226685	0.157959	0.184001	0.0372632	472.21	513.549	521.233	502.331	26.367
743	A_84_P857578	AT1G02890	AAA-type ATPase family protein	1.22625	0.382679	down	1.25673	0.367535	down	1.08641	0.546507	down	1.04225	0.79689	down	1.06006	0.703649	down	1.06477	0.928096	up	1.13747	0.747288	up	65.293	49.9554	49.7615	55.0033	8.91169	0.238773	-0.0343108	0.135437	0.1133	0.137881	43.1347	34.8518	54.7953	44.2606	10.0193	-0.11334	-0.573486	0.143971	-0.180952	0.363476	29.2029	52.0011	44.0761	41.76	11.5742
744	A_84_P13621	AT3G24530	AAA-type ATPase family protein / ankyrin repeat family protein	2.97292	0.000511759	up	2.29781	0.00157362	up	3.14782	0.00150557	up	2.43989	0.000632172	up	1.16675	0.159794	up	1.23539	0.207491	up	1.23889	0.092004	up	1241.67	1308.8	1140.53	1230.33	84.7089	-1.51707	-1.3279	-1.35109	-1.39869	0.103177	3478.82	3740.38	3502.49	3573.9	144.665	0.215212	0.167272	0.137103	0.173196	0.0393904	2864.25	2403.01	2674.12	2647.13	231.801
745	A_84_P824451	AT3G24530	AAA-type ATPase family protein / ankyrin repeat family protein	2.73148	0.00127877	up	2.09285	0.00103342	up	3.0758	0.0034282	up	2.45587	0.00285853	up	1.0677	0.668543	up	1.20229	0.367451	up	1.2529	0.0343456	up	1034.64	1033.82	974.168	1014.21	34.6796	-1.30105	-1.18901	-1.09938	-1.19648	0.101042	2756.11	2946.34	2447.22	2716.56	251.903	0.358407	0.302175	0.0990281	0.253204	0.136448	1994.37	1847.32	2122.08	1987.92	137.493
746	A_84_P17988	AT1G24290	AAA-type ATPase-like protein	2.29654	0.00130429	down	2.31689	0.00519409	down	2.51978	0.00131927	down	2.38381	0.00113151	down	1.12143	0.232688	up	1.02207	0.953544	up	1.08995	0.682818	up	1215.24	1033.46	1077.71	1108.8	94.7928	1.03602	0.915473	1.15132	1.03427	0.117932	474.758	479.14	459.714	471.204	10.1888	-0.0739822	-0.213255	-0.208327	-0.165188	0.0790251	372.474	503.481	474.983	450.313	68.8995
747	A_84_P20834	AT1G62130	AAA-type ATPase-like protein	1.51303	0.0178658	up	1.76959	0.0168592	up	1.01796	0.901955	up	1.01402	0.923794	down	1.21767	0.248368	up	1.22065	0.174077	down	1.47363	0.132962	down	252.779	181.663	176.503	203.648	42.6268	-0.18236	-0.545772	-0.411983	-0.380038	0.1838	292.493	317.622	282.79	297.635	17.9765	0.274127	0.240512	0.137569	0.217403	0.0711519	287.962	372.239	342.958	334.386	42.7873
748	A_84_P21987	AT2G18330	AAA-type ATPase-like protein	1.23698	0.0360042	down	1.52293	0.00881651	down	1.00541	0.99071	up	1.36567	0.174361	down	1.41637	0.186553	down	1.13885	0.635717	down	1.27011	0.195424	down	659.36	695.741	612.753	655.951	41.5987	0.324951	0.515636	0.507753	0.449447	0.107889	477.046	577.507	504.47	519.674	51.9275	0.103977	0.227159	0.0967264	0.142621	0.0733022	371.098	425.928	412.108	403.045	28.5165
749	A_84_P527881	AT2G45500	AAA-type ATPase-like protein	1.66951	0.0930078	up	2.75078	0.0156969	up	1.53112	0.0495521	up	2.13187	0.0099249	up	1.10906	0.758202	up	1.01713	0.998213	up	1.16343	0.408808	down	147.241	179.462	88.2955	138.333	46.2317	-0.714266	-0.315563	-1.16347	-0.7311	0.424206	182.854	253.277	219.38	218.504	35.2192	-0.155787	0.161704	0.0190566	0.00832454	0.159017	396.859	305.482	327.876	343.406	47.6272
750	A_84_P831327	AT2G45500	AAA-type ATPase-like protein	1.55664	0.00783969	up	2.74846	0.00102732	up	1.40839	0.0404581	up	2.20089	0.00124843	up	1.17134	0.228971	up	1.05979	0.807275	up	1.06612	0.453058	down	126.218	111.668	89.2848	109.057	18.6044	-0.603483	-0.666981	-0.814348	-0.694938	0.108177	168.263	159.82	165.18	164.421	4.27262	0.0572855	-0.169516	-0.0572855	-0.0565053	0.113403	273.87	249.342	313.166	278.793	32.1958
751	A_84_P834980	AT2G45500	AAA-type ATPase-like protein	1.48009	0.0101514	up	2.39365	0.00264034	up	1.26893	0.0748036	up	2.01531	0.00348172	up	1.12823	0.476538	up	1.03384	0.740737	down	1.05274	0.694975	down	69.6514	68.7088	50.0232	62.7945	11.0703	-0.50542	-0.411875	-0.69441	-0.537235	0.143929	88.4566	93.3609	87.9579	89.9252	2.98589	0.0853624	0.010684	-0.010684	0.0284541	0.0504288	145.812	143.065	128.822	139.233	9.12006
752	A_84_P850353	AT2G45500	AAA-type ATPase-like protein	1.69175	0.0204773	up	3.01042	0.00187796	up	1.51128	0.0604699	up	2.43141	0.00379889	up	1.14518	0.547591	up	1.02301	0.994557	up	1.08118	0.338714	down	122.747	117.473	80.3658	106.862	23.0973	-0.720686	-0.670842	-1.04316	-0.811561	0.202109	185.972	164.104	172.049	174.042	11.0692	0.124676	-0.208323	-0.0754814	-0.053043	0.16763	307.175	263.921	319.199	296.765	29.0722
753	A_84_P862212	AT2G45500	AAA-type ATPase-like protein	1.64827	0.00564426	up	2.54326	0.00178996	up	1.62148	0.00219662	up	1.8441	0.0689277	up	1.05431	0.560668	up	1.03717	0.814209	up	1.3081	0.461421	down	140.442	136.085	103.246	126.591	20.3346	-0.681734	-0.61399	-0.837061	-0.710928	0.114365	193.341	227.653	187.869	202.954	21.5642	0.0254071	0.108571	-0.103904	0.0100246	0.10707	328.81	285.002	283.518	299.11	25.7316
754	A_84_P230309	AT1G66510	AAR2 protein family	1.31273	0.0951978	up	1.091	0.424506	up	1.30001	0.112184	up	1.22842	0.100474	down	1.01317	0.911128	up	1.00336	0.999966	up	1.32277	0.136227	down	241.223	251.007	189.54	227.257	33.0276	-0.118037	0.0525231	-0.177337	-0.0809503	0.119333	235.781	351.242	293.36	293.461	57.7308	0.0950055	0.517499	0.322342	0.311616	0.211451	258.806	209.435	225.049	231.096	25.235
755	A_84_P752579	AT1G66510	AAR2 protein family	1.03332	0.459672	down	1.07166	0.277423	down	1.06001	0.201693	down	1.17016	0.0319463	down	1.02517	0.639716	down	1.05164	0.444606	down	1.11939	0.219111	down	308.033	299.831	257.625	288.497	27.0478	0.0495176	0.123788	0.0802727	0.0845261	0.0373174	254.892	274.697	288.227	272.606	16.7656	0.0222864	-0.0222864	0.111715	0.0372384	0.0682407	228.532	254.577	271.988	251.699	21.8704
756	A_84_P858185	AT1G66510	AAR2 protein family	1.04931	0.924848	up	1.29391	0.031159	down	1.33792	0.0112726	down	1.2404	0.024453	down	1.03382	0.683077	down	1.45137	0.678141	down	1.00902	0.955698	up	474.017	391.749	355.554	407.107	60.7062	0.399588	0.237783	0.273282	0.303551	0.085043	287.517	295.421	840.422	474.454	316.963	-0.075736	-0.18914	1.38384	0.372988	0.877258	260.746	298.476	320.545	293.256	30.2392
757	A_84_P308633	AT5G05200	aarF domain-containing protein kinase	1.24382	0.0032694	up	1.37169	0.0142353	up	1.10767	0.161321	down	1.02618	0.750529	up	1.29919	0.032821	up	1.06046	0.43655	down	1.02887	0.871321	down	14506.3	12700.2	11548.3	12918.3	1491.04	-0.280368	-0.358996	-0.32081	-0.320058	0.0393197	14680.3	16958	15389.9	15676.1	1165.49	-0.0172052	0.0383511	-0.0369911	-0.00528177	0.0390607	15956.5	17713.1	15901.7	16523.8	1030.36
758	A_84_P816308	AT5G05200	aarF domain-containing protein kinase	1.18796	0.379049	up	1.2274	0.22952	up	1.1152	0.280447	down	1.11836	0.350081	down	1.28233	0.265254	up	1.03313	0.950608	down	1.07046	0.666256	down	813.047	586.345	468.573	622.655	175.084	0.0170808	-0.341306	-0.489419	-0.271215	0.260423	700.266	822.741	608.297	710.434	107.583	0.0476089	0.127617	-0.243407	-0.0227269	0.195256	682.232	735.011	674.216	697.153	33.0299
759	A_84_P22597	AT5G59550	ABA- and drought-induced RING-DUF1117 protein	2.90957	0.000740667	up	3.3979	0.00200748	up	4.63544	0.000779897	up	5.32507	0.000448911	up	1.5337	0.0305724	down	1.03878	0.817271	up	1.02182	0.940446	up	2033.16	1596.94	1427.07	1685.72	312.647	-1.38176	-1.61697	-1.60386	-1.5342	0.132178	4537.29	5039.48	4670.86	4749.21	260.101	0.0223141	0.0212307	-0.0237198	0.00660833	0.0262705	5911.29	4307.51	5843.18	5353.99	906.923
760	A_84_P820634	AT5G59550	ABA- and drought-induced RING-DUF1117 protein	2.99372	0.0041708	up	3.5728	0.00321401	up	4.35774	0.00145806	up	4.78589	0.000477551	up	1.17817	0.494279	up	1.71498	0.0606407	up	1.5782	0.0421554	up	136.367	100.185	76.3096	104.287	30.2381	-1.369	-1.70062	-1.918	-1.66254	0.276471	303.696	319.415	269.848	297.653	25.3302	0.0320954	-0.047626	-0.226276	-0.0806022	0.132305	364.035	284.219	376.135	341.463	49.9427
761	A_84_P252395	AT5G02240	ABA modulated tyrosine-phosphorylated protein	1.45379	0.0231456	up	1.73322	0.00563716	up	1.01677	0.946613	down	1.21288	0.235596	up	1.67419	0.0513915	up	1.13261	0.556375	up	1.17158	0.303746	up	15895.1	12640	13625.6	14053.6	1669.23	-0.625	-0.842384	-0.558699	-0.675361	0.148396	19934.4	21850	18071.8	19952.1	1889.15	-0.0523581	-0.0725121	-0.281766	-0.135546	0.127031	20804.3	23139.7	24234.6	22726.2	1752.14
762	A_84_P806917	AT5G02240	ABA modulated tyrosine-phosphorylated protein	1.55644	0.00096762	up	1.79048	0.000253413	up	1.08161	0.533377	up	1.21084	0.0753881	up	1.63687	0.0218625	up	1.1375	0.360297	up	1.10696	0.0994562	up	7547.83	6854.52	6330.31	6910.89	610.712	-0.749579	-0.775381	-0.7148	-0.746587	0.0304008	9834.74	11523.7	10196.6	10518.3	889.261	-0.121788	-0.045671	-0.157551	-0.108337	0.0571403	11393.4	11270.3	11983	11548.9	380.955
763	A_84_P537274	AT1G66600	ABA overly sensitive mutant 3	1.11227	0.723672	up	1.05309	0.907248	down	1.96255	0.0340255	up	1.67185	0.0700228	up	2.28767	0.0790766	down	1.29653	0.559629	down	1.29937	0.643519	down	78.7786	127.44	81.9092	96.0427	27.2362	-0.120637	0.686512	0.224147	0.26334	0.404999	113.849	80.4451	115.621	103.305	19.8171	0.656578	0.00300074	0.590959	0.416846	0.359899	123.184	48.6217	96.2266	89.3441	37.7547
764	A_84_P581801	AT1G51965	ABA Overly-Sensitive 5	2.14439	0.00281907	down	2.83501	0.000806358	down	2.80774	0.00728555	down	3.76223	0.000712417	down	2.03276	0.0119179	down	2.66157	0.048359	down	2.69759	0.00938902	down	605.873	643.374	479.035	576.094	86.1216	1.30582	1.50567	1.2555	1.35566	0.132321	223.862	294.364	268.919	262.382	35.7027	0.115381	0.357846	0.292056	0.255094	0.125387	186.762	178.075	201.688	188.842	11.9431
765	A_84_P80879	AT2G46510	ABA-inducible BHLH-type transcription factor	5.20988	0.00291941	up	4.1037	0.00416443	up	5.40539	0.00125921	up	4.28109	0.00117015	up	1.2669	0.491353	down	1.22108	0.148066	down	1.2144	0.0992111	down	5314.62	3065.67	2670.87	3683.72	1426.13	-1.44058	-2.12114	-2.14468	-1.90213	0.399887	17211.4	18716.2	17876.7	17934.8	754.082	0.50071	0.469107	0.467531	0.479116	0.0187179	13881	12530	14152.3	13521.1	869.009
766	A_84_P20385	AT3G56850	ABA-responsive element binding protein 3	1.46963	0.104776	down	1.47487	0.0775091	down	1.34583	0.0611695	down	1.29783	0.0796266	down	1.06262	0.811636	down	1.02764	0.956804	up	1.06944	0.502498	up	1256.21	1221.7	718.858	1065.59	300.774	0.594846	0.667865	0.0781107	0.44694	0.321496	678.124	784.985	611.029	691.379	87.7325	-0.048646	0.00994301	-0.286845	-0.108516	0.157191	675.055	610.196	683.316	656.189	40.0448
767	A_84_P808016	AT3G56850	ABA-responsive element binding protein 3	1.38945	0.100365	down	1.53314	0.0336759	down	1.27613	0.00820097	down	1.3543	0.00384399	down	1.05298	0.777964	down	1.03401	0.882424	up	1.07509	0.145839	up	803.978	695.007	468.254	655.746	171.271	0.604481	0.507556	0.11318	0.408406	0.260226	461.09	491.769	402.558	451.806	45.3241	0.0483375	-0.0112567	-0.235402	-0.066107	0.149611	380.786	384.387	406.014	390.396	13.6449
768	A_84_P15662	AT4G01660	ABC transporter 1	1.70666	0.00171816	up	1.56654	0.00834988	up	2.05543	0.00231262	up	1.37226	0.0119442	up	1.29735	0.0277395	down	1.07722	0.622814	down	1.48103	0.0595725	down	751.355	675.164	624.091	683.537	64.0439	-0.297132	-0.338187	-0.276307	-0.303875	0.0314863	1048.21	1136.84	1235.9	1140.32	93.8925	0.429191	0.393771	0.578934	0.467299	0.0982879	1057.63	847.974	1110.8	1005.47	138.958
769	A_84_P21738	AT3G28345	ABC transporter B family member 15	2.59395	0.0291111	down	5.9415	0.00819391	down	1.00312	0.998741	up	1.56515	0.603447	down	2.82676	0.339098	down	1.08636	0.9128	down	1.34293	0.579315	up	544.074	608.803	775.149	642.675	119.203	1.30072	1.5761	2.09996	1.65892	0.406004	298.728	205.539	224.21	242.825	49.3047	0.681715	-0.010232	0.179842	0.283775	0.35749	101.613	136.56	72.2074	103.46	32.216
770	A_84_P832213	AT3G28345	ABC transporter B family member 15	2.55676	0.0366616	down	5.48902	0.0059493	down	1.10035	0.916104	down	1.51598	0.505823	down	2.79065	0.232091	down	1.20101	0.682403	down	1.29747	0.443828	up	225.405	230.159	325.991	260.518	56.751	1.38645	1.52976	2.20733	1.70785	0.438458	124.266	82.9155	91.9019	99.6945	21.7489	0.773329	0.0370812	0.250173	0.353528	0.378849	36.6679	55.6578	41.0131	44.4463	9.94959
771	A_84_P835353	AT3G28345	ABC transporter B family member 15	2.84862	0.0191775	down	5.08974	0.00397163	down	1.4065	0.602315	down	1.8033	0.357185	down	2.61394	0.241792	down	1.29062	0.558291	down	1.07977	0.887716	up	44.9278	55.6252	59.3114	53.2881	7.4712	1.51013	1.93146	2.19939	1.88033	0.347467	19.9627	14.1627	21.2248	18.4501	3.76621	0.585791	-0.0619445	0.586348	0.370065	0.374131	9.63072	11.5529	8.27008	9.8179	1.64939
772	A_84_P93219	AT3G28415	ABC transporter B family member 22	1.1122	0.482418	up	1.67252	0.0382265	up	1.02206	0.980604	down	1.31364	0.534781	up	1.39506	0.431772	up	1.22725	0.767988	up	1.09572	0.873151	up	4.37415	3.9871	4.3357	4.23232	0.213237	-0.531413	-0.551876	-0.255588	-0.446292	0.165472	3.82307	5.66367	4.49606	4.66093	0.931309	-0.479719	-0.0652428	-0.333682	-0.292881	0.210229	7.93343	6.4486	5.66004	6.68069	1.15433
773	A_84_P13307	AT1G54350	ABC transporter family protein	1.18757	0.0285335	up	1.08153	0.501695	down	1.04126	0.531687	down	1.17207	0.198045	down	1.317	0.0317075	up	1.06505	0.505101	up	1.21525	0.338496	up	6586.82	6041.95	5780.42	6136.4	411.409	-0.244944	-0.256307	-0.144786	-0.215345	0.0613699	6810.04	7830.38	6761.51	7133.98	603.588	0.0491037	0.0979948	-0.0491037	0.0326649	0.0749144	5013.75	6024.85	4927.37	5321.99	610.225
774	A_84_P15768	AT4G33460	ABC transporter family protein	1.54275	0.0106398	down	1.77262	0.00563572	down	1.72765	0.0201658	down	1.83852	0.00569893	down	1.10612	0.525954	up	1.01242	0.999966	down	1.06646	0.594874	up	1550.27	1668.91	1268.28	1495.82	205.789	0.486288	0.705877	0.485208	0.559125	0.127093	812.883	1032.47	996.438	947.264	117.764	-0.199149	-0.00669384	0.00669384	-0.066383	0.115173	861.495	721.267	776.044	786.269	70.671
775	A_84_P19765	AT5G60790	ABC transporter family protein	7.19595	0.000984117	up	4.39157	0.00179796	up	10.2934	0.000813726	up	8.72737	0.00047112	up	1.12497	0.538796	down	1.27154	0.351122	up	1.76654	0.0498217	up	2440.83	2716.92	1712.02	2289.92	519.171	-2.51187	-2.24407	-2.73498	-2.49697	0.245797	16130.9	17475.4	14044	15883.4	1729.06	0.458475	0.421451	0.170712	0.350212	0.156551	10417.3	8183.1	9232.76	9277.73	1117.79
776	A_84_P22462	AT5G09930	ABC transporter family protein	17.3468	0.00196047	up	8.52027	0.00292865	up	24.2718	0.00369511	up	14.5939	0.00455453	up	1.96877	0.348946	up	2.75472	0.0253352	up	3.37218	0.000868382	up	5.23364	9.90033	7.12972	7.42123	2.34696	-4.08832	-3.05546	-3.35373	-3.49917	0.531571	121.373	146.338	101.6	123.104	22.4188	0.69313	0.810458	0.348698	0.617428	0.240007	58.8847	54.4438	58.3388	57.2224	2.42178
777	A_84_P814961	AT5G60790	ABC transporter family protein	6.59654	0.00134806	up	4.6157	0.00037667	up	9.24593	0.00160814	up	8.86883	0.000287268	up	1.50229	0.0371877	down	1.07181	0.945166	down	1.27901	0.0355431	up	7210.55	6165.59	5065.67	6147.27	1072.56	-2.19665	-2.30932	-2.41745	-2.30781	0.110405	45187.6	42571.1	31447.3	39735.3	7295.91	0.697057	0.45848	0.0861759	0.413904	0.30787	26708	24401.9	27813.1	26307.7	1740.48
778	A_84_P17328	AT2G39350	ABC transporter G family member 1	34.04	0.000459179	up	68.9531	0.000222412	up	17.9034	0.00103525	up	23.3935	0.000578925	up	2.10278	0.0421539	up	1.10596	0.821785	up	1.40173	0.105921	down	278.685	247.778	259.516	261.993	15.6016	-5.19471	-5.25109	-5.00896	-5.15158	0.126696	10454.1	7931.74	7976.98	8787.62	1443.42	0.280552	-0.270337	-0.197495	-0.0624264	0.299253	15723.3	18273.6	16736.2	16911	1284.07
779	A_84_P20908	AT1G53270	ABC transporter G family member 10	1.1616	0.829547	up	1.11885	0.742971	up	1.29822	0.723414	up	1.29957	0.760941	up	1.30326	0.723052	down	1.1661	0.964786	down	1.12202	0.931555	down	11.3171	9.32388	17.5202	12.7204	4.27454	-0.269488	-0.435783	0.649592	-0.0185598	0.58458	30.7392	11.549	7.63816	16.6421	12.364	1.41806	-0.146785	-0.678616	0.197551	1.08992	12.2034	14.7748	11.7546	12.9109	1.62971
780	A_84_P18915	AT1G51460	ABC transporter G family member 13	1.76859	0.112231	up	1.93885	0.0392382	up	1.24287	0.502539	down	1.35591	0.142763	down	1.01131	0.9764	down	2.223	0.161816	down	2.65862	0.0122922	down	167.036	210.999	243.575	207.203	38.4102	-0.447578	0.00269794	0.385189	-0.019897	0.416843	272.518	349.737	466.29	362.848	97.5492	0.504578	0.711967	1.19156	0.802703	0.352367	340.053	369.026	408.105	372.394	34.1507
781	A_84_P14601	AT3G21090	ABC transporter G family member 15	1.44869	0.0263153	down	1.01112	0.935599	up	1.19151	0.444284	down	1.55758	0.0498367	up	1.3806	0.212112	down	1.13551	0.629876	down	1.11579	0.502213	up	293.711	285.362	303.199	294.091	8.9246	0.0919521	0.163553	0.426386	0.227297	0.176093	202.769	196.736	196.075	198.526	3.68882	-0.196645	-0.392746	-0.332968	-0.307453	0.10051	241.5	283.134	314.46	279.698	36.601
782	A_84_P825471	AT3G21090	ABC transporter G family member 15	1.76239	0.0449871	down	1.22281	0.400126	down	1.35388	0.357281	up	1.42193	0.28273	up	1.19893	0.602844	up	2.86071	0.0545892	up	2.08464	0.0945217	up	150.641	202.518	192.913	182.024	27.5995	-0.592769	-0.0526328	0.0526328	-0.19759	0.346259	106.881	100.387	93.7723	100.347	6.55432	-0.841918	-1.08488	-1.11858	-1.01512	0.150944	121.114	122.025	178.266	140.468	32.7368
783	A_84_P21294	AT3G55090	ABC transporter G family member 16	1.4565	0.641058	up	3.83491	0.123945	up	1.26546	0.790821	up	2.83019	0.0894148	up	1.48428	0.673097	down	1.70835	0.674048	down	2.0112	0.276245	down	31.1597	10.1159	4.04496	15.1068	14.2297	1.10528	-0.404581	-1.55165	-0.28365	1.33258	22.9701	14.529	11.0466	16.1819	6.13118	0.911315	0.0979719	-0.23273	0.258852	0.588746	49.9873	35.1879	33.4615	39.5456	9.08395
784	A_84_P836433	AT3G55090	ABC transporter G family member 16	1.91735	0.00200587	down	1.23338	0.450494	down	1.49077	0.300724	down	1.38283	0.440131	down	1.06106	0.633376	up	1.36468	0.595589	up	1.05665	0.952576	down	8.75509	9.38958	7.24073	8.4618	1.10404	0.00517654	0.219318	0.0197544	0.0814164	0.119649	3.95077	4.73927	4.22065	4.30356	0.400732	-0.896845	-0.786843	-0.889403	-0.857697	0.061474	8.07071	7.17197	4.48608	6.57625	1.86509
785	A_84_P22240	AT3G55100	ABC transporter G family member 17	20.7014	0.0052255	up	7.19818	0.0122253	up	9.28095	0.0370689	up	2.60216	0.261793	up	2.434	0.417048	down	5.4291	0.0717353	down	6.73302	0.043239	down	51.5674	29.6867	16.8061	32.6868	17.5738	-0.483995	-1.16744	-1.8129	-1.15478	0.664544	339.846	768.873	817.434	642.051	262.841	2.48232	3.50766	3.66065	3.21688	0.640726	295.585	163.231	162.784	207.2	76.5439
786	A_84_P784387	AT3G55100	ABC transporter G family member 17	1.16135	0.586467	up	1.05868	0.863383	up	1.21902	0.385242	up	1.34947	0.239744	up	1.07382	0.828539	down	1.02302	0.999966	down	1.18705	0.68891	up	3.9935	6.16949	3.9418	4.7016	1.27149	-0.46139	0.279308	-0.191628	-0.12457	0.374875	6.36649	5.07862	4.40285	5.28265	0.997591	0.457417	-0.0211716	-0.162532	0.0912377	0.324901	3.21672	5.89464	4.97444	4.69526	1.36061
787	A_84_P23186	AT3G55110	ABC transporter G family member 18	6.40984	0.00135835	up	2.63132	0.00573256	up	2.07246	0.0246578	up	1.21087	0.374607	down	1.5802	0.206181	up	1.95726	0.0360127	down	2.01633	0.0180258	down	2786.06	1775.78	1861.34	2141.06	560.226	-0.890587	-1.42716	-1.18391	-1.16722	0.268677	10811.7	14385.4	14592.1	13263.1	2125.44	1.31168	1.57116	1.65637	1.51307	0.17954	5791.2	4663.52	5084.71	5179.81	569.825
788	A_84_P830787	AT3G55110	ABC transporter G family member 18	5.84062	0.00333565	up	2.68789	0.0238913	up	1.36385	0.653725	down	1.1098	0.881853	down	1.49331	0.588405	up	5.3343	0.0187121	down	1.9976	0.264163	down	3.83256	4.04835	5.52516	4.46869	0.921266	-0.770058	-0.577827	0.0462122	-0.433891	0.426746	22.317	25.1297	28.5005	25.3158	3.09596	2.01767	2.03639	2.28263	2.11223	0.147864	11.2827	8.48009	14.2415	11.3348	2.88107
789	A_84_P10697	AT2G37360	ABC transporter G family member 2	1.02868	0.922145	down	1.29337	0.475553	down	1.09304	0.77213	down	1.18772	0.688199	down	1.0806	0.8504	up	1.01697	0.999966	up	1.17672	0.822956	up	50.0945	52.1927	24.3086	42.1986	15.5286	0.191034	0.363433	-0.563584	-0.00303903	0.49304	37.8457	40.2141	35.9015	37.9871	2.15977	0.0324774	-0.0324769	-0.131496	-0.043832	0.0825745	37.8502	29.4859	21.5441	29.6267	8.15395
790	A_84_P829399	AT2G37360	ABC transporter G family member 2	1.5851	0.316047	down	2.01197	0.0942281	down	1.35831	0.511539	down	1.05096	0.892908	down	1.15075	0.73847	down	1.01409	0.999966	up	1.66362	0.30027	up	9.65647	16.9167	7.82985	11.4677	4.80656	0.136029	1.05811	0.122082	0.438741	0.536436	9.51944	6.43651	4.90502	6.95366	2.35028	0.361374	-0.355751	-0.683132	-0.225836	0.534235	3.84226	5.98942	5.5857	5.13912	1.14111
791	A_84_P16557	AT3G53510	ABC transporter G family member 20	1.22722	0.720379	up	1.35016	0.0552059	up	1.23355	0.655325	down	1.19067	0.710943	down	1.00781	0.987186	up	1.50212	0.713746	down	1.59514	0.256886	down	44.3934	32.1428	37.238	37.9247	6.1541	-0.0206923	-0.373338	0.0143027	-0.126576	0.214418	74.2583	59.7599	20.7106	51.5763	27.696	0.96748	0.501578	-0.962593	0.168822	1.00714	45.1009	47.5213	49.945	47.5224	2.42203
792	A_84_P834475	AT3G53510	ABC transporter G family member 20	1.17854	0.755378	down	1.20028	0.743641	down	1.39043	0.614619	down	1.146	0.816525	down	1.17502	0.867677	up	1.00406	0.999966	down	1.23068	0.617379	up	3.55096	11.095	3.60509	6.08369	4.34003	-0.448542	1.30829	-0.138153	0.240533	0.93764	4.52201	4.57256	3.927	4.34052	0.359009	0.146175	0.00968647	-0.145249	0.00353749	0.14581	3.01858	5.19022	4.2912	4.16667	1.09116
793	A_84_P12722	AT3G25620	ABC transporter G family member 21	1.20551	0.278314	up	2.16236	0.00969025	up	2.95225	0.0396312	up	2.93236	0.0338877	up	2.04622	0.202989	down	1.19683	0.337203	up	1.50891	0.044012	down	728.449	818.92	853.167	800.179	64.4365	-0.646961	-0.364863	-0.130398	-0.380741	0.258647	964.641	990.034	873.684	942.786	61.1764	0.00416756	-0.110873	-0.226603	-0.111103	0.115385	1799.58	1427.87	1639.16	1622.2	186.434
794	A_84_P786806	AT3G25620	ABC transporter G family member 21	1.14158	0.445079	up	2.50028	0.010841	up	2.44591	0.0729764	up	2.58461	0.0593783	up	1.839	0.292678	down	1.16507	0.276051	up	1.779	0.0613684	down	663.839	606.002	758.814	676.218	77.1543	-0.493217	-0.511525	-0.0117412	-0.338828	0.283413	746.826	815.655	697.666	753.382	59.2669	-0.077313	-0.102654	-0.263439	-0.147802	0.100943	1371.48	1846.71	1541.96	1586.72	240.755
795	A_84_P62700	AT5G06530	ABC transporter G family member 22	4.24949	0.000975016	up	2.78668	0.0016672	up	9.32839	0.000535909	up	10.7495	0.000311318	up	3.92058	0.00834437	down	1.786	0.0203892	down	1.01637	0.912371	down	7185.31	7946.76	5515.82	6882.63	1243.42	-1.39711	-1.1386	-1.49003	-1.34191	0.182103	26605.7	32174	26421.8	28400.5	3269.24	0.737463	0.859097	0.639568	0.745376	0.109978	17394.9	16282.1	19696.7	17791.2	1741.48
796	A_84_P817997	AT5G06530	ABC transporter G family member 22	4.18079	0.000531986	up	2.71738	0.000972589	up	8.65506	0.000618378	up	10.3618	0.000375155	up	3.90187	0.00747855	down	1.88478	0.00961771	down	1.02327	0.819315	down	7689.78	8465.77	6512.01	7555.85	983.743	-1.37339	-1.12149	-1.32467	-1.27318	0.13361	29533.5	33477.3	29321.8	30777.5	2340.45	0.81391	0.842215	0.715645	0.79059	0.0664292	18585.4	17902.7	20925.5	19137.9	1585.33
797	A_84_P286080	AT5G19410	ABC transporter G family member 23	1.03159	0.943841	up	1.33698	0.36542	up	1.26658	0.862783	down	1.15582	0.858465	down	1.12925	0.872781	up	1.15705	0.99111	down	1.36844	0.730747	down	9.52887	5.97364	5.69507	7.06586	2.13757	0.237185	-0.323307	-0.216842	-0.100988	0.297665	9.3936	8.80622	4.02597	7.4086	2.94413	0.462524	0.216842	-0.84771	-0.0561147	0.69646	5.78388	9.31816	11.7658	8.95595	3.00737
798	A_84_P14620	AT3G52310	ABC transporter G family member 27	2.2823	0.0259721	up	4.64069	0.00413711	up	8.82665	0.0142557	up	24.7114	0.00508561	up	11.1132	0.0413325	down	2.87354	0.00882918	down	2.08702	0.0559504	down	68.4431	82.3281	101.025	83.9319	16.3499	-1.01813	-0.63845	-0.167839	-0.60814	0.425956	157.417	212.788	189.065	186.423	27.7801	0.429446	0.711748	0.605847	0.582347	0.142611	345.249	377.523	357.273	360.015	16.3112
799	A_84_P15981	AT5G60740	ABC transporter G family member 28	1.02128	0.927718	up	1.19021	0.59061	up	1.01266	0.981811	down	1.23207	0.274195	up	1.05439	0.870313	up	1.01952	0.999966	up	1.09148	0.856915	up	4.62198	3.87834	5.48804	4.66279	0.805623	-0.274654	-0.414523	0.261688	-0.142496	0.356952	3.89317	5.55229	4.53663	4.6607	0.836488	-0.276256	0.0833549	-0.143469	-0.112123	0.181843	3.47206	6.44404	6.06791	5.328	1.61826
800	A_84_P842055	AT5G60740	ABC transporter G family member 28	1.06564	0.675707	up	5.68417	0.411214	up	1.02797	0.95434	down	2.03315	0.378624	up	1.11761	0.635664	up	1.02024	0.999966	up	2.50154	0.795319	down	4.52605	3.86562	4.49522	4.29563	0.372719	-0.206566	-0.320916	0.0721359	-0.151782	0.202172	3.83402	5.42854	4.27924	4.51393	0.822757	-0.199995	0.149182	-0.129389	-0.0600672	0.184622	3.46229	6.66299	512.485	174.203	292.965
801	A_84_P18241	AT2G28070	ABC transporter G family member 3	2.4783	0.00307183	down	2.62183	0.0032371	down	2.42537	0.0144464	down	2.37217	0.00230858	down	1.07898	0.629336	down	1.05594	0.945949	down	1.02434	0.919974	up	2440.84	2271.6	2430.28	2380.91	94.8052	1.12329	1.13282	1.40559	1.22057	0.160308	796.713	1102.21	943.385	947.436	152.789	-0.245994	0.069747	-0.0900965	-0.088781	0.157874	745.74	949.672	864.122	853.178	102.406
802	A_84_P11008	AT4G25750	ABC transporter G family member 4	1.38727	0.143247	up	1.34572	0.26955	down	1.6485	0.462086	up	1.27887	0.632116	up	1.03625	0.957105	down	1.14674	0.891011	up	1.6608	0.127469	up	83.6552	112.198	94.7764	96.8764	14.3866	-0.545213	-0.00849533	-0.0765762	-0.210095	0.29221	107.02	154.685	134.255	131.987	23.9133	0.0561066	0.435031	0.295316	0.262151	0.191627	74.5731	76.0668	52.6694	67.7698	13.0986
803	A_84_P94319	AT4G15236	ABC transporter G family member 43	3.40774	0.0229798	down	3.30797	0.0136619	down	1.17646	0.716759	down	1.75431	0.195803	down	2.4025	0.0707212	down	1.20567	0.849229	up	1.27411	0.669446	down	189.933	172.984	107.793	156.903	43.367	1.81978	1.79813	1.29111	1.63634	0.299173	29.0334	43.1277	66.8848	46.3487	19.1301	-0.643956	-0.225582	0.472118	-0.132473	0.563832	45.3437	30.0107	58.8488	44.7344	14.4287
804	A_84_P14489	AT2G13610	ABC transporter G family member 5	1.13921	0.160558	down	1.12837	0.355213	up	1.46061	0.288129	up	2.32588	0.0245625	up	1.55486	0.227342	down	1.07015	0.907589	up	1.3257	0.129967	up	2319.17	2031.52	2031.31	2127.33	166.137	0.049408	-0.0284405	0.146772	0.0559133	0.0877874	1661.75	1811.54	2012.3	1828.53	175.893	-0.185535	-0.213548	0.00271988	-0.132121	0.117613	1884.09	2478	2410.47	2257.52	325.161
805	A_84_P23420	AT5G13580	ABC transporter G family member 6	2.4976	0.0611169	up	3.82928	0.00842777	up	2.19944	0.0899069	up	4.23982	0.0109622	up	1.01993	0.968353	up	1.11337	0.936488	down	1.12927	0.674209	up	33.3667	37.7287	51.8886	40.9947	9.68323	-1.5422	-1.25174	-0.616628	-1.13686	0.47336	131.88	102.162	70.6884	101.577	30.6002	0.686514	0.165611	-0.301062	0.183688	0.494036	126.11	143.135	166.318	145.187	20.1825
806	A_84_P12610	AT2G01320	ABC transporter G family member 7	1.43635	0.00983397	down	1.59454	0.0123508	down	1.44374	0.00193784	down	1.37293	0.0083546	down	1.03267	0.683588	up	1.02738	0.820479	up	1.19935	0.229344	up	8979.06	7167.56	6544.98	7563.87	1264.51	0.555795	0.343915	0.388184	0.429298	0.111763	4791.11	5705.5	4866.17	5120.93	507.643	-0.104443	-0.0049777	-0.169907	-0.0931093	0.0830468	3857.33	4747.23	4644.08	4416.22	486.746
807	A_84_P14060	AT5G52860	ABC transporter G family member 8	2.98183	0.0011367	up	2.58744	0.00164299	up	5.31133	0.0316635	up	5.02505	0.0306578	up	2.32443	0.232446	down	1.30496	0.423299	down	1.19687	0.48049	down	224.877	177.8	185.773	196.15	25.1957	-1.05855	-1.28423	-1.04559	-1.12946	0.134196	525.4	652.028	537.946	571.791	69.7696	0.411693	0.570684	0.35785	0.446742	0.110662	514.286	426.344	480.315	473.648	44.3483
808	A_84_P12906	AT4G27420	ABC transporter G family member 9	1.1325	0.472863	up	1.25333	0.361892	up	1.02397	0.953597	up	1.09886	0.604395	up	1.15224	0.543403	up	1.04183	0.990581	up	1.01023	0.983806	up	3.50334	3.18036	3.57562	3.41977	0.210465	-0.332872	-0.359209	-0.0148439	-0.235642	0.191669	2.97767	4.55161	3.99548	3.84159	0.798175	-0.321453	0.138213	0.014843	-0.0561323	0.23791	2.99774	5.10938	4.19149	4.09954	1.05882
809	A_84_P13343	AT1G53390	ABC transporter G-24	2.09231	0.000952531	down	3.14648	0.000446315	down	1.62313	0.00554561	down	3.10893	0.000507047	down	1.48769	0.0108556	down	1.1541	0.343236	down	1.46994	0.0332088	down	4246.66	3907.93	3471.03	3875.21	388.851	1.15561	1.14889	1.15321	1.15257	0.00340649	1636.9	1817.88	1977.78	1810.85	170.55	0.0262079	0.0249729	0.211237	0.0874726	0.107185	1157.65	1025.72	1274.66	1152.68	124.545
810	A_84_P833897	AT1G53390	ABC transporter G-24	2.0831	0.039432	down	2.92723	0.0224062	down	3.51721	0.340788	down	5.66606	0.188179	down	1.56174	0.757031	up	1.08113	0.908662	down	1.23941	0.574618	down	75.7879	72.1115	88.2606	78.72	8.46439	0.879108	0.920573	1.38747	1.06238	0.282297	32.9845	30.9233	48.9587	37.6222	9.87168	-0.0751066	-0.320726	0.406782	0.00364971	0.370093	36.5621	19.0822	22.5612	26.0685	9.25271
811	A_84_P10413	AT1G03905	ABC transporter I family member 19	1.16219	0.347344	up	1.2916	0.0847676	up	1.33035	0.120948	up	1.60352	0.0279082	up	1.24402	0.381966	down	1.08677	0.676786	down	1.00203	0.987801	down	346.625	407.23	371.355	375.07	30.4726	-0.399655	-0.0539866	-0.011672	-0.155105	0.212841	368.916	432.071	483.092	428.026	57.1949	-0.0637741	0.011672	0.237339	0.0617456	0.156677	469.811	420.246	468.242	452.766	28.1743
812	A_84_P15747	AT4G28630	ABC transporter of the mitochondrion 1	1.72466	0.00133245	down	2.11895	0.00075418	down	2.02315	0.00236434	down	2.27696	0.00312998	down	1.02498	0.690646	up	1.14448	0.316167	down	1.04838	0.78878	down	369.45	336.251	276.319	327.34	47.2007	0.89866	0.876021	0.768179	0.84762	0.0697227	166.402	201.755	186.518	184.892	17.7323	-0.00607944	0.119321	0.0706713	0.0613043	0.0632229	148.192	132.841	150.014	143.683	9.4328
813	A_84_P14801	AT4G28620	ABC transporter of the mitochondrion 2	1.21814	0.594531	up	1.31853	0.53576	down	1.48819	0.453894	up	2.27206	0.11559	up	1.58451	0.483027	down	1.29698	0.697365	down	1.89067	0.268465	up	9.41011	16.4426	6.58321	10.812	5.07696	-0.273677	0.644676	-0.500534	-0.0431784	0.606402	13.8226	12.5427	9.93802	12.1011	1.97958	0.527033	0.23432	-0.0368562	0.241499	0.282013	5.0137	6.32184	11.4749	7.60349	3.41597
814	A_84_P23612	AT5G58270	ABC transporter of the mitochondrion 3	1.21079	0.0170369	up	1.41323	0.0056729	up	1.10818	0.178266	up	1.28658	0.0059849	up	1.29701	0.0417453	up	1.18709	0.12183	up	1.18077	0.0628015	up	7990.04	7907.74	7377.48	7758.42	332.457	-0.507234	-0.408967	-0.333744	-0.416648	0.0869999	8558.59	9794.1	9237.16	9196.61	618.753	-0.162098	-0.120085	-0.139912	-0.140699	0.0210176	10528.2	10069.7	10157.7	10251.9	243.344
815	A_84_P230389	AT3G21080	ABC transporter-like protein	3.36543	0.053655	down	2.52901	0.123656	down	1.60941	0.122795	down	2.13119	0.0808298	down	3.48972	0.117662	down	1.66885	0.197463	down	2.94078	0.0973071	down	238.443	647.065	452.143	445.884	204.383	0.936574	2.49004	2.14827	1.8583	0.816322	97.0576	117.746	149.866	121.556	26.6094	-0.114192	0.012042	0.424675	0.107509	0.281833	163.553	101.934	211.741	159.076	55.0403
816	A_84_P11361	AT1G61640	ABC1 domain-containing kinase	1.03847	0.738616	up	1.70947	0.00286233	down	1.47252	0.0407232	up	1.03591	0.957118	down	1.4491	0.0907815	down	1.02196	0.98839	down	1.13878	0.919631	up	584.156	546.8	455.471	528.809	66.2017	0.0903153	0.108178	0.0198865	0.0727932	0.0466809	478.728	507.256	627.878	537.954	79.1722	0.0491338	-0.0198865	0.352522	0.127257	0.198115	292.584	252.922	322.12	289.209	34.7222
817	A_84_P13985	AT5G24810	ABC1 family protein	2.18581	0.0105332	up	1.72773	0.0336785	up	3.23266	0.00298629	up	1.87015	0.00288806	up	1.27096	0.114145	down	1.16363	0.687326	up	1.17417	0.504612	down	3124.87	3511.74	2638.5	3091.71	437.563	-0.741173	-0.459582	-0.696688	-0.632481	0.151378	6032.66	5824.19	8053.71	6636.85	1231.45	0.453787	0.250524	0.782757	0.49569	0.268579	5624.51	3787.36	5737.72	5049.86	1094.82
818	A_84_P176954	AT3G07700	ABC1 kinase	3.21691	0.0029515	up	5.56886	0.000888962	up	3.581	0.0014896	up	4.30476	0.000457879	up	1.00131	0.994056	up	1.11464	0.680413	up	1.29196	0.0762064	down	7704.61	7257.43	5000.17	6654.07	1449.66	-1.69745	-1.6705	-2.03263	-1.80019	0.201744	20622.1	23931	17649.3	20734.2	3142.35	-0.0310826	0.0310826	-0.343549	-0.114516	0.200769	37269.8	30958.8	34252.9	34160.5	3156.51
819	A_84_P818681	AT3G07700	ABC1 kinase	3.17085	0.000833327	up	5.61806	0.000254258	up	3.41044	0.00199695	up	4.06661	0.00195644	up	1.06862	0.634361	up	1.14937	0.41054	up	1.2928	0.155925	down	12126.1	10306.4	8814.9	10415.8	1658.3	-1.671	-1.79237	-1.84254	-1.76864	0.0881961	32064.7	35251.5	29077.4	32131.2	3087.55	-0.0221682	-0.0379972	-0.251143	-0.10377	0.127875	51804.3	52833.6	58418.7	54352.2	3559.14
820	A_84_P85639	AT3G24190	ABC1 protein kinase 6	2.48657	0.00409963	up	1.79297	0.0120608	up	1.85928	0.00592956	up	1.5042	0.0145584	up	1.44977	0.0795577	up	1.08404	0.735377	up	1.21628	0.235909	up	2630.46	2905.44	2076.99	2537.63	421.957	-1.09444	-0.837797	-1.1467	-1.02631	0.165338	5609.84	7431.56	5478.2	6173.2	1091.75	0.244166	0.497344	0.122019	0.287843	0.191437	4314.48	4536.25	3826.44	4225.72	363.134
821	A_84_P11979	AT4G31390	ABC1-like kinase related to chlorophyll degradation and oxidative stress 1	1.85496	0.00418223	up	1.1622	0.234686	up	1.36371	0.065968	up	1.02745	0.817316	up	1.6662	0.0387189	up	1.22494	0.293796	up	1.47301	0.0749908	up	2172.48	2320.16	1737.4	2076.68	302.961	-0.798815	-0.590727	-0.832661	-0.740735	0.131008	3367.24	4303.25	3609.88	3760.12	485.757	0.0793748	0.28071	0.0918717	0.150652	0.112806	2487.28	2168.17	2086.52	2247.32	211.78
822	A_84_P10473	AT1G59870	ABC-2 and Plant PDR ABC-type transporter family protein	1.31131	0.145816	down	1.99898	0.0410091	down	1.2886	0.121157	up	1.81829	0.0354095	down	1.62994	0.0751615	down	1.0367	0.955298	up	1.48261	0.300713	down	43610.7	31356.3	34427.2	36464.7	6376.25	0.657639	0.294913	0.605071	0.519207	0.196015	24161.8	25216.6	32068.4	27149	4292.9	0.0516515	-0.0392308	0.372185	0.128202	0.216127	18442.6	11862.9	22049.5	17451.7	5165.08
823	A_84_P18824	AT5G61730	ABC2 homolog 11	1.2889	0.681179	up	1.54368	0.10797	down	1.15232	0.657295	down	1.17305	0.683863	down	1.30806	0.45425	up	1.13544	0.981616	down	1.72133	0.260664	up	28.8809	22.9025	24.5316	25.4384	3.09059	0.108404	-0.113	0.161496	0.0523	0.145595	18.8524	22.2498	77.5123	39.5382	32.9304	-0.260999	-0.174479	1.69079	0.418437	1.10274	14.4952	19.8733	12.5337	15.6341	3.80001
824	A_84_P23389	AT5G03910	ABC2 homolog 12	1.06225	0.357934	down	1.13076	0.124853	down	1.06706	0.320272	down	1.01663	0.87782	down	1.02897	0.635664	up	1.02433	0.893469	up	1.14448	0.378397	up	8085.38	7544.23	7091.56	7573.73	497.564	-0.000696182	0.0125656	0.0986557	0.0368417	0.0539416	7064.87	7246.14	6597.16	6969.39	334.857	0.0506163	-0.065362	-0.136091	-0.050279	0.0942632	6065.95	6604.09	6113.09	6261.04	298.019
825	A_84_P14108	AT5G64940	ABC2 homolog 13	1.96163	0.00760862	up	1.07237	0.411243	up	1.6013	0.00811165	up	1.07068	0.231629	up	1.53447	0.0373076	up	1.2526	0.303135	up	1.53205	0.00939222	up	1855.48	2076.3	1762.73	1898.17	161.084	-0.855479	-0.580057	-0.640899	-0.692145	0.144686	3302.22	4414.8	3290.44	3669.15	645.777	0.222129	0.488514	0.129082	0.279909	0.186552	1963.67	1809.66	1928.97	1900.77	80.7846
826	A_84_P814395	AT5G64940	ABC2 homolog 13	2.09073	0.00935644	up	1.3177	0.0597782	down	1.30024	0.0822331	up	1.5326	0.00721802	down	1.60645	0.0497572	up	1.00094	0.999966	down	1.38119	0.0451641	up	397.743	487.582	369.806	418.377	61.5399	-0.60749	-0.200476	-0.423993	-0.410653	0.203835	695.833	1000.73	880.82	859.127	153.6	0.445381	0.81709	0.697597	0.653356	0.189763	302.469	282.211	300.569	295.083	11.1881
827	A_84_P19770	AT5G61740	ABC2 homolog 14	2.61466	0.0139417	down	3.03982	0.00734527	down	2.98872	0.00524415	down	3.65555	0.00534628	down	1.22211	0.52634	down	1.39695	0.259901	down	1.46965	0.185486	down	380.825	214.229	236.44	277.165	90.4568	1.88315	1.16638	1.48406	1.51119	0.359155	86.683	97.1805	119.883	101.249	16.9696	-0.00619555	0.00619555	0.373716	0.124572	0.215854	78.9296	72.8703	97.7266	83.1755	12.9607
828	A_84_P16932	AT5G61690	ABC2 homolog 15	1.09702	0.68198	up	1.20636	0.452017	up	1.00224	0.998741	up	1.33601	0.564988	down	1.54345	0.509625	up	1.41009	0.573261	up	1.04422	0.92325	down	3.6925	3.69673	4.45225	3.94716	0.437425	-0.494211	-0.379357	0.0642881	-0.26976	0.294939	3.23056	5.26406	4.41521	4.30328	1.02136	-0.441058	0.110805	-0.0782509	-0.136168	0.280453	3.38056	5.41221	4.77312	4.52196	1.03885
829	A_84_P17878	AT5G61700	ABC2 homolog 16	1.18641	0.342975	up	1.23537	0.440417	up	1.00728	0.989918	down	1.06428	0.767336	up	1.11414	0.64385	up	1.07262	0.943059	down	1.04183	0.943533	down	5.01814	4.14697	4.92145	4.69552	0.477509	-0.19979	-0.361679	0.0607052	-0.166921	0.213102	4.38071	5.92708	6.16422	5.49067	0.968539	-0.149812	0.13382	0.255053	0.0796868	0.20779	3.74334	6.78785	6.2199	5.5837	1.6189
830	A_84_P253045	AT3G47740	ABC2 homolog 2	1.23855	0.759576	up	1.31695	0.466402	up	1.16742	0.345288	up	1.82934	0.293227	up	1.13167	0.79102	down	1.20062	0.925199	down	1.22745	0.808832	up	3.59568	7.73132	3.5858	4.97093	2.39057	-0.61093	0.606722	-0.326339	-0.110182	0.636955	3.08638	13.923	4.12444	7.04462	5.97945	-0.585313	1.43564	-0.254923	0.198469	1.08408	4.73679	5.26708	7.46956	5.82448	1.44915
831	A_84_P838660	AT3G47740	ABC2 homolog 2	1.03132	0.921878	up	1.23267	0.586785	up	1.67547	0.148351	up	1.47212	0.285122	up	1.03756	0.929873	down	1.56578	0.353553	up	1.15102	0.835689	up	12.5472	18.9374	11.9419	14.4755	3.87599	-0.508081	0.199	-0.290853	-0.199978	0.362194	10.9731	20.6693	12.8424	14.8283	5.14407	-0.455505	0.30548	-0.31645	-0.155492	0.405223	26.4375	12.4675	13.1979	17.3676	7.8632
832	A_84_P187034	AT3G47760	ABC2 homolog 4	1.44019	0.366979	up	1.2328	0.708634	up	1.01871	0.964874	up	2.18856	0.0194606	up	1.34001	0.535257	down	1.89442	0.183562	down	1.32483	0.689728	up	4.65095	9.51491	6.62263	6.9295	2.44645	-0.72076	0.425107	0.0776825	-0.0726571	0.587541	6.91294	10.4887	11.2989	9.56686	2.33379	0.0969791	0.545918	0.717904	0.4536	0.320591	4.81558	14.4136	6.47518	8.56811	5.12989
833	A_84_P23154	AT3G47770	ABC2 homolog 5	1.15631	0.399927	up	1.28816	0.30777	up	1.03451	0.923305	up	1.10909	0.548356	up	1.11394	0.576971	up	1.00341	0.999966	down	1.04266	0.932858	down	4.07222	3.93789	4.05426	4.02146	0.072926	-0.293258	-0.228448	-0.0110703	-0.177592	0.147808	3.65217	5.71488	4.50669	4.62458	1.0364	-0.204354	0.28909	0.0110712	0.0319357	0.247383	3.53477	6.02608	5.33996	4.96694	1.28686
834	A_84_P24100	AT3G47780	ABC2 homolog 6	2.07401	0.0199759	up	3.12251	0.00524492	up	2.69073	0.0248774	up	2.31937	0.00621537	up	1.11416	0.658949	up	1.44546	0.439202	up	1.20833	0.320687	down	167.048	216.992	138.684	174.242	39.6465	-1.36538	-0.874799	-1.34528	-1.19515	0.277617	329.827	310.842	409.364	350.011	52.2701	-0.137972	-0.376023	0.0858135	-0.142727	0.230955	518.345	407.731	592.725	506.267	93.0866
835	A_84_P10861	AT3G47790	ABC2 homolog 7	2.90735	0.0193763	up	5.38843	0.00780262	up	1.45992	0.38015	up	3.88184	0.0205995	up	2.06564	0.208165	up	1.03725	0.999966	up	1.48809	0.344386	up	7.41897	3.71183	4.16704	5.09928	2.02176	-1.2044	-2.09028	-1.74803	-1.6809	0.446741	11.9056	12.851	17.2485	14.0017	2.85124	-0.276076	-0.318371	0.170856	-0.141197	0.271072	33.3782	18.7437	23.4881	25.2034	7.46649
836	A_84_P18167	AT2G40090	ABC2 homolog 9	1.20291	0.0105766	down	1.0702	0.173536	up	1.05007	0.196632	up	1.22786	0.00328125	up	1.22	0.039629	down	1.03536	0.440201	up	1.06335	0.156413	down	2850.2	2846.74	2527.52	2741.49	185.307	0.050838	0.162289	0.166063	0.126397	0.0654629	2058.11	2391.85	2239.79	2229.92	167.084	-0.172936	-0.108662	-0.138783	-0.140127	0.032158	2781.96	2554.95	2894.7	2743.87	173.045
837	A_84_P17891	AT1G51500	ABC-2 type transporter family protein	3.21134	0.00115906	up	3.56836	0.000814368	up	2.26927	0.00660418	up	2.33789	0.00492942	up	1.19252	0.423578	up	1.18668	0.198251	down	1.2799	0.0415387	down	4948.65	5226.11	3824.01	4666.26	742.482	-1.50122	-1.30931	-1.58461	-1.46505	0.141165	14682	15746	13257.8	14562	1248.42	0.313686	0.262097	0.0785952	0.218126	0.12356	14193.1	15274.4	16965.7	15477.7	1397.44
838	A_84_P19321	AT3G13220	ABC-2 type transporter family protein	1.32618	0.0374998	up	1.6178	0.334298	up	1.05095	0.860774	up	1.08729	0.606113	up	1.1303	0.5289	up	1.11641	0.713984	down	1.31639	0.690299	down	3.67032	3.77661	3.62647	3.69113	0.0772033	-0.414776	-0.260386	-0.143552	-0.272905	0.136045	4.64534	5.35118	4.41383	4.80345	0.488269	0.171068	0.222614	0.00942612	0.13437	0.111231	3.4231	10.5909	4.80549	6.27316	3.80262
839	A_84_P847607	AT2G01320	ABC-2 type transporter family protein	1.36	0.231218	down	1.30151	0.402682	down	1.52597	0.0269935	down	1.60949	0.0376863	down	1.17741	0.515184	up	1.04936	0.952078	up	1.0503	0.937844	down	248.282	185.045	143.606	192.311	52.7151	0.532463	0.221559	0.0311606	0.261728	0.253054	163.07	137.206	109.702	136.659	26.6883	0.171936	-0.229731	-0.487858	-0.181884	0.332489	101.282	114.554	211.119	142.318	59.9512
840	A_84_P275470	AT5G11030	aberrant lateral root formation 4	1.10462	0.0546398	up	1.27554	0.00774844	up	1.01158	0.948357	down	1.08553	0.445118	up	1.14754	0.222663	up	1.02696	0.904277	up	1.02396	0.861504	down	1387.91	1287.74	1214.29	1296.65	87.1508	-0.240604	-0.23547	-0.144839	-0.206971	0.053869	1293.24	1450.33	1459.47	1401.01	93.4481	-0.0965681	-0.0837011	-0.00999832	-0.0634225	0.0467119	1581.75	1415.38	1646.67	1547.93	119.299
841	A_84_P132025	AT1G69260	ABI five binding protein	104.781	0.000412247	up	121.965	0.000378103	up	129.93	0.00073747	up	122.69	0.000494588	up	1.09962	0.820254	down	1.12768	0.29399	up	1.09312	0.19906	down	194.741	157.183	231.001	194.308	36.9108	-6.88781	-7.08371	-6.3529	-6.77481	0.378284	19356.9	21716	18109.1	19727.3	1831.74	-0.0066905	0.0066905	-0.190713	-0.0635711	0.110312	22899.4	20412.8	22463.5	21925.2	1327.79
842	A_84_P853987	AT1G69260	ABI five binding protein	20.6827	0.00222216	up	22.3824	0.00176984	up	26.3998	0.00057562	up	26.0907	0.000371591	up	1.15913	0.739223	down	1.10119	0.700452	up	1.00565	0.971986	up	19.8026	10.1163	20.297	16.7386	5.74042	-4.24864	-5.10445	-3.9245	-4.42586	0.609608	341.168	367.03	268.851	325.683	50.8885	0.104045	0.0569353	-0.32752	-0.0555134	0.23674	358.039	325.073	320.629	334.58	20.4371
843	A_84_P123362	AT1G13740	ABI five binding protein 2	4.2116	0.000703842	up	3.90285	0.000487561	up	5.39771	0.000488694	up	4.51296	0.000356338	up	1.15833	0.193265	down	1.10645	0.464877	up	1.00173	0.988344	down	1885.16	1571.64	1336.11	1597.64	275.448	-1.81541	-1.96463	-2.0235	-1.93451	0.107263	6802.52	6831.42	5955.16	6529.7	497.779	0.281933	0.135523	0.00211334	0.139856	0.13996	5580.41	5944.35	5806.86	5777.21	183.776
844	A_84_P203128	AT3G29575	ABI five binding protein 3	9.87305	0.000334887	up	12.3225	0.000219979	up	9.53345	0.00124914	up	10.8873	0.000837989	up	1.25096	0.386116	up	1.20793	0.127362	up	1.10527	0.040369	up	6427.81	5308.09	5393.72	5709.87	623.227	-3.42458	-3.58751	-3.38906	-3.46705	0.105823	54712.9	59890	50581.1	55061.3	4664.21	-0.0891361	-0.111229	-0.290308	-0.163558	0.110323	66179.3	63718.4	66837	65578.2	1643.89
845	A_84_P820492	AT3G29575	ABI five binding protein 3	10.9879	0.000321536	up	12.7609	0.000218383	up	10.5065	0.00148942	up	11.5201	0.000987146	up	1.25153	0.420972	up	1.1967	0.258684	up	1.12984	0.120617	up	6172.62	4996.72	4656.29	5275.21	795.605	-3.50772	-3.69942	-3.62586	-3.611	0.0967101	58206.2	58099.9	52720.3	56342.1	3137.04	-0.0245419	-0.179706	-0.255245	-0.153164	0.117619	64437.1	58922.7	64333.8	62564.5	3154.36
846	A_84_P543832	AT2G46225	ABI-1-like 1	1.35271	0.0316272	down	1.75486	0.00588835	down	1.03993	0.841543	up	1.28119	0.169154	down	1.27138	0.278075	down	1.10645	0.344736	up	1.07735	0.603377	up	1659.98	1846.41	1566.21	1690.87	142.63	0.278893	0.545653	0.483571	0.436039	0.139588	1072.77	1385.27	1221.28	1226.44	156.313	-0.104962	0.111334	-0.00580692	0.000188192	0.108273	850.974	957.075	892.712	900.254	53.4509
847	A_84_P16100	AT1G08780	ABI3-interacting protein 3	1.05728	0.556051	down	1.07036	0.0945343	down	1.03461	0.626433	down	1.00377	0.964099	down	1.0581	0.413075	up	1.08128	0.665657	up	1.12829	0.229344	up	3521.34	3516.55	3017.11	3351.67	289.748	-0.0807414	0.0304952	-0.0151391	-0.0217951	0.0559162	3030.08	2870.81	3400.74	3100.54	271.903	-0.0515485	-0.281972	0.0270572	-0.102155	0.16061	2899.91	2872.64	2993.49	2922.01	63.3884
848	A_84_P17484	AT3G49290	ABL interactor-like protein 2	1.35857	0.058483	down	2.12668	0.0130209	down	1.45759	0.0127892	down	1.6711	0.0108259	down	1.12388	0.52588	up	1.04753	0.699198	up	1.43029	0.148857	up	1003.37	855.566	1007.15	955.362	86.4466	0.332386	0.21568	0.626363	0.391476	0.211622	689.805	693.722	674.273	685.933	10.2867	0.0377521	-0.106606	-0.0829945	-0.0506159	0.0774342	356.729	491.082	419.981	422.598	67.215
849	A_84_P155515	AT5G24310	ABL interactor-like protein 3	1.69796	0.000479969	down	2.568	0.00445881	down	2.11626	0.0129316	down	2.1257	0.0053594	down	1.13225	0.260301	up	1.10078	0.737829	down	1.36783	0.221631	up	91.1233	86.3883	72.011	83.1742	9.95325	0.753424	0.789643	0.702386	0.748484	0.0438377	45.564	49.0758	48.4621	47.7006	1.87568	-0.000537396	-0.0459452	0.000536919	-0.0153152	0.0265318	24.2315	30.3602	37.2424	30.6113	6.50907
850	A_84_P767499	AT5G24310	ABL interactor-like protein 3	1.62043	0.0119403	down	2.22994	0.00647637	down	1.82672	0.00201541	down	2.2863	0.000538457	down	1.11719	0.440194	up	1.00905	0.999966	down	1.08965	0.596145	up	1045.68	931.471	1049.04	1008.73	66.9299	0.623685	0.570035	0.916889	0.703536	0.186706	587.274	661.369	578.592	609.078	45.4928	0.0373192	0.0562153	-0.0720568	0.00715923	0.0692506	362.573	465.815	446.572	424.987	54.9011
851	A_84_P290604	AT5G42030	ABL interactor-like protein 4	1.01732	0.862759	up	1.17231	0.0611524	down	1.09432	0.163318	down	1.11064	0.0601594	up	2.33506	0.00553122	down	2.59955	0.0117841	down	1.79342	0.0105189	down	7833.04	7353.97	5881.67	7022.89	1016.94	0.703847	0.726001	0.579064	0.669638	0.0792173	6114.07	8265.38	6605.66	6995.04	1127.28	0.592372	0.874795	0.616052	0.694406	0.156669	5264.62	5794.87	5642.04	5567.18	272.938
852	A_84_P74134	AT3G19290	ABRE binding factor 4	1.05346	0.627966	down	1.07558	0.553429	up	1.01922	0.935665	up	1.19213	0.235636	up	1.10851	0.589028	up	1.19021	0.255052	up	1.22862	0.171179	up	16211.1	12172.2	12913	13765.4	2150.19	0.0198007	-0.280393	-0.0198007	-0.0934644	0.163091	13046.2	12685.6	12323.9	12685.2	361.143	-0.0475945	-0.240555	-0.217654	-0.168601	0.105419	12585.9	12627.7	16328.6	13847.4	2148.87
853	A_84_P823263	AT3G19290	ABRE binding factor 4	1.06608	0.14916	down	1.09783	0.356881	up	1.02745	0.92866	up	1.22812	0.19814	up	1.13577	0.503994	up	1.24406	0.298247	up	1.27056	0.135749	up	3052.91	2657.57	2460.07	2723.52	301.87	-0.0255051	-0.112378	-0.0484257	-0.062103	0.0450226	2298.11	2569.75	2610.4	2492.75	169.784	-0.189274	-0.180626	-0.0933428	-0.154414	0.0530658	2663.97	2435.48	3331.68	2810.38	465.689
854	A_84_P178874	AT1G67080	abscisic acid (aba)-deficient 4	1.16059	0.207335	down	1.01487	0.865701	down	1.54711	0.0156981	down	1.27047	0.0619867	down	1.35643	0.0307133	up	1.01755	0.999966	up	1.08353	0.618908	up	3196.76	2975.96	2975.58	3049.43	127.589	-0.0105186	-0.000570774	0.174605	0.0545052	0.104128	2176.27	2696.99	2887.1	2586.79	368.005	-0.319302	-0.162338	0.000570774	-0.160356	0.159946	2633.4	2980.43	2824.27	2812.7	173.806
855	A_84_P164953	AT1G49720	abscisic acid responsive element-binding factor 1	2.36124	0.00113808	down	1.75023	0.00426894	down	2.84641	0.00108374	down	2.0603	0.0057245	down	1.30081	0.0869189	up	1.07909	0.447986	up	1.10505	0.559821	up	6532.18	5280.3	5097.68	5636.72	780.849	0.821953	0.628212	0.752793	0.73432	0.0981826	2220.94	2589.91	2172.88	2327.91	228.171	-0.488479	-0.41927	-0.607929	-0.505226	0.0954378	2672.72	3004.4	3342.81	3006.64	335.051
856	A_84_P789465	AT1G49720	abscisic acid responsive element-binding factor 1	2.41537	0.00228133	down	1.91654	0.00718307	down	3.38311	0.00104545	down	2.5109	0.00240576	down	1.4015	0.0727702	up	1.0006	0.999966	up	1.06975	0.731622	up	3108.31	2399.97	2535.28	2681.19	376.038	0.93789	0.677975	0.932469	0.849445	0.148522	1012.85	1046.33	1185.18	1081.45	91.3776	-0.433863	-0.539472	-0.295063	-0.4228	0.122579	1135.59	1267.18	1528.15	1310.3	199.799
857	A_84_P576436	AT1G45249	abscisic acid responsive elements-binding factor 2	14.357	0.000323828	up	21.7503	0.000254258	up	14.833	0.000546005	up	21.2265	0.000277076	up	1.47069	0.0767423	up	1.51945	0.034809	up	1.43527	0.0295853	up	1348.73	1206.09	1274.3	1276.38	71.3413	-4.19706	-4.24512	-3.99039	-4.14419	0.135344	16865.5	20376.4	16704.4	17982.1	2075.1	-0.306696	-0.186398	-0.408432	-0.300509	0.111146	27519.1	23225.9	27314.4	26019.8	2421.72
858	A_84_P751371	AT1G45249	abscisic acid responsive elements-binding factor 2	14.6772	0.00034043	up	23.0759	0.000364545	up	15.3669	0.000670009	up	20.8173	0.000398124	up	1.13226	0.549775	up	1.18548	0.14342	up	1.02145	0.925299	up	568.754	486.477	544.064	533.098	42.2203	-4.02414	-4.13637	-3.79961	-3.98671	0.171475	7512.09	8171.53	7255.88	7646.5	472.391	-0.054843	-0.0859776	-0.192796	-0.111205	0.0723538	11376.6	9839.09	13525.9	11580.5	1851.86
859	A_84_P104316	AT4G34000	abscisic acid responsive elements-binding factor 3	21.4795	0.000286823	up	21.226	0.000217799	up	15.2337	0.000488694	up	16.0172	0.00026951	up	1.89953	0.0119658	up	1.34719	0.110344	up	1.43339	0.0461812	up	2173.38	1985.47	1856.78	2005.21	159.22	-4.4382	-4.45546	-4.37678	-4.42348	0.0413571	40340.9	49102.2	37512.1	42318.4	6042.8	0.0219951	0.15301	-0.170785	0.00140651	0.162877	42849.3	35381	41368.6	39866.3	3954.31
860	A_84_P819706	AT4G34000	abscisic acid responsive elements-binding factor 3	18.6803	0.000454799	up	20.1802	0.000402868	up	13.204	0.000546005	up	15.1729	0.00026951	up	1.94139	0.0323853	up	1.37226	0.15425	up	1.45968	0.0465455	up	561.484	470.486	557.099	529.689	51.3189	-4.33942	-4.48132	-4.06217	-4.2943	0.213183	9870.72	10643	8545.61	9686.44	1060.76	0.0423789	-0.0014739	-0.253483	-0.0708594	0.15967	9583.8	8884.73	11626.1	10031.5	1424.47
861	A_84_P860582	AT4G34000	abscisic acid responsive elements-binding factor 3	20.9928	0.000304291	up	20.3774	0.000252257	up	13.3617	0.000488694	up	14.7065	0.000274483	up	2.0635	0.020965	up	1.3134	0.0712938	up	1.48925	0.0181915	up	1852.54	1420.84	1531.3	1601.56	224.262	-4.28583	-4.55539	-4.27202	-4.37108	0.159767	32572.3	34625.8	30939.8	32712.7	1847	0.0962043	0.0318809	-0.065865	0.02074	0.081607	29064	29401.1	32667.5	30377.6	1990.34
862	A_84_P21590	AT5G42910	abscisic acid-insensitive 5-like protein 8	1.35154	0.237419	up	1.43187	0.140125	up	1.05641	0.934981	down	1.3633	0.575639	up	1.17647	0.741786	up	1.21361	0.608959	down	1.12013	0.863039	up	6.09502	5.60044	4.11002	5.26849	1.03329	-0.0371542	-0.0460415	-0.317076	-0.133424	0.159109	8.28984	5.43645	7.19199	6.97276	1.43927	0.652525	-0.10868	0.359683	0.301176	0.38396	8.25363	7.419	5.50534	7.05932	1.40901
863	A_84_P197724	AT5G42560	Abscisic acid-responsive (TB2/DP1, HVA22) family protein	1.51579	0.00639231	down	1.02913	0.354935	up	1.44329	0.0158612	down	1.01073	0.921185	down	1.01176	0.906157	down	1.03803	0.856584	up	1.0524	0.633124	down	8059.71	7108.25	6736.62	7301.53	682.391	0.0697675	0.00173807	0.099628	0.0570445	0.0501698	4644.67	4463.41	5002.34	4703.47	274.234	-0.479419	-0.689375	-0.460282	-0.543025	0.127103	6798.12	6838.18	7406.71	7014.34	340.395
864	A_84_P818566	AT5G42560	Abscisic acid-responsive (TB2/DP1, HVA22) family protein	1.46566	0.00943884	down	1.05773	0.415377	up	1.51676	0.00115444	down	1.14102	0.00830971	down	1.0825	0.398763	up	1.04603	0.635851	up	1.11491	0.0670991	down	3376.52	2914.07	2360.74	2883.78	508.567	0.174205	0.0749035	-0.0535288	0.0651932	0.114177	1927.49	1973.32	1815.15	1905.32	81.3844	-0.388642	-0.507269	-0.56317	-0.486361	0.0891229	2768.81	2845.77	2855.44	2823.34	47.4727
865	A_84_P20174	AT2G27150	abscisic aldehyde oxidase 3	2.32742	0.00101639	up	5.85443	0.000670296	up	2.74708	0.00360007	up	5.01431	0.0011805	up	1.64712	0.0661212	up	1.94411	0.0050838	up	1.41075	0.0808482	up	4918.25	4295.68	4387.88	4533.94	335.999	-1.73906	-1.82112	-1.61512	-1.7251	0.103706	10188.8	10250.2	10472.6	10303.9	149.301	-0.442325	-0.586191	-0.490585	-0.506367	0.0732202	28038.5	23380	23226	24881.5	2735.11
866	A_84_P758014	AT2G27150	abscisic aldehyde oxidase 3	8.38931	0.000560796	up	28.9323	0.00133264	up	13.9966	0.000798623	up	60.5075	0.000356832	up	1.13782	0.525593	up	1.89832	0.0463775	up	2.37958	0.107947	up	3.58141	3.5892	3.56751	3.57937	0.010986	-3.69852	-3.58218	-3.41556	-3.56542	0.14222	31.8305	27.7422	28.6945	29.4224	2.13916	-0.300741	-0.651597	-0.538268	-0.496869	0.179054	115.406	59.7032	131.936	102.348	37.8451
867	A_84_P11649	AT2G19590	ACC oxidase 1	2.03815	0.0625385	up	1.19241	0.52253	up	2.69848	0.131268	up	1.02315	0.967904	up	1.49687	0.568458	down	1.13058	0.857255	down	1.7445	0.189175	down	151.048	146.735	159.052	152.278	6.25006	-0.199341	-0.127934	0.163714	-0.0545201	0.192339	403.221	323.711	213.985	313.639	95.0191	1.46319	0.993795	0.461238	0.97274	0.501307	136.275	239.987	149.584	175.282	56.4296
868	A_84_P793175	AT2G19590	ACC oxidase 1	2.04151	0.0236734	up	1.53973	0.450921	up	2.4715	0.156017	up	1.00452	0.993069	down	1.41115	0.587251	down	1.16564	0.784946	down	2.18262	0.322396	down	63.2883	66.2095	60.1886	63.2288	3.0109	-0.236691	-0.0583882	-0.020576	-0.105218	0.115418	153.339	131.897	99.2915	128.176	27.2151	1.28599	0.916144	0.571115	0.924415	0.357507	54.7989	203.914	67.4361	108.716	82.6853
869	A_84_P20986	AT1G62380	ACC oxidase 2	1.12237	0.345284	down	1.1398	0.262228	up	1.20151	0.249785	down	1.00117	0.992625	down	1.53841	0.0994983	up	1.43708	0.0681893	up	1.34813	0.0265943	up	57999.1	62511	61996	60835.4	2469.7	-0.438384	-0.217103	-0.0536776	-0.236388	0.193077	49071.6	54258.2	55875.3	53068.4	3554.49	-0.433562	-0.441136	-0.334129	-0.402943	0.0597143	63059.8	61374.2	70390.4	64941.5	4793.56
870	A_84_P862259	AT1G62380	ACC oxidase 2	1.03308	0.741769	down	1.24788	0.0696085	up	1.23695	0.11542	down	1.02587	0.819142	down	1.65636	0.0435024	up	1.38337	0.0852675	up	1.29387	0.0883194	up	13331.4	15172.8	12691	13731.7	1288.41	-0.541538	-0.24168	-0.324001	-0.369073	0.154927	11821.3	13188.7	13975.2	12995.1	1089.95	-0.469015	-0.463624	-0.315419	-0.416019	0.0871643	16579.8	14441.3	17052.8	16024.6	1391.45
871	A_84_P22266	AT3G61510	ACC synthase 1	1.14703	0.419526	up	1.28452	0.324446	up	1.03004	0.937256	up	1.10828	0.563693	up	1.11525	0.582895	up	1.0015	0.999966	up	1.03924	0.93909	down	4.01962	3.8231	4.02501	3.95591	0.115045	-0.292768	-0.251879	-0.00227165	-0.182306	0.157249	3.5739	5.53002	4.41992	4.50795	0.981027	-0.216361	0.260898	0.0022707	0.0156024	0.238908	3.44017	5.95514	5.23768	4.87766	1.29556
872	A_84_P236583	AT1G62960	ACC synthase 10	2.24037	0.0013551	down	2.39617	0.00211841	down	2.29476	0.00165453	down	2.19952	0.00324345	down	1.05038	0.606235	down	1.07589	0.590379	down	1.03715	0.880614	up	13788.5	13425.3	11737.7	12983.8	1094.37	1.04937	1.12407	1.10562	1.09302	0.0389078	5710.37	6198.42	5108.71	5672.5	545.842	0.0235271	-0.0106831	-0.224988	-0.0707146	0.134695	4417.11	5595.99	5229.72	5080.94	603.36
873	A_84_P23570	AT5G65800	ACC synthase 5	2.26338	0.11863	down	1.93602	0.0263224	down	2.59556	0.00434013	down	4.32569	0.0130817	down	1.80646	0.109069	up	1.57526	0.517548	up	1.23685	0.642855	down	18.7338	13.8383	20.1296	17.5672	3.30388	0.562014	0.238246	0.954257	0.584839	0.358551	7.19616	4.76339	12.287	8.08218	3.83927	-0.572363	-1.32013	0.111581	-0.593637	0.716092	7.86311	8.67485	8.62934	8.3891	0.45609
874	A_84_P195974	AT4G37000	accelerated cell death 2 (ACD2)	1.68349	0.0107555	up	1.38515	0.0346647	up	1.19	0.287483	up	1.09404	0.396498	up	1.34043	0.0778193	up	1.0554	0.904344	down	1.05871	0.733561	up	9897.87	8746.81	8564.42	9069.7	722.99	-0.52479	-0.589948	-0.444988	-0.519909	0.0726029	13686.3	18145.6	13330.8	15054.2	2683.08	0.188717	0.443074	0.0628557	0.231549	0.193694	11739.1	12836.5	10703.5	11759.7	1066.64
875	A_84_P799041	AT4G37000	accelerated cell death 2 (ACD2)	2.16368	0.00350221	up	1.78102	0.00669284	up	1.44293	0.0487513	up	1.20305	0.0391981	up	1.59967	0.034675	up	1.0668	0.843964	up	1.08055	0.468137	up	110.607	84.8242	86.1465	93.8592	14.519	-0.807213	-1.0769	-0.879227	-0.921115	0.139639	180.19	232.166	183.137	198.498	29.1949	0.142831	0.355942	0.0783458	0.192373	0.145278	153.334	165.423	147.345	155.367	9.20892
876	A_84_P249015	AT5G38660	acclimation of photosynthesis to environment	1.48439	0.00778799	up	1.40304	0.00719412	up	1.06775	0.358616	up	1.09685	0.0730715	up	1.33714	0.01839	up	1.03968	0.853634	down	1.04534	0.621986	up	11438.2	11077.7	9024.11	10513.3	1302.25	-0.482059	-0.415063	-0.535502	-0.477541	0.0603462	14152.2	17530.7	14106.4	15263.1	1963.92	0.0710711	0.227398	-0.0214972	0.0923241	0.125802	14288.2	13667	13237.1	13730.8	528.412
877	A_84_P822291	AT5G38660	acclimation of photosynthesis to environment	1.51489	0.00988119	up	1.46151	0.00567183	up	1.02668	0.804769	up	1.11016	0.100263	up	1.3692	0.0381612	up	1.07765	0.667497	down	1.04004	0.56713	up	8513.5	8270.83	6432.82	7739.05	1137.72	-0.507617	-0.436134	-0.623356	-0.522369	0.0944785	10675	13136.8	10508.4	11440.1	1471.75	0.0647574	0.211606	-0.0458202	0.0768477	0.129138	11027.5	9935.66	10563.7	10509	547.97
878	A_84_P20463	AT4G25650	ACD1-like	1.3693	0.00499441	up	1.88894	0.000413206	up	1.18585	0.000984097	up	1.51213	0.000798401	up	1.20424	0.0239309	up	1.04291	0.578534	up	1.03733	0.344386	down	16818.5	15704	12961.8	15161.5	1984.77	-0.483329	-0.469045	-0.570548	-0.507641	0.0549451	18558.4	22563.1	19643	20254.8	2071.25	-0.095345	0.0340199	-0.101287	-0.0542041	0.0764621	26431.8	25679.2	27824.7	26645.3	1088.55
879	A_84_P15782	AT4G37550	acetamidase/formamidase family protein	1.77891	0.00372604	down	2.06138	0.0124123	down	1.68945	0.00989251	down	1.43783	0.0252265	down	1.11427	0.290343	up	1.17327	0.414061	up	1.5975	0.117855	up	13346	10801.7	10950.6	11699.4	1427.93	0.566251	0.374308	0.569407	0.503322	0.111741	6281.05	7065.26	5913.53	6419.95	588.295	-0.275117	-0.257907	-0.449993	-0.327672	0.106282	4200	6100.77	5757	5352.59	1012.86
880	A_84_P16728	AT4G37560	acetamidase/formamidase family protein	1.41454	0.00756672	down	1.79191	0.0039095	down	1.38374	0.0357319	down	1.46806	0.0297283	down	1.14801	0.111821	down	1.12301	0.555442	down	1.06323	0.776886	up	3058.98	2690.14	2270.85	2673.32	394.336	0.594454	0.522286	0.453197	0.523312	0.0706342	1604.82	1992.51	1932.22	1843.18	208.619	-0.0902233	0.0694246	0.0897398	0.0229804	0.0985621	1262.7	1296.4	1623.95	1394.35	199.554
881	A_84_P14042	AT5G47720	acetoacetyl-CoA thiolase 1	3.49307	0.00197146	down	4.99725	0.00118492	down	2.34314	0.0139106	down	2.64989	0.00964066	down	1.54685	0.205638	down	1.03762	0.712477	down	1.21914	0.144846	up	6882.52	6613.93	7691.2	7062.55	560.746	1.65773	1.71351	2.10657	1.82593	0.24463	1920.57	2144.74	1866.21	1977.17	147.638	0.0622935	0.0690341	-0.0670161	0.0214372	0.0766769	1267.46	1379.86	1312.99	1320.1	56.5371
882	A_84_P17827	AT5G48230	acetoacetyl-CoA thiolase 2	2.60215	0.0014033	down	2.8223	0.000917292	down	2.59788	0.00293214	down	2.65847	0.00208745	down	1.24417	0.203412	up	1.24622	0.194951	up	1.32085	0.0602194	up	9809.97	9463.73	8933.92	9402.54	441.219	1.02016	1.08152	1.17377	1.09181	0.0773198	3750.06	3607.42	3256.33	3537.94	254.095	-0.121211	-0.329686	-0.412769	-0.287889	0.150206	2842.93	3306.26	3212.78	3120.66	245.019
883	A_84_P793638	AT5G48230	acetoacetyl-CoA thiolase 2	1.32557	0.188289	down	1.34266	0.0948848	down	1.29699	0.206648	down	1.36618	0.1594	down	1.18952	0.43816	up	1.21573	0.585915	up	1.16904	0.523564	up	123.474	106.816	109.282	113.191	8.99048	0.15298	0.0571079	0.265392	0.158494	0.104252	65.3793	82.121	107.856	85.1186	21.3962	-0.518355	-0.341965	0.115948	-0.248124	0.327399	83.2387	62.6399	93.4782	79.7856	15.7065
884	A_84_P12588	AT2G23600	acetone-cyanohydrin lyase	2.83459	0.00341058	down	6.0387	0.0021857	down	1.89919	0.0215645	down	2.40903	0.0181857	down	2.09828	0.0536821	down	1.40586	0.133074	down	1.19464	0.607332	up	40001.3	35036.8	23191.4	32743.1	8636.46	1.83787	1.7599	1.33998	1.64592	0.267803	10482.7	11750	10842.5	11025.1	653.103	0.151805	0.163932	0.112594	0.142777	0.0268334	4509.11	6024.35	4447.49	4993.65	893.146
885	A_84_P21145	AT3G03480	acetyl CoA:(Z)-3-hexen-1-ol acetyltransferase	46.5925	0.00061122	up	150.513	0.000337795	up	9.00756	0.229409	up	16.1866	0.127527	up	4.89741	0.458625	up	1.05619	0.999966	down	1.89869	0.0989154	down	29.0922	31.1897	17.3495	25.8772	7.45924	-5.48603	-5.27239	-5.9432	-5.56721	0.342695	1106.77	1426.06	944.095	1158.98	245.187	0.00951385	0.222665	-0.307729	-0.0251834	0.266894	3821.11	3346.28	3436.15	3534.51	252.236
886	A_84_P260540	AT5G35360	acetyl Co-enzyme a carboxylase biotin carboxylase subunit	1.30687	0.0668141	down	1.38095	0.0347672	down	1.29615	0.052305	down	1.16428	0.11539	down	1.2639	0.173317	up	1.27435	0.180019	up	1.4991	0.032113	up	22346	24807.2	21604.6	22919.3	1676.48	-0.163426	0.100519	0.0764627	0.00451851	0.145941	15583.4	20211.2	15942.7	17245.8	2574.42	-0.43747	-0.214849	-0.492469	-0.381596	0.147002	17073.6	14241.2	15308.9	15541.2	1430.44
887	A_84_P810299	AT5G35360	acetyl Co-enzyme a carboxylase biotin carboxylase subunit	1.32738	0.0255419	down	1.52297	0.00925417	down	1.40506	0.0533108	down	1.37016	0.0623394	down	1.39952	0.121682	up	1.32215	0.0815785	up	1.55561	0.0319436	up	18356.6	19549.3	16340.2	18082	1622.08	-0.0789542	0.125066	0.0417352	0.0292824	0.102579	11923.4	15299	12862.3	13361.6	1742.31	-0.455496	-0.248378	-0.434025	-0.3793	0.113889	11839.6	10879.9	10547.9	11089.1	670.835
888	A_84_P10685	AT2G38040	acetyl Co-enzyme a carboxylase carboxyltransferase alpha subunit	1.57741	0.00375352	down	1.88493	0.0016368	down	1.68034	0.00430352	down	1.94734	0.00283966	down	1.12201	0.292542	up	1.05329	0.66055	up	1.08605	0.434053	up	15390.4	15866.3	12886.6	14714.4	1600.71	0.546235	0.703372	0.578643	0.609417	0.0829659	8995.42	8898.04	9373.39	9088.95	251.1	0.0174346	-0.150795	-0.0110745	-0.0481451	0.0900334	6707.42	7155.05	8013.65	7292.04	663.805
889	A_84_P246875	AT1G36160	acetyl-CoA carboxylase 1	1.74396	0.0101808	up	2.54921	0.00119194	up	1.57783	0.0115567	up	2.07404	0.00641918	up	1.41568	0.0655857	up	1.28082	0.230728	up	1.1518	0.374382	up	3364.45	2863.88	2395.34	2874.56	484.643	-0.885766	-1.00496	-1.08734	-0.99269	0.101347	5002.08	5465.02	4190.75	4885.95	645.024	-0.0676422	-0.0924721	-0.410853	-0.190323	0.191388	6263.12	6444.81	7753.03	6820.32	812.84
890	A_84_P10558	AT1G36180	acetyl-CoA carboxylase 2	1.0638	0.75507	down	1.14974	0.419732	down	1.92139	0.0062059	down	2.18251	0.00824688	down	1.38417	0.200989	up	1.30486	0.290557	down	1.37141	0.171201	down	165.55	116.114	147.161	142.942	24.9865	0.333045	-0.0654745	0.45174	0.23977	0.27093	121.851	161.313	111.87	131.678	26.1451	0.136866	0.389079	-0.0743184	0.150542	0.232001	100.52	123.615	122.604	115.58	13.0521
891	A_84_P754376	AT1G36180	acetyl-CoA carboxylase 2	1.12703	0.533562	up	1.24315	0.341969	up	1.15643	0.6852	down	1.10258	0.718491	down	1.34174	0.424724	up	1.02947	0.999966	up	1.02155	0.95995	down	3.55478	3.51343	3.79925	3.62249	0.154472	-0.400195	-0.303873	-0.0156775	-0.239915	0.200079	3.05794	4.97904	4.17508	4.07069	0.964796	-0.371432	0.17935	-0.0100756	-0.067386	0.279828	3.23413	5.15055	4.47938	4.28802	0.972436
892	A_84_P769727	ATCG00500	acetyl-CoA carboxylase carboxyl transferase subunit beta	1.13783	0.356765	down	1.1551	0.227878	down	1.15169	0.205084	down	1.08625	0.448544	down	1.17179	0.100397	down	1.18607	0.508916	down	1.10194	0.606935	down	17404.9	15708.7	13825.3	15646.3	1790.66	0.232555	0.197822	0.188929	0.206435	0.0230536	13697.9	15647.6	11203.2	13516.2	2227.8	0.132982	0.172442	-0.244959	0.0201553	0.230442	12638.6	13911.5	11417.5	12655.9	1247.09
893	A_84_P11167	AT5G36880	acetyl-CoA synthetase	1.20146	0.0362088	up	1.18099	0.0686735	up	1.13779	0.323104	up	1.13615	0.327835	up	1.05077	0.729369	up	1.00494	0.999966	down	1.01087	0.943581	up	10707.5	8686.91	8322.56	9238.98	1284.74	-0.123279	-0.311779	-0.198236	-0.211098	0.0949062	9772.38	11377.5	11300	10816.6	905.185	-0.00915098	0.0577273	0.112502	0.0536927	0.0609266	9964.96	9228.93	11348.7	10180.9	1076.24
894	A_84_P23381	AT1G62660	acid beta-fructofuranosidase 3	5.2449	0.0219443	up	10.2013	0.00751742	up	7.16722	0.00167266	up	15.5093	0.000844145	up	1.6888	0.427319	down	1.23585	0.452964	down	1.11081	0.636124	down	7896.42	3281.5	2134.33	4437.42	3050.01	-1.32276	-2.4764	-2.92161	-2.24025	0.82517	19406.9	22853.6	16836.5	19699	3019.12	0.220508	0.30383	-0.0723553	0.150661	0.19758	38450.9	33731.1	37051.8	36411.3	2424.24
895	A_84_P793132	AT1G62660	acid beta-fructofuranosidase 3	4.72544	0.0381997	up	7.48799	0.0225949	up	5.20037	0.0134138	up	6.63835	0.011959	up	1.15521	0.857336	down	1.04971	0.948596	down	1.30306	0.603968	down	15.3101	11.6454	3.62911	10.1949	5.97405	-1.48095	-1.76248	-3.26918	-2.17087	0.961525	41.6468	37.6466	40.7509	40.0148	2.0992	0.208736	-0.0894737	0.0894737	0.0695786	0.150097	41.6799	73.9389	72.1521	62.5903	18.1309
896	A_84_P804822	AT1G62660	acid beta-fructofuranosidase 3	2.64206	0.0546768	up	4.74448	0.0135915	up	2.81761	0.0089322	up	5.3781	0.00189234	up	1.29844	0.599848	down	1.21754	0.505204	down	1.14546	0.47813	down	8554.67	6652.59	2857.33	6021.53	2900.62	-0.820223	-1.06982	-2.1137	-1.33458	0.686184	12515.5	16276.7	13776.9	14189.7	1914.27	-0.025322	0.201241	0.025322	0.0670802	0.118914	24411.8	22518.6	25858.3	24262.9	1674.79
897	A_84_P185784	AT2G39920	acid phosphatase class IIIB protein	1.54067	0.0690829	down	1.16576	0.523786	down	1.75003	0.0091837	down	1.2282	0.152534	down	1.14938	0.584327	up	1.01188	0.998505	up	1.09095	0.761664	up	6737.24	4909.3	3526.09	5057.54	1610.7	0.599545	0.256107	-0.0459795	0.269891	0.322983	3185.53	3131.68	2991.52	3102.91	100.149	-0.235116	-0.412237	-0.413656	-0.35367	0.102673	3631.53	4820.21	3442.19	3964.64	746.969
898	A_84_P10425	AT1G24350	Acid phosphatase/vanadium-dependent haloperoxidase-related protein	1.14811	0.0334838	down	1.33257	0.0050463	up	1.02513	0.866985	up	1.43374	0.00254922	up	1.08408	0.190858	down	1.08567	0.654342	up	1.00758	0.942363	down	2306.56	2110.55	1771.23	2062.78	270.843	0.0536742	0.038753	-0.038753	0.0178914	0.0496196	1580.55	1833.09	1840.26	1751.3	147.914	-0.245676	-0.184355	-0.114089	-0.181373	0.0658442	2675.81	2421.91	2577	2558.24	127.985
899	A_84_P163133	AT1G67600	acid phosphatase/vanadium-dependent haloperoxidase-related protein	1.58799	0.0424819	up	2.05146	0.0138897	up	1.29422	0.123573	up	1.23953	0.251421	up	1.98176	0.0525354	up	1.61515	0.0765815	up	1.19741	0.414016	up	49.6068	52.5475	61.2244	54.4596	6.04024	-1.26046	-1.06418	-0.668329	-0.997656	0.301619	79.3748	88.9635	84.6945	84.3443	4.80393	-0.336353	-0.324348	-0.330657	-0.330453	0.00600526	95.3647	108.274	109.224	104.288	7.74201
900	A_84_P174851	AT3G61770	Acid phosphatase/vanadium-dependent haloperoxidase-related protein	1.31468	0.0450526	up	1.15042	0.30777	up	1.16854	0.199464	up	1.07917	0.486112	up	1.27355	0.174409	up	1.13199	0.388642	up	1.19467	0.259394	up	2868.61	2797.61	2934.83	2867.01	68.6232	-0.486233	-0.409188	-0.164746	-0.353389	0.16785	3389.44	4104.21	3600.21	3697.95	367.271	0.000427246	0.123957	-0.000427246	0.0413189	0.0715677	3279.11	3177.75	2816.81	3091.22	242.994
901	A_84_P296354	AT3G21610	Acid phosphatase/vanadium-dependent haloperoxidase-related protein	1.03137	0.590748	down	1.36839	0.0034161	up	1.08435	0.421629	up	1.2819	0.112143	up	1.4474	0.0220387	down	1.29421	0.131948	down	1.54505	0.065451	down	4566.68	4004.23	3772.02	4114.31	408.604	0.116963	0.0405483	0.12972	0.0957438	0.0482243	3949.73	3882.59	3836.61	3889.64	56.8896	0.153537	-0.0237246	0.0237246	0.0511789	0.0917644	4912.67	5219.13	5641.92	5257.91	366.166
902	A_84_P50140	AT3G12685	acid phosphatase/vanadium-dependent haloperoxidase-related protein	1.02562	0.746211	down	1.31705	0.0485745	down	1.26062	0.153933	down	1.42138	0.0148425	down	1.20607	0.0376468	up	1.01912	0.999966	down	1.11754	0.528246	up	1663.22	1603.6	1409.44	1558.75	132.7	0.0151439	0.075685	0.0648522	0.0518937	0.0322839	1373.37	1729.47	1372.84	1491.89	205.742	-0.0151439	0.164931	-0.10359	0.0153991	0.136841	1049.37	1237.94	1036.76	1108.02	112.685
903	A_84_P826449	AT3G21610	Acid phosphatase/vanadium-dependent haloperoxidase-related protein	1.02961	0.730014	down	1.38902	0.000739409	up	1.0587	0.587748	up	1.31246	0.026227	up	1.02145	0.7967	down	1.06715	0.744499	up	1.08104	0.280653	down	5021.25	4550.35	4205.71	4592.44	409.396	-0.088522	-0.117388	-0.0556555	-0.0871884	0.0308877	4621.91	4212.3	4231.77	4355.33	231.071	0.0378838	-0.248522	-0.177234	-0.129291	0.1491	5785.06	5735.51	6352.8	5957.79	342.987
904	A_84_P837751	AT3G61770	Acid phosphatase/vanadium-dependent haloperoxidase-related protein	1.25499	0.0532033	up	1.05221	0.520991	up	1.17883	0.182563	up	1.03821	0.649732	down	1.20021	0.228751	up	1.12737	0.436379	up	1.09867	0.13477	up	133.295	142.835	131.413	135.848	6.12412	-0.394063	-0.181125	-0.126007	-0.233731	0.141559	164.524	178.248	157.814	166.862	10.4154	0.155584	0.11864	0.00762224	0.0939488	0.0770092	133.084	132.416	135.381	133.627	1.5551
905	A_84_P20914	AT1G63680	acid-amino acid ligases;ligases;ATP binding;ATP binding;ligases	1.20995	0.0276434	down	2.10376	0.00219919	down	1.27685	0.0133535	down	1.78484	0.00256386	down	1.01593	0.623097	up	1.03875	0.81479	down	1.19746	0.248653	up	1424.96	1335.61	1209.89	1323.49	108.044	0.310171	0.329954	0.362693	0.334273	0.0265263	969.511	1218.67	1029.63	1072.6	130.018	0.000545979	0.177993	-0.000545979	0.0593311	0.102766	514.318	629.546	625.174	589.679	65.3012
906	A_84_P523664	AT4G14716	acireductone dioxygenase 1	1.40777	0.00550182	down	1.1275	0.119509	up	1.48924	0.000645753	down	1.18134	0.00501038	down	1.11178	0.165161	up	1.05096	0.419099	up	1.19804	0.0657425	down	13598.7	11173.1	10498.7	11756.8	1630.32	0.150862	-0.0193653	0.0661735	0.06589	0.0851139	7328.92	8588.53	8500.49	8139.31	703.203	-0.494966	-0.418681	-0.368911	-0.427519	0.0634909	13037.6	11587.9	12387.3	12337.6	726.125
907	A_84_P563250	AT2G26400	acireductone dioxygenase 3	2.56962	0.146204	up	5.07503	0.146199	up	15.93	0.0406272	up	4.01524	0.114482	up	10.4097	0.0839485	down	1.67915	0.722849	down	13.1572	0.103261	down	109.054	186.79	228.391	174.745	60.5735	-0.976879	-0.0872927	0.378151	-0.228673	0.68849	226.149	488.7	668.388	461.079	222.41	0.321325	1.28047	1.79685	1.13288	0.748751	1614.08	204.47	1508.18	1108.91	785.057
908	A_84_P12943	AT4G35830	aconitase 1	2.18709	0.000369875	down	2.06941	0.000347843	down	2.12189	0.0071448	down	2.13738	0.00362038	down	1.02316	0.874311	down	1.0074	0.999966	up	1.05677	0.119236	down	41025.3	36101.9	32086.8	36404.7	4476.9	1.10142	1.03018	1.03545	1.05569	0.039695	15876.5	16827.1	15912.3	16205.3	538.753	-0.0222321	-0.0908718	-0.106874	-0.0733258	0.044966	16485.8	15380.7	17310.4	16392.3	968.242
909	A_84_P13849	AT4G26970	aconitase 2	1.10738	0.189607	up	1.193	0.0549026	up	1.13405	0.0923454	up	1.05494	0.123551	up	1.12112	0.113979	up	1.14812	0.311207	up	1.0087	0.945643	down	16486.9	14517.5	14262.3	15088.9	1217.43	-0.198095	-0.268422	-0.118648	-0.195055	0.0749331	15904.7	18005.2	15148.8	16352.9	1479.98	-0.00399828	0.0224328	-0.162136	-0.0479004	0.0998094	17901.2	15147.7	17496.1	16848.3	1486.66
910	A_84_P850706	AT4G26970	aconitase 2	1.10732	0.876541	up	1.08363	0.853512	up	1.31134	0.606779	up	1.0831	0.58717	up	1.24573	0.668939	down	1.05191	0.999966	down	1.24634	0.265098	down	3.99672	9.9612	4.39083	6.11625	3.33565	-0.493048	0.937656	-0.0688105	0.125266	0.734832	3.3662	5.53045	11.9307	6.94246	4.45345	-0.494782	0.0689688	1.24282	0.272336	0.886474	6.58486	5.59006	4.94618	5.70703	0.825577
911	A_84_P20100	AT2G05710	aconitase 3	1.22388	0.00348299	up	1.55935	0.00213027	up	1.10537	0.207622	up	1.22365	0.0505909	up	1.15893	0.137005	up	1.04671	0.501058	up	1.09958	0.309075	down	15549.3	13993.7	13143.5	14228.8	1220.02	-0.32686	-0.365729	-0.280798	-0.324462	0.0425159	16184.3	17441.1	17381.2	17002.2	708.96	-0.0231433	-0.0677733	-0.00810003	-0.0330056	0.031035	20697.4	18771.5	22844.8	20771.2	2037.69
912	A_84_P17850	AT5G54950	Aconitase family protein	1.32861	0.0438854	up	1.33929	0.0239546	up	8.19683	0.00173487	up	16.8661	0.000869061	up	12.5707	0.00556591	down	2.03756	0.0461509	down	1.0018	0.994858	up	66.8063	65.1227	46.8748	59.6013	11.0535	-0.0904093	-0.0140295	-0.313016	-0.139152	0.155339	72.1278	86.6526	71.6123	76.7976	8.5386	0.266128	0.378288	0.16789	0.270769	0.105276	72.8819	72.7473	75.6299	73.753	1.62682
913	A_84_P13478	AT2G43090	Aconitase/3-isopropylmalate dehydratase protein	1.18621	0.0153414	up	1.19356	0.00962779	up	1.01439	0.849629	down	1.05251	0.0437296	down	1.26807	0.00721368	up	1.05384	0.653355	up	1.00942	0.900359	up	32727.8	30195.2	27797.4	30240.1	2465.55	-0.289971	-0.292967	-0.236978	-0.273305	0.0314961	31746.9	38824.3	34811.9	35127.7	3549.26	-0.0879102	0.0499082	-0.0428319	-0.0269446	0.0702693	34430.6	31076.8	35730.3	33745.9	2401.1
914	A_84_P218818	AT5G28360	ACS3 (1-AMINOCYCLOPROPANE-1-CARBOXYLATE SYNTHASE LIKE PSEUDOGENE); 1-aminocyclopropane-1-carboxylate synthase/ catalytic/ pyridoxal phosphate binding / transferase, transferring nitrogenous groups	1.48733	0.569877	down	1.26577	0.733177	down	1.02581	0.94969	up	1.10265	0.589702	up	1.47428	0.645764	down	1.03489	0.998172	up	1.0563	0.866124	down	17.1652	3.24555	3.63818	8.01631	7.9256	1.90589	-0.383855	-0.0437422	0.492765	1.23556	3.0527	4.66828	4.04522	3.92207	0.814803	-0.339473	0.120808	-0.0212278	-0.0799643	0.235695	3.61413	5.22682	4.33045	4.39047	0.808019
915	A_84_P13167	AT5G65890	ACT domain repeat 1	3.78498	0.00136565	up	3.22182	0.00151589	up	3.64855	0.00144668	up	3.80913	0.00123006	up	1.97448	0.0435797	up	1.90331	0.00818564	up	2.33442	0.00559764	up	621.196	568.174	653.355	614.242	43.014	-1.89009	-1.9056	-1.52871	-1.7748	0.213263	2277.91	2231.63	2301.88	2270.47	35.71	0.230466	0.048327	0.157678	0.14549	0.0916793	1830.48	1837.16	1877.03	1848.23	25.1693
916	A_84_P15145	AT1G76990	ACT domain repeat 3	4.03104	0.000921086	down	5.17527	0.000793266	down	2.05806	0.0047323	down	2.23975	0.00248476	down	1.76204	0.0372922	down	1.11158	0.510523	up	1.31134	0.0921695	up	40918.7	39064.2	27556.6	35846.5	7238.89	1.99738	2.04368	1.71559	1.91888	0.177574	8477.81	8401.89	8834.96	8571.55	231.253	-0.027647	-0.193152	-0.0560055	-0.0922683	0.0885113	5748.62	6584.5	6871.71	6401.61	583.455
917	A_84_P808028	AT1G76990	ACT domain repeat 3	5.27711	0.00278019	down	7.52324	0.000934006	down	2.2469	0.0177064	down	3.62843	0.00876087	down	1.77873	0.136299	down	1.32039	0.332017	up	1.16567	0.532971	up	447.821	430.775	264.892	381.162	101.054	2.25412	2.31133	1.78516	2.11687	0.28869	80.7774	65.3847	61.6108	69.2577	10.1533	0.0291848	-0.428341	-0.449473	-0.282876	0.270459	45.8845	43.9683	48.6883	46.1804	2.37386
918	A_84_P22693	AT1G69040	ACT domain repeat 4	4.91789	0.000989115	down	6.14492	0.00196746	down	3.651	0.00223045	down	3.54428	0.000746084	down	1.66356	0.0691537	down	1.23501	0.286849	down	1.0422	0.903064	up	15700.4	16150	10410	14086.8	3192.12	2.36724	2.52118	2.06298	2.31713	0.233175	2669.92	2886.2	2695	2750.37	118.294	0.0572782	0.0171237	-0.0171237	0.0190927	0.03724	1719.22	2549.03	2124.71	2130.98	414.944
919	A_84_P16344	AT2G03730	ACT domain repeat 5	1.09763	0.399705	down	1.19919	0.102269	down	1.07585	0.459946	up	1.13018	0.377748	up	1.20967	0.261682	down	1.02437	0.876358	down	1.12039	0.411864	up	25646.3	25360.2	17906.5	22971	4388.33	0.228296	0.325317	-0.00140762	0.184069	0.167793	20317.6	20727.6	19569.9	20205	587	0.138239	0.0145397	-0.00374031	0.0496794	0.0772375	17018.3	17256.7	18822.3	17699.1	980.001
920	A_84_P15474	AT3G01990	ACT domain repeat 6	2.70363	0.00154135	up	1.95809	0.00069413	up	3.86162	0.00100732	up	3.51702	0.00155264	up	1.42138	0.0394965	down	1.00487	0.999966	up	1.26366	0.152719	up	327.031	284.089	243.286	284.802	41.8773	-0.969992	-1.05987	-1.1082	-1.04602	0.0701397	786.716	801.566	662.879	750.387	76.1469	0.542386	0.416838	0.207399	0.388874	0.169235	526.094	500.602	527.381	518.026	15.1031
921	A_84_P843286	AT3G01990	ACT domain repeat 6	2.82551	0.00309507	up	1.96332	0.00225252	up	4.56282	0.00219839	up	3.92118	0.000869061	up	1.62669	0.0361391	down	1.00732	0.999966	down	1.22778	0.117379	up	141.84	116.19	95.257	117.762	23.331	-0.944752	-1.11932	-1.23055	-1.09821	0.144064	358.076	324.887	284.861	322.608	36.6607	0.637218	0.344366	0.219321	0.400302	0.21449	217.894	205.819	216.836	213.516	6.68709
922	A_84_P22342	AT4G22780	ACT domain repeat 7	1.06526	0.721752	up	1.39223	0.136843	up	1.11304	0.377324	down	1.1101	0.404449	down	1.41296	0.146507	up	1.19169	0.46085	up	1.09382	0.709073	down	2665.48	2350.58	2815.07	2610.38	237.098	-0.419189	-0.487364	-0.0518484	-0.319467	0.234258	2388.26	2576.77	3242.22	2735.75	448.628	-0.331658	-0.374585	0.021472	-0.228257	0.217334	3197.08	2805.98	4342.64	3448.57	798.599
923	A_84_P859177	AT4G22780	ACT domain repeat 7	2.86644	0.00089237	up	3.60355	0.00127276	up	2.4133	0.00709563	up	2.14283	0.0139735	up	1.39862	0.168841	up	1.17752	0.199609	up	1.20239	0.35035	down	273.285	215.952	222.009	237.082	31.4986	-1.45508	-1.68157	-1.4663	-1.53431	0.127649	615.15	667.128	703.671	661.983	44.4845	-0.0385785	-0.07408	0.0674958	-0.0150542	0.0736612	731.315	717.15	956.846	801.771	134.486
924	A_84_P17953	AT1G12420	ACT domain repeat 8	2.31805	0.0413032	up	2.48132	0.0308106	up	4.44368	0.00316089	up	2.97055	0.00514628	up	1.53136	0.369838	down	1.25182	0.193122	up	1.27916	0.0653537	down	1912.68	1839.6	849.256	1533.85	593.997	-0.784696	-0.727698	-1.66746	-1.05995	0.526888	2839.16	3401.56	3606.55	3282.42	397.324	0.0311351	0.13934	0.2884	0.152958	0.129172	3427.59	2970.48	3669.93	3356	355.175
[truncated: 42,739 more rows]
[truncated: 35 more columns]
