# Supplementary material for: The karrikin receptor KAI2 promotes drought resistance in Arabidopsis thaliana
Source: PLoS Genet. 2017 Nov 13;13(11):e1007076. doi: 10.1371/journal.pgen.1007076 (PMC5703579; doi:10.1371/journal.pgen.1007076)
Supplement: S2 Table — (A) List of upregulated genes in the M-C/W-C comparison. (B) List of upregulated genes in the M-D2/W-D2 comparison. (C) List of upregulated genes in the M-D4/W-D4 comparison. (D) List of upregulated genes in the M-D/W-D (e.g. in M-D2/W-C and/or M-D4/W-C) comparison. (E) List of upregulated genes in the W-D2/W-C comparison. (F) List of upregulated genes in the W-D4/W-C comparison. (G) List of upregulated genes in the W-D/W-C (e.g. in W-D2/W-C and/or W-D4/W-C) comparison. (H) List of upregulated genes in the M-D2/M-C comparison. (I) List of upregulated genes in the M-D4/M-C comparison. (J) List of upregulated genes in the M-D/M-C (e.g. in M-D2/M-C and/or M-D4/M-C) comparison. (K) List of downregulated genes in the M-C/W-C comparison. (L) List of downregulated genes in the M-D2/W-D2 comparison. (M) List of downregulated genes in the M-D4/W-D4 comparison. (N) List of downregulated genes in the M-D/W-D (e.g. in M-D2/W-D2 and/or M-D4/W-D4) comparison. (O) List of downregulated genes in the W-D2/W-C comparison. (P) List of downregulated genes in the W-D4/W-C comparison. (Q) List of downregulated genes in the W-D/W-C (e.g. in W-D2/W-C and/or W-D4/W-C) comparison. (R) List of downregulated genes in the M-D2/M-C comparison. (S) List of downregulated genes in the M-D4/M-C comparison. (T) List of downregulated genes in the M-D/M-C (e.g. in M-D2/M-C and/or M-D4/M-C) comparison. M-C, kai2-2 well-watered control; M-D2, kai2-2 dehydrated 2 h; M-D4, kai2-2 dehydrated 4 h; W-C, WT well-watered control; W-D2, WT dehydrated 2 h; W-D4, WT dehydrated 4 h. (XLS) [file pgen.1007076.s009.xls]

## Sheet: 2A
S2A Table. List of upregulated genes with at least twofold change in the M-C/W-C comparison
				M-C/W-C
#	ProbeName	AGI	Gene description	Fold change	FDR-corrected P value
1	A_84_P17366	AT1G01250	ethylene-responsive transcription factor ERF023	4.21329	0.0239942	M-C/W-C = kai2-2-well-watered vs WT-well-watered
2	A_84_P299940	AT1G01355	putative endonuclease or glycosyl hydrolase	2.0772	0.0153087
3	A_84_P11700	AT1G01420	UDP-glucosyl transferase 72B3	2.55655	0.0330569
4	A_84_P22852	AT1G01520	transcription factor ASG4	3.2765	0.0383158
5	A_84_P21745	AT1G02400	gibberellin 2-oxidase 6	6.60776	0.0485477
6	A_84_P60840	AT1G02405	proline-rich family protein	5.44875	0.0326832
7	A_84_P220938	AT1G02470	SRPBCC ligand-binding domain-containing protein	4.50337	0.031254
8	A_84_P21930	AT1G02970	WEE1 kinase homolog	4.19713	0.0381464
9	A_84_P815483	AT1G03630	protochlorophyllide oxidoreductase C	2.16919	0.0114154
10	A_84_P23692	AT1G04220	3-ketoacyl-CoA synthase 2	5.47592	0.0111308
11	A_84_P20866	AT1G04250	AUX/IAA transcriptional regulator family protein	3.00158	0.0414307
12	A_84_P20410	AT1G06080	delta 9 desaturase 1	33.3988	0.0287337
13	A_84_P823506	AT1G06690	uncharacterized oxidoreductase	2.11108	0.0140563
14	A_84_P843020	AT1G07010	shewenella-like protein phosphatase 1	2.16815	0.0114653
15	A_84_P17185	AT1G07270	Cell division control, Cdc6	2.46075	0.0202097
16	A_84_P23950	AT1G07450	NAD(P)-binding Rossmann-fold superfamily protein	2.482	0.0332676
17	A_84_P21786	AT1G08890	Major facilitator superfamily protein	2.74866	0.0338512
18	A_84_P19911	AT1G09170	calponin homology and kinesin motor domain-containing protein	2.52777	0.0488451
19	A_84_P18965	AT1G09180	secretion-associated RAS super family 1	2.10186	0.0302887
20	A_84_P10456	AT1G09240	nicotianamine synthase 3	3.28224	0.0433094
21	A_84_P18027	AT1G09310	hypothetical protein	4.21135	0.034504
22	A_84_P851072	AT1G09340	chloroplast RNA binding	2.11572	0.0205644
23	A_84_P16114	AT1G09350	galactinol synthase 3	15.8835	0.02568
24	A_84_P838408	AT1G10220	hypothetical protein	3.86103	0.0332946
25	A_84_P14259	AT1G10740	alpha/beta-Hydrolases superfamily protein	2.54684	0.0223944
26	A_84_P18071	AT1G10960	ferredoxin 1	2.12705	0.00780697
27	A_84_P601310	AT1G11070	hypothetical protein	8.44747	0.0201241
28	A_84_P11330	AT1G11545	xyloglucan endotransglucosylase/hydrolase 8	4.19513	0.0164906
29	A_84_P22769	AT1G11700	hypothetical protein	2.22984	0.0294061
30	A_84_P14232	AT1G11860	aminomethyltransferase	2.38482	0.00355881
31	A_84_P10477	AT1G13080	cytochrome P450, family 71, subfamily B, polypeptide 2	3.03051	0.026746
32	A_84_P753488	AT1G13450	trihelix transcription factor GT-1	2.04841	0.0242074
33	A_84_P93089	AT1G13650	hypothetical protein	2.10691	0.0499696
34	A_84_P753319	AT1G14100	fucosyltransferase 8	2.68961	0.0114154
35	A_84_P20048	AT1G14345	NAD(P)-linked oxidoreductase-like protein	2.14	0.0079305
36	A_84_P12487	AT1G14390	probable LRR receptor-like serine/threonine-protein kinase	2.74223	0.0079962
37	A_84_P11475	AT1G14700	purple acid phosphatase 3	2.5261	0.0411051
38	A_84_P15227	AT1G14930	polyketide cyclase/dehydrase and lipid transport superfamily protein	6.14879	0.0466992
39	A_84_P16724	AT1G15050	indole-3-acetic acid inducible 34	29.2736	0.0204605
40	A_84_P809013	AT1G15820	light harvesting complex photosystem II subunit 6	2.25301	0.0029035
41	A_84_P199774	AT1G15980	NDH-dependent cyclic electron flow 1	2.76973	0.0157518
42	A_84_P17116	AT1G16150	wall associated kinase-like 4	3.95164	0.0484041
43	A_84_P13315	AT1G16370	organic cation/carnitine transporter 6	4.14164	0.0466172
44	A_84_P585313	AT1G16705	p300/CBP acetyltransferase-related protein	3.83732	0.0401163
45	A_84_P255380	AT1G16850	hypothetical protein	5.53481	0.0233077
46	A_84_P20887	AT1G17050	solanesyl diphosphate synthase 2	2.25881	0.010941
47	A_84_P822956	AT1G18060	hypothetical protein	2.00138	0.0238681
48	A_84_P21523	AT1G18400	BR enhanced expression 1	3.61939	0.0289193
49	A_84_P18086	AT1G18410	kinesin motor domain-containing protein	6.92338	0.0313731
50	A_84_P753050	AT1G18835	mini zinc finger	6.67659	0.0258309
51	A_84_P815721	AT1G19350	Brassinosteroid signalling positive regulator (BZR1) family protein	2.85567	0.0196882
52	A_84_P19591	AT1G19450	sugar transporter ERD6-like 4	2.19959	0.032915
53	A_84_P18129	AT1G19940	glycosyl hydrolase 9B5	3.39688	0.0204563
54	A_84_P21915	AT1G20190	expansin 11	3.22654	0.0160443
55	A_84_P10384	AT1G20440	cold-regulated 47	3.01156	0.0227524
56	A_84_P15109	AT1G20450	Dehydrin family protein	2.8749	0.0290931
57	A_84_P750837	AT1G22590	AGAMOUS-like 87	2.20576	0.0264894
58	A_84_P199214	AT1G22630	hypothetical protein	2.1787	0.00918738
59	A_84_P23662	AT1G23040	hydroxyproline-rich glycoprotein family protein	2.48603	0.0258951
60	A_84_P10407	AT1G23740	alkenal/one oxidoreductase	2.755	0.0298395
61	A_84_P73254	AT1G26220	GCN5-like N-acetyltransferase	2.11703	0.0167825
62	A_84_P754151	AT1G26761	Arabinanase/levansucrase/invertase	2.33341	0.0354773
63	A_84_P753690	AT1G26762	hypothetical protein	11.6703	0.0218939
64	A_84_P10804	AT1G26770	expansin A10	2.77323	0.0148582
65	A_84_P544465	AT1G26945	basic helix-loop-helix (bHLH) DNA-binding superfamily protein	2.58686	0.0360265
66	A_84_P836321	AT1G27045	homeobox-leucine zipper protein ATHB-54	3.49598	0.0373576
67	A_84_P18875	AT1G28130	Auxin-responsive GH3 family protein	2.06267	0.0332676
68	A_84_P843096	AT1G29490	protein SMALL AUXIN UPREGULATED 68	5.42908	0.0472224
69	A_84_P20671	AT1G29660	GDSL esterase/lipase	2.05353	0.0254114
70	A_84_P18026	AT1G31190	myo-inositol monophosphatase like 1	2.16894	0.0105453
71	A_84_P170983	AT1G31820	polyamine transporter 1	3.49243	0.0106131
72	A_84_P128641	AT1G31880	DZC (Disease resistance/zinc finger/chromosome condensation-like region) domain containing protein	3.37819	0.0215857
73	A_84_P136215	AT1G32080	plastidal glycolate/glycerate translocator 1	2.2486	0.0135783
74	A_84_P17099	AT1G32740	SBP (S-ribonuclease binding protein) family protein	2.87615	0.0150096
75	A_84_P16156	AT1G32780	GroES-like zinc-binding dehydrogenase family protein	6.42277	0.0266181
76	A_84_P535623	AT1G34440	hypothetical protein	8.96335	0.0417453
77	A_84_P18880	AT1G35250	thioesterase family protein	14.6458	0.0188215
78	A_84_P753716	AT1G35255	hypothetical protein	2.06319	0.0359269
79	A_84_P21687	AT1G42970	glyceraldehyde-3-phosphate dehydrogenase B subunit	2.05733	0.0259533
80	A_84_P552447	AT1G44414	hypothetical protein	2.6594	0.0193131
81	A_84_P271630	AT1G44446	Pheophorbide a oxygenase family protein with Rieske [2Fe-2S] domain	2.50509	0.010141
82	A_84_P832857	AT1G44900	minichromosome maintenance (MCM2/3/5) family protein	2.38714	0.0336082
83	A_84_P750979	AT1G44940	hypothetical protein	2.60331	0.0168642
84	A_84_P14285	AT1G45130	beta-galactosidase 5	2.47778	0.0118413
85	A_84_P556002	AT1G45191	beta-glucosidase 1	9.2604	0.013229
86	A_84_P754167	AT1G46554	other RNA	2.1899	0.0116462
87	A_84_P11218	AT1G47210	cyclin-dependent protein kinase 3;2	2.01557	0.0101962
88	A_84_P19573	AT1G48100	polygalacturonase	2.73625	0.0429149
89	A_84_P752442	AT1G48310	chromatin remodeling factor18	3.8892	0.0194682
90	A_84_P752079	AT1G48700	oxidoreductase	105.498	0.000818
91	A_84_P533868	AT1G49000	hypothetical protein	3.40671	0.0457819
92	A_84_P12379	AT1G49490	Leucine-rich repeat family protein	2.03163	0.0203186
93	A_84_P22821	AT1G49640	probable carboxylesterase 3	43.9004	0.012072
94	A_84_P604074	AT1G49680	hypothetical protein	2.58914	0.0307311
95	A_84_P23518	AT1G50390	pfkB-like carbohydrate kinase family protein	5.05787	0.0196882
96	A_84_P580015	AT1G50470	F-box associated ubiquitination effector family protein	8.14273	0.0387189
97	A_84_P834731	AT1G50730	hypothetical protein	2.13038	0.00421423
98	A_84_P501033	AT1G50830	aminotransferase-like, plant mobile domain family protein	6.65066	0.0179176
99	A_84_P21002	AT1G51090	hypothetical protein	4.4896	0.0394973
100	A_84_P819611	AT1G51110	putative plastid-lipid-associated protein 12	2.03116	0.00566207
101	A_84_P15125	AT1G51480	CC-NBS-LRR class disease resistance protein	80.7867	0.0245439
102	A_84_P540960	AT1G51770	core-2/I-branching beta-1,6-N-acetylglucosaminyltransferase family protein	2.23711	0.0316771
103	A_84_P21908	AT1G51830	putative leucine-rich repeat protein kinase	5.43793	0.0430792
104	A_84_P795941	AT1G52220	FUNCTIONS IN: molecular_function unknown; INVOLVED IN: biological_process unknown; LOCATED IN: chloroplast thylakoid membrane, chloroplast; EXPRESSED IN: 23 plant structures; EXPRESSED DURING: 13 growth stages; BEST Arabidopsis thaliana protein match is: photosystem I P subunit (TAIR:AT2G46820.2); Has 291 Blast hits to 291 proteins in 50 species: Archae - 0; Bacteria - 90; Metazoa - 0; Fungi - 0;…	2.52149	0.00245643
105	A_84_P19062	AT1G52230	photosystem I subunit H2	2.21776	0.00791618
106	A_84_P754171	AT1G52342	hypothetical protein	2.19608	0.0474711
107	A_84_P285230	AT1G52565	hypothetical protein	2.57637	0.0294455
108	A_84_P23732	AT1G52570	phospholipase D alpha 2	3.14054	0.0450544
109	A_84_P189994	AT1G52590	putative thiol-disulfide oxidoreductase DCC	15.4271	0.000779
110	A_84_P20894	AT1G52600	peptidase S24/S26A/S26B/S26C family protein	3.38096	0.00556351
111	A_84_P753753	AT1G52618	hypothetical protein	2.981	0.0170459
112	A_84_P713547	AT1G52620	pentatricopeptide repeat-containing protein	48.3035	0.000779
113	A_84_P553355	AT1G52827	cadmium tolerance 1	5.84457	0.0179108
114	A_84_P13379	AT1G52830	indole-3-acetic acid 6	3.70496	0.0447091
115	A_84_P520558	AT1G52855	hypothetical protein	2.363	0.0126609
116	A_84_P16215	AT1G52920	G protein coupled receptor	4.23375	0.0084608
117	A_84_P19987	AT1G52990	thioredoxin family protein	17.8111	0.00229643
118	A_84_P11710	AT1G53080	legume lectin-like protein	16.6373	0.0131732
119	A_84_P11480	AT1G53480	mto 1 responding down 1	15.3892	0.00440683
120	A_84_P725341	AT1G53490	RING finger-containing protein HEI10	11.5374	0.00463967
121	A_84_P12382	AT1G53830	pectin methylesterase 2	11.5497	0.0110676
122	A_84_P754320	AT1G54035	pseudogene of epithiospecifier protein	4.66809	0.0220229
123	A_84_P17086	AT1G54040	epithiospecifier protein	77.7159	0.00644318
124	A_84_P204568	AT1G54120	hypothetical protein	3.92387	0.026837
125	A_84_P868614	AT1G54780	thylakoid lumen 18.3 kDa protein	2.11583	0.013459
126	A_84_P586290	AT1G55265	hypothetical protein	4.87071	0.013804
127	A_84_P15303	AT1G55480	protein containing PDZ domain, a K-box domain, and a TPR region	2.47294	0.0217449
128	A_84_P12117	AT1G55960	putative polyketide cyclase/dehydrase and lipid transport-like protein	2.32868	0.0238105
129	A_84_P12178	AT1G56120	Leucine-rich repeat transmembrane protein kinase	4.59304	0.0151892
130	A_84_P17929	AT1G56600	galactinol synthase 2	3.77096	0.0386691
131	A_84_P109182	AT1G58400	CC-NBS-LRR class disease resistance protein	11.8554	0.00596132
132	A_84_P585407	AT1G58520	lipases;hydrolases, acting on ester bonds	13.6378	0.00421423
133	A_84_P771113	AT1G59406	GDSL esterase/lipase	6.7962	0.0198063
134	A_84_P15199	AT1G59950	putative aldo/keto reductase	12.2603	0.0306852
135	A_84_P18971	AT1G59970	Matrixin family protein	2.48639	0.00809721
136	A_84_P803590	AT1G61165	hypothetical protein	2.87975	0.0346999
137	A_84_P515273	AT1G61255	hypothetical protein	16.5381	0.027723
138	A_84_P531238	AT1G61667	hypothetical protein	2.24058	0.0438644
139	A_84_P838837	AT1G61795	PAK-box/P21-Rho-binding family protein	2.26553	0.0108578
140	A_84_P12345	AT1G61810	beta-glucosidase 45	4.32706	0.0231746
141	A_84_P834629	AT1G62370	RING/U-box domain-containing protein	2.42058	0.0154198
142	A_84_P17974	AT1G62570	flavin-monooxygenase glucosinolate S-oxygenase 4	2.23631	0.0437524
143	A_84_P20957	AT1G64390	glycosyl hydrolase 9C2	2.89724	0.0260232
144	A_84_P21761	AT1G64500	glutaredoxin-like protein	2.16575	0.0429491
145	A_84_P19878	AT1G64640	early nodulin-like protein 8	2.15756	0.0175544
146	A_84_P23664	AT1G64670	alpha/beta-Hydrolases superfamily protein	3.43901	0.0172905
147	A_84_P20876	AT1G64780	ammonium transporter 1;2	2.24778	0.0444327
148	A_84_P297064	AT1G65310	xyloglucan endotransglucosylase/hydrolase 17	8.06676	0.0310134
149	A_84_P180354	AT1G65985	hypothetical protein	3.34546	0.0277131
150	A_84_P21871	AT1G66540	cytochrome P450 superfamily protein	2.02661	0.020057
151	A_84_P21948	AT1G66920	putative serine/threonine protein kinase	2.31245	0.0212255
152	A_84_P805869	AT1G67740	photosystem II BY	2.15411	0.0174476
153	A_84_P753030	AT1G68825	ROTUNDIFOLIA like 15	17.9746	0.00781094
154	A_84_P586330	AT1G69480	EXS (ERD1/XPR1/SYG1) family protein	5.99826	0.0263397
155	A_84_P593458	AT1G69523	S-adenosylmethionine-dependent methyltransferase domain-containing protein	2.2515	0.0392799
156	A_84_P587219	AT1G69526	S-adenosyl-L-methionine-dependent methyltransferases superfamily protein	2.67265	0.0314187
157	A_84_P10434	AT1G70250	protease inhibitor/seed storage/LTP family protein	2.00441	0.00218166
158	A_84_P17160	AT1G70610	transporter associated with antigen processing protein 1	2.03398	0.00742774
159	A_84_P57710	AT1G72030	Acyl-CoA N-acyltransferases-like protein	2.12669	0.0105521
160	A_84_P16227	AT1G72200	RING-H2 finger protein ATL11	6.31423	0.0333632
161	A_84_P12440	AT1G72770	homology to ABI1	2.09543	0.029154
162	A_84_P506433	AT1G72980	LOB domain-containing protein 7	3.34785	0.015511
163	A_84_P17134	AT1G73750	hypothetical protein	2.03617	0.0238448
164	A_84_P22810	AT1G73830	BR enhanced expression 3	2.618	0.0201592
165	A_84_P235073	AT1G73870	zinc finger protein CONSTANS-LIKE 7	3.04492	0.00712334
166	A_84_P19051	AT1G74650	myb domain protein 31	3.01126	0.0358956
167	A_84_P19997	AT1G74670	gibberellin-regulated protein 6	2.77999	0.0373102
168	A_84_P857589	AT1G74730	hypothetical protein	2.02636	0.0203929
169	A_84_P206918	AT1G75100	J-domain protein required for chloroplast accumulation response 1	2.09299	0.0216328
170	A_84_P14468	AT1G75450	cytokinin oxidase 5	3.56724	0.0472756
171	A_84_P20959	AT1G75900	GDSL esterase/lipase EXL3	4.35044	0.0127332
172	A_84_P539272	AT1G76530	auxin efflux carrier family protein	3.61751	0.0493563
173	A_84_P22712	AT1G77090	Mog1/PsbP/DUF1795-like photosystem II reaction center PsbP family protein	2.22286	0.0109803
174	A_84_P22740	AT1G77200	ERF/AP2 transcription factor family protein DREB A-4	2.72139	0.016075
175	A_84_P21936	AT1G77330	1-aminocyclopropane-1-carboxylate oxidase 5	2.86998	0.0361858
176	A_84_P754792	AT1G77765	hypothetical protein	4.01526	0.0140563
177	A_84_P73664	AT1G77855	hypothetical protein	2.61054	0.0354679
178	A_84_P18056	AT1G77870	membrane-anchored ubiquitin-fold protein 5 precursor	5.98027	0.014341
179	A_84_P281740	AT1G78070	transducin/WD40 repeat-like superfamily protein	5.02373	0.0156529
180	A_84_P572089	AT1G78990	HXXXD-type acyl-transferase	2.8239	0.0496122
181	A_84_P217518	AT1G79270	evolutionarily conserved C-terminal region 8	2.49044	0.00713937
182	A_84_P828692	AT1G79520	cation efflux family protein	2.2066	0.0297866
183	A_84_P798436	AT1G80130	Tetratricopeptide repeat (TPR)-like superfamily protein	3.54601	0.0450544
184	A_84_P268330	AT1G80570	RNI-like superfamily protein	2.60408	0.0084608
185	A_84_P18218	AT2G01430	homeobox-leucine zipper protein 17	6.4102	0.0205604
186	A_84_P823859	AT2G01890	purple acid phosphatase 8	2.87766	0.0298651
187	A_84_P58520	AT2G04039	hypothetical protein	2.57163	0.0107584
188	A_84_P808711	AT2G05070	photosystem II light harvesting complex gene 2.2	3.17007	0.003464
189	A_84_P240805	AT2G05100	photosystem II light harvesting complex gene 2.1	3.02401	0.047116
190	A_84_P560560	AT2G05270	hypothetical protein	3.46703	0.0379414
191	A_84_P21014	AT2G05530	glycine-rich protein	5.05025	0.0417507
192	A_84_P790321	AT2G07773	hypothetical protein	5.25671	0.030872
193	A_84_P566761	AT2G11626	hypothetical protein	2.16565	0.0276035
194	A_84_P756180	AT2G14890	arabinogalactan protein 9	2.44194	0.0338841
195	A_84_P305070	AT2G15020	hypothetical protein	5.67086	0.0263665
196	A_84_P533108	AT2G15830	hypothetical protein	2.50216	0.0242705
197	A_84_P16290	AT2G15970	cold regulated 413 plasma membrane 1	2.39117	0.0444841
198	A_84_P16304	AT2G16720	myb domain protein 7	2.22088	0.02573
199	A_84_P23872	AT2G16750	adenine nucleotide alpha hydrolases-domain containing protein kinase	2.8806	0.0450024
200	A_84_P816631	AT2G17500	auxin efflux carrier family protein	8.90474	0.0431115
201	A_84_P12605	AT2G18010	SAUR-like auxin-responsive protein	18.2513	0.00591019
202	A_84_P18192	AT2G20750	expansin B1	2.12999	0.0270698
203	A_84_P16994	AT2G20835	hypothetical protein	5.72082	0.0317667
204	A_84_P790607	AT2G20980	minichromosome maintenance 10	2.50421	0.00355881
205	A_84_P796893	AT2G21030	hypothetical protein	3.04025	0.0215311
206	A_84_P258210	AT2G21180	hypothetical protein	2.49672	0.038243
207	A_84_P757744	AT2G21187	other RNA	2.25773	0.0341559
208	A_84_P850921	AT2G21330	fructose-bisphosphate aldolase 1	2.20343	0.0408545
209	A_84_P826179	AT2G21530	SMAD/FHA domain-containing protein	2.08184	0.00967323
210	A_84_P12579	AT2G21910	cytochrome P450, family 96, subfamily A, polypeptide 5	191.017	0.0107584
211	A_84_P292884	AT2G21970	stress enhanced protein 2	2.01909	0.015446
212	A_84_P17344	AT2G22810	1-aminocyclopropane-1-carboxylate synthase 4	11.9477	0.0225978
213	A_84_P16398	AT2G24300	Calmodulin-binding protein	3.4711	0.0305878
214	A_84_P16281	AT2G24820	translocon at the inner envelope membrane of chloroplasts 55-II	2.24008	0.0142254
215	A_84_P255630	AT2G25625	hypothetical protein	3.20542	0.0312237
216	A_84_P21055	AT2G26690	nitrate transporter 1.4	2.79269	0.014473
217	A_84_P757853	AT2G26692	other RNA	5.6548	0.0112002
218	A_84_P118462	AT2G28400	hypothetical protein	3.76394	0.00990461
219	A_84_P23021	AT2G29090	cytochrome P450, family 707, subfamily A, polypeptide 2	14.6778	0.00389049
220	A_84_P16334	AT2G29290	tropinone reductase-like protein	2.04245	0.0338841
221	A_84_P21961	AT2G29650	phosphate transporter 4;1	2.37868	0.0148991
222	A_84_P232159	AT2G32530	cellulose synthase-like B3	2.87016	0.020392
223	A_84_P20159	AT2G32540	cellulose synthase-like B4	3.96822	0.00803148
224	A_84_P12595	AT2G32610	cellulose synthase-like B1	3.93965	0.0128533
225	A_84_P831010	AT2G32640	Lycopene beta/epsilon cyclase protein	2.023	0.0175291
226	A_84_P809539	AT2G34620	mitochondrial transcription termination factor family protein	2.21445	0.0249513
227	A_84_P23855	AT2G35370	glycine decarboxylase complex H	2.52586	0.0129309
228	A_84_P143889	AT2G36145	hypothetical protein	2.76934	0.00402614
229	A_84_P125861	AT2G36885	hypothetical protein	3.1744	0.0115072
230	A_84_P10694	AT2G37640	Barwin-like endoglucanases superfamily protein	2.88011	0.0178577
231	A_84_P132075	AT2G37970	SOUL heme-binding family protein	2.04945	0.0379113
232	A_84_P21047	AT2G38530	lipid transfer protein 2	5.78526	0.0103857
233	A_84_P19155	AT2G38540	lipid transfer protein 1	2.40265	0.0358056
234	A_84_P21722	AT2G39130	transmembrane amino acid transporter	2.13772	0.0177493
235	A_84_P20166	AT2G39200	Seven transmembrane MLO family protein	4.06173	0.0304323
236	A_84_P12602	AT2G39310	jacalin-related lectin 22	4.93198	0.0426655
237	A_84_P17328	AT2G39350	ABC transporter G family member 1	2.10278	0.0421539
238	A_84_P85909	AT2G39710	cysteine-rich peptide family protein	2.09332	0.0489061
239	A_84_P11587	AT2G39800	delta1-pyrroline-5-carboxylate synthase 1	4.35144	0.0369069
240	A_84_P20179	AT2G40100	light harvesting complex photosystem II	4.19429	0.00799101
241	A_84_P14479	AT2G40250	GDSL esterase/lipase	4.06176	0.0373102
242	A_84_P11569	AT2G40610	expansin A8	5.71284	0.0140563
243	A_84_P825578	AT2G41040	uncharacterized methyltransferase	2.0651	0.00647778
244	A_84_P124471	AT2G41120	hypothetical protein	2.21957	0.0154077
245	A_84_P173611	AT2G41170	F-box protein	4.83134	0.0164027
246	A_84_P22895	AT2G41870	remorin-like protein	2.17431	0.0162526
247	A_84_P581112	AT2G42150	DNA-binding bromodomain-containing protein	2.08806	0.0230112
248	A_84_P23852	AT2G42540	cold-regulated 15a	11.9852	0.0335561
249	A_84_P216708	AT2G42975	hypothetical protein	3.19954	0.0136756
250	A_84_P518129	AT2G44990	carotenoid cleavage dioxygenase 7	8.24722	0.016486
251	A_84_P10681	AT2G45050	GATA transcription factor 2	2.18503	0.0283155
252	A_84_P16308	AT2G45400	NAD(P)-binding Rossmann-fold superfamily protein	3.81147	0.0135783
253	A_84_P19132	AT2G46530	auxin response factor 11	2.44322	0.0287005
254	A_84_P23898	AT2G46660	cytochrome P450, family 78, subfamily A, polypeptide 6	3.03771	0.00935924
255	A_84_P581126	AT2G46670	CCT motif family protein	3.84224	0.0174911
256	A_84_P126821	AT2G46790	pseudo-response regulator 9	3.8864	0.0143715
257	A_84_P787935	AT2G46970	phytochrome interacting factor 3-like 1	2.78001	0.0365325
258	A_84_P216308	AT2G47270	transcription factor UPBEAT1	2.95504	0.0329494
259	A_84_P565090	AT2G47485	hypothetical protein	4.45581	0.0304553
260	A_84_P257260	AT2G47780	Rubber elongation factor protein	12.9655	0.0270378
261	A_84_P173141	AT3G01510	like SEX4 1	2.04949	0.0154665
262	A_84_P858735	AT3G02870	Inositol monophosphatase family protein	2.44479	0.020965
263	A_84_P554482	AT3G03850	SAUR-like auxin-responsive protein	2.26278	0.00802049
264	A_84_P10758	AT3G04070	NAC domain containing protein 47	3.55513	0.0215311
265	A_84_P762720	AT3G04181	hypothetical protein	2.01919	0.0215311
266	A_84_P11703	AT3G04790	ribose 5-phosphate isomerase A	2.40364	0.0110693
267	A_84_P23992	AT3G05640	putative protein phosphatase 2C	2.09626	0.0426238
268	A_84_P22108	AT3G05790	lon protease 4	2.56802	0.0312893
269	A_84_P513708	AT3G05940	hypothetical protein	2.04928	0.00343219
270	A_84_P761667	AT3G06125	other RNA	4.5572	0.00572524
271	A_84_P596321	AT3G06435	hypothetical protein	2.97587	0.00229643
272	A_84_P796549	AT3G06868	hypothetical protein	2.60594	0.0195958
273	A_84_P155785	AT3G07390	auxin-responsive family protein	2.27302	0.0117654
274	A_84_P510181	AT3G09162	hypothetical protein	6.04992	0.00679155
275	A_84_P11692	AT3G09380	hypothetical protein	119.812	0.000754
276	A_84_P532349	AT3G09520	exocyst subunit exo70 family protein H4	2.59971	0.0390633
277	A_84_P141829	AT3G09530	exocyst subunit exo70 family protein H3	23.0532	0.0110652
278	A_84_P23054	AT3G09540	pectin lyase-like superfamily protein	2.61973	0.0260177
279	A_84_P130466	AT3G10420	protein seedling plastid development 1	2.52723	0.0205644
280	A_84_P19259	AT3G10560	Cytochrome P450 superfamily protein	2.33414	0.013687
281	A_84_P18322	AT3G10780	emp24/gp25L/p24 family/GOLD domain-containing protein	5.42565	0.0381315
282	A_84_P15484	AT3G10910	RING-H2 finger protein ATL72	2.92521	0.0434678
283	A_84_P813436	AT3G10920	manganese superoxide dismutase 1	2.13941	0.00361227
284	A_84_P601676	AT3G11160	hypothetical protein	7.99982	0.0101474
285	A_84_P285710	AT3G11210	GDSL esterase/lipase	2.9206	0.0188215
286	A_84_P10737	AT3G11410	protein phosphatase 2CA	2.10377	0.00779609
287	A_84_P145899	AT3G11720	polyketide cyclase/dehydrase and lipid transport superfamily protein	3.10293	0.0455664
288	A_84_P17455	AT3G12610	Leucine-rich repeat (LRR) family protein	3.80583	0.0119492
289	A_84_P12692	AT3G12710	putative 3-methyladenine glycosylase I	4.16837	0.017043
290	A_84_P19310	AT3G12780	phosphoglycerate kinase 1	2.01225	0.0140525
291	A_84_P15545	AT3G13380	BRI1-like 3	2.01227	0.0106399
292	A_84_P759425	AT3G13840	scarecrow-like protein 29	5.10455	0.041937
293	A_84_P210598	AT3G14280	hypothetical protein	3.05696	0.0444514
294	A_84_P65504	AT3G14530	geranylgeranyl pyrophosphate synthase 9	2.85596	0.026429
295	A_84_P290554	AT3G14740	RING/FYVE/PHD zinc finger-containing protein	2.11269	0.0376469
296	A_84_P561605	AT3G15115	hypothetical protein	2.29078	0.0235558
297	A_84_P14556	AT3G15540	indole-3-acetic acid inducible 19	3.21152	0.0472484
298	A_84_P225639	AT3G16040	translation machinery associated TMA7	12.6509	0.0254346
299	A_84_P759248	AT3G16175	thioesterase family protein	3.77018	0.0176588
300	A_84_P10789	AT3G16250	NDH-dependent cyclic electron flow 1	2.05009	0.0456743
301	A_84_P801437	AT3G16370	GDSL esterase/lipase	2.2789	0.037693
302	A_84_P219878	AT3G16450	jacalin-related lectin	16.078	0.0467884
303	A_84_P523086	AT3G16590	putative F-box protein	6.57743	0.024597
304	A_84_P23087	AT3G17180	serine carboxypeptidase-like 33	2.69742	0.0421434
305	A_84_P22123	AT3G17630	cation/H+ exchanger 19	2.26691	0.0231746
306	A_84_P21184	AT3G17790	purple acid phosphatase 17	3.42134	0.0151892
307	A_84_P13619	AT3G17980	calcium-dependent lipid-binding domain-containing protein	5.35429	0.00830119
308	A_84_P19295	AT3G18200	nodulin MtN21-like transporter UMAMIT4	12.4303	0.023758
309	A_84_P547455	AT3G18485	iaa-leucine resistant 2	53.3833	0.00733072
310	A_84_P806751	AT3G18490	protein ASPARTIC PROTEASE IN GUARD CELL 1	2.13863	0.0171272
311	A_84_P761842	AT3G18535	tubulin-tyrosine ligase	22.9357	0.000703
312	A_84_P143099	AT3G18890	protein TIC 62	2.2582	0.0138089
313	A_84_P298944	AT3G19210	homolog of RAD54	2.13099	0.0402192
314	A_84_P22137	AT3G19350	maternally expressed pab C-terminal	5.25646	0.0246397
315	A_84_P18353	AT3G19450	GroES-like zinc-binding alcohol dehydrogenase family protein	2.35276	0.0174911
316	A_84_P14583	AT3G20270	putative BPI/LBP family protein	3.06196	0.0134928
317	A_84_P24041	AT3G20370	TRAF-like family protein	7.51434	0.031311
318	A_84_P15546	AT3G21110	purin 7	2.00706	0.0475269
319	A_84_P121222	AT3G21330	transcription factor bHLH87	15.8304	0.0336082
320	A_84_P11730	AT3G21560	UDP-Glycosyltransferase superfamily protein	2.42901	0.0119492
321	A_84_P21186	AT3G21670	nitrate transporter 1.3	6.62969	0.0185656
322	A_84_P18355	AT3G21760	UDP-Glycosyltransferase superfamily protein	2.1803	0.0439063
323	A_84_P24047	AT3G21950	methyltransferase	4.47852	0.0186901
324	A_84_P553654	AT3G22090	hypothetical protein	2.84181	0.0286188
325	A_84_P24016	AT3G22750	protein kinase family protein	2.52167	0.0377701
326	A_84_P16449	AT3G22840	Chlorophyll A-B binding family protein	21.859	0.00892005
327	A_84_P16497	AT3G22860	eukaryotic translation initiation factor 3 subunit C2	3.59913	0.0369717
328	A_84_P129736	AT3G23085	transposable element gene	3.94171	0.0312237
329	A_84_P218328	AT3G23170	hypothetical protein	3.53617	0.0242602
330	A_84_P790687	AT3G23470	cyclopropane-fatty-acyl-phospholipid synthase	20.2555	0.0196584
331	A_84_P574977	AT3G24840	Sec14p-like phosphatidylinositol transfer family protein	2.03989	0.013459
332	A_84_P87419	AT3G25290	auxin-responsive family protein	3.00278	0.0117604
333	A_84_P286230	AT3G25905	CLAVATA3/ESR-RELATED 27	2.47092	0.0311416
334	A_84_P805615	AT3G26060	Thioredoxin superfamily protein	2.03513	0.0260232
335	A_84_P21207	AT3G26570	phosphate transporter 2;1	2.10559	0.00731045
336	A_84_P12691	AT3G27440	uridine kinase-like 5	3.48516	0.0465926
337	A_84_P126121	AT3G27640	transducin/WD40 repeat-like superfamily protein	2.16493	0.0209678
338	A_84_P24021	AT3G27690	photosystem II light harvesting complex gene 2.3	2.79275	0.0282204
339	A_84_P788949	AT3G28100	nodulin MtN21-like transporter family protein UMAMIT45	2.00349	0.0317075
340	A_84_P588362	AT3G28560	BCS1 AAA-type ATPase	3.10648	0.048032
341	A_84_P820151	AT3G29035	NAC domain containing protein 3	2.1577	0.0359359
342	A_84_P759241	AT3G30122	pseudogene similar to peptide chain release factor protein	4.44492	0.0286276
343	A_84_P14597	AT3G30460	RING/U-box domain-containing protein	4.12252	0.0385656
344	A_84_P761927	AT3G33528	hypothetical protein	7.92401	0.0381315
345	A_84_P295424	AT3G36659	plant invertase/pectin methylesterase inhibitor domain-containing protein	65.4175	0.00218166
346	A_84_P759627	AT3G42890	transposable element gene	2.41817	0.0295677
347	A_84_P198514	AT3G43715	transposable element gene	4.04504	0.0410934
348	A_84_P869953	AT3G44540	fatty acid reductase 4	5.16038	0.0305724
349	A_84_P21248	AT3G44560	fatty acid reductase 8	31.9158	0.00781094
350	A_84_P12741	AT3G45600	tetraspanin3	2.57138	0.0330569
351	A_84_P24095	AT3G46670	UDP-glucosyl transferase 76E11	2.44493	0.0260617
352	A_84_P13693	AT3G46940	DUTP-PYROPHOSPHATASE-LIKE 1	2.23938	0.0296564
353	A_84_P11805	AT3G47420	phosphate starvation-induced gene 3	3.58888	0.00753738
354	A_84_P12750	AT3G47430	peroxin 11B	2.05281	0.0286592
355	A_84_P175361	AT3G48320	cytochrome P450, family 71, subfamily A, polypeptide 21	2.15083	0.0414324
356	A_84_P135665	AT3G48490	hypothetical protein	2.56041	0.0378951
357	A_84_P15595	AT3G49970	phototropic-responsive NPH3 family protein	3.1357	0.016895
358	A_84_P293594	AT3G50340	hypothetical protein	4.53402	0.013459
359	A_84_P546636	AT3G50685	hypothetical protein	2.0122	0.00189249
360	A_84_P808064	AT3G50820	photosystem II subunit O-2	2.051	0.0215479
361	A_84_P243315	AT3G50900	hypothetical protein	2.79932	0.0320538
362	A_84_P22221	AT3G50940	cytochrome BC1 synthesis-like protein	3.18701	0.00302869
363	A_84_P595534	AT3G51150	ATP binding microtubule motor family protein	2.32042	0.0301487
364	A_84_P591083	AT3G51410	hypothetical protein	5.11515	0.0305447
365	A_84_P58590	AT3G52740	hypothetical protein	3.43941	0.0216812
366	A_84_P24123	AT3G53250	SAUR-like auxin-responsive protein	3.14928	0.0359804
367	A_84_P535510	AT3G53680	Acyl-CoA N-acyltransferase with RING/FYVE/PHD-type zinc finger domain-containing protein	2.53559	0.0381325
368	A_84_P11834	AT3G54030	Protein kinase protein with tetratricopeptide repeat domain	2.65309	0.0201241
369	A_84_P813598	AT3G54050	high cyclic electron flow 1	2.21015	0.0216745
370	A_84_P14670	AT3G54200	late embryogenesis abundant hydroxyproline-rich glycoprotein	2.9272	0.030277
371	A_84_P50100	AT3G55240	hypothetical protein	4.03201	0.00799101
372	A_84_P14675	AT3G55360	3-oxo-5-alpha-steroid 4-dehydrogenase family protein	2.0152	0.0426539
373	A_84_P17513	AT3G55580	regulator of chromosome condensation repeat-containing protein	2.10773	0.03358
374	A_84_P141649	AT3G55760	hypothetical protein	2.25279	0.0420213
375	A_84_P813537	AT3G55800	sedoheptulose-bisphosphatase	2.11515	0.0271831
376	A_84_P20353	AT3G56080	probable methyltransferase PMT22	4.83981	0.00245643
377	A_84_P14682	AT3G57010	calcium-dependent phosphotriesterase superfamily protein	4.60811	0.0193131
378	A_84_P15627	AT3G57020	calcium-dependent phosphotriesterase superfamily protein	5.31486	0.030277
379	A_84_P528044	AT3G57900	hypothetical protein	2.34994	0.0474439
380	A_84_P14689	AT3G58780	K-box region and MADS-box transcription factor family protein	19.8114	0.00970297
381	A_84_P592900	AT3G59190	putative F-box protein	3.02945	0.043918
382	A_84_P15637	AT3G59550	Rad21/Rec8-like family protein	2.13148	0.0491207
383	A_84_P305170	AT3G59780	rhodanese/cell cycle control phosphatase superfamily protein	2.07455	0.00781094
384	A_84_P15638	AT3G59790	MAP kinase 10	3.2661	0.00832777
385	A_84_P10915	AT3G60440	phosphoglycerate mutase family protein	2.05122	0.0229152
386	A_84_P809573	AT3G60750	transketolase	2.03442	0.0315349
387	A_84_P306640	AT3G60940	putative endonuclease or glycosyl hydrolase	3.66841	0.026604
388	A_84_P16592	AT3G61900	SAUR-like auxin-responsive protein	2.00402	0.0254215
389	A_84_P10921	AT3G62030	rotamase CYP 4	2.13596	0.0220309
390	A_84_P12823	AT4G00490	beta-amylase 2	2.10354	0.0188308
391	A_84_P584003	AT4G00690	UB-like protease 1B	2.77743	0.0135685
392	A_84_P149048	AT4G00750	putative methyltransferase PMT15	2.1971	0.00732628
393	A_84_P268860	AT4G01200	calcium-dependent lipid-binding domain-containing protein	2.06425	0.0218191
394	A_84_P23228	AT4G01350	cysteine/histidine-rich C1 domain-containing protein	21.2977	0.0207619
395	A_84_P826587	AT4G01720	WRKY family transcription factor	2.18701	0.0424942
396	A_84_P824779	AT4G01883	polyketide cyclase / dehydrase and lipid transport protein	2.72534	0.0140221
397	A_84_P229609	AT4G01950	glycerol-3-phosphate acyltransferase 3	2.59897	0.0425828
398	A_84_P827928	AT4G02330	Plant invertase/pectin methylesterase inhibitor superfamily	2.97751	0.034675
399	A_84_P141889	AT4G02530	chloroplast thylakoid lumen protein	2.11943	0.0196882
400	A_84_P801201	AT4G02770	photosystem I subunit D-1	2.06055	0.0335532
401	A_84_P14723	AT4G03070	2-oxoglutarate (2OG) and Fe(II)-dependent oxygenase superfamily protein	2.12539	0.0493744
402	A_84_P22292	AT4G04020	fibrillin	2.54523	0.00463967
403	A_84_P531612	AT4G04745	hypothetical protein	6.80048	0.0478363
404	A_84_P791680	AT4G06536	SPla/RYanodine receptor (SPRY) domain-containing protein	2.66468	0.0486223
405	A_84_P10011	AT4G09350	NADH dehydrogenase-like complex T	3.42113	0.013459
406	A_84_P12848	AT4G09650	ATP synthase delta-subunit gene	2.69878	0.00490622
407	A_84_P243025	AT4G12000	SNARE associated Golgi family protein	2.12325	0.0260917
408	A_84_P18533	AT4G12470	azelaic acid induced 1	3.1887	0.0483911
409	A_84_P22318	AT4G12830	hydrolase, alpha/beta fold family protein	3.36983	0.016403
410	A_84_P12861	AT4G12880	early nodulin-like protein 19	2.40552	0.0242602
411	A_84_P280240	AT4G13130	cysteine/histidine-rich C1 domain-containing protein	8.10962	0.0350097
412	A_84_P263610	AT4G14380	hypothetical protein	2.22354	0.0359473
413	A_84_P18633	AT4G14440	3-hydroxyacyl-CoA dehydratase 1	3.06849	0.0231746
414	A_84_P826648	AT4G14550	indole-3-acetic acid inducible 14	7.86229	0.0016147
415	A_84_P62840	AT4G14690	Chlorophyll A-B binding family protein	6.29761	0.00747855
416	A_84_P269670	AT4G14750	IQ-domain 19	2.45425	0.0226348
417	A_84_P13907	AT4G15290	Cellulose synthase family protein	4.60792	0.0387189
418	A_84_P214908	AT4G15510	photosystem II reaction center PsbP family protein	2.03624	0.0210301
419	A_84_P586725	AT4G16215	hypothetical protein	20.9299	0.0388251
420	A_84_P576905	AT4G16515	Encodes a root meristem growth factor (RGF). Belongs to a family of functionally redundant homologous peptides that are secreted, tyrosine-sulfated, and expressed mainly in the stem cell area and the innermost layer of central columella cells. RGFs are required for maintenance of the root stem cell niche and transit amplifying cell proliferation. Members of this family include: At5g60810 (RGF1), …	4.56675	0.0157702
421	A_84_P198394	AT4G16670	hypothetical protein	2.45583	0.0159242
422	A_84_P836784	AT4G16807	hypothetical protein	2.08843	0.014473
423	A_84_P22425	AT4G16880	leucine-rich repeat (LRR) family protein	2.40867	0.0191285
424	A_84_P763867	AT4G17587	transposable element gene	9.67366	0.0190928
425	A_84_P10977	AT4G18270	translocase 11	2.25264	0.0415224
426	A_84_P11922	AT4G18280	glycine-rich cell wall protein-like protein	4.28008	0.0257889
427	A_84_P764604	AT4G18501	hypothetical protein	2.30433	0.0222356
428	A_84_P13814	AT4G18810	NAD(P)-binding Rossmann-fold superfamily protein	2.88016	0.00355881
429	A_84_P23273	AT4G18970	GDSL esterase/lipase	2.40327	0.0319689
430	A_84_P10043	AT4G21230	cysteine-rich RLK (RECEPTOR-like protein kinase) 27	2.31368	0.0222356
431	A_84_P537880	AT4G22800	hypothetical protein	3.03322	0.0364
432	A_84_P23290	AT4G23290	cysteine-rich RLK (RECEPTOR-like protein kinase) 21	2.24077	0.031421
433	A_84_P10051	AT4G23300	cysteine-rich RLK (RECEPTOR-like protein kinase) 22	2.2171	0.0256232
434	A_84_P147888	AT4G23450	C3H2C3-type RING E3 Ub ligase	3.34246	0.00841163
435	A_84_P17616	AT4G23670	polyketide cyclase/dehydrase and lipid transport superfamily protein	3.1496	0.049005
436	A_84_P19508	AT4G23680	polyketide cyclase/dehydrase and lipid transport superfamily protein	10.6061	0.0192901
437	A_84_P765711	AT4G24026	hypothetical protein	2.54114	0.00948236
438	A_84_P14780	AT4G24080	aldolase like	2.26521	0.0372784
439	A_84_P241489	AT4G24130	hypothetical protein	2.21443	0.0221549
440	A_84_P309483	AT4G24420	RNA recognition motif-containing protein	28.702	0.00250557
441	A_84_P12892	AT4G24510	HXXXD-type acyl-transferase family protein	2.46792	0.0319751
442	A_84_P183494	AT4G24700	hypothetical protein	2.90761	0.031254
443	A_84_P19516	AT4G25470	C-repeat/DRE binding factor 2	2.52314	0.0260146
444	A_84_P764568	AT4G25845	OSBP(oxysterol binding protein)-related protein 4B-like protein	4.38172	0.0306741
445	A_84_P503304	AT4G25860	OSBP(oxysterol binding protein)-related protein 4A	2.89294	0.0499172
446	A_84_P284290	AT4G26380	cysteine/histidine-rich C1 domain-containing protein	2.7538	0.0352866
447	A_84_P18577	AT4G26860	putative pyridoxal phosphate-dependent enzyme, YBL036C type	2.03795	0.0149013
448	A_84_P829971	AT4G26990	hypothetical protein	2.82827	0.020509
449	A_84_P797306	AT4G27040	EAP30/Vps36 family protein	2.09279	0.0119492
450	A_84_P17632	AT4G27050	F-box protein	3.07645	0.00733072
451	A_84_P18578	AT4G27070	tryptophan synthase beta-subunit 2	7.6429	0.000805
452	A_84_P129496	AT4G27700	rhodanese-like domain-containing protein	2.06053	0.0221275
453	A_84_P175871	AT4G28290	hypothetical protein	2.08846	0.0408834
454	A_84_P19531	AT4G28660	photosystem II reaction center PSB28 protein	2.51018	0.0286425
455	A_84_P10076	AT4G28720	Flavin-binding monooxygenase family protein	6.25635	0.0361858
456	A_84_P568028	AT4G28840	TCP interactor containing EAR motif protein1	4.56994	0.0357873
457	A_84_P545880	AT4G29760	hypothetical protein	60.7848	0.00389049
458	A_84_P144289	AT4G29770	target of trans acting-siR480/255.	23.918	0.0134928
459	A_84_P12918	AT4G30120	heavy metal atpase 3	3.95736	0.00887083
460	A_84_P137779	AT4G30180	hypothetical protein	2.92714	0.0444327
461	A_84_P10083	AT4G30290	xyloglucan endotransglucosylase/hydrolase 19	7.12446	0.0346111
462	A_84_P12920	AT4G30470	cinnamoyl-CoA reductase like protein	2.35784	0.037252
463	A_84_P177564	AT4G30910	cytosol aminopeptidase family protein	2.25359	0.0266978
464	A_84_P12922	AT4G30960	SOS3-interacting protein 3	2.74682	0.049722
465	A_84_P21434	AT4G31100	wall-associated receptor kinase-like 17	2.41211	0.035911
466	A_84_P765138	AT4G31398	other RNA	2.68111	0.0447638
467	A_84_P14814	AT4G31470	putative pathogenesis-related protein	4.37839	0.0313222
468	A_84_P20490	AT4G31570	hypothetical protein	7.63181	0.00244093
469	A_84_P15761	AT4G31740	sec1/munc18-like (SM) family protein	2.68604	0.0198979
470	A_84_P764175	AT4G32230	hypothetical protein	586.425	0.00074
471	A_84_P15764	AT4G32460	hypothetical protein	4.1123	0.00781094
472	A_84_P209378	AT4G33000	calcineurin B-like protein 10	2.14501	0.0228659
473	A_84_P17658	AT4G33010	glycine decarboxylase P-protein 1	3.09013	0.0129239
474	A_84_P18604	AT4G33020	ZIP metal ion transporter family	2.6723	0.020057
475	A_84_P15767	AT4G33220	pectin methylesterase 44	2.31546	0.0466992
476	A_84_P10096	AT4G33390	hypothetical protein	6.24567	0.0195958
477	A_84_P765048	AT4G33467	hypothetical protein	3.00439	0.026347
478	A_84_P122622	AT4G33660	hypothetical protein	2.02269	0.0247517
479	A_84_P194204	AT4G33666	hypothetical protein	2.81256	0.0287337
480	A_84_P860582	AT4G34000	abscisic acid responsive elements-binding factor 3	2.0635	0.020965
481	A_84_P268570	AT4G34190	stress enhanced protein 1	2.43306	0.0124913
482	A_84_P11045	AT4G34230	cinnamyl alcohol dehydrogenase 5	2.5742	0.0149842
483	A_84_P826409	AT4G34250	3-ketoacyl-CoA synthase 16	2.49875	0.0230112
484	A_84_P22394	AT4G34580	Sec14p-like phosphatidylinositol transfer family protein	2.27213	0.0225231
485	A_84_P279540	AT4G34630	hypothetical protein	2.24578	0.0226226
486	A_84_P17665	AT4G34730	ribosome-binding factor A	2.01536	0.0112301
487	A_84_P155475	AT4G35060	heavy metal transport/detoxification domain-containing protein	3.36239	0.0222356
488	A_84_P549446	AT4G35720	hypothetical protein	6.6873	0.0255989
489	A_84_P504228	AT4G35987	S-adenosyl-L-methionine-dependent methyltransferase domain-containing protein	2.02152	0.00781094
490	A_84_P537048	AT4G36105	hypothetical protein	2.94895	0.0239388
491	A_84_P11084	AT4G37200	Thioredoxin superfamily protein	2.26745	0.00967323
492	A_84_P117782	AT4G37690	glycosyltransferase 6	4.90318	0.00524989
493	A_84_P92139	AT4G37700	hypothetical protein	13.338	0.0373076
494	A_84_P19567	AT4G37800	xyloglucan endotransglucosylase/hydrolase 7	5.81963	0.0173205
495	A_84_P848740	AT4G37930	serine transhydroxymethyltransferase 1	2.08507	0.0259446
496	A_84_P790801	AT4G38300	glycosyl hydrolase family 10 protein	5.55919	0.00697908
497	A_84_P12005	AT4G38410	putative dehydrin	2.57591	0.0180234
498	A_84_P11062	AT4G38770	proline-rich protein 4	3.69271	0.0370275
499	A_84_P12008	AT4G38960	B-box type zinc finger-containing protein	2.26658	0.0162774
500	A_84_P810008	AT4G39330	cinnamyl alcohol dehydrogenase 9	2.28072	0.0314187
501	A_84_P847260	AT4G39960	molecular chaperone Hsp40/DnaJ family protein	2.90625	0.00714607
502	A_84_P14865	AT5G01180	peptide transporter 5	3.3776	0.0327511
503	A_84_P506004	AT5G01790	hypothetical protein	3.77513	0.021903
504	A_84_P20545	AT5G02120	one helix protein	2.07141	0.0199139
505	A_84_P12035	AT5G02230	haloacid dehalogenase-like hydrolase superfamily protein	3.183	0.0189167
506	A_84_P21493	AT5G02540	NAD(P)-binding Rossmann-fold superfamily protein	5.34384	0.0444841
507	A_84_P791775	AT5G03090	hypothetical protein	3.07324	0.0218625
508	A_84_P78669	AT5G03120	hypothetical protein	3.00343	0.0414286
509	A_84_P60770	AT5G03230	hypothetical protein	2.02029	0.0196979
510	A_84_P21496	AT5G03700	D-mannose binding lectin protein with Apple-like carbohydrate-binding domain	2.25655	0.0389007
511	A_84_P12985	AT5G03760	Nucleotide-diphospho-sugar transferases superfamily protein	2.40629	0.01751
512	A_84_P14880	AT5G05580	fatty acid desaturase 8	2.19038	0.0120998
513	A_84_P15831	AT5G07000	sulfotransferase 2B	3.4277	0.0475736
514	A_84_P16782	AT5G07880	synaptosomal-associated protein SNAP25-like 29	2.26463	0.033301
515	A_84_P11111	AT5G08020	RPA70-kDa subunit B	2.11673	0.0253105
516	A_84_P12056	AT5G08030	glycerophosphoryl diester phosphodiesterase	8.19851	0.0371563
517	A_84_P214948	AT5G08050	hypothetical protein	2.20863	0.0242582
518	A_84_P570789	AT5G11360	Interleukin-1 receptor-associated kinase 4 protein	2.49327	0.00751845
519	A_84_P769325	AT5G11412	RNA-binding (RRM/RBD/RNP motifs) family protein	3.82458	0.0387349
520	A_84_P18690	AT5G13400	putative peptide/nitrate transporter	2.56277	0.0472961
521	A_84_P11127	AT5G13630	magnesium-chelatase subunit chlH, chloroplast, putative / Mg-protoporphyrin IX chelatase, putative (CHLH)	2.12652	0.0142254
522	A_84_P233709	AT5G15190	hypothetical protein	2.38216	0.0472484
523	A_84_P297634	AT5G15500	ankyrin repeat-containing protein	2.97232	0.0182485
524	A_84_P810688	AT5G15960	stress-responsive protein (KIN1) / stress-induced protein (KIN1)	3.03869	0.0441551
525	A_84_P258350	AT5G15970	stress-responsive protein (KIN2) / stress-induced protein (KIN2) / cold-responsive protein (COR6.6) / cold-regulated protein (COR6.6)	2.87266	0.0373014
526	A_84_P113392	AT5G17170	rubredoxin family protein	2.1037	0.0424776
527	A_84_P14914	AT5G17230	PHYTOENE SYNTHASE	2.09773	0.025538
528	A_84_P856001	AT5G17460	hypothetical protein	3.03194	0.0248473
529	A_84_P585078	AT5G17780	hydrolase, alpha/beta fold family protein	5.14414	0.0114908
530	A_84_P16811	AT5G18660	NAD(P)-binding Rossmann-fold superfamily protein	2.48598	0.0114908
531	A_84_P14140	AT5G19850	hydrolase, alpha/beta fold family protein	3.0885	0.0361338
532	A_84_P17913	AT5G20110	dynein light chain type 1 family protein	2.16693	0.0148882
533	A_84_P532688	AT5G20310	Adenine nucleotide alpha hydrolases-like superfamily protein	2.64844	0.0189828
534	A_84_P541541	AT5G20640	protein LURP-one-related 16	3.60148	0.0190312
535	A_84_P13191	AT5G21100	L-ascorbate oxidase	2.4978	0.0260435
536	A_84_P23436	AT5G22500	fatty acid reductase 1	29.886	0.0160443
537	A_84_P200484	AT5G23950	calcium-dependent lipid-binding domain-containing protein	3.76303	0.0328751
538	A_84_P767356	AT5G23955	transposable element gene	2.00696	0.0236645
539	A_84_P577221	AT5G24330	ARABIDOPSIS TRITHORAX-RELATED PROTEIN 6	2.43198	0.0433465
540	A_84_P795781	AT5G24570	hypothetical protein	2.2118	0.0188243
541	A_84_P21553	AT5G25110	CBL-interacting protein kinase 25	9.65723	0.031421
542	A_84_P766550	AT5G25130	cytochrome P450, family 71, subfamily B, polypeptide 12	2.06241	0.0193131
543	A_84_P13987	AT5G25190	ethylene-responsive transcription factor ERF003	4.05583	0.0333808
544	A_84_P10208	AT5G25610	BURP domain-containing protein	3.11101	0.0300436
545	A_84_P19668	AT5G27220	Frigida-like protein	4.36129	0.0177493
546	A_84_P820136	AT5G35790	glucose-6-phosphate dehydrogenase 1	2.03863	0.00903926
547	A_84_P825699	AT5G35970	P-loop containing nucleoside triphosphate hydrolases superfamily protein	2.06799	0.00497964
548	A_84_P561064	AT5G36240	zinc knuckle (CCHC-type) family protein	56.1498	0.00151966
549	A_84_P20622	AT5G36260	aspartyl protease family protein	3.46288	0.0124518
550	A_84_P609134	AT5G37000	Exostosin family protein	2.65275	0.0208231
551	A_84_P105516	AT5G37130	tetratricopeptide repeat domain-containing protein	2.47064	0.00245643
552	A_84_P15894	AT5G37280	RING/U-box domain-containing protein	13.2747	0.00250557
553	A_84_P14951	AT5G38020	SAM:salicylic acid carboxyl methyltransferase-like protein	3.74304	0.0150959
554	A_84_P594910	AT5G38050	RNA polymerase II transcription elongation factor	2.03456	0.0235187
555	A_84_P17790	AT5G38260	protein kinase family protein	46.6889	0.0127816
556	A_84_P767422	AT5G38275	pseudogene, similar to SCUTL1, blastp match of 57% identity and 1.0e-38 P-value to GP|6273383|gb|AAF06346.1|AF195653_1|AF195653 SCUTL1 {Vitis vinifera}	68.0342	0.00463967
557	A_84_P831125	AT5G38360	alpha/beta-Hydrolases superfamily protein	3.93142	0.00218166
558	A_84_P822125	AT5G38380	hypothetical protein	2.33882	0.0114653
559	A_84_P166753	AT5G38520	alpha/beta-hydrolase-like protein	2.24904	0.013459
560	A_84_P827171	AT5G38590	FBD-associated F-box protein	4.34569	0.00299993
561	A_84_P22521	AT5G38780	putative S-adenosylmethionine-dependent methyltransferase	2.46825	0.038258
562	A_84_P769102	AT5G39493	self-incompatibility S1 family protein	4.66463	0.0366022
563	A_84_P815115	AT5G39520	hypothetical protein	132.267	0.013229
564	A_84_P855490	AT5G39530	Protein of unknown function (DUF1997)	2.94231	0.0209082
565	A_84_P276510	AT5G39550	Zinc finger (C3HC4-type RING finger) family protein	2.27796	0.0295826
566	A_84_P577093	AT5G39640	putative endonuclease or glycosyl hydrolase	34.2576	0.000818
567	A_84_P168433	AT5G39800	mitochondrial ribosomal protein L27	2.06237	0.0202127
568	A_84_P15906	AT5G40380	cysteine-rich RLK (RECEPTOR-like protein kinase) 42	3.80307	0.020706
569	A_84_P16852	AT5G40390	Raffinose synthase family protein	3.26928	0.01839
570	A_84_P593146	AT5G40570	Surfeit locus protein 2	2.88628	0.00250557
571	A_84_P563735	AT5G40900	nucleotide-diphospho-sugar transferase family protein	2.54387	0.0218625
572	A_84_P295834	AT5G40942	pseudogene of ribonucleoside-diphosphate reductase small chain/ ribonucleotide reductase	4.43471	0.0211546
573	A_84_P16857	AT5G41890	GDSL esterase/lipase	5.46744	0.00684214
574	A_84_P126241	AT5G41900	hydrolase, alpha/beta fold family protein	5.58014	0.0287313
575	A_84_P171243	AT5G42070	hypothetical protein	2.42791	0.0140221
576	A_84_P23479	AT5G42100	beta-1,3-glucanase_putative	2.01672	0.0178996
577	A_84_P513216	AT5G42700	B3 domain-containing protein	3.01516	0.0420766
578	A_84_P562853	AT5G43160	hypothetical protein	2.45869	0.0227047
579	A_84_P768186	AT5G43285	cysteine-rich peptide LURE 1.1	4.796	0.0207617
580	A_84_P18754	AT5G43450	1-aminocyclopropane-1-carboxylate oxidase-like protein	3.7003	0.0167825
581	A_84_P768088	AT5G43513	cysteine-rich peptide LURE1.3	4.26477	0.0403655
582	A_84_P768252	AT5G43525	cysteine-rich peptide LURE1.5	3.73468	0.0436845
583	A_84_P199724	AT5G43630	zinc knuckle (CCHC-type) family protein	8.22968	0.0214346
584	A_84_P512333	AT5G43660	2-oxoglutarate (2OG) and Fe(II)-dependent oxygenase superfamily protein	35.3826	0.00343219
585	A_84_P175701	AT5G43680	hypothetical protein	3.11218	0.00536141
586	A_84_P606507	AT5G43745	hypothetical protein	3.07688	0.031254
587	A_84_P220908	AT5G43950	hypothetical protein	2.27552	0.00518894
588	A_84_P171973	AT5G44220	putative F-box protein	28.4489	0.0122615
589	A_84_P850080	AT5G44250	hypothetical protein	2.21127	0.0259654
590	A_84_P868236	AT5G44417	pseudogene, similar to CPRD2, blastp match of 42% identity and 7.0e-94 P-value to GP|13161397|dbj|BAB33033.1||AB056448 CPRD2 {Vigna unguiculata}	104.453	0.00352623
591	A_84_P14029	AT5G44440	FAD-binding and BBE domain-containing protein	1040.72	0.00219661
592	A_84_P790487	AT5G44565	hypothetical protein	11.0501	0.00682419
593	A_84_P577990	AT5G44570	hypothetical protein	2.64854	0.0482008
594	A_84_P830096	AT5G44575	hypothetical protein	15.1825	0.0149842
595	A_84_P208048	AT5G44580	hypothetical protein	2.44142	0.0216549
596	A_84_P136505	AT5G45040	cytochrome c6	3.09513	0.00615121
597	A_84_P185254	AT5G45310	hypothetical protein	3.52035	0.013459
598	A_84_P87179	AT5G45440	P-loop containing nucleoside triphosphate hydrolases superfamily protein	16.5226	0.0139619
599	A_84_P838373	AT5G45490	putative disease resistance protein	158.132	0.00204889
600	A_84_P12144	AT5G45720	AAA-type ATPase family protein	7.58908	0.00342412
601	A_84_P766967	AT5G46730	glycine-rich protein	8.45486	0.0248003
602	A_84_P21605	AT5G46830	NACL-inducible gene 1	13.2514	0.0172905
603	A_84_P17823	AT5G47250	putative disease resistance protein	2.09403	0.0296562
604	A_84_P15932	AT5G47450	tonoplast intrinsic protein 2;3	6.86037	0.0253652
605	A_84_P115182	AT5G47540	putative MO25-like protein	2.49938	0.0115038
606	A_84_P136155	AT5G47860	hypothetical protein	2.57781	0.00959205
607	A_84_P592283	AT5G48090	EDM2-like protein1	54.9405	0.00244908
608	A_84_P544283	AT5G48175	hypothetical protein	2.38809	0.0146532
609	A_84_P539850	AT5G48350	nucleic acid binding protein	151.643	0.00299993
610	A_84_P825989	AT5G48470	hypothetical protein	3.07874	0.00716292
611	A_84_P119582	AT5G48490	bifunctional inhibitor/lipid-transfer protein/seed storage 2S albumin superfamily protein	4.03588	0.0333632
612	A_84_P125571	AT5G48560	transcription factor bHLH78	3.00178	0.0297185
613	A_84_P10266	AT5G48900	putative pectate lyase 20	3.06476	0.0207785
614	A_84_P853723	AT5G49290	receptor like protein 56	10.6759	0.00556591
615	A_84_P21616	AT5G49700	Predicted AT-hook DNA-binding family protein	2.51234	0.0233419
616	A_84_P195554	AT5G50100	putative thiol-disulfide oxidoreductase DCC	2.09572	0.00558262
617	A_84_P820592	AT5G50180	protein kinase family protein	2.19866	0.0330597
618	A_84_P523896	AT5G50335	hypothetical protein	6.56285	0.0359411
619	A_84_P22571	AT5G52310	low-temperature-responsive protein 78 (LTI78) / desiccation-responsive protein 29A (RD29A)	6.08992	0.0235558
620	A_84_P833412	AT5G52910	timeless family protein	2.00795	0.0378283
621	A_84_P302000	AT5G53250	arabinogalactan protein 22	4.35834	0.0470283
622	A_84_P20684	AT5G53920	ribosomal protein L11 methyltransferase-like protein	2.47884	0.0193131
623	A_84_P557587	AT5G54095	hypothetical protein	2.92913	0.013687
624	A_84_P12175	AT5G54200	transducin/WD40 domain-containing protein	2.34822	0.00347738
625	A_84_P766224	AT5G54206	12-oxophytodienoate reductase-related, similar to 12-oxophytodienoate reductase OPR1 (Arabidopsis thaliana) GI:3882355	10.6249	0.00733072
626	A_84_P242573	AT5G54470	B-box type zinc finger-containing protein	2.74024	0.0424565
627	A_84_P13121	AT5G54570	beta glucosidase 41	2.21722	0.0222356
628	A_84_P63754	AT5G54585	hypothetical protein	2.26294	0.0387035
629	A_84_P834115	AT5G54890	CRS2-associated factor 2	2.17677	0.00859377
630	A_84_P287570	AT5G55180	O-Glycosyl hydrolases family 17 protein	6.09187	0.0270698
631	A_84_P15014	AT5G55360	putative long-chain-alcohol O-fatty-acyltransferase 3	69.083	0.0029035
632	A_84_P567338	AT5G55570	hypothetical protein	27.5388	0.00733072
633	A_84_P12182	AT5G56300	gibberellic acid methyltransferase 2	5.43724	0.0306741
634	A_84_P787110	AT5G56900	zinc finger CCCH domain-containing protein 64	2.687	0.00314942
635	A_84_P14075	AT5G57240	OSBP(oxysterol binding protein)-related protein 4C	6.22771	0.0261081
636	A_84_P516826	AT5G57345	hypothetical protein	2.24026	0.00809721
637	A_84_P536341	AT5G57400	hypothetical protein	4.11945	0.0391358
638	A_84_P768874	AT5G57567	hypothetical protein	5.82229	0.0171233
639	A_84_P565562	AT5G57780	hypothetical protein	2.14962	0.0421539
640	A_84_P221148	AT5G57810	tetraspanin15	2.0724	0.0448721
641	A_84_P22591	AT5G58120	TIR-NBS-LRR class disease resistance protein	2.14383	0.0287664
642	A_84_P549629	AT5G58140	phototropin 2	2.27501	0.0297846
643	A_84_P17936	AT5G58180	Synaptobrevin family protein	107.623	0.011153
644	A_84_P23613	AT5G59070	glycosyl transferase family protein	2.60268	0.0326199
645	A_84_P124342	AT5G59080	hypothetical protein	2.19204	0.0129743
646	A_84_P22595	AT5G59180	DNA-directed RNA polymerase II	2.14668	0.00244093
647	A_84_P21651	AT5G59540	oxidoreductase, 2OG-Fe(II) oxygenase family protein	2.55944	0.0130513
648	A_84_P15976	AT5G59640	transposable element gene	3.65109	0.0194923
649	A_84_P14086	AT5G59780	myb domain protein 59	3.06838	0.010722
650	A_84_P156545	AT5G59970	histone H4	3.05246	0.0198745
651	A_84_P800029	AT5G60280	concanavalin A-like lectin kinase-like protein	3.41433	0.0384616
652	A_84_P110902	AT5G60680	hypothetical protein	2.43879	0.0294891
653	A_84_P23550	AT5G61000	Replication factor-A protein 1-related	2.38434	0.0339803
654	A_84_P836158	AT5G61100	hypothetical protein	4.27492	0.0135685
655	A_84_P827848	AT5G61270	phytochrome-interacting factor7	2.54784	0.0332676
656	A_84_P846668	AT5G61670	hypothetical protein	2.01972	0.0258673
657	A_84_P832028	AT5G62220	glycosyltransferase 18	4.16608	0.0176163
658	A_84_P23557	AT5G62430	cycling DOF factor 1	2.5427	0.0414437
659	A_84_P91449	AT5G63060	Sec14p-like phosphatidylinositol transfer family protein	2.78494	0.0140525
660	A_84_P196714	AT5G63250	carbohydrate-binding X8 domain-containing protein	12.4935	0.0162804
661	A_84_P161403	AT5G63820	hypothetical protein	3.61548	0.0105601
662	A_84_P835531	AT5G64170	dentin sialophosphoprotein-like protein	2.65471	0.0436922
663	A_84_P15998	AT5G64630	Transducin/WD40 repeat-like superfamily protein	4.9587	0.0016147
664	A_84_P16944	AT5G64640	putative pectinesterase/pectinesterase inhibitor 64	2.95558	0.0140563
665	A_84_P555846	AT5G65030	hypothetical protein	2.22682	0.0160443
666	A_84_P12219	AT5G65090	DNAse I-like superfamily protein	6.53583	0.0095587
667	A_84_P20730	AT5G65230	myb domain protein 53	4.67827	0.020965
668	A_84_P15056	AT5G65710	HAESA-like 2	2.15217	0.0295827
669	A_84_P109552	AT5G65880	hypothetical protein	4.04226	0.00558262
670	A_84_P583430	AT5G66310	ATP binding microtubule motor family protein	2.18239	0.0436845
671	A_84_P16951	AT5G66380	folate transporter 1	2.49103	0.00245643
672	A_84_P850105	AT5G66450	lipid phosphate phosphatase epsilon 2	2.41117	0.0210068
673	A_84_P768371	AT5G66658	hypothetical protein	3.00597	0.00440683
674	A_84_P17898	AT5G66670	hypothetical protein	9.02266	0.0144168
675	A_84_P20737	AT5G66920	SKU5 similar 17	2.54211	0.0336082
676	A_84_P832189	AT5G67030	zeaxanthin epoxidase (ZEP) (ABA1)	2.79413	0.00985274
677	A_84_P207668	AT5G67060	basic helix-loop-helix (bHLH) DNA-binding superfamily protein	17.0939	0.0306143
678	A_84_P264570	AT5G67390	hypothetical protein	2.02586	0.0326832
679	A_84_P818463	AT5G67420	LOB domain-containing protein 37	2.93373	0.0373871
680	A_84_P11284	AT5G67520	adenosine-5'-phosphosulfate (APS) kinase 4	2.06322	0.0300269

## Sheet: 2B
S2B Table. List of upregulated genes with at least twofold change in the M-D2/W-D2 comparison
				M-D2/W-D2
#	ProbeName	AGI	Gene description	Fold change	FDR-corrected P value
1	A_84_P12287	AT1G01480	1-amino-cyclopropane-1-carboxylate synthase 2	2.16599	0.0266701	M-D2/W-D2 = kai2-2–Dry2 vs WT–Dry2
2	A_84_P17015	AT1G02340	basic helix-loop-helix (bHLH) DNA-binding superfamily protein	3.50467	0.0084414
3	A_84_P21745	AT1G02400	gibberellin 2-oxidase 6	3.06822	0.0271974
4	A_84_P220938	AT1G02470	SRPBCC ligand-binding domain-containing protein	3.74694	0.0212522
5	A_84_P814282	AT1G04220	3-ketoacyl-CoA synthase 2	2.09913	0.0495623
6	A_84_P20410	AT1G06080	delta 9 desaturase 1	3.18475	0.00588955
7	A_84_P20121	AT1G07860	putative protein kinase	2.66386	0.0349716
8	A_84_P522242	AT1G07985	hypothetical protein	2.73502	0.0339999
9	A_84_P23682	AT1G09510	alcohol dehydrogenase-like protein	5.47158	0.0498788
10	A_84_P18029	AT1G10550	xyloglucan:xyloglucosyl transferase 33	10.2465	0.001495
11	A_84_P839042	AT1G11925	stigma-specific stig1 family protein	4.15626	0.0468445
12	A_84_P818172	AT1G15040	putative glutamine amidotransferase	3.43156	0.0298687
13	A_84_P16724	AT1G15050	indole-3-acetic acid inducible 34	11.257	0.00523444
14	A_84_P10484	AT1G15110	phosphatidylserine synthase 1	2.14555	0.0335639
15	A_84_P21523	AT1G18400	BR enhanced expression 1	7.34753	0.0111228
16	A_84_P753050	AT1G18835	mini zinc finger	4.0847	0.0129957
17	A_84_P13909	AT1G19320	pathogenesis-related thaumatin-like protein	2.21918	0.0404235
18	A_84_P20470	AT1G21910	ethylene-responsive transcription factor ERF012	2.22283	0.0343544
19	A_84_P231269	AT1G24600	hypothetical protein	2.31706	0.00498892
20	A_84_P22818	AT1G27670	hypothetical protein	4.09483	0.0280539
21	A_84_P18875	AT1G28130	Auxin-responsive GH3 family protein	3.19145	0.037435
22	A_84_P200014	AT1G28660	GDSL esterase/lipase	3.70807	0.00503741
23	A_84_P17147	AT1G28670	GDSL-like Lipase/Acylhydrolase superfamily protein	2.13755	0.00942725
24	A_84_P11207	AT1G29500	protein SMALL AUXIN UPREGULATED 66	2.5456	0.00301153
25	A_84_P21943	AT1G32170	xyloglucan endotransglucosylase/hydrolase 30	2.09217	0.0264468
26	A_84_P23603	AT1G34060	tryptophan aminotransferase-related protein 4	4.28293	0.00777528
27	A_84_P535623	AT1G34440	hypothetical protein	10.0284	0.00319793
28	A_84_P18880	AT1G35250	thioesterase family protein	2.68182	0.0457963
29	A_84_P552447	AT1G44414	hypothetical protein	3.88339	0.0165083
30	A_84_P725162	AT1G47271	cystathionine beta-synthase (CBS) family protein	4.24998	0.0171919
31	A_84_P751549	AT1G47595	pseudogene, similar to Ras-related protein Rab11C., blastp match of 77% identity and 2.3e-33 P-value to SP|Q40193|R11C_LOTJA Ras-related protein Rab11C. {Lotus japonicus}	3.09606	0.0223087
32	A_84_P18051	AT1G47610	WD40 domain-containing protein	5.40139	0.0163438
33	A_84_P11067	AT1G48020	pectin methylesterase inhibitor 1	3.37719	0.0262463
34	A_84_P752079	AT1G48700	oxidoreductase	165.482	0.00149244
35	A_84_P752461	AT1G50330	pseudogene, similar to pectin methylesterase, blastp match of 57% identity and 9.8e-69 P-value to GP|20269071|emb|CAD29733.1||AJ441325 pectin methylesterase {Sesbania rostrata}	2.94436	0.0320258
36	A_84_P834731	AT1G50730	hypothetical protein	2.02339	0.0126077
37	A_84_P501033	AT1G50830	aminotransferase-like, plant mobile domain family protein	3.83558	0.0164937
38	A_84_P15125	AT1G51480	CC-NBS-LRR class disease resistance protein	50.1149	0.0204796
39	A_84_P21908	AT1G51830	putative leucine-rich repeat protein kinase	6.0576	0.0469951
40	A_84_P15140	AT1G52080	actin binding protein family	2.01009	0.0239338
41	A_84_P11439	AT1G52560	heat shock protein 26.5	4.19158	0.0484457
42	A_84_P23732	AT1G52570	phospholipase D alpha 2	3.84287	0.0280733
43	A_84_P189994	AT1G52590	putative thiol-disulfide oxidoreductase DCC	6.64531	0.00511401
44	A_84_P20894	AT1G52600	peptidase S24/S26A/S26B/S26C family protein	2.14337	0.0297872
45	A_84_P753753	AT1G52618	hypothetical protein	18.5162	0.00273228
46	A_84_P713547	AT1G52620	pentatricopeptide repeat-containing protein	35.9591	0.00149244
47	A_84_P19002	AT1G52680	late embryogenesis abundant protein-like protein	2.58826	0.0223065
48	A_84_P14274	AT1G52690	Late embryogenesis abundant protein (LEA) family protein	3.98124	0.00983808
49	A_84_P16215	AT1G52920	G protein coupled receptor	2.33655	0.00903486
50	A_84_P11710	AT1G53080	legume lectin-like protein	6.4014	0.00816827
51	A_84_P14167	AT1G53165	Protein kinase superfamily protein	2.74318	0.0153249
52	A_84_P208818	AT1G53180	hypothetical protein	4.06835	0.00927818
53	A_84_P191014	AT1G53210	Na+/Ca 2+ exchanger-like protein	2.06449	0.0177976
54	A_84_P570222	AT1G53330	pentatricopeptide repeat-containing protein	2.02393	0.046661
55	A_84_P21933	AT1G53350	putative disease resistance RPP8-like protein	2.67445	0.0365118
56	A_84_P11480	AT1G53480	mto 1 responding down 1	37.3086	0.037711
57	A_84_P271180	AT1G53490	RING finger-containing protein HEI10	3.01709	0.00509031
58	A_84_P11501	AT1G53680	glutathione S-transferase TAU 28	2.18291	0.0239338
59	A_84_P12382	AT1G53830	pectin methylesterase 2	3.57311	0.0195482
60	A_84_P17086	AT1G54040	epithiospecifier protein	28.1886	0.00110038
61	A_84_P204568	AT1G54120	hypothetical protein	2.54411	0.0303285
62	A_84_P109182	AT1G58400	CC-NBS-LRR class disease resistance protein	6.7677	0.00360891
63	A_84_P771113	AT1G59406	GDSL esterase/lipase	24.4266	0.00793795
64	A_84_P15105	AT1G60095	jacalin-like lectin domain-containing protein	3.9055	0.0107289
65	A_84_P766434	AT1G60720	RNA-directed DNA polymerase (reverse transcriptase)-related protein	7.1127	0.0115012
66	A_84_P515273	AT1G61255	hypothetical protein	4.88416	0.0169578
67	A_84_P531238	AT1G61667	hypothetical protein	2.13733	0.0181987
68	A_84_P12345	AT1G61810	beta-glucosidase 45	2.85097	0.00777953
69	A_84_P551615	AT1G64255	MuDR family transposase	2.54501	0.0404394
70	A_84_P297064	AT1G65310	xyloglucan endotransglucosylase/hydrolase 17	2.88093	0.0257948
71	A_84_P14199	AT1G67340	F-box protein	2.01587	0.0471417
72	A_84_P21883	AT1G68320	myb domain protein 62	3.28231	0.0306944
73	A_84_P23455	AT1G68620	probable carboxylesterase 6	2.71024	0.0488283
74	A_84_P789233	AT1G68735	Encodes a defensin-like (DEFL) family protein.	5.0146	0.0293643
75	A_84_P20911	AT1G69780	Homeobox-leucine zipper protein family	2.2153	0.0406374
76	A_84_P22810	AT1G73830	BR enhanced expression 3	4.38981	0.0314335
77	A_84_P825599	AT1G74790	hypothetical protein	2.3534	0.035798
78	A_84_P136115	AT1G75750	GAST1 protein homolog 1	3.19709	0.0127826
79	A_84_P12413	AT1G77730	Pleckstrin homology (PH) domain-containing protein	3.17375	0.0380702
80	A_84_P73664	AT1G77855	hypothetical protein	2.76334	0.0202447
81	A_84_P57250	AT1G80160	GLYOXYLASE I 7	2.59448	0.0187632
82	A_84_P268330	AT1G80570	RNI-like superfamily protein	2.97165	0.00752173
83	A_84_P18218	AT2G01430	homeobox-leucine zipper protein 17	19.5111	0.00405001
84	A_84_P755250	AT2G02060	putative transcription factor	2.04765	0.0213407
85	A_84_P305540	AT2G02061	nucleotide-diphospho-sugar transferase domain-containing protein	5.8568	0.0230623
86	A_84_P800627	AT2G02700	cysteine/histidine-rich C1 domain-containing protein	2.65563	0.0332198
87	A_84_P756101	AT2G04260	pseudogene, BS1-related mitochondrial protein, blastp match of 53% identity and 8.5e-45 P-value to GP|17385707|dbj|BAB78658.1||AP003022 P0681B11.25 {Oryza sativa (japonica cultivar-group)}	7.02051	0.0264468
88	A_84_P21014	AT2G05530	glycine-rich protein	10.9206	0.00596965
89	A_84_P790321	AT2G07773	hypothetical protein	5.36354	0.00110038
90	A_84_P19160	AT2G14580	basic pathogenesis-related protein 1	3.20009	0.0226823
91	A_84_P573024	AT2G16100	pseudogene hypothetical protein	12.7831	0.0161056
92	A_84_P13469	AT2G16790	gluconokinase domain-containing protein	2.07315	0.0266126
93	A_84_P816631	AT2G17500	auxin efflux carrier family protein	2.20244	0.0232844
94	A_84_P12605	AT2G18010	SAUR-like auxin-responsive protein	6.77058	0.0245038
95	A_84_P15441	AT2G18050	histone H1-3	2.09681	0.0239861
96	A_84_P21041	AT2G18340	late embryogenesis abundant domain-containing protein	2.37708	0.0411765
97	A_84_P16994	AT2G20835	hypothetical protein	3.81589	0.0111788
98	A_84_P258210	AT2G21180	hypothetical protein	2.15411	0.00589303
99	A_84_P12579	AT2G21910	cytochrome P450, family 96, subfamily A, polypeptide 5	69.1286	0.00467353
100	A_84_P17344	AT2G22810	1-aminocyclopropane-1-carboxylate synthase 4	11.1505	0.0161056
101	A_84_P526021	AT2G25680	molybdate transporter 1	2.49845	0.0369025
102	A_84_P757853	AT2G26692	other RNA	3.12121	0.0222473
103	A_84_P23021	AT2G29090	cytochrome P450, family 707, subfamily A, polypeptide 2	2.39372	0.00260131
104	A_84_P594466	AT2G33130	ralf-like 18	6.07981	0.0332256
105	A_84_P19126	AT2G35590	pseudogene, serpin (serine protease inhibitor), putative, similar to protein zx (Hordeum vulgare subsp. vulgare) GI:19071, serpin (Triticum aestivum) GI:1885346; contains Pfam profile PF00079: Serpin (serine protease inhibitor); this is very likely a pseudogene.; blastp match of 52% identity and 2.2e-73 P-value to GP|26224736|gb|AAN76362.1||AY158152 serpin-like protein {Citrus x paradisi}	4.47453	0.0265845
106	A_84_P198784	AT2G35600	BREVIS RADIX-like 1	2.14453	0.0150462
107	A_84_P757961	AT2G35765	hypothetical protein	2.80715	0.0297411
108	A_84_P23919	AT2G35980	Late embryogenesis abundant (LEA) hydroxyproline-rich glycoprotein family	3.57659	0.0336166
109	A_84_P14471	AT2G36950	heavy-metal-associated domain-containing protein	2.81462	0.0266126
110	A_84_P20166	AT2G39200	Seven transmembrane MLO family protein	2.80218	0.0261943
111	A_84_P12602	AT2G39310	jacalin-related lectin 22	6.61868	0.0266701
112	A_84_P868076	AT2G39518	hypothetical protein	2.91829	0.0498165
113	A_84_P21088	AT2G40670	response regulator 16	2.62207	0.0285362
114	A_84_P250035	AT2G41250	haloacid dehalogenase-like hydrolase domain-containing protein	2.11196	0.0236616
115	A_84_P511021	AT2G42660	homeodomain-like superfamily protein	2.15923	0.0284076
116	A_84_P23844	AT2G43870	putative polygalacturonase /pectinase	2.29585	0.0349716
117	A_84_P10687	AT2G43880	putative polygalacturonase /pectinase	4.21403	0.0173973
118	A_84_P518129	AT2G44990	carotenoid cleavage dioxygenase 7	11.778	0.0450653
119	A_84_P16308	AT2G45400	NAD(P)-binding Rossmann-fold superfamily protein	4.57711	0.0153062
120	A_84_P23993	AT3G02100	UDP-glycosyltransferase 83A1	3.79124	0.0395961
121	A_84_P275730	AT3G02140	AFP2 (ABI five-binding protein 2) family protein	2.05526	0.0283314
122	A_84_P10758	AT3G04070	NAC domain containing protein 47	5.45609	0.0173748
123	A_84_P821218	AT3G05520	Subunits of heterodimeric actin filament capping protein Capz superfamily	2.1028	0.00929353
124	A_84_P15486	AT3G05880	Low temperature and salt responsive protein family	2.03344	0.0312784
125	A_84_P117182	AT3G05890	Low temperature and salt responsive protein family	2.00291	0.0255348
126	A_84_P513708	AT3G05940	hypothetical protein	2.32661	0.00353062
127	A_84_P761667	AT3G06125	other RNA	2.81931	0.0223176
128	A_84_P297924	AT3G06210	hypothetical protein	2.01721	0.00929876
129	A_84_P760545	AT3G06433	pseudogene of nodulin MtN3 family protein	2.61724	0.0430811
130	A_84_P596321	AT3G06435	hypothetical protein	2.22567	0.0172134
131	A_84_P155785	AT3G07390	auxin-responsive family protein	2.77411	0.00110038
132	A_84_P760138	AT3G08890	hypothetical protein	2.17526	0.0137733
133	A_84_P510181	AT3G09162	hypothetical protein	2.58653	0.0343667
134	A_84_P17363	AT3G09260	Glycosyl hydrolase superfamily protein	3.91159	0.0378162
135	A_84_P11692	AT3G09380	hypothetical protein	55.6094	0.00110038
136	A_84_P141829	AT3G09530	exocyst subunit exo70 family protein H3	10.6963	0.0325557
137	A_84_P15477	AT3G10000	Homeodomain-like superfamily protein	2.1009	0.0334907
138	A_84_P15484	AT3G10910	RING-H2 finger protein ATL72	3.57885	0.0297411
139	A_84_P285710	AT3G11210	GDSL esterase/lipase	2.10506	0.0218692
140	A_84_P509290	AT3G11385	cysteine/histidine-rich C1 domain-containing protein	2.38367	0.0348274
141	A_84_P761088	AT3G11773	electron carrier/ protein disulfide oxidoreductase	2.63495	0.0271958
142	A_84_P17455	AT3G12610	Leucine-rich repeat (LRR) family protein	3.57046	0.00777953
143	A_84_P110752	AT3G13520	arabinogalactan protein 12	2.0343	0.0142389
144	A_84_P210598	AT3G14280	hypothetical protein	3.527	0.0167946
145	A_84_P735397	AT3G14735	U6-1; snRNA	2.09332	0.0211962
146	A_84_P15501	AT3G15370	expansin 12	6.27714	0.0193872
147	A_84_P14556	AT3G15540	indole-3-acetic acid inducible 19	2.75638	0.00196365
148	A_84_P17415	AT3G15890	PTI1-like tyrosine-protein kinase	2.88101	0.0274687
149	A_84_P18361	AT3G15940	UDP-glycosyltransferase-like protein	2.77393	0.00413805
150	A_84_P759248	AT3G16175	thioesterase family protein	2.75415	0.012896
151	A_84_P10811	AT3G16420	PYK10-binding protein 1	2.50583	0.0178791
152	A_84_P219878	AT3G16450	jacalin-related lectin	29.0876	0.036835
153	A_84_P52190	AT3G16460	jacalin-like lectin domain-containing protein	2.64827	0.0163782
154	A_84_P23087	AT3G17180	serine carboxypeptidase-like 33	7.07323	0.0221772
155	A_84_P187174	AT3G17520	late embryogenesis abundant protein (LEA) family protein	2.63919	0.0243319
156	A_84_P22123	AT3G17630	cation/H+ exchanger 19	2.14228	0.0147777
157	A_84_P547455	AT3G18485	iaa-leucine resistant 2	7.60486	0.0161056
158	A_84_P761842	AT3G18535	tubulin-tyrosine ligase	17.266	0.00252471
159	A_84_P298944	AT3G19210	homolog of RAD54	2.13012	0.0413494
160	A_84_P15515	AT3G19390	Granulin repeat cysteine protease family protein	4.50149	0.0111788
161	A_84_P792060	AT3G19615	hypothetical protein	3.48085	0.0288387
162	A_84_P14583	AT3G20270	putative BPI/LBP family protein	2.20538	0.0111228
163	A_84_P244235	AT3G20810	jumonji-C domain-containing protein 30	3.32679	0.00790355
164	A_84_P11730	AT3G21560	UDP-Glycosyltransferase superfamily protein	3.43955	0.0345766
165	A_84_P24047	AT3G21950	methyltransferase	3.404	0.00903486
166	A_84_P519526	AT3G22100	transcription factor bHLH117	4.30934	0.0298537
167	A_84_P551000	AT3G23100	homolog of human DNA ligase iv-binding protein XRCC4	2.13587	0.046661
168	A_84_P790687	AT3G23470	cyclopropane-fatty-acyl-phospholipid synthase	17.4546	0.00728866
169	A_84_P806875	AT3G25950	TRAM, LAG1 and CLN8 (TLC) lipid-sensing domain containing protein	4.61316	0.0271974
170	A_84_P21181	AT3G26760	Rossmann-fold NAD(P)-binding domain-containing protein	2.29964	0.0278344
171	A_84_P22683	AT3G29035	NAC domain containing protein 3	2.06632	0.0279758
172	A_84_P144819	AT3G29370	atypical bHLH transcriptional factor P1R3	6.89863	0.00777953
173	A_84_P295424	AT3G36659	plant invertase/pectin methylesterase inhibitor domain-containing protein	11.8674	0.00927818
174	A_84_P21248	AT3G44560	fatty acid reductase 8	9.67342	0.00694069
175	A_84_P596836	AT3G48260	with no lysine (K) kinase 3	3.66582	0.0105316
176	A_84_P549287	AT3G49820	hypothetical protein	2.28792	0.0155489
177	A_84_P293594	AT3G50340	hypothetical protein	2.06069	0.0403707
178	A_84_P19386	AT3G51540	hypothetical protein	2.10663	0.0223065
179	A_84_P592005	AT3G57380	Glycosyltransferase family 61 protein	2.45368	0.0141532
180	A_84_P13740	AT3G57740	protein kinase family protein	2.29753	0.029437
181	A_84_P14689	AT3G58780	K-box region and MADS-box transcription factor family protein	40.1341	0.00149244
182	A_84_P22262	AT3G60390	homeobox-leucine zipper protein 3	2.50842	0.0129957
183	A_84_P14702	AT3G62100	indole-3-acetic acid inducible 30	7.29869	0.0364721
184	A_84_P23228	AT4G01350	cysteine/histidine-rich C1 domain-containing protein	4.82651	0.0338645
185	A_84_P229609	AT4G01950	glycerol-3-phosphate acyltransferase 3	2.01024	0.03641
186	A_84_P531612	AT4G04745	hypothetical protein	3.51187	0.00903486
187	A_84_P826648	AT4G14550	indole-3-acetic acid inducible 14	4.148	0.0119153
188	A_84_P10124	AT4G14560	indole-3-acetic acid inducible	2.34687	0.00627733
189	A_84_P764577	AT4G14819	hypothetical protein	6.792	0.0416952
190	A_84_P576905	AT4G16515	Encodes a root meristem growth factor (RGF). Belongs to a family of functionally redundant homologous peptides that are secreted, tyrosine-sulfated, and expressed mainly in the stem cell area and the innermost layer of central columella cells. RGFs are required for maintenance of the root stem cell niche and transit amplifying cell proliferation. Members of this family include: At5g60810 (RGF1), …	3.93147	0.00955389
191	A_84_P763867	AT4G17587	transposable element gene	8.63423	0.00236015
192	A_84_P584960	AT4G21500	hypothetical protein	3.134	0.0324553
193	A_84_P147888	AT4G23450	C3H2C3-type RING E3 Ub ligase	2.29837	0.028576
194	A_84_P19508	AT4G23680	polyketide cyclase/dehydrase and lipid transport superfamily protein	4.49917	0.0480866
195	A_84_P17617	AT4G23840	leucine-rich repeat-containing protein	2.02571	0.00777953
196	A_84_P765711	AT4G24026	hypothetical protein	2.04272	0.00428963
197	A_84_P838419	AT4G24180	THAUMATIN-LIKE PROTEIN 1	2.35137	0.0284076
198	A_84_P309483	AT4G24420	RNA recognition motif-containing protein	22.5654	0.00149244
199	A_84_P13845	AT4G26170	hypothetical protein	2.56299	0.0223551
200	A_84_P785948	AT4G26320	arabinogalactan protein 13	4.00195	0.0278583
201	A_84_P17632	AT4G27050	F-box protein	2.93519	0.0205116
202	A_84_P13850	AT4G27260	Auxin-responsive GH3 family protein	4.88011	0.0370439
203	A_84_P12908	AT4G27890	protein BOBBER 2	10.8977	0.0288466
204	A_84_P10073	AT4G28040	nodulin MtN21-like transporter family protein	32.2726	0.0015188
205	A_84_P23314	AT4G28490	Leucine-rich receptor-like protein kinase family protein	2.38703	0.0311337
206	A_84_P10076	AT4G28720	Flavin-binding monooxygenase family protein	6.91327	0.00812799
207	A_84_P545880	AT4G29760	hypothetical protein	74.0952	0.0102223
208	A_84_P144289	AT4G29770	target of trans acting-siR480/255.	17.8897	0.00955015
209	A_84_P14808	AT4G30140	GDSL-like Lipase/Acylhydrolase superfamily protein	2.74387	0.0201636
210	A_84_P10083	AT4G30290	xyloglucan endotransglucosylase/hydrolase 19	7.00063	0.00649143
211	A_84_P177564	AT4G30910	cytosol aminopeptidase family protein	2.44246	0.00579388
212	A_84_P765138	AT4G31398	other RNA	3.35373	0.00171839
213	A_84_P20490	AT4G31570	hypothetical protein	8.06227	0.00921425
214	A_84_P764175	AT4G32230	hypothetical protein	367.158	0.00110038
215	A_84_P12931	AT4G33150	lysine-ketoglutarate reductase/saccharopine dehydrogenase bifunctional enzyme	2.21916	0.0241826
216	A_84_P10096	AT4G33390	hypothetical protein	2.72931	0.0219431
217	A_84_P11987	AT4G33420	probable peroxidase	2.28722	0.00793795
218	A_84_P15770	AT4G34030	3-methylcrotonyl-CoA carboxylase	2.35172	0.00620131
219	A_84_P765907	AT4G34071	other RNA	29.1439	0.0282364
220	A_84_P203438	AT4G34138	UDP-glucosyl transferase 73B1	2.16774	0.0215714
221	A_84_P765893	AT4G34332	other RNA	2.27109	0.0105487
222	A_84_P20503	AT4G34760	SAUR-like auxin-responsive protein	2.0908	0.0227007
223	A_84_P16720	AT4G34880	amidase family protein	2.92892	0.00559157
224	A_84_P21453	AT4G35500	protein kinase family protein	2.05315	0.0120499
225	A_84_P764921	AT4G35783	ROTUNDIFOLIA like 6	2.30439	0.012251
226	A_84_P176634	AT4G35790	phospholipase D delta	2.32425	0.0147947
227	A_84_P100156	AT4G36100	sec1/munc18-like (SM) family protein	3.49857	0.0271187
228	A_84_P537048	AT4G36105	hypothetical protein	2.8944	0.0239338
229	A_84_P12972	AT4G36700	cupin family protein	2.45997	0.00632558
230	A_84_P17702	AT4G37310	cytochrome P450, family 81, subfamily H, polypeptide 1	2.53767	0.00189431
231	A_84_P525505	AT4G37420	hypothetical protein	5.09461	0.0223065
232	A_84_P92139	AT4G37700	hypothetical protein	3.84068	0.0231863
233	A_84_P790801	AT4G38300	glycosyl hydrolase family 10 protein	4.75162	0.0180887
234	A_84_P563858	AT4G38340	nodule inception protein-like protein 3	2.75445	0.0192141
235	A_84_P508664	AT4G39360	hypothetical protein	2.04505	0.0206734
236	A_84_P169963	AT4G40090	arabinogalactan protein 3	7.45315	0.0074784
237	A_84_P14865	AT5G01180	peptide transporter 5	2.81372	0.00110038
238	A_84_P10142	AT5G01760	ENTH/VHS/GAT family protein	2.14416	0.0161056
239	A_84_P21493	AT5G02540	NAD(P)-binding Rossmann-fold superfamily protein	2.25321	0.0204697
240	A_84_P140239	AT5G02580	hypothetical protein	5.22072	0.0102223
241	A_84_P791775	AT5G03090	hypothetical protein	5.83604	0.00970741
242	A_84_P127071	AT5G05220	hypothetical protein	2.54953	0.0098709
243	A_84_P17719	AT5G05880	UDP-glycosyltransferase 76C4	2.34039	0.0379402
244	A_84_P560990	AT5G08150	suppressor of phytochrome b 5	2.53331	0.0191104
245	A_84_P585947	AT5G09610	pumilio 21	4.31629	0.0212588
246	A_84_P22462	AT5G09930	ABC transporter family protein	2.75472	0.0253352
247	A_84_P10178	AT5G12050	hypothetical protein	2.35176	0.0214158
248	A_84_P14137	AT5G13170	senescence-associated gene 29	4.43279	0.0404746
249	A_84_P14907	AT5G13700	polyamine oxidase 1	2.11866	0.0458976
250	A_84_P131456	AT5G14920	gibberellin-regulated protein 14	2.99527	0.001495
251	A_84_P13022	AT5G15250	FTSH protease 6	2.01863	0.0148141
252	A_84_P161503	AT5G17300	Homeodomain-like superfamily protein	2.24346	0.0198037
253	A_84_P585078	AT5G17780	hydrolase, alpha/beta fold family protein	2.13642	0.0189012
254	A_84_P167453	AT5G22460	esterase/lipase/thioesterase family protein	4.52036	0.00509031
255	A_84_P23436	AT5G22500	fatty acid reductase 1	9.6153	0.0080458
256	A_84_P767356	AT5G23955	transposable element gene	2.83428	0.0365067
257	A_84_P13987	AT5G25190	ethylene-responsive transcription factor ERF003	2.61762	0.0241826
258	A_84_P767684	AT5G33395	transposable element gene	4.16176	0.0259032
259	A_84_P766073	AT5G35796	pseudogene, similar to Putative protein kinase, blastp match of 29% identity and 1.6e-16 P-value to GP|21671940|gb|AAM74302.1|AC083944_20|AC083944 Putative protein kinase {Oryza sativa (japonica cultivar-group)}	2.02663	0.0153142
260	A_84_P561064	AT5G36240	zinc knuckle (CCHC-type) family protein	22.4016	0.0053601
261	A_84_P20622	AT5G36260	aspartyl protease family protein	2.62071	0.029437
262	A_84_P105516	AT5G37130	tetratricopeptide repeat domain-containing protein	2.02525	0.0122463
263	A_84_P14948	AT5G37260	Homeodomain-like superfamily protein	2.75479	0.00502616
264	A_84_P15894	AT5G37280	RING/U-box domain-containing protein	5.41057	0.0329923
265	A_84_P302360	AT5G37490	U-box domain-containing protein 21	3.62275	0.0395156
266	A_84_P850800	AT5G37600	glutamine synthase clone R1	2.25053	0.0413494
267	A_84_P17790	AT5G38260	protein kinase family protein	29.1853	0.0186802
268	A_84_P767422	AT5G38275	pseudogene, similar to SCUTL1, blastp match of 57% identity and 1.0e-38 P-value to GP|6273383|gb|AAF06346.1|AF195653_1|AF195653 SCUTL1 {Vitis vinifera}	19.4533	0.00210456
269	A_84_P831125	AT5G38360	alpha/beta-Hydrolases superfamily protein	3.30137	0.00898087
270	A_84_P822125	AT5G38380	hypothetical protein	2.28678	0.00243201
271	A_84_P591358	AT5G38400	hypothetical protein	2.32785	0.027482
272	A_84_P767162	AT5G38870	transposable element gene	2.8245	0.00592707
273	A_84_P575300	AT5G39330	hypothetical protein	3.78105	0.0370725
274	A_84_P241225	AT5G39520	hypothetical protein	2.85268	0.022645
275	A_84_P577093	AT5G39640	putative endonuclease or glycosyl hydrolase	35.7963	0.0248651
276	A_84_P593146	AT5G40570	Surfeit locus protein 2	2.05947	0.0222732
277	A_84_P805516	AT5G40690	hypothetical protein	2.84483	0.0324553
278	A_84_P295834	AT5G40942	pseudogene of ribonucleoside-diphosphate reductase small chain/ ribonucleotide reductase	3.03964	0.00596089
279	A_84_P507007	AT5G41590	hypothetical protein	2.14072	0.0246417
280	A_84_P832537	AT5G42290	transcription activator-related	2.65849	0.0496919
281	A_84_P21589	AT5G42510	disease resistance-responsive family protein	25.7916	0.0497052
282	A_84_P513216	AT5G42700	B3 domain-containing protein	3.80772	0.0273541
283	A_84_P562853	AT5G43160	hypothetical protein	6.75248	0.00482159
284	A_84_P768088	AT5G43513	cysteine-rich peptide LURE1.3	2.98144	0.0135724
285	A_84_P768252	AT5G43525	cysteine-rich peptide LURE1.5	2.6863	0.00413805
286	A_84_P512333	AT5G43660	2-oxoglutarate (2OG) and Fe(II)-dependent oxygenase superfamily protein	18.5304	0.00149244
287	A_84_P175701	AT5G43680	hypothetical protein	2.58055	0.00548488
288	A_84_P818769	AT5G43700	AUX/IAA transcriptional regulator family protein	3.46781	0.00596965
289	A_84_P311113	AT5G43840	heat shock transcription factor A6A	3.0604	0.0417411
290	A_84_P171973	AT5G44220	putative F-box protein	45.7462	0.00346017
291	A_84_P850080	AT5G44250	hypothetical protein	2.15722	0.0349716
292	A_84_P868236	AT5G44417	pseudogene, similar to CPRD2, blastp match of 42% identity and 7.0e-94 P-value to GP|13161397|dbj|BAB33033.1||AB056448 CPRD2 {Vigna unguiculata}	70.3192	0.00715633
293	A_84_P14029	AT5G44440	FAD-binding and BBE domain-containing protein	314.2	0.00384279
294	A_84_P790487	AT5G44565	hypothetical protein	8.28243	0.00301662
295	A_84_P768781	AT5G44568	hypothetical protein	4.04461	0.0345146
296	A_84_P577990	AT5G44570	hypothetical protein	8.79717	0.023536
297	A_84_P830096	AT5G44575	hypothetical protein	19.849	0.00728866
298	A_84_P136505	AT5G45040	cytochrome c6	2.12324	0.021308
299	A_84_P185254	AT5G45310	hypothetical protein	2.35746	0.0432214
300	A_84_P838373	AT5G45490	putative disease resistance protein	68.8142	0.00511401
301	A_84_P12144	AT5G45720	AAA-type ATPase family protein	3.49754	0.00548764
302	A_84_P833384	AT5G45830	delay of germination 1	2.79818	0.0271798
303	A_84_P565524	AT5G46140	hypothetical protein	2.7092	0.040768
304	A_84_P810056	AT5G46730	glycine-rich protein	2.64901	0.0407413
305	A_84_P21605	AT5G46830	NACL-inducible gene 1	2.76743	0.00939949
306	A_84_P768159	AT5G47077	low-molecular-weight cysteine-rich 6	3.5179	0.0106474
307	A_84_P115182	AT5G47540	putative MO25-like protein	2.6975	0.00578304
308	A_84_P592283	AT5G48090	EDM2-like protein1	16.7596	0.00502616
309	A_84_P15935	AT5G48180	nitrile specifier protein 5	2.51519	0.0434628
310	A_84_P539850	AT5G48350	nucleic acid binding protein	50.4694	0.0176997
311	A_84_P12156	AT5G48700	putative small ubiquitin-related modifier 6	9.58183	0.0418689
312	A_84_P853723	AT5G49290	receptor like protein 56	3.30651	0.023494
313	A_84_P307440	AT5G49665	C3H4 type zinc finger protein	3.58777	0.0110876
314	A_84_P194544	AT5G49690	UDP-glycosyltransferase 91C1	4.4407	0.0382259
315	A_84_P21616	AT5G49700	Predicted AT-hook DNA-binding family protein	3.21846	0.0277045
316	A_84_P145159	AT5G50360	hypothetical protein	3.32464	0.0402396
317	A_84_P14053	AT5G50750	reversibly glycosylated polypeptide 4	5.0351	0.0200475
318	A_84_P21622	AT5G51480	SKU5 similar 2	9.29148	0.0159656
319	A_84_P21625	AT5G52300	CAP160 protein	2.12927	0.0481784
320	A_84_P285960	AT5G52910	timeless family protein	2.25264	0.0398629
321	A_84_P302000	AT5G53250	arabinogalactan protein 22	6.08976	0.0305597
322	A_84_P513250	AT5G54145	hypothetical protein	3.01976	0.0100594
323	A_84_P12175	AT5G54200	transducin/WD40 domain-containing protein	2.00672	0.0359339
324	A_84_P10285	AT5G54510	Auxin-responsive GH3 family protein	9.35628	0.0259775
325	A_84_P567338	AT5G55570	hypothetical protein	6.4021	0.0249653
326	A_84_P12184	AT5G56870	beta-galactosidase 4	19.938	0.00604624
327	A_84_P787110	AT5G56900	zinc finger CCCH domain-containing protein 64	2.41056	0.00153305
328	A_84_P14075	AT5G57240	OSBP(oxysterol binding protein)-related protein 4C	12.8023	0.00754053
329	A_84_P17936	AT5G58180	Synaptobrevin family protein	22.3211	0.0320337
330	A_84_P544319	AT5G58575	hypothetical protein	2.01638	0.0330091
331	A_84_P12190	AT5G58660	oxidoreductase, 2OG-Fe(II) oxygenase family protein	2.17229	0.0221032
332	A_84_P22595	AT5G59180	DNA-directed RNA polymerase II	2.21036	0.00776524
333	A_84_P588730	AT5G59200	Tetratricopeptide repeat (TPR)-like superfamily protein	3.46477	0.0350092
334	A_84_P10302	AT5G59210	myosin heavy chain-related protein	2.7885	0.0241826
335	A_84_P12193	AT5G59230	transcription factor-related protein	6.38118	0.040768
336	A_84_P21651	AT5G59540	oxidoreductase, 2OG-Fe(II) oxygenase family protein	3.0353	0.00752173
337	A_84_P156545	AT5G59970	histone H4	2.21232	0.0135705
338	A_84_P96276	AT5G60100	pseudo-response regulator 3	2.50613	0.0141378
339	A_84_P279850	AT5G60630	hypothetical protein	2.54204	0.0482647
340	A_84_P827848	AT5G61270	phytochrome-interacting factor7	2.61835	0.0315207
341	A_84_P767732	AT5G61455	U2.7; snRNA	4.62692	0.0180531
342	A_84_P161403	AT5G63820	hypothetical protein	3.1245	0.00417356
343	A_84_P162443	AT5G64510	protein TUNICAMYCIN INDUCED 1	5.12983	0.0278113
344	A_84_P15998	AT5G64630	Transducin/WD40 repeat-like superfamily protein	5.95248	0.00149244
345	A_84_P12219	AT5G65090	DNAse I-like superfamily protein	5.26651	0.026817
346	A_84_P767219	AT5G65140	probable trehalose-phosphate phosphatase J	2.43835	0.0269763
347	A_84_P153598	AT5G65165	succinate dehydrogenase 2-3	5.28266	0.0327721
348	A_84_P20730	AT5G65230	myb domain protein 53	2.21362	0.033373
349	A_84_P60290	AT5G65300	hypothetical protein	2.41471	0.0256059
350	A_84_P109552	AT5G65880	hypothetical protein	2.62156	0.0142733
351	A_84_P567376	AT5G66050	Wound-responsive family protein	3.01442	0.0106421
352	A_84_P597692	AT5G66450	lipid phosphate phosphatase epsilon 2	2.09689	0.0256798
353	A_84_P768839	AT5G66455	pseudogene of pentatricopeptide (PPR) repeat-containing protein	3.18023	0.00898087
354	A_84_P257430	AT5G66800	hypothetical protein	2.32903	0.0043018
355	A_84_P207668	AT5G67060	basic helix-loop-helix (bHLH) DNA-binding superfamily protein	3.22522	0.0396108
356	A_84_P21685	AT5G67450	zinc-finger protein 1	8.92342	0.012251

## Sheet: 2C
S2C Table. List of upregulated genes with at least twofold change in the M-D4/W-D4 comparison
				M-D4/W-D4
#	ProbeName	AGI	Gene description	Fold change	FDR-corrected P value
1	A_84_P299940	AT1G01355	putative endonuclease or glycosyl hydrolase	2.07766	0.0123912	M-D4/W-D4 = kai2-2–Dry4 vs WT–Dry4
2	A_84_P22852	AT1G01520	transcription factor ASG4	2.25568	0.0237983
3	A_84_P17015	AT1G02340	basic helix-loop-helix (bHLH) DNA-binding superfamily protein	4.21661	0.0128952
4	A_84_P16520	AT1G02640	beta-xylosidase 2	2.1801	0.0453499
5	A_84_P21249	AT1G02650	tetratricopeptide repeat domain-containing protein	3.07222	0.0227957
6	A_84_P17120	AT1G05510	hypothetical protein	3.06992	0.0201717
7	A_84_P20410	AT1G06080	delta 9 desaturase 1	5.20477	0.0316447
8	A_84_P829388	AT1G07150	mitogen-activated protein kinase kinase kinase 13	2.26259	0.00759096
9	A_84_P754636	AT1G07175	hypothetical protein	2.38837	0.0360944
10	A_84_P22050	AT1G07590	pentatricopeptide repeat-containing protein	2.4852	0.0315757
11	A_84_P20121	AT1G07860	putative protein kinase	2.6738	0.0428799
12	A_84_P522242	AT1G07985	hypothetical protein	3.4578	0.0182412
13	A_84_P17054	AT1G09950	RESPONSE TO ABA AND SALT 1	3.0087	0.0263268
14	A_84_P15207	AT1G14120	2-oxoglutarate (2OG) and Fe(II)-dependent oxygenase-like protein	3.44861	0.0114763
15	A_84_P11475	AT1G14700	purple acid phosphatase 3	2.70344	0.0333605
16	A_84_P16724	AT1G15050	indole-3-acetic acid inducible 34	2.96171	0.0314482
17	A_84_P15209	AT1G15330	Cystathionine beta-synthase (CBS) protein	8.79714	0.0075354
18	A_84_P278410	AT1G15825	hydroxyproline-rich glycoprotein family protein	2.68854	0.0286025
19	A_84_P13315	AT1G16370	organic cation/carnitine transporter 6	2.80182	0.0275821
20	A_84_P12454	AT1G17810	beta-tonoplast intrinsic protein	2.82378	0.0433083
21	A_84_P21523	AT1G18400	BR enhanced expression 1	10.105	0.0169982
22	A_84_P21915	AT1G20190	expansin 11	3.65114	0.0456911
23	A_84_P11328	AT1G20470	SAUR-like auxin-responsive protein	3.04272	0.0471384
24	A_84_P11421	AT1G20860	phosphate transporter 1;8	2.04528	0.0230945
25	A_84_P20470	AT1G21910	ethylene-responsive transcription factor ERF012	2.53314	0.0276219
26	A_84_P22818	AT1G27670	hypothetical protein	3.45082	0.0110341
27	A_84_P18875	AT1G28130	Auxin-responsive GH3 family protein	2.20735	0.0316447
28	A_84_P14354	AT1G29770	haloacid dehalogenase-like hydrolase	2.4727	0.0329058
29	A_84_P21943	AT1G32170	xyloglucan endotransglucosylase/hydrolase 30	2.37155	0.0399303
30	A_84_P532062	AT1G33340	ENTH/ANTH/VHS superfamily protein	2.29267	0.0284313
31	A_84_P296944	AT1G33475	putative VAMP-like protein	2.33748	0.0211481
32	A_84_P159095	AT1G33700	Beta-glucosidase, GBA2 type protein	3.28728	0.0114763
33	A_84_P535623	AT1G34440	hypothetical protein	8.74571	0.0273876
34	A_84_P552447	AT1G44414	hypothetical protein	2.96458	0.00657523
35	A_84_P19239	AT1G44830	ethylene-responsive transcription factor ERF014	3.06475	0.0449048
36	A_84_P725162	AT1G47271	cystathionine beta-synthase (CBS) family protein	5.203	0.00219462
37	A_84_P842568	AT1G47370	Toll-Interleukin-Resistance domain-containing protein	7.46605	0.0140837
38	A_84_P751549	AT1G47595	pseudogene, similar to Ras-related protein Rab11C., blastp match of 77% identity and 2.3e-33 P-value to SP|Q40193|R11C_LOTJA Ras-related protein Rab11C. {Lotus japonicus}	3.61581	0.0374118
39	A_84_P11067	AT1G48020	pectin methylesterase inhibitor 1	5.24589	0.0321401
40	A_84_P533868	AT1G49000	hypothetical protein	2.09418	0.028994
41	A_84_P20889	AT1G49420	metal ion binding protein	2.2578	0.0493311
42	A_84_P12379	AT1G49490	Leucine-rich repeat family protein	2.02604	0.00584592
43	A_84_P602297	AT1G49510	embryo defective 1273	2.68086	0.00973237
44	A_84_P22821	AT1G49640	probable carboxylesterase 3	6.8427	0.0079637
45	A_84_P15954	AT1G50270	pentatricopeptide repeat-containing protein	2.00193	0.0138942
46	A_84_P18087	AT1G50680	AP2/ERF and B3 domain-containing transcription factor	3.0022	0.0281496
47	A_84_P15125	AT1G51480	CC-NBS-LRR class disease resistance protein	34.2097	0.00382027
48	A_84_P21908	AT1G51830	putative leucine-rich repeat protein kinase	5.14738	0.00979098
49	A_84_P21942	AT1G51850	Leucine-rich repeat protein kinase family protein	5.67986	0.0396561
50	A_84_P15059	AT1G52240	RHO guanyl-nucleotide exchange factor 11	3.7738	0.0310421
51	A_84_P11439	AT1G52560	heat shock protein 26.5	2.17798	0.0471415
52	A_84_P23732	AT1G52570	phospholipase D alpha 2	3.60487	0.0251825
53	A_84_P189994	AT1G52590	putative thiol-disulfide oxidoreductase DCC	8.15622	0.00759096
54	A_84_P20894	AT1G52600	peptidase S24/S26A/S26B/S26C family protein	2.43174	0.0294249
55	A_84_P753753	AT1G52618	hypothetical protein	15.3656	0.00737523
56	A_84_P713547	AT1G52620	pentatricopeptide repeat-containing protein	33.8766	0.000586928
57	A_84_P14274	AT1G52690	Late embryogenesis abundant protein (LEA) family protein	2.00458	0.0364556
58	A_84_P19987	AT1G52990	thioredoxin family protein	6.70182	0.0362325
59	A_84_P11710	AT1G53080	legume lectin-like protein	3.01528	0.0409318
60	A_84_P753017	AT1G53163	hypothetical protein	4.43298	0.0114092
61	A_84_P14167	AT1G53165	Protein kinase superfamily protein	2.62595	0.00585994
62	A_84_P208818	AT1G53180	hypothetical protein	5.55188	0.00855202
63	A_84_P191014	AT1G53210	Na+/Ca 2+ exchanger-like protein	2.5175	0.0162437
64	A_84_P21933	AT1G53350	putative disease resistance RPP8-like protein	2.91434	0.0127567
65	A_84_P18321	AT1G53470	mechanosensitive channel of small conductance-like 4	3.2711	0.0236437
66	A_84_P11480	AT1G53480	mto 1 responding down 1	37.8899	0.0357061
67	A_84_P271180	AT1G53490	RING finger-containing protein HEI10	2.26744	0.0348231
68	A_84_P12382	AT1G53830	pectin methylesterase 2	2.62996	0.0395778
69	A_84_P17086	AT1G54040	epithiospecifier protein	40.765	0.000938644
70	A_84_P21805	AT1G54560	Myosin family protein with Dil domain	2.75292	0.0328095
71	A_84_P307290	AT1G54740	hypothetical protein	3.63147	0.0128015
72	A_84_P18874	AT1G54970	proline-rich protein 1	2.86595	0.0193213
73	A_84_P119032	AT1G55040	Zn-finger in Ran binding domain-containing protein	2.4842	0.0199053
74	A_84_P12396	AT1G55770	plant invertase/pectin methylesterase inhibitor domain-containing protein	3.17177	0.032113
75	A_84_P12481	AT1G57730	RING/U-box domain-containing protein	2.99305	0.0282693
76	A_84_P121502	AT1G57980	Nucleotide-sugar transporter family protein	3.5449	0.0395778
77	A_84_P109182	AT1G58400	CC-NBS-LRR class disease resistance protein	2.80277	0.0370522
78	A_84_P771113	AT1G59406	GDSL esterase/lipase	21.0395	0.00673346
79	A_84_P15199	AT1G59950	putative aldo/keto reductase	6.73123	0.0268716
80	A_84_P529452	AT1G60000	RNA recognition motif-containing protein	2.23223	0.0328916
81	A_84_P766434	AT1G60720	RNA-directed DNA polymerase (reverse transcriptase)-related protein	6.9917	0.0146152
82	A_84_P548962	AT1G61060	F-box protein	2.14911	0.0455733
83	A_84_P515273	AT1G61255	hypothetical protein	2.28003	0.0317809
84	A_84_P753771	AT1G61575	hypothetical protein	2.46963	0.0371303
85	A_84_P189534	AT1G61710	cysteine/histidine-rich C1 domain-containing protein	2.52745	0.0418426
86	A_84_P23650	AT1G62480	vacuolar calcium-binding protein-like protein	2.30906	0.04586
87	A_84_P12980	AT1G62690	hypothetical protein	2.42157	0.0138942
88	A_84_P20057	AT1G63580	receptor-like protein kinase-related family protein	2.8631	0.0201457
89	A_84_P21761	AT1G64500	glutaredoxin-like protein	3.72762	0.0261477
90	A_84_P297064	AT1G65310	xyloglucan endotransglucosylase/hydrolase 17	6.82882	0.0423103
91	A_84_P754435	AT1G65486	hypothetical protein	2.4744	0.00855714
92	A_84_P12439	AT1G68110	putative clathrin assembly protein	2.08095	0.0298839
93	A_84_P22840	AT1G68840	related to ABI3/VP1 2	2.03955	0.00495871
94	A_84_P17108	AT1G71000	chaperone DnaJ-domain containing protein	2.5316	0.0262294
95	A_84_P78019	AT1G72430	SAUR-like auxin-responsive protein family	2.41304	0.0435067
96	A_84_P156015	AT1G73120	hypothetical protein	2.51557	0.0124285
97	A_84_P16271	AT1G73330	drought-repressed 4	4.75075	0.0463855
98	A_84_P10516	AT1G73680	alpha dioxygenase	2.10757	0.0284313
99	A_84_P22810	AT1G73830	BR enhanced expression 3	6.50689	0.0158004
100	A_84_P104236	AT1G74660	mini zinc finger 1	2.63959	0.0180264
101	A_84_P16190	AT1G74990	RING/U-box domain-containing protein	3.95163	0.0441951
102	A_84_P270820	AT1G75470	purine permease 15	3.07322	0.0465231
103	A_84_P19196	AT1G75490	dehydration-responsive element-binding protein 2D	2.40829	0.00810532
104	A_84_P136115	AT1G75750	GAST1 protein homolog 1	5.05222	0.0201717
105	A_84_P796648	AT1G76610	hypothetical protein	3.64368	0.0131863
106	A_84_P17982	AT1G77010	pentatricopeptide repeat-containing protein	2.03385	0.026159
107	A_84_P93839	AT1G78460	SOUL heme-binding protein	3.87189	0.0384663
108	A_84_P268330	AT1G80570	RNI-like superfamily protein	2.27146	0.0142597
109	A_84_P18218	AT2G01430	homeobox-leucine zipper protein 17	8.50165	0.00566438
110	A_84_P301710	AT2G02700	cysteine/histidine-rich C1 domain-containing protein	2.31478	0.0257168
111	A_84_P21014	AT2G05530	glycine-rich protein	11.2409	0.0218242
112	A_84_P790321	AT2G07773	hypothetical protein	4.64756	0.0201717
113	A_84_P138169	AT2G13350	C2 domain-containing protein	2.74775	0.0423393
114	A_84_P573024	AT2G16100	pseudogene hypothetical protein	16.1691	0.000980195
115	A_84_P23872	AT2G16750	adenine nucleotide alpha hydrolases-domain containing protein kinase	2.11978	0.0133962
116	A_84_P557026	AT2G17070	hypothetical protein	2.95426	0.0127567
117	A_84_P12605	AT2G18010	SAUR-like auxin-responsive protein	3.0694	0.0216363
118	A_84_P12531	AT2G18260	syntaxin of plants 112	2.03162	0.0308806
119	A_84_P578362	AT2G19890	hypothetical protein	2.10761	0.0436203
120	A_84_P16994	AT2G20835	hypothetical protein	2.74798	0.00515024
121	A_84_P12579	AT2G21910	cytochrome P450, family 96, subfamily A, polypeptide 5	5.89262	0.0488157
122	A_84_P757265	AT2G22121	low-molecular-weight cysteine-rich 35	2.94202	0.0299806
123	A_84_P513598	AT2G22122	hypothetical protein	2.38455	0.0227564
124	A_84_P17344	AT2G22810	1-aminocyclopropane-1-carboxylate synthase 4	3.11441	0.0475922
125	A_84_P13519	AT2G23110	Late embryogenesis abundant protein, group 6	3.9802	0.0199664
126	A_84_P552606	AT2G23240	plant EC metallothionein-like protein, family 15	2.74739	0.0412907
127	A_84_P272230	AT2G24540	Galactose oxidase/kelch repeat superfamily protein	2.07704	0.0133437
128	A_84_P591780	AT2G26695	Ran BP2/NZF zinc finger-like protein	2.48051	0.0308806
129	A_84_P16333	AT2G29340	tropinone reductase-like protein	2.01942	0.0370687
130	A_84_P519833	AT2G30520	Phototropic-responsive NPH3 family protein	2.26603	0.0136086
131	A_84_P120322	AT2G31620	putative cysteine-rich repeat secretory protein 10	2.64093	0.0416488
132	A_84_P524292	AT2G32530	cellulose synthase-like B3	2.64586	0.0425402
133	A_84_P20159	AT2G32540	cellulose synthase-like B4	2.2715	0.0224891
134	A_84_P757557	AT2G32885	Rapid alkalinization factor (RALF) family protein	2.29412	0.0249978
135	A_84_P537588	AT2G33705	F-box protein	4.93157	0.0491621
136	A_84_P539380	AT2G35075	hypothetical protein	2.17587	0.0158566
137	A_84_P198784	AT2G35600	BREVIS RADIX-like 1	2.0726	0.00775092
138	A_84_P819955	AT2G35660	FAD/NAD(P)-binding oxidoreductase family protein	2.01757	0.0473218
139	A_84_P14471	AT2G36950	heavy-metal-associated domain-containing protein	2.59334	0.0100557
140	A_84_P13527	AT2G37030	SAUR-like auxin-responsive protein	8.49616	0.0151459
141	A_84_P521657	AT2G39160	hypothetical protein	2.0968	0.046589
142	A_84_P12602	AT2G39310	jacalin-related lectin 22	10.9813	0.00919107
143	A_84_P586474	AT2G39855	hypothetical protein	3.29381	0.0110038
144	A_84_P250035	AT2G41250	haloacid dehalogenase-like hydrolase domain-containing protein	2.4645	0.0260475
145	A_84_P22942	AT2G41260	glycine-rich protein / late embryogenesis abundant protein (M17)	5.09944	0.021628
146	A_84_P21050	AT2G41280	late embryogenesis abundant protein (M10) / LEA protein M10	3.71229	0.0183759
147	A_84_P755081	AT2G42790	citrate synthase 3	4.07238	0.039369
148	A_84_P287800	AT2G44130	F-box/kelch-repeat protein	2.31916	0.0351957
149	A_84_P513677	AT2G44140	cysteine protease ATG4a	2.68324	0.0391475
150	A_84_P518129	AT2G44990	carotenoid cleavage dioxygenase 7	3.17146	0.0149867
151	A_84_P10681	AT2G45050	GATA transcription factor 2	2.35241	0.0384663
152	A_84_P16308	AT2G45400	NAD(P)-binding Rossmann-fold superfamily protein	6.10247	0.00250221
153	A_84_P19241	AT2G46830	circadian clock associated 1	2.09753	0.0276219
154	A_84_P12630	AT3G01490	Protein kinase superfamily protein	2.09045	0.043633
155	A_84_P551816	AT3G03620	MATE efflux family protein	2.2179	0.0366444
156	A_84_P23051	AT3G04050	pyruvate kinase	2.20681	0.01279
157	A_84_P761642	AT3G04765	MIR167C; miRNA	2.09962	0.0463143
158	A_84_P22088	AT3G05520	F-actin-capping protein subunit alpha	2.09588	0.0127567
159	A_84_P586525	AT3G06090	hypothetical protein	3.0535	0.0391475
160	A_84_P761667	AT3G06125	other RNA	4.15352	0.00670425
161	A_84_P297924	AT3G06210	hypothetical protein	2.07683	0.0200261
162	A_84_P760545	AT3G06433	pseudogene of nodulin MtN3 family protein	2.90974	0.0212952
163	A_84_P87399	AT3G06520	agenet domain-containing protein	2.80137	0.0402966
164	A_84_P55000	AT3G06680	60S ribosomal protein L29-2	2.05046	0.0271687
165	A_84_P12636	AT3G07340	transcription factor bHLH62	2.36529	0.0394465
166	A_84_P155785	AT3G07390	auxin-responsive family protein	2.11321	0.0227957
167	A_84_P807262	AT3G08940	light harvesting complex photosystem II	2.61697	0.0369682
168	A_84_P510181	AT3G09162	hypothetical protein	6.08931	0.0128015
169	A_84_P17363	AT3G09260	Glycosyl hydrolase superfamily protein	6.26355	0.0193854
170	A_84_P11692	AT3G09380	hypothetical protein	72.7874	0.00985245
171	A_84_P14542	AT3G09600	MYB-like transcription factor	2.34024	0.0212776
172	A_84_P12642	AT3G10020	hypothetical protein	3.22573	0.0490641
173	A_84_P21160	AT3G10720	pectinesterase 25	3.44573	0.0231183
174	A_84_P15484	AT3G10910	RING-H2 finger protein ATL72	2.03967	0.00226708
175	A_84_P285710	AT3G11210	GDSL esterase/lipase	2.10521	0.00140486
176	A_84_P279060	AT3G12320	hypothetical protein	2.07069	0.027678
177	A_84_P17455	AT3G12610	Leucine-rich repeat (LRR) family protein	2.95691	0.0461163
178	A_84_P12692	AT3G12710	putative 3-methyladenine glycosylase I	6.4248	0.00385931
179	A_84_P18358	AT3G12960	hypothetical protein	3.73303	0.0120317
180	A_84_P173081	AT3G14510	putative geranylgeranyl pyrophosphate synthase 8	3.86605	0.0404955
181	A_84_P214238	AT3G14550	geranylgeranyl pyrophosphate synthase 3	4.14609	0.0212909
182	A_84_P735397	AT3G14735	U6-1; snRNA	3.65541	0.0406771
183	A_84_P16506	AT3G14770	bidirectional sugar transporter SWEET2	2.1733	0.0191922
184	A_84_P15535	AT3G15050	IQ-domain 10	2.29397	0.0142597
185	A_84_P762217	AT3G15359	hypothetical protein	2.28549	0.0161986
186	A_84_P15501	AT3G15370	expansin 12	3.88492	0.0279886
187	A_84_P14556	AT3G15540	indole-3-acetic acid inducible 19	2.22099	0.0239672
188	A_84_P18344	AT3G15800	glycosyl hydrolase superfamily protein	2.28494	0.0416496
189	A_84_P17415	AT3G15890	PTI1-like tyrosine-protein kinase	2.79702	0.0117038
190	A_84_P18361	AT3G15940	UDP-glycosyltransferase-like protein	2.26302	0.0316447
191	A_84_P225639	AT3G16040	translation machinery associated TMA7	3.23323	0.0431328
192	A_84_P759248	AT3G16175	thioesterase family protein	3.90188	0.01474
193	A_84_P24028	AT3G16240	delta tonoplast integral protein	2.4557	0.024977
194	A_84_P10811	AT3G16420	PYK10-binding protein 1	3.05976	0.0266016
195	A_84_P219878	AT3G16450	jacalin-related lectin	39.384	0.0201162
196	A_84_P17428	AT3G16490	IQ-domain 26	2.00738	0.00359299
197	A_84_P23087	AT3G17180	serine carboxypeptidase-like 33	11.573	0.0427081
198	A_84_P22123	AT3G17630	cation/H+ exchanger 19	2.09955	0.00821627
199	A_84_P22142	AT3G17730	NAC domain containing protein 57	2.55383	0.00370471
200	A_84_P13619	AT3G17980	calcium-dependent lipid-binding domain-containing protein	5.90014	0.00408302
201	A_84_P16457	AT3G18130	receptor for activated C kinase 1C	2.13588	0.0207292
202	A_84_P547455	AT3G18485	iaa-leucine resistant 2	10.0677	0.0275821
203	A_84_P761842	AT3G18535	tubulin-tyrosine ligase	23.464	0.000617005
204	A_84_P762878	AT3G18550	TCP family transcription factor	2.78638	0.0284313
205	A_84_P12713	AT3G19040	histone acetyltransferase of the TAFII250 family 2	3.53801	0.0268119
206	A_84_P517322	AT3G19200	hypothetical protein	2.32114	0.0332982
207	A_84_P298944	AT3G19210	homolog of RAD54	2.94462	0.0117977
208	A_84_P15515	AT3G19390	Granulin repeat cysteine protease family protein	3.36348	0.0344146
209	A_84_P841323	AT3G20975	transposable element gene	5.21292	0.0217728
210	A_84_P788213	AT3G21260	glycolipid transfer protein 3	2.43179	0.0278234
211	A_84_P121222	AT3G21330	transcription factor bHLH87	5.95706	0.021063
212	A_84_P11730	AT3G21560	UDP-Glycosyltransferase superfamily protein	4.66282	0.0289691
213	A_84_P591926	AT3G21680	hypothetical protein	2.80762	0.0146988
214	A_84_P16494	AT3G21870	cyclin p2;1	2.5936	0.0258095
215	A_84_P23101	AT3G21890	B-box type zinc finger-containing protein	2.03008	0.0285257
216	A_84_P24047	AT3G21950	methyltransferase	4.40168	0.00359299
217	A_84_P553654	AT3G22090	hypothetical protein	8.0393	0.037732
218	A_84_P519526	AT3G22100	transcription factor bHLH117	9.0662	0.00449103
219	A_84_P24016	AT3G22750	protein kinase family protein	2.73763	0.00808221
220	A_84_P14558	AT3G22820	allergen-related protein	2.02433	0.0328916
221	A_84_P790687	AT3G23470	cyclopropane-fatty-acyl-phospholipid synthase	16.8992	0.0127567
222	A_84_P786466	AT3G23480	Cyclopropane-fatty-acyl-phospholipid synthase	2.26804	0.0173135
223	A_84_P21181	AT3G26760	Rossmann-fold NAD(P)-binding domain-containing protein	4.78293	0.0107505
224	A_84_P796446	AT3G27350	hypothetical protein	4.10429	0.00171958
225	A_84_P801220	AT3G27380	succinate dehydrogenase 2-1	2.75184	0.043477
226	A_84_P509346	AT3G27600	SWAP (Suppressor-of-White-APricot)/surp RNA-binding domain-containing protein	3.19407	0.0380972
227	A_84_P144819	AT3G29370	atypical bHLH transcriptional factor P1R3	3.94383	0.0326837
228	A_84_P14597	AT3G30460	RING/U-box domain-containing protein	2.01385	0.039185
229	A_84_P295424	AT3G36659	plant invertase/pectin methylesterase inhibitor domain-containing protein	9.54533	0.0158004
230	A_84_P836756	AT3G43190	sucrose synthase 4	4.25777	0.0117214
231	A_84_P21330	AT3G44900	cation/H+ exchanger 4	4.6077	0.0303248
232	A_84_P21256	AT3G46490	oxidoreductase, 2OG-Fe(II) oxygenase family protein	4.025	0.0493901
233	A_84_P12750	AT3G47430	peroxin 11B	2.33816	0.0191922
234	A_84_P13698	AT3G48130	ribosomal protein L13 homolog	2.58326	0.0399245
235	A_84_P596836	AT3G48260	with no lysine (K) kinase 3	4.80761	0.0251825
236	A_84_P538662	AT3G49230	hypothetical protein	2.04402	0.0263288
237	A_84_P549287	AT3G49820	hypothetical protein	2.03254	0.01279
238	A_84_P548404	AT3G52115	gamma response gene 1	2.6141	0.0323267
239	A_84_P15614	AT3G54070	ankyrin repeat-containing protein	8.63218	0.0127656
240	A_84_P50100	AT3G55240	hypothetical protein	2.04182	0.0366552
241	A_84_P760391	AT3G55650	pyruvate kinase	2.14249	0.0117149
242	A_84_P765122	AT3G56210	ARM repeat superfamily protein	7.88928	0.0209614
243	A_84_P271080	AT3G56600	phosphatidylinositol 4-kinase gamma 8	2.87972	0.0321246
244	A_84_P24142	AT3G57370	cyclin family protein	2.1575	0.0241868
245	A_84_P600903	AT3G58060	putative metal tolerance protein C3	2.18831	0.0206586
246	A_84_P14689	AT3G58780	K-box region and MADS-box transcription factor family protein	6.53696	0.0193213
247	A_84_P23204	AT3G59480	probable fructokinase-4	2.32085	0.0276219
248	A_84_P14702	AT3G62100	indole-3-acetic acid inducible 30	3.20081	0.0385812
249	A_84_P80789	AT3G62320	putative nucleic acid binding protein	2.04974	0.048331
250	A_84_P15653	AT3G63470	serine carboxypeptidase-like 40	2.8663	0.0450858
251	A_84_P18495	AT4G00190	pectin methylesterase 38	5.18211	0.0393809
252	A_84_P16606	AT4G01250	WRKY family transcription factor	2.23518	0.00835505
253	A_84_P23228	AT4G01350	cysteine/histidine-rich C1 domain-containing protein	3.85419	0.0485688
254	A_84_P827928	AT4G02330	Plant invertase/pectin methylesterase inhibitor superfamily	2.73419	0.0309588
255	A_84_P833267	AT4G02850	phenazine biosynthesis PhzC/PhzF family protein	2.62706	0.0380554
256	A_84_P764560	AT4G03505	hypothetical protein	2.59911	0.0369873
257	A_84_P64634	AT4G10910	hypothetical protein	3.00817	0.0466986
258	A_84_P14848	AT4G14130	xyloglucan endotransglucosylase/hydrolase 15	3.15385	0.0471942
259	A_84_P826648	AT4G14550	indole-3-acetic acid inducible 14	4.22567	0.0345097
260	A_84_P764577	AT4G14819	hypothetical protein	3.48114	0.0395201
261	A_84_P23365	AT4G15230	pleiotropic drug resistance 2	2.174	0.00608043
262	A_84_P14852	AT4G15300	cytochrome P450, family 702, subfamily A, polypeptide 2	2.01478	0.043422
263	A_84_P765533	AT4G16008	hypothetical protein	2.73696	0.04959
264	A_84_P12020	AT4G16160	Mitochondrial import inner membrane translocase subunit Tim17/Tim22/Tim23 family protein	3.18165	0.0308965
265	A_84_P576905	AT4G16515	Encodes a root meristem growth factor (RGF). Belongs to a family of functionally redundant homologous peptides that are secreted, tyrosine-sulfated, and expressed mainly in the stem cell area and the innermost layer of central columella cells. RGFs are required for maintenance of the root stem cell niche and transit amplifying cell proliferation. Members of this family include: At5g60810 (RGF1), …	3.9319	0.0183421
266	A_84_P763867	AT4G17587	transposable element gene	3.41384	0.0413792
267	A_84_P825746	AT4G21320	Aldolase-type TIM barrel family protein	2.00819	0.0332935
268	A_84_P182564	AT4G21323	Subtilase family protein	2.0875	0.0184954
269	A_84_P584960	AT4G21500	hypothetical protein	2.1489	0.0114763
270	A_84_P309483	AT4G24420	RNA recognition motif-containing protein	32.1705	0.000145353
271	A_84_P183494	AT4G24700	hypothetical protein	2.3039	0.0413043
272	A_84_P11953	AT4G25780	putative pathogenesis-related protein	4.3405	0.0404573
273	A_84_P11010	AT4G26140	beta-galactosidase 12	2.13274	0.0199664
274	A_84_P13845	AT4G26170	hypothetical protein	2.53871	0.0221517
275	A_84_P17632	AT4G27050	F-box protein	2.54762	0.00955019
276	A_84_P18578	AT4G27070	tryptophan synthase beta-subunit 2	2.32026	0.0298637
277	A_84_P13850	AT4G27260	Auxin-responsive GH3 family protein	3.24491	0.0151626
278	A_84_P109412	AT4G27350	hypothetical protein	2.20731	0.0216363
279	A_84_P568910	AT4G27820	beta glucosidase 9	2.19617	0.0314482
280	A_84_P12908	AT4G27890	protein BOBBER 2	5.44391	0.0281494
281	A_84_P10073	AT4G28040	nodulin MtN21-like transporter family protein	5.88822	0.0124901
282	A_84_P10076	AT4G28720	Flavin-binding monooxygenase family protein	6.88887	0.0193213
283	A_84_P14805	AT4G29460	phospholipase A2-gamma	2.31497	0.0294249
284	A_84_P545880	AT4G29760	hypothetical protein	50.807	0.00608043
285	A_84_P144289	AT4G29770	target of trans acting-siR480/255.	32.622	0.0173587
286	A_84_P10083	AT4G30290	xyloglucan endotransglucosylase/hydrolase 19	6.10003	0.0128802
287	A_84_P177564	AT4G30910	cytosol aminopeptidase family protein	2.84125	0.0116909
288	A_84_P20490	AT4G31570	hypothetical protein	7.24393	0.00101381
289	A_84_P17653	AT4G31760	peroxidase 46	2.81881	0.0352484
290	A_84_P764175	AT4G32230	hypothetical protein	287.876	0.00271305
291	A_84_P209378	AT4G33000	calcineurin B-like protein 10	2.29832	0.0469839
292	A_84_P10096	AT4G33390	hypothetical protein	2.32859	0.0201457
293	A_84_P11987	AT4G33420	probable peroxidase	2.52518	0.0186848
294	A_84_P15770	AT4G34030	3-methylcrotonyl-CoA carboxylase	2.38688	0.00244437
295	A_84_P765907	AT4G34071	other RNA	28.3025	0.00100341
296	A_84_P95746	AT4G34290	SWIB/MDM2 domain-containing protein	2.46499	0.0412776
297	A_84_P765893	AT4G34332	other RNA	3.48101	0.0199533
298	A_84_P22394	AT4G34580	Sec14p-like phosphatidylinositol transfer family protein	2.08831	0.0189349
299	A_84_P833855	AT4G34650	squalene synthase 2	2.02888	0.030921
300	A_84_P155475	AT4G35060	heavy metal transport/detoxification domain-containing protein	2.00321	0.0439519
301	A_84_P549446	AT4G35720	hypothetical protein	2.71229	0.040953
302	A_84_P22400	AT4G35770	Rhodanese/Cell cycle control phosphatase superfamily protein	2.90037	0.0269154
303	A_84_P23346	AT4G35785	RNA-binding (RRM/RBD/RNP motifs) family protein	2.10019	0.021628
304	A_84_P791759	AT4G35987	S-adenosyl-L-methionine-dependent methyltransferase domain-containing protein	2.56872	0.000790526
305	A_84_P537048	AT4G36105	hypothetical protein	4.7723	0.0117213
306	A_84_P200134	AT4G36490	SEC14-like 12	2.58357	0.0390183
307	A_84_P212148	AT4G37300	maternal effect embryo arrest 59	2.4819	0.0193213
308	A_84_P606383	AT4G37445	hypothetical protein	2.46438	0.0146667
309	A_84_P92139	AT4G37700	hypothetical protein	9.05655	0.00320681
310	A_84_P19567	AT4G37800	xyloglucan endotransglucosylase/hydrolase 7	3.21448	0.0381796
311	A_84_P21461	AT4G38300	glycosyl hydrolase family 10 protein	4.38392	0.0339719
312	A_84_P10114	AT4G38400	expansin-like A2	3.23864	0.0122922
313	A_84_P11062	AT4G38770	proline-rich protein 4	2.41237	0.0243132
314	A_84_P12955	AT4G39500	cytochrome P450, family 96, subfamily A, polypeptide 11	4.59757	0.0443587
315	A_84_P847260	AT4G39960	molecular chaperone Hsp40/DnaJ family protein	2.47949	0.0247532
316	A_84_P765657	AT4G40065	other RNA	2.31393	0.034967
317	A_84_P169963	AT4G40090	arabinogalactan protein 3	3.87113	0.0396753
318	A_84_P807994	AT5G01530	light harvesting complex photosystem II	2.16132	0.0328095
319	A_84_P12035	AT5G02230	haloacid dehalogenase-like hydrolase superfamily protein	2.60585	0.0229957
320	A_84_P21493	AT5G02540	NAD(P)-binding Rossmann-fold superfamily protein	2.02294	0.0440052
321	A_84_P791775	AT5G03090	hypothetical protein	4.68363	0.0332088
322	A_84_P20551	AT5G03860	malate synthase	3.35101	0.0352531
323	A_84_P17719	AT5G05880	UDP-glycosyltransferase 76C4	3.5443	0.00276523
324	A_84_P18665	AT5G05890	UDP-glycosyltransferase 76C5	3.59636	0.0488157
325	A_84_P798595	AT5G06755	hypothetical protein	2.46779	0.0236932
326	A_84_P94969	AT5G06980	hypothetical protein	2.05069	0.0295853
327	A_84_P194044	AT5G07330	hypothetical protein	2.21767	0.0423407
328	A_84_P560990	AT5G08150	suppressor of phytochrome b 5	3.72329	0.0491621
329	A_84_P585947	AT5G09610	pumilio 21	4.07487	0.0190679
330	A_84_P841815	AT5G09710	putative magnesium transporter MRS2-9	2.14997	0.0440313
331	A_84_P22462	AT5G09930	ABC transporter family protein	3.37218	0.000868382
332	A_84_P19629	AT5G10990	SAUR-like auxin-responsive protein	2.80966	0.0292105
333	A_84_P15851	AT5G12940	leucine-rich repeat-containing protein	2.46481	0.0348805
334	A_84_P131456	AT5G14920	gibberellin-regulated protein 14	3.04551	0.0388967
335	A_84_P13022	AT5G15250	FTSH protease 6	3.05117	0.0496746
336	A_84_P769194	AT5G15254	hypothetical protein	2.29645	0.0227564
337	A_84_P23427	AT5G16600	myb domain protein 43	2.2249	0.0252029
338	A_84_P161503	AT5G17300	Homeodomain-like superfamily protein	4.94103	0.00801436
339	A_84_P255220	AT5G17460	hypothetical protein	2.97919	0.03073
340	A_84_P768303	AT5G18407	defensin-like protein 223	3.76293	0.0357569
341	A_84_P23590	AT5G20370	serine-rich protein-like protein	2.53921	0.027012
342	A_84_P167453	AT5G22460	esterase/lipase/thioesterase family protein	2.5608	0.0258553
343	A_84_P815985	AT5G22500	fatty acid reductase 1	2.85139	0.0293056
344	A_84_P243945	AT5G22580	stress responsive A/B Barrel domain-containing protein	2.44617	0.0216099
345	A_84_P767356	AT5G23955	transposable element gene	2.06749	0.0492938
346	A_84_P102996	AT5G24580	heavy metal transport/detoxification domain-containing protein	2.15434	0.012255
347	A_84_P767978	AT5G25280	serine-rich protein-like protein	2.1723	0.0238
348	A_84_P21555	AT5G25530	putative DNAJ heat shock protein	3.27447	0.0409866
349	A_84_P526480	AT5G25600	hypothetical protein	4.9521	0.0189349
350	A_84_P187184	AT5G26280	TRAF-like family protein	3.07046	0.0372412
351	A_84_P22505	AT5G27010	hypothetical protein	3.04562	0.0455733
352	A_84_P768685	AT5G27927	transposable element gene	2.47909	0.0317522
353	A_84_P561064	AT5G36240	zinc knuckle (CCHC-type) family protein	26.0868	0.00616239
354	A_84_P20622	AT5G36260	aspartyl protease family protein	2.03044	0.00320804
355	A_84_P105516	AT5G37130	tetratricopeptide repeat domain-containing protein	2.18424	0.00583042
356	A_84_P842382	AT5G37180	sucrose synthase 5	2.17839	0.00460061
357	A_84_P14948	AT5G37260	Homeodomain-like superfamily protein	3.26349	0.00175713
358	A_84_P15894	AT5G37280	RING/U-box domain-containing protein	3.07799	0.029875
359	A_84_P18732	AT5G37340	ZPR1 zinc-finger domain protein	2.2189	0.0212909
360	A_84_P21570	AT5G37500	gated outwardly-rectifying K+ channel	2.37647	0.0379082
361	A_84_P17790	AT5G38260	protein kinase family protein	11.2682	0.016182
362	A_84_P767422	AT5G38275	pseudogene, similar to SCUTL1, blastp match of 57% identity and 1.0e-38 P-value to GP|6273383|gb|AAF06346.1|AF195653_1|AF195653 SCUTL1 {Vitis vinifera}	8.15653	0.0180269
363	A_84_P831125	AT5G38360	alpha/beta-Hydrolases superfamily protein	4.34832	0.00526705
364	A_84_P822125	AT5G38380	hypothetical protein	2.41919	0.0190415
365	A_84_P591358	AT5G38400	hypothetical protein	6.25448	0.00559051
366	A_84_P805421	AT5G38420	ribulose bisphosphate carboxylase small chain 2B	2.63894	0.040369
367	A_84_P167673	AT5G38430	ribulose bisphosphate carboxylase small chain 1B	3.22703	0.0479794
368	A_84_P166753	AT5G38520	alpha/beta-hydrolase-like protein	2.06702	0.0443568
369	A_84_P767162	AT5G38870	transposable element gene	3.44526	0.00838117
370	A_84_P22523	AT5G39390	leucine-rich repeat protein kinase	15.1766	0.0131574
371	A_84_P815115	AT5G39520	hypothetical protein	15.263	0.00276523
372	A_84_P855490	AT5G39530	Protein of unknown function (DUF1997)	2.23565	0.00972578
373	A_84_P276510	AT5G39550	Zinc finger (C3HC4-type RING finger) family protein	2.92376	0.00320681
374	A_84_P16848	AT5G39580	peroxidase 62	2.58688	0.0268716
375	A_84_P577093	AT5G39640	putative endonuclease or glycosyl hydrolase	28.4016	0.0162437
376	A_84_P593146	AT5G40570	Surfeit locus protein 2	2.29743	0.0054199
377	A_84_P295834	AT5G40942	pseudogene of ribonucleoside-diphosphate reductase small chain/ ribonucleotide reductase	4.55012	0.0275821
378	A_84_P200494	AT5G40960	hypothetical protein	2.2204	0.0206194
379	A_84_P507007	AT5G41590	hypothetical protein	2.00312	0.0262527
380	A_84_P766784	AT5G42100	beta-1,3-glucanase_putative	2.08206	0.0409392
381	A_84_P21589	AT5G42510	disease resistance-responsive family protein	4.88788	0.021818
382	A_84_P513216	AT5G42700	B3 domain-containing protein	5.5046	0.0108339
383	A_84_P12134	AT5G42990	ubiquitin-conjugating enzyme 18	2.03592	0.0107505
384	A_84_P562853	AT5G43160	hypothetical protein	6.1429	0.00648675
385	A_84_P768186	AT5G43285	cysteine-rich peptide LURE 1.1	3.83182	0.0359725
386	A_84_P199724	AT5G43630	zinc knuckle (CCHC-type) family protein	2.58637	0.0226697
387	A_84_P512333	AT5G43660	2-oxoglutarate (2OG) and Fe(II)-dependent oxygenase superfamily protein	12.0833	0.00171958
388	A_84_P175701	AT5G43680	hypothetical protein	2.17615	0.00487187
389	A_84_P14971	AT5G43700	AUX/IAA transcriptional regulator family protein	2.1614	0.0336538
390	A_84_P311113	AT5G43840	heat shock transcription factor A6A	3.50421	0.0167819
391	A_84_P769028	AT5G44065	hypothetical protein	4.80498	0.00972578
392	A_84_P171973	AT5G44220	putative F-box protein	21.7426	0.00973237
393	A_84_P850080	AT5G44250	hypothetical protein	2.25091	0.00382027
394	A_84_P792877	AT5G44340	tubulin beta chain 4	2.13822	0.0274574
395	A_84_P868236	AT5G44417	pseudogene, similar to CPRD2, blastp match of 42% identity and 7.0e-94 P-value to GP|13161397|dbj|BAB33033.1||AB056448 CPRD2 {Vigna unguiculata}	39.9054	0.00251618
396	A_84_P14029	AT5G44440	FAD-binding and BBE domain-containing protein	168.271	0.00356022
397	A_84_P21596	AT5G44530	Subtilase family protein	2.22309	0.0101998
398	A_84_P790487	AT5G44565	hypothetical protein	7.19764	0.0120317
399	A_84_P830096	AT5G44575	hypothetical protein	5.83887	0.00460061
400	A_84_P136505	AT5G45040	cytochrome c6	3.7059	0.0407466
401	A_84_P15923	AT5G45180	Flavin-binding monooxygenase family protein	2.41813	0.0384237
402	A_84_P185254	AT5G45310	hypothetical protein	3.66397	0.013714
403	A_84_P838373	AT5G45490	putative disease resistance protein	26.8493	0.00175713
404	A_84_P12144	AT5G45720	AAA-type ATPase family protein	2.59866	0.010929
405	A_84_P179234	AT5G46770	hypothetical protein	2.33681	0.046861
406	A_84_P768159	AT5G47077	low-molecular-weight cysteine-rich 6	3.88935	0.0308029
407	A_84_P17823	AT5G47250	putative disease resistance protein	2.7592	0.0135171
408	A_84_P13096	AT5G47370	Homeobox-leucine zipper protein 4 (HB-4) / HD-ZIP protein	3.40059	0.0232596
409	A_84_P115182	AT5G47540	putative MO25-like protein	3.19733	0.00250221
410	A_84_P23502	AT5G48070	xyloglucan endotransglucosylase/hydrolase 20	4.4548	0.0299771
411	A_84_P592283	AT5G48090	EDM2-like protein1	15.6777	0.00682953
412	A_84_P544283	AT5G48175	hypothetical protein	3.00603	0.0297432
413	A_84_P539850	AT5G48350	nucleic acid binding protein	62.7951	0.00737523
414	A_84_P12156	AT5G48700	putative small ubiquitin-related modifier 6	6.39912	0.0465455
415	A_84_P261310	AT5G48890	protein LATE FLOWERING	3.42755	0.0304217
416	A_84_P578899	AT5G49600	hypothetical protein	4.34592	0.0442707
417	A_84_P13105	AT5G49780	leucine-rich repeat protein kinase-like protein	3.99356	0.0289691
418	A_84_P14995	AT5G49840	ATP-dependent Clp protease	2.29619	0.00217859
419	A_84_P14053	AT5G50750	reversibly glycosylated polypeptide 4	5.34967	0.046946
420	A_84_P21622	AT5G51480	SKU5 similar 2	6.26274	0.0416488
421	A_84_P838356	AT5G53100	Rossmann-fold NAD(P)-binding domain-containing protein	2.63963	0.0331462
422	A_84_P302000	AT5G53250	arabinogalactan protein 22	8.3523	0.0238
423	A_84_P585178	AT5G53895	hypothetical protein	2.54605	0.00782958
424	A_84_P153368	AT5G54148	hypothetical protein	3.43156	0.0416496
425	A_84_P12175	AT5G54200	transducin/WD40 domain-containing protein	2.25281	0.0144283
426	A_84_P766224	AT5G54206	12-oxophytodienoate reductase-related, similar to 12-oxophytodienoate reductase OPR1 (Arabidopsis thaliana) GI:3882355	7.92318	0.0217728
427	A_84_P789902	AT5G54569	other RNA	2.02657	0.0280943
428	A_84_P287570	AT5G55180	O-Glycosyl hydrolases family 17 protein	3.18806	0.0216363
429	A_84_P16906	AT5G55380	putative long-chain-alcohol O-fatty-acyltransferase 1	2.06691	0.0171023
430	A_84_P567338	AT5G55570	hypothetical protein	7.74037	0.0197208
431	A_84_P555814	AT5G55750	hydroxyproline-rich glycoprotein family protein	3.53051	0.00645895
432	A_84_P155535	AT5G56100	glycine-rich protein / oleosin	3.14089	0.040476
433	A_84_P14072	AT5G56320	expansin A14	2.19332	0.0357569
434	A_84_P12184	AT5G56870	beta-galactosidase 4	3.93324	0.0136193
435	A_84_P787110	AT5G56900	zinc finger CCCH domain-containing protein 64	2.62102	0.0138982
436	A_84_P575359	AT5G56990	hypothetical protein	2.73676	0.00551428
437	A_84_P14075	AT5G57240	OSBP(oxysterol binding protein)-related protein 4C	4.88498	0.024984
438	A_84_P768874	AT5G57567	hypothetical protein	3.60125	0.0498983
439	A_84_P17936	AT5G58180	Synaptobrevin family protein	7.15564	0.0171375
440	A_84_P157075	AT5G58360	ovate family protein 3	6.45053	0.00526705
441	A_84_P20775	AT5G58400	peroxidase	5.67857	0.012478
442	A_84_P544319	AT5G58575	hypothetical protein	2.28853	0.0168677
443	A_84_P124342	AT5G59080	hypothetical protein	2.26467	0.036894
444	A_84_P22595	AT5G59180	DNA-directed RNA polymerase II	2.32755	0.00106636
445	A_84_P588730	AT5G59200	Tetratricopeptide repeat (TPR)-like superfamily protein	5.5281	0.0252029
446	A_84_P10302	AT5G59210	myosin heavy chain-related protein	3.1335	0.0172767
447	A_84_P12193	AT5G59230	transcription factor-related protein	3.18296	0.0319436
448	A_84_P21651	AT5G59540	oxidoreductase, 2OG-Fe(II) oxygenase family protein	2.55867	0.0255911
449	A_84_P23544	AT5G59720	heat shock protein 18.2	2.05126	0.00624524
450	A_84_P156545	AT5G59970	histone H4	2.47544	0.0123552
451	A_84_P16925	AT5G60280	concanavalin A-like lectin kinase-like protein	2.5804	0.0461163
452	A_84_P23549	AT5G60830	basic leucine-zipper 70	3.83629	0.0401792
453	A_84_P767732	AT5G61455	U2.7; snRNA	3.8534	0.0276455
454	A_84_P14095	AT5G61650	CYCLIN P4;2	3.41494	0.0396063
455	A_84_P863296	AT5G62530	aldehyde dehydrogenase 12A1	2.10985	0.0212909
456	A_84_P156715	AT5G62770	hypothetical protein	2.18962	0.0101596
457	A_84_P196714	AT5G63250	carbohydrate-binding X8 domain-containing protein	3.59394	0.0342739
458	A_84_P513282	AT5G63540	Domain of unknown function (DUF1767)	2.17051	0.0231183
459	A_84_P161403	AT5G63820	hypothetical protein	5.68997	0.00250221
460	A_84_P15998	AT5G64630	Transducin/WD40 repeat-like superfamily protein	6.6481	0.0101998
461	A_84_P12219	AT5G65090	DNAse I-like superfamily protein	2.85089	0.0480529
462	A_84_P60290	AT5G65300	hypothetical protein	2.21442	0.0176575
463	A_84_P109552	AT5G65880	hypothetical protein	3.60754	0.00715047
464	A_84_P13167	AT5G65890	ACT domain repeat 1	2.33442	0.00559764
465	A_84_P82139	AT5G65920	U-box domain-containing protein 31	2.07609	0.0147258
466	A_84_P17895	AT5G65970	Seven transmembrane MLO family protein	2.18097	0.0280943
467	A_84_P567376	AT5G66050	Wound-responsive family protein	3.01122	0.00359299
468	A_84_P10332	AT5G66110	heavy metal associated isoprenylated plant protein 27	2.24673	0.0131863
469	A_84_P16004	AT5G66170	sulfurtransferase 18	2.31173	0.0418683
470	A_84_P792311	AT5G66450	lipid phosphate phosphatase epsilon 2	4.3092	0.0133719
471	A_84_P768839	AT5G66455	pseudogene of pentatricopeptide (PPR) repeat-containing protein	4.36903	0.00527148
472	A_84_P290164	AT5G66490	hypothetical protein	2.04785	0.0243193
473	A_84_P768371	AT5G66658	hypothetical protein	2.3045	0.0127567
474	A_84_P17898	AT5G66670	hypothetical protein	3.13371	0.043459
475	A_84_P257430	AT5G66800	hypothetical protein	4.16628	0.0120317
476	A_84_P20737	AT5G66920	SKU5 similar 17	2.88887	0.0189619
477	A_84_P207668	AT5G67060	basic helix-loop-helix (bHLH) DNA-binding superfamily protein	2.91808	0.0443568
478	A_84_P21685	AT5G67450	zinc-finger protein 1	9.18222	0.00826327

## Sheet: 2D
S2D Table. List of genes upregulated with at least twofold change in M-D/W-D (e.g. in M-D2/W-D2 and/or M-D4/W-D4)
				M-D2/W-D2		M-D4/W-D4
#	ProbeName	AGI	Gene description	Fold change	FDR-corrected P value	Fold change	FDR-corrected P value
1	A_84_P17015	AT1G02340	basic helix-loop-helix (bHLH) DNA-binding superfamily protein	3.50467	0.0084414	4.21661	0.0128952	M-D2/W-D2 = kai2-2–Dry2 vs WT–Dry2
2	A_84_P20410	AT1G06080	delta 9 desaturase 1	3.18475	0.00588955	5.20477	0.0316447	M-D4/W-D4 = kai2-2–Dry4 vs WT–Dry4
3	A_84_P20121	AT1G07860	putative protein kinase	2.66386	0.0349716	2.6738	0.0428799
4	A_84_P522242	AT1G07985	hypothetical protein	2.73502	0.0339999	3.4578	0.0182412	Red color indicates up-regulation ( fold changes ≥ 2, corrected p-value < 0.05)
5	A_84_P16724	AT1G15050	indole-3-acetic acid inducible 34	11.257	0.00523444	2.96171	0.0314482
6	A_84_P21523	AT1G18400	BR enhanced expression 1	7.34753	0.0111228	10.105	0.0169982
7	A_84_P20470	AT1G21910	ethylene-responsive transcription factor ERF012	2.22283	0.0343544	2.53314	0.0276219
8	A_84_P22818	AT1G27670	hypothetical protein	4.09483	0.0280539	3.45082	0.0110341
9	A_84_P18875	AT1G28130	Auxin-responsive GH3 family protein	3.19145	0.037435	2.20735	0.0316447
10	A_84_P21943	AT1G32170	xyloglucan endotransglucosylase/hydrolase 30	2.09217	0.0264468	2.37155	0.0399303
11	A_84_P535623	AT1G34440	hypothetical protein	10.0284	0.00319793	8.74571	0.0273876
12	A_84_P552447	AT1G44414	hypothetical protein	3.88339	0.0165083	2.96458	0.00657523
13	A_84_P725162	AT1G47271	cystathionine beta-synthase (CBS) family protein	4.24998	0.0171919	5.203	0.00219462
14	A_84_P751549	AT1G47595	pseudogene, similar to Ras-related protein Rab11C., blastp match of 77% identity and 2.3e-33 P-value to SP|Q40193|R11C_LOTJA Ras-related protein Rab11C. {Lotus japonicus}	3.09606	0.0223087	3.61581	0.0374118
15	A_84_P11067	AT1G48020	pectin methylesterase inhibitor 1	3.37719	0.0262463	5.24589	0.0321401
16	A_84_P15125	AT1G51480	CC-NBS-LRR class disease resistance protein	50.1149	0.0204796	34.2097	0.00382027
17	A_84_P21908	AT1G51830	putative leucine-rich repeat protein kinase	6.0576	0.0469951	5.14738	0.00979098
18	A_84_P11439	AT1G52560	heat shock protein 26.5	4.19158	0.0484457	2.17798	0.0471415
19	A_84_P23732	AT1G52570	phospholipase D alpha 2	3.84287	0.0280733	3.60487	0.0251825
20	A_84_P189994	AT1G52590	putative thiol-disulfide oxidoreductase DCC	6.64531	0.00511401	8.15622	0.00759096
21	A_84_P20894	AT1G52600	peptidase S24/S26A/S26B/S26C family protein	2.14337	0.0297872	2.43174	0.0294249
22	A_84_P753753	AT1G52618	hypothetical protein	18.5162	0.00273228	15.3656	0.00737523
23	A_84_P713547	AT1G52620	pentatricopeptide repeat-containing protein	35.9591	0.00149244	33.8766	0.000586928
24	A_84_P14274	AT1G52690	Late embryogenesis abundant protein (LEA) family protein	3.98124	0.00983808	2.00458	0.0364556
25	A_84_P11710	AT1G53080	legume lectin-like protein	6.4014	0.00816827	3.01528	0.0409318
26	A_84_P14167	AT1G53165	Protein kinase superfamily protein	2.74318	0.0153249	2.62595	0.00585994
27	A_84_P208818	AT1G53180	hypothetical protein	4.06835	0.00927818	5.55188	0.00855202
28	A_84_P191014	AT1G53210	Na+/Ca 2+ exchanger-like protein	2.06449	0.0177976	2.5175	0.0162437
29	A_84_P21933	AT1G53350	putative disease resistance RPP8-like protein	2.67445	0.0365118	2.91434	0.0127567
30	A_84_P11480	AT1G53480	mto 1 responding down 1	37.3086	0.037711	37.8899	0.0357061
31	A_84_P271180	AT1G53490	RING finger-containing protein HEI10	3.01709	0.00509031	2.26744	0.0348231
32	A_84_P12382	AT1G53830	pectin methylesterase 2	3.57311	0.0195482	2.62996	0.0395778
33	A_84_P17086	AT1G54040	epithiospecifier protein	28.1886	0.00110038	40.765	0.000938644
34	A_84_P109182	AT1G58400	CC-NBS-LRR class disease resistance protein	6.7677	0.00360891	2.80277	0.0370522
35	A_84_P771113	AT1G59406	GDSL esterase/lipase	24.4266	0.00793795	21.0395	0.00673346
36	A_84_P766434	AT1G60720	RNA-directed DNA polymerase (reverse transcriptase)-related protein	7.1127	0.0115012	6.9917	0.0146152
37	A_84_P515273	AT1G61255	hypothetical protein	4.88416	0.0169578	2.28003	0.0317809
38	A_84_P297064	AT1G65310	xyloglucan endotransglucosylase/hydrolase 17	2.88093	0.0257948	6.82882	0.0423103
39	A_84_P22810	AT1G73830	BR enhanced expression 3	4.38981	0.0314335	6.50689	0.0158004
40	A_84_P136115	AT1G75750	GAST1 protein homolog 1	3.19709	0.0127826	5.05222	0.0201717
41	A_84_P268330	AT1G80570	RNI-like superfamily protein	2.97165	0.00752173	2.27146	0.0142597
42	A_84_P18218	AT2G01430	homeobox-leucine zipper protein 17	19.5111	0.00405001	8.50165	0.00566438
43	A_84_P800627	AT2G02700	cysteine/histidine-rich C1 domain-containing protein	2.65563	0.0332198	8.24577	0.0294764
44	A_84_P21014	AT2G05530	glycine-rich protein	10.9206	0.00596965	11.2409	0.0218242
45	A_84_P790321	AT2G07773	hypothetical protein	5.36354	0.00110038	4.64756	0.0201717
46	A_84_P573024	AT2G16100	pseudogene hypothetical protein	12.7831	0.0161056	16.1691	0.000980195
47	A_84_P12605	AT2G18010	SAUR-like auxin-responsive protein	6.77058	0.0245038	3.0694	0.0216363
48	A_84_P16994	AT2G20835	hypothetical protein	3.81589	0.0111788	2.74798	0.00515024
49	A_84_P12579	AT2G21910	cytochrome P450, family 96, subfamily A, polypeptide 5	69.1286	0.00467353	5.89262	0.0488157
50	A_84_P17344	AT2G22810	1-aminocyclopropane-1-carboxylate synthase 4	11.1505	0.0161056	3.11441	0.0475922
51	A_84_P198784	AT2G35600	BREVIS RADIX-like 1	2.14453	0.0150462	2.0726	0.00775092
52	A_84_P14471	AT2G36950	heavy-metal-associated domain-containing protein	2.81462	0.0266126	2.59334	0.0100557
53	A_84_P12602	AT2G39310	jacalin-related lectin 22	6.61868	0.0266701	10.9813	0.00919107
54	A_84_P250035	AT2G41250	haloacid dehalogenase-like hydrolase domain-containing protein	2.11196	0.0236616	2.4645	0.0260475
55	A_84_P518129	AT2G44990	carotenoid cleavage dioxygenase 7	11.778	0.0450653	3.17146	0.0149867
56	A_84_P16308	AT2G45400	NAD(P)-binding Rossmann-fold superfamily protein	4.57711	0.0153062	6.10247	0.00250221
57	A_84_P821218	AT3G05520	Subunits of heterodimeric actin filament capping protein Capz superfamily	2.1028	0.00929353	2.34968	0.0193213
58	A_84_P761667	AT3G06125	other RNA	2.81931	0.0223176	4.15352	0.00670425
59	A_84_P297924	AT3G06210	hypothetical protein	2.01721	0.00929876	2.07683	0.0200261
60	A_84_P760545	AT3G06433	pseudogene of nodulin MtN3 family protein	2.61724	0.0430811	2.90974	0.0212952
61	A_84_P155785	AT3G07390	auxin-responsive family protein	2.77411	0.00110038	2.11321	0.0227957
62	A_84_P510181	AT3G09162	hypothetical protein	2.58653	0.0343667	6.08931	0.0128015
63	A_84_P17363	AT3G09260	Glycosyl hydrolase superfamily protein	3.91159	0.0378162	6.26355	0.0193854
64	A_84_P11692	AT3G09380	hypothetical protein	55.6094	0.00110038	72.7874	0.00985245
65	A_84_P15484	AT3G10910	RING-H2 finger protein ATL72	3.57885	0.0297411	2.03967	0.00226708
66	A_84_P285710	AT3G11210	GDSL esterase/lipase	2.10506	0.0218692	2.10521	0.00140486
67	A_84_P17455	AT3G12610	Leucine-rich repeat (LRR) family protein	3.57046	0.00777953	2.95691	0.0461163
68	A_84_P735397	AT3G14735	U6-1; snRNA	2.09332	0.0211962	3.65541	0.0406771
69	A_84_P15501	AT3G15370	expansin 12	6.27714	0.0193872	3.88492	0.0279886
70	A_84_P14556	AT3G15540	indole-3-acetic acid inducible 19	2.75638	0.00196365	2.22099	0.0239672
71	A_84_P17415	AT3G15890	PTI1-like tyrosine-protein kinase	2.88101	0.0274687	2.79702	0.0117038
72	A_84_P18361	AT3G15940	UDP-glycosyltransferase-like protein	2.77393	0.00413805	2.26302	0.0316447
73	A_84_P759248	AT3G16175	thioesterase family protein	2.75415	0.012896	3.90188	0.01474
74	A_84_P10811	AT3G16420	PYK10-binding protein 1	2.50583	0.0178791	3.05976	0.0266016
75	A_84_P219878	AT3G16450	jacalin-related lectin	29.0876	0.036835	39.384	0.0201162
76	A_84_P23087	AT3G17180	serine carboxypeptidase-like 33	7.07323	0.0221772	11.573	0.0427081
77	A_84_P22123	AT3G17630	cation/H+ exchanger 19	2.14228	0.0147777	2.09955	0.00821627
78	A_84_P547455	AT3G18485	iaa-leucine resistant 2	7.60486	0.0161056	10.0677	0.0275821
79	A_84_P761842	AT3G18535	tubulin-tyrosine ligase	17.266	0.00252471	23.464	0.000617005
80	A_84_P298944	AT3G19210	homolog of RAD54	2.13012	0.0413494	2.94462	0.0117977
81	A_84_P15515	AT3G19390	Granulin repeat cysteine protease family protein	4.50149	0.0111788	3.36348	0.0344146
82	A_84_P11730	AT3G21560	UDP-Glycosyltransferase superfamily protein	3.43955	0.0345766	4.66282	0.0289691
83	A_84_P24047	AT3G21950	methyltransferase	3.404	0.00903486	4.40168	0.00359299
84	A_84_P519526	AT3G22100	transcription factor bHLH117	4.30934	0.0298537	9.0662	0.00449103
85	A_84_P790687	AT3G23470	cyclopropane-fatty-acyl-phospholipid synthase	17.4546	0.00728866	16.8992	0.0127567
86	A_84_P21181	AT3G26760	Rossmann-fold NAD(P)-binding domain-containing protein	2.29964	0.0278344	4.78293	0.0107505
87	A_84_P144819	AT3G29370	atypical bHLH transcriptional factor P1R3	6.89863	0.00777953	3.94383	0.0326837
88	A_84_P295424	AT3G36659	plant invertase/pectin methylesterase inhibitor domain-containing protein	11.8674	0.00927818	9.54533	0.0158004
89	A_84_P596836	AT3G48260	with no lysine (K) kinase 3	3.66582	0.0105316	4.80761	0.0251825
90	A_84_P549287	AT3G49820	hypothetical protein	2.28792	0.0155489	2.03254	0.01279
91	A_84_P14689	AT3G58780	K-box region and MADS-box transcription factor family protein	40.1341	0.00149244	6.53696	0.0193213
92	A_84_P14702	AT3G62100	indole-3-acetic acid inducible 30	7.29869	0.0364721	3.20081	0.0385812
93	A_84_P23228	AT4G01350	cysteine/histidine-rich C1 domain-containing protein	4.82651	0.0338645	3.85419	0.0485688
94	A_84_P826648	AT4G14550	indole-3-acetic acid inducible 14	4.148	0.0119153	4.22567	0.0345097
95	A_84_P764577	AT4G14819	hypothetical protein	6.792	0.0416952	3.48114	0.0395201
96	A_84_P576905	AT4G16515	Encodes a root meristem growth factor (RGF). Belongs to a family of functionally redundant homologous peptides that are secreted, tyrosine-sulfated, and expressed mainly in the stem cell area and the innermost layer of central columella cells. RGFs are required for maintenance of the root stem cell niche and transit amplifying cell proliferation. Members of this family include: At5g60810 (RGF1), …	3.93147	0.00955389	3.9319	0.0183421
97	A_84_P763867	AT4G17587	transposable element gene	8.63423	0.00236015	3.41384	0.0413792
98	A_84_P584960	AT4G21500	hypothetical protein	3.134	0.0324553	2.1489	0.0114763
99	A_84_P309483	AT4G24420	RNA recognition motif-containing protein	22.5654	0.00149244	32.1705	0.000145353
100	A_84_P13845	AT4G26170	hypothetical protein	2.56299	0.0223551	2.53871	0.0221517
101	A_84_P17632	AT4G27050	F-box protein	2.93519	0.0205116	2.54762	0.00955019
102	A_84_P13850	AT4G27260	Auxin-responsive GH3 family protein	4.88011	0.0370439	3.24491	0.0151626
103	A_84_P12908	AT4G27890	protein BOBBER 2	10.8977	0.0288466	5.44391	0.0281494
104	A_84_P10073	AT4G28040	nodulin MtN21-like transporter family protein	32.2726	0.0015188	5.88822	0.0124901
105	A_84_P10076	AT4G28720	Flavin-binding monooxygenase family protein	6.91327	0.00812799	6.88887	0.0193213
106	A_84_P545880	AT4G29760	hypothetical protein	74.0952	0.0102223	50.807	0.00608043
107	A_84_P144289	AT4G29770	target of trans acting-siR480/255.	17.8897	0.00955015	32.622	0.0173587
108	A_84_P10083	AT4G30290	xyloglucan endotransglucosylase/hydrolase 19	7.00063	0.00649143	6.10003	0.0128802
109	A_84_P177564	AT4G30910	cytosol aminopeptidase family protein	2.44246	0.00579388	2.84125	0.0116909
110	A_84_P20490	AT4G31570	hypothetical protein	8.06227	0.00921425	7.24393	0.00101381
111	A_84_P764175	AT4G32230	hypothetical protein	367.158	0.00110038	287.876	0.00271305
112	A_84_P10096	AT4G33390	hypothetical protein	2.72931	0.0219431	2.32859	0.0201457
113	A_84_P11987	AT4G33420	probable peroxidase	2.28722	0.00793795	2.52518	0.0186848
114	A_84_P15770	AT4G34030	3-methylcrotonyl-CoA carboxylase	2.35172	0.00620131	2.38688	0.00244437
115	A_84_P765907	AT4G34071	other RNA	29.1439	0.0282364	28.3025	0.00100341
116	A_84_P765893	AT4G34332	other RNA	2.27109	0.0105487	3.48101	0.0199533
117	A_84_P537048	AT4G36105	hypothetical protein	2.8944	0.0239338	4.7723	0.0117213
118	A_84_P92139	AT4G37700	hypothetical protein	3.84068	0.0231863	9.05655	0.00320681
119	A_84_P790801	AT4G38300	glycosyl hydrolase family 10 protein	4.75162	0.0180887	4.07642	0.0212909
120	A_84_P169963	AT4G40090	arabinogalactan protein 3	7.45315	0.0074784	3.87113	0.0396753
121	A_84_P21493	AT5G02540	NAD(P)-binding Rossmann-fold superfamily protein	2.25321	0.0204697	2.02294	0.0440052
122	A_84_P791775	AT5G03090	hypothetical protein	5.83604	0.00970741	4.68363	0.0332088
123	A_84_P17719	AT5G05880	UDP-glycosyltransferase 76C4	2.34039	0.0379402	3.5443	0.00276523
124	A_84_P560990	AT5G08150	suppressor of phytochrome b 5	2.53331	0.0191104	3.72329	0.0491621
125	A_84_P585947	AT5G09610	pumilio 21	4.31629	0.0212588	4.07487	0.0190679
126	A_84_P22462	AT5G09930	ABC transporter family protein	2.75472	0.0253352	3.37218	0.000868382
127	A_84_P131456	AT5G14920	gibberellin-regulated protein 14	2.99527	0.001495	3.04551	0.0388967
128	A_84_P13022	AT5G15250	FTSH protease 6	2.01863	0.0148141	3.05117	0.0496746
129	A_84_P161503	AT5G17300	Homeodomain-like superfamily protein	2.24346	0.0198037	4.94103	0.00801436
130	A_84_P167453	AT5G22460	esterase/lipase/thioesterase family protein	4.52036	0.00509031	2.5608	0.0258553
131	A_84_P815985	AT5G22500	fatty acid reductase 1	9.77324	0.0216114	2.85139	0.0293056
132	A_84_P767356	AT5G23955	transposable element gene	2.83428	0.0365067	2.06749	0.0492938
133	A_84_P561064	AT5G36240	zinc knuckle (CCHC-type) family protein	22.4016	0.0053601	26.0868	0.00616239
134	A_84_P20622	AT5G36260	aspartyl protease family protein	2.62071	0.029437	2.03044	0.00320804
135	A_84_P105516	AT5G37130	tetratricopeptide repeat domain-containing protein	2.02525	0.0122463	2.18424	0.00583042
136	A_84_P14948	AT5G37260	Homeodomain-like superfamily protein	2.75479	0.00502616	3.26349	0.00175713
137	A_84_P15894	AT5G37280	RING/U-box domain-containing protein	5.41057	0.0329923	3.07799	0.029875
138	A_84_P17790	AT5G38260	protein kinase family protein	29.1853	0.0186802	11.2682	0.016182
139	A_84_P767422	AT5G38275	pseudogene, similar to SCUTL1, blastp match of 57% identity and 1.0e-38 P-value to GP|6273383|gb|AAF06346.1|AF195653_1|AF195653 SCUTL1 {Vitis vinifera}	19.4533	0.00210456	8.15653	0.0180269
140	A_84_P831125	AT5G38360	alpha/beta-Hydrolases superfamily protein	3.30137	0.00898087	4.34832	0.00526705
141	A_84_P822125	AT5G38380	hypothetical protein	2.28678	0.00243201	2.41919	0.0190415
142	A_84_P591358	AT5G38400	hypothetical protein	2.32785	0.027482	6.25448	0.00559051
143	A_84_P767162	AT5G38870	transposable element gene	2.8245	0.00592707	3.44526	0.00838117
144	A_84_P815115	AT5G39520	hypothetical protein	50.7926	0.0015188	15.263	0.00276523
145	A_84_P577093	AT5G39640	putative endonuclease or glycosyl hydrolase	35.7963	0.0248651	28.4016	0.0162437
146	A_84_P593146	AT5G40570	Surfeit locus protein 2	2.05947	0.0222732	2.29743	0.0054199
147	A_84_P295834	AT5G40942	pseudogene of ribonucleoside-diphosphate reductase small chain/ ribonucleotide reductase	3.03964	0.00596089	4.55012	0.0275821
148	A_84_P507007	AT5G41590	hypothetical protein	2.14072	0.0246417	2.00312	0.0262527
149	A_84_P21589	AT5G42510	disease resistance-responsive family protein	25.7916	0.0497052	4.88788	0.021818
150	A_84_P513216	AT5G42700	B3 domain-containing protein	3.80772	0.0273541	5.5046	0.0108339
151	A_84_P562853	AT5G43160	hypothetical protein	6.75248	0.00482159	6.1429	0.00648675
152	A_84_P512333	AT5G43660	2-oxoglutarate (2OG) and Fe(II)-dependent oxygenase superfamily protein	18.5304	0.00149244	12.0833	0.00171958
153	A_84_P175701	AT5G43680	hypothetical protein	2.58055	0.00548488	2.17615	0.00487187
154	A_84_P818769	AT5G43700	AUX/IAA transcriptional regulator family protein	3.46781	0.00596965	2.04278	0.0230308
155	A_84_P311113	AT5G43840	heat shock transcription factor A6A	3.0604	0.0417411	3.50421	0.0167819
156	A_84_P171973	AT5G44220	putative F-box protein	45.7462	0.00346017	21.7426	0.00973237
157	A_84_P850080	AT5G44250	hypothetical protein	2.15722	0.0349716	2.25091	0.00382027
158	A_84_P868236	AT5G44417	pseudogene, similar to CPRD2, blastp match of 42% identity and 7.0e-94 P-value to GP|13161397|dbj|BAB33033.1||AB056448 CPRD2 {Vigna unguiculata}	70.3192	0.00715633	39.9054	0.00251618
159	A_84_P14029	AT5G44440	FAD-binding and BBE domain-containing protein	314.2	0.00384279	168.271	0.00356022
160	A_84_P790487	AT5G44565	hypothetical protein	8.28243	0.00301662	7.19764	0.0120317
161	A_84_P830096	AT5G44575	hypothetical protein	19.849	0.00728866	5.83887	0.00460061
162	A_84_P136505	AT5G45040	cytochrome c6	2.12324	0.021308	3.7059	0.0407466
163	A_84_P185254	AT5G45310	hypothetical protein	2.35746	0.0432214	3.66397	0.013714
164	A_84_P838373	AT5G45490	putative disease resistance protein	68.8142	0.00511401	26.8493	0.00175713
165	A_84_P12144	AT5G45720	AAA-type ATPase family protein	3.49754	0.00548764	2.59866	0.010929
166	A_84_P768159	AT5G47077	low-molecular-weight cysteine-rich 6	3.5179	0.0106474	3.88935	0.0308029
167	A_84_P115182	AT5G47540	putative MO25-like protein	2.6975	0.00578304	3.19733	0.00250221
168	A_84_P592283	AT5G48090	EDM2-like protein1	16.7596	0.00502616	15.6777	0.00682953
169	A_84_P539850	AT5G48350	nucleic acid binding protein	50.4694	0.0176997	62.7951	0.00737523
170	A_84_P12156	AT5G48700	putative small ubiquitin-related modifier 6	9.58183	0.0418689	6.39912	0.0465455
171	A_84_P14053	AT5G50750	reversibly glycosylated polypeptide 4	5.0351	0.0200475	5.34967	0.046946
172	A_84_P21622	AT5G51480	SKU5 similar 2	9.29148	0.0159656	6.26274	0.0416488
173	A_84_P302000	AT5G53250	arabinogalactan protein 22	6.08976	0.0305597	8.3523	0.0238
174	A_84_P12175	AT5G54200	transducin/WD40 domain-containing protein	2.00672	0.0359339	2.25281	0.0144283
175	A_84_P567338	AT5G55570	hypothetical protein	6.4021	0.0249653	7.74037	0.0197208
176	A_84_P12184	AT5G56870	beta-galactosidase 4	19.938	0.00604624	3.93324	0.0136193
177	A_84_P787110	AT5G56900	zinc finger CCCH domain-containing protein 64	2.41056	0.00153305	2.62102	0.0138982
178	A_84_P14075	AT5G57240	OSBP(oxysterol binding protein)-related protein 4C	12.8023	0.00754053	4.88498	0.024984
179	A_84_P17936	AT5G58180	Synaptobrevin family protein	22.3211	0.0320337	7.15564	0.0171375
180	A_84_P544319	AT5G58575	hypothetical protein	2.01638	0.0330091	2.28853	0.0168677
181	A_84_P22595	AT5G59180	DNA-directed RNA polymerase II	2.21036	0.00776524	2.32755	0.00106636
182	A_84_P588730	AT5G59200	Tetratricopeptide repeat (TPR)-like superfamily protein	3.46477	0.0350092	5.5281	0.0252029
183	A_84_P10302	AT5G59210	myosin heavy chain-related protein	2.7885	0.0241826	3.1335	0.0172767
184	A_84_P12193	AT5G59230	transcription factor-related protein	6.38118	0.040768	3.18296	0.0319436
185	A_84_P21651	AT5G59540	oxidoreductase, 2OG-Fe(II) oxygenase family protein	3.0353	0.00752173	2.55867	0.0255911
186	A_84_P156545	AT5G59970	histone H4	2.21232	0.0135705	2.47544	0.0123552
187	A_84_P767732	AT5G61455	U2.7; snRNA	4.62692	0.0180531	3.8534	0.0276455
188	A_84_P161403	AT5G63820	hypothetical protein	3.1245	0.00417356	5.68997	0.00250221
189	A_84_P15998	AT5G64630	Transducin/WD40 repeat-like superfamily protein	5.95248	0.00149244	6.6481	0.0101998
190	A_84_P12219	AT5G65090	DNAse I-like superfamily protein	5.26651	0.026817	2.85089	0.0480529
191	A_84_P60290	AT5G65300	hypothetical protein	2.41471	0.0256059	2.21442	0.0176575
192	A_84_P109552	AT5G65880	hypothetical protein	2.62156	0.0142733	3.60754	0.00715047
193	A_84_P567376	AT5G66050	Wound-responsive family protein	3.01442	0.0106421	3.01122	0.00359299
194	A_84_P792311	AT5G66450	lipid phosphate phosphatase epsilon 2	3.13268	0.00673727	4.3092	0.0133719
195	A_84_P768839	AT5G66455	pseudogene of pentatricopeptide (PPR) repeat-containing protein	3.18023	0.00898087	4.36903	0.00527148
196	A_84_P257430	AT5G66800	hypothetical protein	2.32903	0.0043018	4.16628	0.0120317
197	A_84_P207668	AT5G67060	basic helix-loop-helix (bHLH) DNA-binding superfamily protein	3.22522	0.0396108	2.91808	0.0443568
198	A_84_P21685	AT5G67450	zinc-finger protein 1	8.92342	0.012251	9.18222	0.00826327
199	A_84_P299940	AT1G01355	putative endonuclease or glycosyl hydrolase	1.40299	0.0750637	2.07766	0.0123912
200	A_84_P22852	AT1G01520	transcription factor ASG4	1.26556	0.197609	2.25568	0.0237983
201	A_84_P16520	AT1G02640	beta-xylosidase 2	1.34362	0.358259	2.1801	0.0453499
202	A_84_P21249	AT1G02650	tetratricopeptide repeat domain-containing protein	1.71685	0.0525005	3.07222	0.0227957
203	A_84_P17120	AT1G05510	hypothetical protein	1.49888	0.577228	3.06992	0.0201717
204	A_84_P829388	AT1G07150	mitogen-activated protein kinase kinase kinase 13	1.68528	0.177015	2.26259	0.00759096
205	A_84_P754636	AT1G07175	hypothetical protein	1.8533	0.0845497	2.38837	0.0360944
206	A_84_P22050	AT1G07590	pentatricopeptide repeat-containing protein	1.71874	0.101847	2.4852	0.0315757
207	A_84_P17054	AT1G09950	RESPONSE TO ABA AND SALT 1	1.07703	0.9143	3.0087	0.0263268
208	A_84_P15207	AT1G14120	2-oxoglutarate (2OG) and Fe(II)-dependent oxygenase-like protein	1.93444	0.321885	3.44861	0.0114763
209	A_84_P11475	AT1G14700	purple acid phosphatase 3	1.75664	0.138033	2.70344	0.0333605
210	A_84_P15209	AT1G15330	Cystathionine beta-synthase (CBS) protein	4.79714	0.250823	8.79714	0.0075354
211	A_84_P278410	AT1G15825	hydroxyproline-rich glycoprotein family protein	1.47748	0.23689	2.68854	0.0286025
212	A_84_P13315	AT1G16370	organic cation/carnitine transporter 6	1.72298	0.0516673	2.80182	0.0275821
213	A_84_P12454	AT1G17810	beta-tonoplast intrinsic protein	-5.11863	0.709359	2.82378	0.0433083
214	A_84_P21915	AT1G20190	expansin 11	1.86837	0.0766053	3.65114	0.0456911
215	A_84_P11328	AT1G20470	SAUR-like auxin-responsive protein	-1.30014	0.231401	3.04272	0.0471384
216	A_84_P11421	AT1G20860	phosphate transporter 1;8	-1.21672	0.713746	2.04528	0.0230945
217	A_84_P14354	AT1G29770	haloacid dehalogenase-like hydrolase	1.81899	0.0387008	2.4727	0.0329058
218	A_84_P532062	AT1G33340	ENTH/ANTH/VHS superfamily protein	1.26902	0.231554	2.29267	0.0284313
219	A_84_P296944	AT1G33475	putative VAMP-like protein	1.80333	0.121464	2.33748	0.0211481
220	A_84_P159095	AT1G33700	Beta-glucosidase, GBA2 type protein	1.69757	0.0561258	3.28728	0.0114763
221	A_84_P19239	AT1G44830	ethylene-responsive transcription factor ERF014	2.16402	0.117642	3.06475	0.0449048
222	A_84_P842568	AT1G47370	Toll-Interleukin-Resistance domain-containing protein	3.1883	0.0730814	7.46605	0.0140837
223	A_84_P533868	AT1G49000	hypothetical protein	2.52302	0.185648	2.09418	0.028994
224	A_84_P20889	AT1G49420	metal ion binding protein	1.81693	0.345337	2.2578	0.0493311
225	A_84_P12379	AT1G49490	Leucine-rich repeat family protein	1.9143	0.0231863	2.02604	0.00584592
226	A_84_P602297	AT1G49510	embryo defective 1273	1.5144	0.0216269	2.68086	0.00973237
227	A_84_P22821	AT1G49640	probable carboxylesterase 3	6.55486	0.0567397	6.8427	0.0079637
228	A_84_P15954	AT1G50270	pentatricopeptide repeat-containing protein	1.64578	0.0567397	2.00193	0.0138942
229	A_84_P18087	AT1G50680	AP2/ERF and B3 domain-containing transcription factor	2.17003	0.836001	3.0022	0.0281496
230	A_84_P21942	AT1G51850	Leucine-rich repeat protein kinase family protein	5.15621	0.0971288	5.67986	0.0396561
231	A_84_P15059	AT1G52240	RHO guanyl-nucleotide exchange factor 11	1.78363	0.00927818	3.7738	0.0310421
232	A_84_P19987	AT1G52990	thioredoxin family protein	1.15507	0.776914	6.70182	0.0362325
233	A_84_P753017	AT1G53163	hypothetical protein	5.46296	0.392765	4.43298	0.0114092
234	A_84_P18321	AT1G53470	mechanosensitive channel of small conductance-like 4	3.87339	0.086984	3.2711	0.0236437
235	A_84_P21805	AT1G54560	Myosin family protein with Dil domain	2.41434	0.180669	2.75292	0.0328095
236	A_84_P307290	AT1G54740	hypothetical protein	1.56957	0.0437507	3.63147	0.0128015
237	A_84_P18874	AT1G54970	proline-rich protein 1	1.37304	0.487287	2.86595	0.0193213
238	A_84_P119032	AT1G55040	Zn-finger in Ran binding domain-containing protein	1.87261	0.0784283	2.4842	0.0199053
239	A_84_P12396	AT1G55770	plant invertase/pectin methylesterase inhibitor domain-containing protein	2.04433	0.262831	3.17177	0.032113
240	A_84_P12481	AT1G57730	RING/U-box domain-containing protein	2.18589	0.366298	2.99305	0.0282693
241	A_84_P121502	AT1G57980	Nucleotide-sugar transporter family protein	2.63653	0.0540394	3.5449	0.0395778
242	A_84_P15199	AT1G59950	putative aldo/keto reductase	1.5252	0.617429	6.73123	0.0268716
243	A_84_P529452	AT1G60000	RNA recognition motif-containing protein	1.89404	0.0712938	2.23223	0.0328916
244	A_84_P548962	AT1G61060	F-box protein	1.09675	0.999966	2.14911	0.0455733
245	A_84_P753771	AT1G61575	hypothetical protein	1.42324	0.353445	2.46963	0.0371303
246	A_84_P189534	AT1G61710	cysteine/histidine-rich C1 domain-containing protein	1.81983	0.110171	2.52745	0.0418426
247	A_84_P23650	AT1G62480	vacuolar calcium-binding protein-like protein	1.34104	0.255978	2.30906	0.04586
248	A_84_P12980	AT1G62690	hypothetical protein	1.12948	0.810233	2.42157	0.0138942
249	A_84_P20057	AT1G63580	receptor-like protein kinase-related family protein	2.46794	0.0744709	2.8631	0.0201457
250	A_84_P21761	AT1G64500	glutaredoxin-like protein	1.81424	0.0226939	3.72762	0.0261477
251	A_84_P754435	AT1G65486	hypothetical protein	2.03808	0.317645	2.4744	0.00855714
252	A_84_P12439	AT1G68110	putative clathrin assembly protein	1.58325	0.086984	2.08095	0.0298839
253	A_84_P22840	AT1G68840	related to ABI3/VP1 2	2.09365	0.290363	2.03955	0.00495871
254	A_84_P17108	AT1G71000	chaperone DnaJ-domain containing protein	1.47787	0.442517	2.5316	0.0262294
255	A_84_P78019	AT1G72430	SAUR-like auxin-responsive protein family	1.1338	0.7463	2.41304	0.0435067
256	A_84_P156015	AT1G73120	hypothetical protein	1.63183	0.223663	2.51557	0.0124285
257	A_84_P16271	AT1G73330	drought-repressed 4	2.92469	0.368496	4.75075	0.0463855
258	A_84_P10516	AT1G73680	alpha dioxygenase	2.01823	0.0539616	2.10757	0.0284313
259	A_84_P104236	AT1G74660	mini zinc finger 1	2.1966	0.0681842	2.63959	0.0180264
260	A_84_P16190	AT1G74990	RING/U-box domain-containing protein	-1.05624	0.904472	3.95163	0.0441951
261	A_84_P270820	AT1G75470	purine permease 15	1.35002	0.629373	3.07322	0.0465231
262	A_84_P19196	AT1G75490	dehydration-responsive element-binding protein 2D	2.03873	0.159248	2.40829	0.00810532
263	A_84_P796648	AT1G76610	hypothetical protein	3.24931	0.0947396	3.64368	0.0131863
264	A_84_P17982	AT1G77010	pentatricopeptide repeat-containing protein	1.17724	0.248935	2.03385	0.026159
265	A_84_P93839	AT1G78460	SOUL heme-binding protein	1.92043	0.194757	3.87189	0.0384663
266	A_84_P138169	AT2G13350	C2 domain-containing protein	1.33598	0.442647	2.74775	0.0423393
267	A_84_P23872	AT2G16750	adenine nucleotide alpha hydrolases-domain containing protein kinase	1.64533	0.048136	2.11978	0.0133962
268	A_84_P557026	AT2G17070	hypothetical protein	1.86148	0.551435	2.95426	0.0127567
269	A_84_P12531	AT2G18260	syntaxin of plants 112	1.09105	0.741832	2.03162	0.0308806
270	A_84_P578362	AT2G19890	hypothetical protein	1.6473	0.104414	2.10761	0.0436203
271	A_84_P757265	AT2G22121	low-molecular-weight cysteine-rich 35	-1.01603	0.999966	2.94202	0.0299806
272	A_84_P513598	AT2G22122	hypothetical protein	1.89003	0.175237	2.38455	0.0227564
273	A_84_P13519	AT2G23110	Late embryogenesis abundant protein, group 6	3.79154	0.0732259	3.9802	0.0199664
274	A_84_P552606	AT2G23240	plant EC metallothionein-like protein, family 15	1.35169	0.445841	2.74739	0.0412907
275	A_84_P272230	AT2G24540	Galactose oxidase/kelch repeat superfamily protein	1.70948	0.183602	2.07704	0.0133437
276	A_84_P591780	AT2G26695	Ran BP2/NZF zinc finger-like protein	1.47114	0.052931	2.48051	0.0308806
277	A_84_P16333	AT2G29340	tropinone reductase-like protein	1.22199	0.195152	2.01942	0.0370687
278	A_84_P519833	AT2G30520	Phototropic-responsive NPH3 family protein	1.47919	0.0356259	2.26603	0.0136086
279	A_84_P120322	AT2G31620	putative cysteine-rich repeat secretory protein 10	-1.74918	0.755655	2.64093	0.0416488
280	A_84_P524292	AT2G32530	cellulose synthase-like B3	1.80736	0.00954709	2.64586	0.0425402
281	A_84_P20159	AT2G32540	cellulose synthase-like B4	1.86445	0.0142389	2.2715	0.0224891
282	A_84_P757557	AT2G32885	Rapid alkalinization factor (RALF) family protein	1.22513	0.537248	2.29412	0.0249978
283	A_84_P537588	AT2G33705	F-box protein	3.42339	0.658668	4.93157	0.0491621
284	A_84_P539380	AT2G35075	hypothetical protein	1.24449	0.603826	2.17587	0.0158566
285	A_84_P819955	AT2G35660	FAD/NAD(P)-binding oxidoreductase family protein	1.0297	0.899294	2.01757	0.0473218
286	A_84_P13527	AT2G37030	SAUR-like auxin-responsive protein	12.562	0.116706	8.49616	0.0151459
287	A_84_P521657	AT2G39160	hypothetical protein	1.49744	0.520646	2.0968	0.046589
288	A_84_P586474	AT2G39855	hypothetical protein	2.62883	0.12517	3.29381	0.0110038
289	A_84_P22942	AT2G41260	glycine-rich protein / late embryogenesis abundant protein (M17)	2.16219	0.558521	5.09944	0.021628
290	A_84_P21050	AT2G41280	late embryogenesis abundant protein (M10) / LEA protein M10	2.77522	0.0730879	3.71229	0.0183759
291	A_84_P755081	AT2G42790	citrate synthase 3	-1.00934	0.999966	4.07238	0.039369
292	A_84_P287800	AT2G44130	F-box/kelch-repeat protein	3.05773	0.0540979	2.31916	0.0351957
293	A_84_P513677	AT2G44140	cysteine protease ATG4a	1.82035	0.0327214	2.68324	0.0391475
294	A_84_P10681	AT2G45050	GATA transcription factor 2	2.22523	0.0841581	2.35241	0.0384663
295	A_84_P19241	AT2G46830	circadian clock associated 1	1.2996	0.0947142	2.09753	0.0276219
296	A_84_P12630	AT3G01490	Protein kinase superfamily protein	1.84982	0.0274587	2.09045	0.043633
297	A_84_P551816	AT3G03620	MATE efflux family protein	3.6844	0.0647769	2.2179	0.0366444
298	A_84_P23051	AT3G04050	pyruvate kinase	1.5675	0.187011	2.20681	0.01279
299	A_84_P761642	AT3G04765	MIR167C; miRNA	1.24624	0.781211	2.09962	0.0463143
300	A_84_P586525	AT3G06090	hypothetical protein	1.35708	0.999966	3.0535	0.0391475
301	A_84_P87399	AT3G06520	agenet domain-containing protein	1.31639	0.202708	2.80137	0.0402966
302	A_84_P55000	AT3G06680	60S ribosomal protein L29-2	1.37391	0.215039	2.05046	0.0271687
303	A_84_P12636	AT3G07340	transcription factor bHLH62	1.54415	0.139329	2.36529	0.0394465
304	A_84_P807262	AT3G08940	light harvesting complex photosystem II	1.38037	0.0162626	2.61697	0.0369682
305	A_84_P14542	AT3G09600	MYB-like transcription factor	1.37028	0.0952954	2.34024	0.0212776
306	A_84_P12642	AT3G10020	hypothetical protein	2.07344	0.13512	3.22573	0.0490641
307	A_84_P21160	AT3G10720	pectinesterase 25	1.97721	0.0278085	3.44573	0.0231183
308	A_84_P279060	AT3G12320	hypothetical protein	1.38732	0.0297411	2.07069	0.027678
309	A_84_P12692	AT3G12710	putative 3-methyladenine glycosylase I	4.00307	0.070727	6.4248	0.00385931
310	A_84_P18358	AT3G12960	hypothetical protein	2.07985	0.16067	3.73303	0.0120317
311	A_84_P173081	AT3G14510	putative geranylgeranyl pyrophosphate synthase 8	1.7528	0.0291586	3.86605	0.0404955
312	A_84_P214238	AT3G14550	geranylgeranyl pyrophosphate synthase 3	1.80877	0.0217633	4.14609	0.0212909
313	A_84_P16506	AT3G14770	bidirectional sugar transporter SWEET2	1.25631	0.356548	2.1733	0.0191922
314	A_84_P15535	AT3G15050	IQ-domain 10	1.68218	0.244604	2.29397	0.0142597
315	A_84_P762217	AT3G15359	hypothetical protein	-1.27784	0.815641	2.28549	0.0161986
316	A_84_P18344	AT3G15800	glycosyl hydrolase superfamily protein	1.3614	0.177295	2.28494	0.0416496
317	A_84_P225639	AT3G16040	translation machinery associated TMA7	3.87459	0.0533096	3.23323	0.0431328
318	A_84_P24028	AT3G16240	delta tonoplast integral protein	1.54738	0.0613599	2.4557	0.024977
319	A_84_P17428	AT3G16490	IQ-domain 26	1.92169	0.14154	2.00738	0.00359299
320	A_84_P22142	AT3G17730	NAC domain containing protein 57	2.02347	0.0959163	2.55383	0.00370471
321	A_84_P13619	AT3G17980	calcium-dependent lipid-binding domain-containing protein	8.9419	0.05834	5.90014	0.00408302
322	A_84_P16457	AT3G18130	receptor for activated C kinase 1C	1.33521	0.106571	2.13588	0.0207292
323	A_84_P762878	AT3G18550	TCP family transcription factor	1.69942	0.567886	2.78638	0.0284313
324	A_84_P12713	AT3G19040	histone acetyltransferase of the TAFII250 family 2	1.91193	0.144628	3.53801	0.0268119
325	A_84_P517322	AT3G19200	hypothetical protein	1.54505	0.347464	2.32114	0.0332982
326	A_84_P841323	AT3G20975	transposable element gene	2.85815	0.100805	5.21292	0.0217728
327	A_84_P788213	AT3G21260	glycolipid transfer protein 3	1.48563	0.0390975	2.43179	0.0278234
328	A_84_P121222	AT3G21330	transcription factor bHLH87	3.8067	0.0672239	5.95706	0.021063
329	A_84_P591926	AT3G21680	hypothetical protein	1.70357	0.738092	2.80762	0.0146988
330	A_84_P16494	AT3G21870	cyclin p2;1	1.62745	0.0730879	2.5936	0.0258095
331	A_84_P23101	AT3G21890	B-box type zinc finger-containing protein	1.55008	0.282785	2.03008	0.0285257
332	A_84_P553654	AT3G22090	hypothetical protein	3.12874	0.054635	8.0393	0.037732
333	A_84_P24016	AT3G22750	protein kinase family protein	1.79125	0.095866	2.73763	0.00808221
334	A_84_P14558	AT3G22820	allergen-related protein	1.4815	0.710736	2.02433	0.0328916
335	A_84_P786466	AT3G23480	Cyclopropane-fatty-acyl-phospholipid synthase	1.98761	0.0312589	2.26804	0.0173135
336	A_84_P796446	AT3G27350	hypothetical protein	2.70523	0.0933891	4.10429	0.00171958
337	A_84_P801220	AT3G27380	succinate dehydrogenase 2-1	-1.21469	0.751424	2.75184	0.043477
338	A_84_P509346	AT3G27600	SWAP (Suppressor-of-White-APricot)/surp RNA-binding domain-containing protein	1.31792	0.801024	3.19407	0.0380972
339	A_84_P14597	AT3G30460	RING/U-box domain-containing protein	1.17212	0.804805	2.01385	0.039185
340	A_84_P836756	AT3G43190	sucrose synthase 4	1.86109	0.338613	4.25777	0.0117214
341	A_84_P21330	AT3G44900	cation/H+ exchanger 4	1.04066	0.994773	4.6077	0.0303248
342	A_84_P21256	AT3G46490	oxidoreductase, 2OG-Fe(II) oxygenase family protein	1.04887	0.911181	4.025	0.0493901
343	A_84_P12750	AT3G47430	peroxin 11B	1.23743	0.361321	2.33816	0.0191922
344	A_84_P13698	AT3G48130	ribosomal protein L13 homolog	1.41027	0.867813	2.58326	0.0399245
345	A_84_P538662	AT3G49230	hypothetical protein	1.22991	0.658945	2.04402	0.0263288
346	A_84_P548404	AT3G52115	gamma response gene 1	1.3157	0.168931	2.6141	0.0323267
347	A_84_P15614	AT3G54070	ankyrin repeat-containing protein	-1.16013	0.998872	8.63218	0.0127656
348	A_84_P50100	AT3G55240	hypothetical protein	1.71807	0.0907037	2.04182	0.0366552
349	A_84_P760391	AT3G55650	pyruvate kinase	1.81472	0.109117	2.14249	0.0117149
350	A_84_P765122	AT3G56210	ARM repeat superfamily protein	6.36788	0.072971	7.88928	0.0209614
351	A_84_P271080	AT3G56600	phosphatidylinositol 4-kinase gamma 8	1.94908	0.151942	2.87972	0.0321246
352	A_84_P24142	AT3G57370	cyclin family protein	1.00046	0.999966	2.1575	0.0241868
353	A_84_P600903	AT3G58060	putative metal tolerance protein C3	1.8756	0.361685	2.18831	0.0206586
354	A_84_P23204	AT3G59480	probable fructokinase-4	1.06948	0.70261	2.32085	0.0276219
355	A_84_P80789	AT3G62320	putative nucleic acid binding protein	-1.03307	0.999966	2.04974	0.048331
356	A_84_P15653	AT3G63470	serine carboxypeptidase-like 40	1.89919	0.175642	2.8663	0.0450858
357	A_84_P18495	AT4G00190	pectin methylesterase 38	1.27701	0.694926	5.18211	0.0393809
358	A_84_P16606	AT4G01250	WRKY family transcription factor	1.73973	0.0282364	2.23518	0.00835505
359	A_84_P827928	AT4G02330	Plant invertase/pectin methylesterase inhibitor superfamily	2.33937	0.120535	2.73419	0.0309588
360	A_84_P833267	AT4G02850	phenazine biosynthesis PhzC/PhzF family protein	1.17547	0.616074	2.62706	0.0380554
361	A_84_P764560	AT4G03505	hypothetical protein	1.84519	0.0544987	2.59911	0.0369873
362	A_84_P64634	AT4G10910	hypothetical protein	1.67501	0.40914	3.00817	0.0466986
363	A_84_P14848	AT4G14130	xyloglucan endotransglucosylase/hydrolase 15	3.50306	0.0709344	3.15385	0.0471942
364	A_84_P23365	AT4G15230	pleiotropic drug resistance 2	1.62181	0.132446	2.174	0.00608043
365	A_84_P14852	AT4G15300	cytochrome P450, family 702, subfamily A, polypeptide 2	1.80829	0.35595	2.01478	0.043422
366	A_84_P765533	AT4G16008	hypothetical protein	1.25132	0.712959	2.73696	0.04959
367	A_84_P12020	AT4G16160	Mitochondrial import inner membrane translocase subunit Tim17/Tim22/Tim23 family protein	1.41251	0.689396	3.18165	0.0308965
368	A_84_P825746	AT4G21320	Aldolase-type TIM barrel family protein	1.53704	0.0632186	2.00819	0.0332935
369	A_84_P182564	AT4G21323	Subtilase family protein	1.46246	0.238082	2.0875	0.0184954
370	A_84_P183494	AT4G24700	hypothetical protein	1.29597	0.308113	2.3039	0.0413043
371	A_84_P11953	AT4G25780	putative pathogenesis-related protein	1.30756	0.619726	4.3405	0.0404573
372	A_84_P11010	AT4G26140	beta-galactosidase 12	1.29187	0.655786	2.13274	0.0199664
373	A_84_P18578	AT4G27070	tryptophan synthase beta-subunit 2	1.50102	0.133943	2.32026	0.0298637
374	A_84_P109412	AT4G27350	hypothetical protein	2.11559	0.0954568	2.20731	0.0216363
375	A_84_P568910	AT4G27820	beta glucosidase 9	2.21963	0.104808	2.19617	0.0314482
376	A_84_P14805	AT4G29460	phospholipase A2-gamma	1.95148	0.401064	2.31497	0.0294249
377	A_84_P17653	AT4G31760	peroxidase 46	1.66679	0.049118	2.81881	0.0352484
378	A_84_P209378	AT4G33000	calcineurin B-like protein 10	1.44395	0.138484	2.29832	0.0469839
379	A_84_P95746	AT4G34290	SWIB/MDM2 domain-containing protein	1.78641	0.0733904	2.46499	0.0412776
380	A_84_P22394	AT4G34580	Sec14p-like phosphatidylinositol transfer family protein	1.63765	0.20854	2.08831	0.0189349
381	A_84_P833855	AT4G34650	squalene synthase 2	1.83784	0.0179319	2.02888	0.030921
382	A_84_P155475	AT4G35060	heavy metal transport/detoxification domain-containing protein	1.01092	0.999966	2.00321	0.0439519
383	A_84_P549446	AT4G35720	hypothetical protein	1.55377	0.139497	2.71229	0.040953
384	A_84_P22400	AT4G35770	Rhodanese/Cell cycle control phosphatase superfamily protein	2.28559	0.0998382	2.90037	0.0269154
385	A_84_P23346	AT4G35785	RNA-binding (RRM/RBD/RNP motifs) family protein	1.15376	0.148525	2.10019	0.021628
386	A_84_P791759	AT4G35987	S-adenosyl-L-methionine-dependent methyltransferase domain-containing protein	2.00946	0.0537413	2.56872	0.000790526
387	A_84_P200134	AT4G36490	SEC14-like 12	1.46126	0.431295	2.58357	0.0390183
388	A_84_P212148	AT4G37300	maternal effect embryo arrest 59	1.44867	0.0502442	2.4819	0.0193213
389	A_84_P606383	AT4G37445	hypothetical protein	1.92516	0.00864191	2.46438	0.0146667
390	A_84_P19567	AT4G37800	xyloglucan endotransglucosylase/hydrolase 7	1.78331	0.0706944	3.21448	0.0381796
391	A_84_P10114	AT4G38400	expansin-like A2	1.41298	0.153761	3.23864	0.0122922
392	A_84_P11062	AT4G38770	proline-rich protein 4	1.87372	0.0167702	2.41237	0.0243132
393	A_84_P12955	AT4G39500	cytochrome P450, family 96, subfamily A, polypeptide 11	1.15631	0.750304	4.59757	0.0443587
394	A_84_P847260	AT4G39960	molecular chaperone Hsp40/DnaJ family protein	1.79133	0.00234566	2.47949	0.0247532
395	A_84_P765657	AT4G40065	other RNA	1.33486	0.280915	2.31393	0.034967
396	A_84_P807994	AT5G01530	light harvesting complex photosystem II	1.23709	0.540539	2.16132	0.0328095
397	A_84_P12035	AT5G02230	haloacid dehalogenase-like hydrolase superfamily protein	1.46566	0.0246105	2.60585	0.0229957
398	A_84_P20551	AT5G03860	malate synthase	1.76893	0.495929	3.35101	0.0352531
399	A_84_P18665	AT5G05890	UDP-glycosyltransferase 76C5	1.4338	0.3309	3.59636	0.0488157
400	A_84_P798595	AT5G06755	hypothetical protein	1.68073	0.403898	2.46779	0.0236932
401	A_84_P94969	AT5G06980	hypothetical protein	1.26785	0.108081	2.05069	0.0295853
402	A_84_P194044	AT5G07330	hypothetical protein	1.9382	0.0228356	2.21767	0.0423407
403	A_84_P841815	AT5G09710	putative magnesium transporter MRS2-9	-1.05691	0.991184	2.14997	0.0440313
404	A_84_P19629	AT5G10990	SAUR-like auxin-responsive protein	2.65924	0.135354	2.80966	0.0292105
405	A_84_P15851	AT5G12940	leucine-rich repeat-containing protein	2.2344	0.137337	2.46481	0.0348805
406	A_84_P769194	AT5G15254	hypothetical protein	1.66116	0.114767	2.29645	0.0227564
407	A_84_P23427	AT5G16600	myb domain protein 43	1.65714	0.0700459	2.2249	0.0252029
408	A_84_P255220	AT5G17460	hypothetical protein	1.71289	0.0892772	2.97919	0.03073
409	A_84_P768303	AT5G18407	defensin-like protein 223	1.49997	0.30649	3.76293	0.0357569
410	A_84_P23590	AT5G20370	serine-rich protein-like protein	3.06481	0.15898	2.53921	0.027012
411	A_84_P243945	AT5G22580	stress responsive A/B Barrel domain-containing protein	1.34539	0.0952954	2.44617	0.0216099
412	A_84_P102996	AT5G24580	heavy metal transport/detoxification domain-containing protein	1.77756	0.0967394	2.15434	0.012255
413	A_84_P767978	AT5G25280	serine-rich protein-like protein	1.63185	0.0702256	2.1723	0.0238
414	A_84_P21555	AT5G25530	putative DNAJ heat shock protein	2.32914	0.146371	3.27447	0.0409866
415	A_84_P526480	AT5G25600	hypothetical protein	-2.08366	0.832079	4.9521	0.0189349
416	A_84_P187184	AT5G26280	TRAF-like family protein	1.77701	0.225373	3.07046	0.0372412
417	A_84_P22505	AT5G27010	hypothetical protein	1.13446	0.718869	3.04562	0.0455733
418	A_84_P768685	AT5G27927	transposable element gene	1.12604	0.915228	2.47909	0.0317522
419	A_84_P842382	AT5G37180	sucrose synthase 5	1.84608	0.0472862	2.17839	0.00460061
420	A_84_P18732	AT5G37340	ZPR1 zinc-finger domain protein	1.97003	0.0225585	2.2189	0.0212909
421	A_84_P21570	AT5G37500	gated outwardly-rectifying K+ channel	1.8362	0.198775	2.37647	0.0379082
422	A_84_P805421	AT5G38420	ribulose bisphosphate carboxylase small chain 2B	1.43526	0.105134	2.63894	0.040369
423	A_84_P167673	AT5G38430	ribulose bisphosphate carboxylase small chain 1B	1.67907	0.30047	3.22703	0.0479794
424	A_84_P166753	AT5G38520	alpha/beta-hydrolase-like protein	1.42545	0.135447	2.06702	0.0443568
425	A_84_P22523	AT5G39390	leucine-rich repeat protein kinase	6.20267	0.116756	15.1766	0.0131574
426	A_84_P855490	AT5G39530	Protein of unknown function (DUF1997)	1.90337	0.0807569	2.23565	0.00972578
427	A_84_P276510	AT5G39550	Zinc finger (C3HC4-type RING finger) family protein	1.4749	0.729272	2.92376	0.00320681
428	A_84_P16848	AT5G39580	peroxidase 62	1.71812	0.377993	2.58688	0.0268716
429	A_84_P200494	AT5G40960	hypothetical protein	1.92751	0.0283366	2.2204	0.0206194
430	A_84_P766784	AT5G42100	beta-1,3-glucanase_putative	1.68072	0.0147947	2.08206	0.0409392
431	A_84_P12134	AT5G42990	ubiquitin-conjugating enzyme 18	1.44018	0.0385981	2.03592	0.0107505
432	A_84_P768186	AT5G43285	cysteine-rich peptide LURE 1.1	4.84291	0.212005	3.83182	0.0359725
433	A_84_P199724	AT5G43630	zinc knuckle (CCHC-type) family protein	1.83117	0.0283366	2.58637	0.0226697
434	A_84_P769028	AT5G44065	hypothetical protein	2.14444	0.13692	4.80498	0.00972578
435	A_84_P792877	AT5G44340	tubulin beta chain 4	1.71716	0.0545892	2.13822	0.0274574
436	A_84_P21596	AT5G44530	Subtilase family protein	1.45896	0.060831	2.22309	0.0101998
437	A_84_P15923	AT5G45180	Flavin-binding monooxygenase family protein	-1.12113	0.958692	2.41813	0.0384237
438	A_84_P179234	AT5G46770	hypothetical protein	1.11674	0.952051	2.33681	0.046861
439	A_84_P17823	AT5G47250	putative disease resistance protein	2.19551	0.074181	2.7592	0.0135171
440	A_84_P13096	AT5G47370	Homeobox-leucine zipper protein 4 (HB-4) / HD-ZIP protein	2.19222	0.0543973	3.40059	0.0232596
441	A_84_P23502	AT5G48070	xyloglucan endotransglucosylase/hydrolase 20	-1.06924	0.998029	4.4548	0.0299771
442	A_84_P544283	AT5G48175	hypothetical protein	4.65991	0.155589	3.00603	0.0297432
443	A_84_P261310	AT5G48890	protein LATE FLOWERING	4.01411	0.294125	3.42755	0.0304217
444	A_84_P578899	AT5G49600	hypothetical protein	1.69743	0.676537	4.34592	0.0442707
445	A_84_P13105	AT5G49780	leucine-rich repeat protein kinase-like protein	1.61008	0.589112	3.99356	0.0289691
446	A_84_P14995	AT5G49840	ATP-dependent Clp protease	1.96856	0.00691612	2.29619	0.00217859
447	A_84_P838356	AT5G53100	Rossmann-fold NAD(P)-binding domain-containing protein	-1.48057	0.598527	2.63963	0.0331462
448	A_84_P585178	AT5G53895	hypothetical protein	1.72301	0.0594214	2.54605	0.00782958
449	A_84_P153368	AT5G54148	hypothetical protein	1.96529	0.186295	3.43156	0.0416496
450	A_84_P766224	AT5G54206	12-oxophytodienoate reductase-related, similar to 12-oxophytodienoate reductase OPR1 (Arabidopsis thaliana) GI:3882355	4.03643	0.253658	7.92318	0.0217728
451	A_84_P789902	AT5G54569	other RNA	1.00219	0.999966	2.02657	0.0280943
452	A_84_P287570	AT5G55180	O-Glycosyl hydrolases family 17 protein	3.67878	0.0537011	3.18806	0.0216363
453	A_84_P16906	AT5G55380	putative long-chain-alcohol O-fatty-acyltransferase 1	1.45684	0.280748	2.06691	0.0171023
454	A_84_P555814	AT5G55750	hydroxyproline-rich glycoprotein family protein	1.21296	0.826513	3.53051	0.00645895
455	A_84_P155535	AT5G56100	glycine-rich protein / oleosin	-1.11631	0.67531	3.14089	0.040476
456	A_84_P14072	AT5G56320	expansin A14	1.95534	0.0730366	2.19332	0.0357569
457	A_84_P575359	AT5G56990	hypothetical protein	1.66033	0.00511434	2.73676	0.00551428
458	A_84_P768874	AT5G57567	hypothetical protein	2.8462	0.120741	3.60125	0.0498983
459	A_84_P157075	AT5G58360	ovate family protein 3	2.055	0.47736	6.45053	0.00526705
460	A_84_P20775	AT5G58400	peroxidase	6.89338	0.0803293	5.67857	0.012478
461	A_84_P124342	AT5G59080	hypothetical protein	1.74711	0.082737	2.26467	0.036894
462	A_84_P23544	AT5G59720	heat shock protein 18.2	1.61672	0.109647	2.05126	0.00624524
463	A_84_P16925	AT5G60280	concanavalin A-like lectin kinase-like protein	2.27096	0.17171	2.5804	0.0461163
464	A_84_P23549	AT5G60830	basic leucine-zipper 70	1.69652	0.238178	3.83629	0.0401792
465	A_84_P14095	AT5G61650	CYCLIN P4;2	1.86834	0.343128	3.41494	0.0396063
466	A_84_P863296	AT5G62530	aldehyde dehydrogenase 12A1	1.92817	0.0457628	2.10985	0.0212909
467	A_84_P156715	AT5G62770	hypothetical protein	1.52722	0.0605426	2.18962	0.0101596
468	A_84_P196714	AT5G63250	carbohydrate-binding X8 domain-containing protein	3.40316	0.167539	3.59394	0.0342739
469	A_84_P513282	AT5G63540	Domain of unknown function (DUF1767)	-1.26707	0.967948	2.17051	0.0231183
470	A_84_P13167	AT5G65890	ACT domain repeat 1	1.90331	0.00818564	2.33442	0.00559764
471	A_84_P82139	AT5G65920	U-box domain-containing protein 31	1.98288	0.0110876	2.07609	0.0147258
472	A_84_P17895	AT5G65970	Seven transmembrane MLO family protein	1.40365	0.147142	2.18097	0.0280943
473	A_84_P10332	AT5G66110	heavy metal associated isoprenylated plant protein 27	1.79474	0.0290121	2.24673	0.0131863
474	A_84_P16004	AT5G66170	sulfurtransferase 18	2.02738	0.095866	2.31173	0.0418683
475	A_84_P290164	AT5G66490	hypothetical protein	1.58134	0.109654	2.04785	0.0243193
476	A_84_P768371	AT5G66658	hypothetical protein	1.82706	0.0145267	2.3045	0.0127567
477	A_84_P17898	AT5G66670	hypothetical protein	3.35949	0.0804123	3.13371	0.043459
478	A_84_P20737	AT5G66920	SKU5 similar 17	1.7053	0.0337186	2.88887	0.0189619
479	A_84_P12287	AT1G01480	1-amino-cyclopropane-1-carboxylate synthase 2	2.16599	0.0266701	1.46258	0.0622796
480	A_84_P21745	AT1G02400	gibberellin 2-oxidase 6	3.06822	0.0271974	1.869	0.0138967
481	A_84_P220938	AT1G02470	SRPBCC ligand-binding domain-containing protein	3.74694	0.0212522	-1.14208	0.537371
482	A_84_P814282	AT1G04220	3-ketoacyl-CoA synthase 2	2.09913	0.0495623	1.01119	0.937854
483	A_84_P23682	AT1G09510	alcohol dehydrogenase-like protein	5.47158	0.0498788	1.79977	0.0138121
484	A_84_P18029	AT1G10550	xyloglucan:xyloglucosyl transferase 33	10.2465	0.001495	10.1068	0.107833
485	A_84_P839042	AT1G11925	stigma-specific stig1 family protein	4.15626	0.0468445	1.04555	0.975462
486	A_84_P818172	AT1G15040	putative glutamine amidotransferase	3.43156	0.0298687	3.26271	0.152627
487	A_84_P10484	AT1G15110	phosphatidylserine synthase 1	2.14555	0.0335639	1.6303	0.0612081
488	A_84_P753050	AT1G18835	mini zinc finger	4.0847	0.0129957	1.15248	0.72805
489	A_84_P13909	AT1G19320	pathogenesis-related thaumatin-like protein	2.21918	0.0404235	1.3745	0.203364
490	A_84_P231269	AT1G24600	hypothetical protein	2.31706	0.00498892	1.46806	0.0914643
491	A_84_P200014	AT1G28660	GDSL esterase/lipase	3.70807	0.00503741	1.01667	0.967396
492	A_84_P17147	AT1G28670	GDSL-like Lipase/Acylhydrolase superfamily protein	2.13755	0.00942725	-1.12716	0.68091
493	A_84_P11207	AT1G29500	protein SMALL AUXIN UPREGULATED 66	2.5456	0.00301153	2.64967	0.0769499
494	A_84_P23603	AT1G34060	tryptophan aminotransferase-related protein 4	4.28293	0.00777528	3.08533	0.0806075
495	A_84_P18880	AT1G35250	thioesterase family protein	2.68182	0.0457963	2.03737	0.057483
496	A_84_P18051	AT1G47610	WD40 domain-containing protein	5.40139	0.0163438	1.77847	0.374601
497	A_84_P752079	AT1G48700	oxidoreductase	165.482	0.00149244	53.0684	0.0666013
498	A_84_P752461	AT1G50330	pseudogene, similar to pectin methylesterase, blastp match of 57% identity and 9.8e-69 P-value to GP|20269071|emb|CAD29733.1||AJ441325 pectin methylesterase {Sesbania rostrata}	2.94436	0.0320258	1.51597	0.448025
499	A_84_P834731	AT1G50730	hypothetical protein	2.02339	0.0126077	1.66235	0.0412907
500	A_84_P501033	AT1G50830	aminotransferase-like, plant mobile domain family protein	3.83558	0.0164937	1.96547	0.121309
501	A_84_P15140	AT1G52080	actin binding protein family	2.01009	0.0239338	1.45583	0.0322874
502	A_84_P19002	AT1G52680	late embryogenesis abundant protein-like protein	2.58826	0.0223065	2.4293	0.0538027
503	A_84_P16215	AT1G52920	G protein coupled receptor	2.33655	0.00903486	1.70386	0.41785
504	A_84_P570222	AT1G53330	pentatricopeptide repeat-containing protein	2.02393	0.046661	1.49723	0.0535459
505	A_84_P11501	AT1G53680	glutathione S-transferase TAU 28	2.18291	0.0239338	1.80942	0.0177564
506	A_84_P204568	AT1G54120	hypothetical protein	2.54411	0.0303285	1.84887	0.0416488
507	A_84_P15105	AT1G60095	jacalin-like lectin domain-containing protein	3.9055	0.0107289	2.59515	0.0755236
508	A_84_P531238	AT1G61667	hypothetical protein	2.13733	0.0181987	2.5983	0.0513726
509	A_84_P12345	AT1G61810	beta-glucosidase 45	2.85097	0.00777953	1.60313	0.412545
510	A_84_P551615	AT1G64255	MuDR family transposase	2.54501	0.0404394	1.04886	0.91843
511	A_84_P14199	AT1G67340	F-box protein	2.01587	0.0471417	1.37797	0.070836
512	A_84_P21883	AT1G68320	myb domain protein 62	3.28231	0.0306944	1.16607	0.867546
513	A_84_P23455	AT1G68620	probable carboxylesterase 6	2.71024	0.0488283	1.31909	0.10331
514	A_84_P789233	AT1G68735	Encodes a defensin-like (DEFL) family protein.	5.0146	0.0293643	2.46881	0.061929
515	A_84_P20911	AT1G69780	Homeobox-leucine zipper protein family	2.2153	0.0406374	1.47217	0.0501574
516	A_84_P825599	AT1G74790	hypothetical protein	2.3534	0.035798	1.91101	0.046861
517	A_84_P12413	AT1G77730	Pleckstrin homology (PH) domain-containing protein	3.17375	0.0380702	1.51388	0.152125
518	A_84_P73664	AT1G77855	hypothetical protein	2.76334	0.0202447	1.4151	0.37473
519	A_84_P57250	AT1G80160	GLYOXYLASE I 7	2.59448	0.0187632	1.29856	0.155168
520	A_84_P755250	AT2G02060	putative transcription factor	2.04765	0.0213407	1.23443	0.230871
521	A_84_P305540	AT2G02061	nucleotide-diphospho-sugar transferase domain-containing protein	5.8568	0.0230623	2.27523	0.124195
522	A_84_P756101	AT2G04260	pseudogene, BS1-related mitochondrial protein, blastp match of 53% identity and 8.5e-45 P-value to GP|17385707|dbj|BAB78658.1||AP003022 P0681B11.25 {Oryza sativa (japonica cultivar-group)}	7.02051	0.0264468	4.37197	0.115127
523	A_84_P19160	AT2G14580	basic pathogenesis-related protein 1	3.20009	0.0226823	1.47208	0.448664
524	A_84_P13469	AT2G16790	gluconokinase domain-containing protein	2.07315	0.0266126	1.50019	0.0521206
525	A_84_P816631	AT2G17500	auxin efflux carrier family protein	2.20244	0.0232844	1.18655	0.506521
526	A_84_P15441	AT2G18050	histone H1-3	2.09681	0.0239861	1.32935	0.293857
527	A_84_P21041	AT2G18340	late embryogenesis abundant domain-containing protein	2.37708	0.0411765	1.81348	0.0779888
528	A_84_P258210	AT2G21180	hypothetical protein	2.15411	0.00589303	1.49868	0.0538027
529	A_84_P526021	AT2G25680	molybdate transporter 1	2.49845	0.0369025	2.35426	0.0814703
530	A_84_P757853	AT2G26692	other RNA	3.12121	0.0222473	1.56441	0.0826968
531	A_84_P23021	AT2G29090	cytochrome P450, family 707, subfamily A, polypeptide 2	2.39372	0.00260131	2.51581	0.143761
532	A_84_P594466	AT2G33130	ralf-like 18	6.07981	0.0332256	6.3767	0.0674977
533	A_84_P19126	AT2G35590	pseudogene, serpin (serine protease inhibitor), putative, similar to protein zx (Hordeum vulgare subsp. vulgare) GI:19071, serpin (Triticum aestivum) GI:1885346; contains Pfam profile PF00079: Serpin (serine protease inhibitor); this is very likely a pseudogene.; blastp match of 52% identity and 2.2e-73 P-value to GP|26224736|gb|AAN76362.1||AY158152 serpin-like protein {Citrus x paradisi}	4.47453	0.0265845	3.35814	0.0566412
534	A_84_P757961	AT2G35765	hypothetical protein	2.80715	0.0297411	4.195	0.0581225
535	A_84_P23919	AT2G35980	Late embryogenesis abundant (LEA) hydroxyproline-rich glycoprotein family	3.57659	0.0336166	1.15029	0.865504
536	A_84_P20166	AT2G39200	Seven transmembrane MLO family protein	2.80218	0.0261943	2.2892	0.143777
537	A_84_P868076	AT2G39518	hypothetical protein	2.91829	0.0498165	1.59126	0.407628
538	A_84_P21088	AT2G40670	response regulator 16	2.62207	0.0285362	1.17396	0.7087
539	A_84_P511021	AT2G42660	homeodomain-like superfamily protein	2.15923	0.0284076	1.29988	0.741122
540	A_84_P23844	AT2G43870	putative polygalacturonase /pectinase	2.29585	0.0349716	-2.56169	0.224788
541	A_84_P10687	AT2G43880	putative polygalacturonase /pectinase	4.21403	0.0173973	-1.00282	0.994638
542	A_84_P23993	AT3G02100	UDP-glycosyltransferase 83A1	3.79124	0.0395961	2.91631	0.0664551
543	A_84_P275730	AT3G02140	AFP2 (ABI five-binding protein 2) family protein	2.05526	0.0283314	1.42958	0.0918702
544	A_84_P10758	AT3G04070	NAC domain containing protein 47	5.45609	0.0173748	1.70789	0.0566762
545	A_84_P15486	AT3G05880	Low temperature and salt responsive protein family	2.03344	0.0312784	1.75997	0.0274316
546	A_84_P117182	AT3G05890	Low temperature and salt responsive protein family	2.00291	0.0255348	1.36444	0.0943831
547	A_84_P513708	AT3G05940	hypothetical protein	2.32661	0.00353062	1.88852	0.00243279
548	A_84_P596321	AT3G06435	hypothetical protein	2.22567	0.0172134	1.75914	0.153805
549	A_84_P760138	AT3G08890	hypothetical protein	2.17526	0.0137733	1.94191	0.00878411
550	A_84_P141829	AT3G09530	exocyst subunit exo70 family protein H3	10.6963	0.0325557	5.62012	0.0509574
551	A_84_P15477	AT3G10000	Homeodomain-like superfamily protein	2.1009	0.0334907	-1.09043	0.925927
552	A_84_P509290	AT3G11385	cysteine/histidine-rich C1 domain-containing protein	2.38367	0.0348274	1.83263	0.315235
553	A_84_P761088	AT3G11773	electron carrier/ protein disulfide oxidoreductase	2.63495	0.0271958	1.70674	0.0583374
554	A_84_P110752	AT3G13520	arabinogalactan protein 12	2.0343	0.0142389	1.46664	0.0979503
555	A_84_P210598	AT3G14280	hypothetical protein	3.527	0.0167946	1.58513	0.0622796
556	A_84_P52190	AT3G16460	jacalin-like lectin domain-containing protein	2.64827	0.0163782	2.0306	0.110985
557	A_84_P187174	AT3G17520	late embryogenesis abundant protein (LEA) family protein	2.63919	0.0243319	1.46968	0.120746
558	A_84_P792060	AT3G19615	hypothetical protein	3.48085	0.0288387	1.74946	0.254545
559	A_84_P14583	AT3G20270	putative BPI/LBP family protein	2.20538	0.0111228	1.80509	0.0398392
560	A_84_P244235	AT3G20810	jumonji-C domain-containing protein 30	3.32679	0.00790355	1.25402	0.426316
561	A_84_P551000	AT3G23100	homolog of human DNA ligase iv-binding protein XRCC4	2.13587	0.046661	1.68747	0.00810952
562	A_84_P806875	AT3G25950	TRAM, LAG1 and CLN8 (TLC) lipid-sensing domain containing protein	4.61316	0.0271974	3.32255	0.0967382
563	A_84_P22683	AT3G29035	NAC domain containing protein 3	2.06632	0.0279758	1.19552	0.60137
564	A_84_P21248	AT3G44560	fatty acid reductase 8	9.67342	0.00694069	2.65126	0.12958
565	A_84_P293594	AT3G50340	hypothetical protein	2.06069	0.0403707	1.2501	0.119602
566	A_84_P19386	AT3G51540	hypothetical protein	2.10663	0.0223065	1.00184	0.996339
567	A_84_P592005	AT3G57380	Glycosyltransferase family 61 protein	2.45368	0.0141532	1.76904	0.0513677
568	A_84_P13740	AT3G57740	protein kinase family protein	2.29753	0.029437	1.34032	0.188035
569	A_84_P22262	AT3G60390	homeobox-leucine zipper protein 3	2.50842	0.0129957	1.74338	0.114254
570	A_84_P229609	AT4G01950	glycerol-3-phosphate acyltransferase 3	2.01024	0.03641	1.72524	0.0441608
571	A_84_P531612	AT4G04745	hypothetical protein	3.51187	0.00903486	4.26025	0.129359
572	A_84_P10124	AT4G14560	indole-3-acetic acid inducible	2.34687	0.00627733	3.12424	0.0582118
573	A_84_P147888	AT4G23450	C3H2C3-type RING E3 Ub ligase	2.29837	0.028576	1.50043	0.108519
574	A_84_P19508	AT4G23680	polyketide cyclase/dehydrase and lipid transport superfamily protein	4.49917	0.0480866	-1.15172	0.507809
575	A_84_P17617	AT4G23840	leucine-rich repeat-containing protein	2.02571	0.00777953	1.98393	0.00505993
576	A_84_P765711	AT4G24026	hypothetical protein	2.04272	0.00428963	1.78725	0.0394465
577	A_84_P838419	AT4G24180	THAUMATIN-LIKE PROTEIN 1	2.35137	0.0284076	1.43868	0.445497
578	A_84_P785948	AT4G26320	arabinogalactan protein 13	4.00195	0.0278583	3.95357	0.0681169
579	A_84_P23314	AT4G28490	Leucine-rich receptor-like protein kinase family protein	2.38703	0.0311337	1.30881	0.0513486
580	A_84_P14808	AT4G30140	GDSL-like Lipase/Acylhydrolase superfamily protein	2.74387	0.0201636	1.839	0.188037
581	A_84_P765138	AT4G31398	other RNA	3.35373	0.00171839	1.351	0.860841
582	A_84_P12931	AT4G33150	lysine-ketoglutarate reductase/saccharopine dehydrogenase bifunctional enzyme	2.21916	0.0241826	1.23663	0.120597
583	A_84_P203438	AT4G34138	UDP-glucosyl transferase 73B1	2.16774	0.0215714	1.922	0.0552159
584	A_84_P20503	AT4G34760	SAUR-like auxin-responsive protein	2.0908	0.0227007	2.60352	0.0532767
585	A_84_P16720	AT4G34880	amidase family protein	2.92892	0.00559157	1.51317	0.0705949
586	A_84_P21453	AT4G35500	protein kinase family protein	2.05315	0.0120499	1.36984	0.0439951
587	A_84_P764921	AT4G35783	ROTUNDIFOLIA like 6	2.30439	0.012251	1.54209	0.0951802
588	A_84_P176634	AT4G35790	phospholipase D delta	2.32425	0.0147947	1.64317	0.0113356
589	A_84_P100156	AT4G36100	sec1/munc18-like (SM) family protein	3.49857	0.0271187	2.28812	0.107605
590	A_84_P12972	AT4G36700	cupin family protein	2.45997	0.00632558	2.03759	0.269253
591	A_84_P17702	AT4G37310	cytochrome P450, family 81, subfamily H, polypeptide 1	2.53767	0.00189431	1.25282	0.22973
592	A_84_P525505	AT4G37420	hypothetical protein	5.09461	0.0223065	1.79988	0.110191
593	A_84_P563858	AT4G38340	nodule inception protein-like protein 3	2.75445	0.0192141	1.30583	0.237299
594	A_84_P508664	AT4G39360	hypothetical protein	2.04505	0.0206734	1.1589	0.199872
595	A_84_P14865	AT5G01180	peptide transporter 5	2.81372	0.00110038	1.88784	0.0241926
596	A_84_P10142	AT5G01760	ENTH/VHS/GAT family protein	2.14416	0.0161056	1.66543	0.0750507
597	A_84_P140239	AT5G02580	hypothetical protein	5.22072	0.0102223	1.16694	0.924198
598	A_84_P127071	AT5G05220	hypothetical protein	2.54953	0.0098709	1.87598	0.0701046
599	A_84_P10178	AT5G12050	hypothetical protein	2.35176	0.0214158	3.52235	0.0531194
600	A_84_P14137	AT5G13170	senescence-associated gene 29	4.43279	0.0404746	1.87526	0.109158
601	A_84_P14907	AT5G13700	polyamine oxidase 1	2.11866	0.0458976	1.30708	0.164843
602	A_84_P585078	AT5G17780	hydrolase, alpha/beta fold family protein	2.13642	0.0189012	1.4763	0.0570772
603	A_84_P13987	AT5G25190	ethylene-responsive transcription factor ERF003	2.61762	0.0241826	1.66064	0.145307
604	A_84_P767684	AT5G33395	transposable element gene	4.16176	0.0259032	3.79432	0.0676769
605	A_84_P766073	AT5G35796	pseudogene, similar to Putative protein kinase, blastp match of 29% identity and 1.6e-16 P-value to GP|21671940|gb|AAM74302.1|AC083944_20|AC083944 Putative protein kinase {Oryza sativa (japonica cultivar-group)}	2.02663	0.0153142	2.05	0.0541047
606	A_84_P302360	AT5G37490	U-box domain-containing protein 21	3.62275	0.0395156	1.91906	0.262667
607	A_84_P850800	AT5G37600	glutamine synthase clone R1	2.25053	0.0413494	-1.28353	0.234054
608	A_84_P575300	AT5G39330	hypothetical protein	3.78105	0.0370725	1.86285	0.115816
609	A_84_P805516	AT5G40690	hypothetical protein	2.84483	0.0324553	1.07045	0.698074
610	A_84_P832537	AT5G42290	transcription activator-related	2.65849	0.0496919	2.5861	0.0586638
611	A_84_P768088	AT5G43513	cysteine-rich peptide LURE1.3	2.98144	0.0135724	2.80063	0.090191
612	A_84_P768252	AT5G43525	cysteine-rich peptide LURE1.5	2.6863	0.00413805	2.66011	0.0594844
613	A_84_P768781	AT5G44568	hypothetical protein	4.04461	0.0345146	3.68142	0.0614811
614	A_84_P577990	AT5G44570	hypothetical protein	8.79717	0.023536	2.72765	0.0569427
615	A_84_P833384	AT5G45830	delay of germination 1	2.79818	0.0271798	3.37548	0.0601941
616	A_84_P565524	AT5G46140	hypothetical protein	2.7092	0.040768	2.79628	0.0956028
617	A_84_P810056	AT5G46730	glycine-rich protein	2.64901	0.0407413	2.36407	0.0561724
618	A_84_P21605	AT5G46830	NACL-inducible gene 1	2.76743	0.00939949	1.79245	0.131609
619	A_84_P15935	AT5G48180	nitrile specifier protein 5	2.51519	0.0434628	1.37579	0.0873879
620	A_84_P853723	AT5G49290	receptor like protein 56	3.30651	0.023494	3.09357	0.054853
621	A_84_P307440	AT5G49665	C3H4 type zinc finger protein	3.58777	0.0110876	1.92672	0.0619201
622	A_84_P194544	AT5G49690	UDP-glycosyltransferase 91C1	4.4407	0.0382259	1.5881	0.0582659
623	A_84_P21616	AT5G49700	Predicted AT-hook DNA-binding family protein	3.21846	0.0277045	1.86199	0.0187719
624	A_84_P145159	AT5G50360	hypothetical protein	3.32464	0.0402396	1.4701	0.0548594
625	A_84_P21625	AT5G52300	CAP160 protein	2.12927	0.0481784	2.27083	0.0838801
626	A_84_P285960	AT5G52910	timeless family protein	2.25264	0.0398629	1.85334	0.0547932
627	A_84_P513250	AT5G54145	hypothetical protein	3.01976	0.0100594	2.54928	0.077952
628	A_84_P10285	AT5G54510	Auxin-responsive GH3 family protein	9.35628	0.0259775	1.89381	0.0212909
629	A_84_P12190	AT5G58660	oxidoreductase, 2OG-Fe(II) oxygenase family protein	2.17229	0.0221032	-1.00539	0.990619
630	A_84_P96276	AT5G60100	pseudo-response regulator 3	2.50613	0.0141378	1.19084	0.612566
631	A_84_P279850	AT5G60630	hypothetical protein	2.54204	0.0482647	1.46228	0.305982
632	A_84_P827848	AT5G61270	phytochrome-interacting factor7	2.61835	0.0315207	1.943	0.0176019
633	A_84_P162443	AT5G64510	protein TUNICAMYCIN INDUCED 1	5.12983	0.0278113	4.15772	0.0930936
634	A_84_P767219	AT5G65140	probable trehalose-phosphate phosphatase J	2.43835	0.0269763	1.83806	0.00460061
635	A_84_P153598	AT5G65165	succinate dehydrogenase 2-3	5.28266	0.0327721	3.00169	0.0729278
636	A_84_P20730	AT5G65230	myb domain protein 53	2.21362	0.033373	1.14464	0.622704

## Sheet: 2E
S2E Table. List of upregulated genes with at least twofold change in the W-D2/W-C comparison
				W-D2/W-C
#	ProbeName	AGI	Gene description	Fold change	FDR-corrected P value
1	A_84_P22495	AT1G01010	NAC domain containing protein 1	10.4964	0.00049376	W-D2/W-C= WT–Dry2 vs WT–well-watered
2	A_84_P98456	AT1G01030	AP2/B3-like transcriptional factor family protein	6.90621	0.00131033
3	A_84_P16823	AT1G01060	Homeodomain-like superfamily protein	3.77828	0.00108257
4	A_84_P14934	AT1G01120	3-ketoacyl-CoA synthase 1	19.9765	0.000906988
5	A_84_P14527	AT1G01200	RAB GTPase homolog A3	3.43377	0.00640441
6	A_84_P17366	AT1G01250	ethylene-responsive transcription factor ERF023	8.77915	0.00123273
7	A_84_P14532	AT1G01360	regulatory component of ABA receptor 1	3.83278	0.000354415
8	A_84_P708146	AT1G01453	hypothetical protein	3.57627	0.0451442
9	A_84_P11342	AT1G01470	Late embryogenesis abundant protein	8.34356	0.000462038
10	A_84_P12287	AT1G01480	1-amino-cyclopropane-1-carboxylate synthase 2	27.3495	0.00985114
11	A_84_P22852	AT1G01520	transcription factor ASG4	235.768	0.000341776
12	A_84_P10559	AT1G01560	MAP kinase 11	3.63465	0.0346976
13	A_84_P533719	AT1G01570	hypothetical protein	5.66219	0.000523865
14	A_84_P17960	AT1G01580	ferric reduction oxidase 2	13.064	0.00085932
15	A_84_P19852	AT1G01600	cytochrome P450, family 86, subfamily A, polypeptide 4	5.4343	0.00440871
16	A_84_P20798	AT1G01610	glycerol-3-phosphate acyltransferase 4	2.08243	0.00413204
17	A_84_P805391	AT1G01620	plasma membrane intrinsic protein 1C	3.46623	0.00183146
18	A_84_P15026	AT1G01650	SIGNAL PEPTIDE PEPTIDASE-LIKE 4	5.66874	0.00172984
19	A_84_P11247	AT1G01660	putative U-box domain-containing protein 55	4.42047	0.00237598
20	A_84_P566493	AT1G01695	phosphatidylinositol N-acetyglucosaminlytransferase subunit P-like protein	3.26234	0.0143068
21	A_84_P751755	AT1G01710	acyl-CoA thioesterase family protein	3.5309	0.000304291
22	A_84_P19986	AT1G01720	NAC (No Apical Meristem) domain transcriptional regulator superfamily protein	20.6388	0.000816853
23	A_84_P15977	AT1G01750	actin depolymerizing factor 11	2.61019	0.0161452
24	A_84_P20711	AT1G01810	hypothetical protein	2.19861	0.0042419
25	A_84_P219918	AT1G01830	armadillo/beta-catenin-like repeat-containing protein	2.30418	0.00109693
26	A_84_P17148	AT1G01900	subtilase family protein	5.31505	0.00135256
27	A_84_P20862	AT1G02030	C2H2-like zinc finger protein	5.48723	0.00662911
28	A_84_P868722	AT1G02090	Proteasome component (PCI) domain protein	2.63968	0.00259426
29	A_84_P23636	AT1G02180	ferredoxin-like protein	2.09865	0.0118282
30	A_84_P12352	AT1G02190	protein CER1-like 1	2.87246	0.0228646
31	A_84_P20781	AT1G02205	Fatty acid hydroxylase superfamily	18.3504	0.000607494
32	A_84_P19916	AT1G02220	NAC domain containing protein 3	7.13591	0.00141207
33	A_84_P15123	AT1G02310	Glycosyl hydrolase superfamily protein	4.11822	0.0183006
34	A_84_P20799	AT1G02390	glycerol-3-phosphate acyltransferase 2	8.28378	0.000823172
35	A_84_P21745	AT1G02400	gibberellin 2-oxidase 6	17.1794	0.00426625
36	A_84_P60840	AT1G02405	proline-rich family protein	6.79889	0.0027732
37	A_84_P14635	AT1G02460	pectin lyase-like superfamily protein	20.4729	0.00146573
38	A_84_P807686	AT1G02500	S-adenosylmethionine synthetase 1	2.26605	0.00166435
39	A_84_P249675	AT1G02700	hypothetical protein	5.37571	0.00263042
40	A_84_P24081	AT1G02800	cellulase 2	2.02921	0.0301387
41	A_84_P100606	AT1G02810	pectinesterase 7	2.92627	0.0214038
42	A_84_P12469	AT1G02816	hypothetical protein	2.84905	0.000873304
43	A_84_P554085	AT1G02880	thiamin pyrophosphokinase1	2.65173	0.00561023
44	A_84_P21930	AT1G02970	WEE1 kinase homolog	4.01167	0.00833709
45	A_84_P288070	AT1G02990	hypothetical protein	2.23418	0.00128514
46	A_84_P19925	AT1G03020	monothiol glutaredoxin-S1	6.32717	0.00336988
47	A_84_P575402	AT1G03055	inhibition of secondary bud outgrowth protein D27-like protein	8.33171	0.00108879
48	A_84_P14250	AT1G03070	protein lifeguard 4	5.7239	0.00174545
49	A_84_P15196	AT1G03080	kinase interacting (KIP1-like) protein	2.76098	0.000617423
50	A_84_P251685	AT1G03170	protein FANTASTIC FOUR 2	3.70569	0.00220626
51	A_84_P583443	AT1G03180	hypothetical protein	2.0778	0.00189194
52	A_84_P22745	AT1G03220	aspartyl protease-like protein	6.18084	0.000703555
53	A_84_P812231	AT1G03230	aspartyl protease-like protein	3.58931	0.00765946
54	A_84_P20780	AT1G03495	coumaroyl-CoA:anthocyanidin 3-O-glucoside-6"-O-coumaroyltransferase 2	21.5686	0.0206255
55	A_84_P21773	AT1G03630	protochlorophyllide oxidoreductase C	2.58441	0.0108462
56	A_84_P11358	AT1G03820	hypothetical protein	2.60184	0.00328837
57	A_84_P21760	AT1G03940	coumaroyl-CoA:anthocyanidin 3-O-glucoside-6"-O-coumaroyltransferase 1	20.5653	0.00242626
58	A_84_P23653	AT1G03990	long-chain-alcohol oxidase FAO1	2.93741	0.0464574
59	A_84_P19869	AT1G04020	breast cancer associated RING 1	2.11865	0.0160224
60	A_84_P11399	AT1G04120	multidrug resistance-associated protein 5	3.44716	0.000442445
61	A_84_P10453	AT1G04130	carboxylate clamp-tetratricopeptide repeat protein	3.22394	0.00116722
62	A_84_P562062	AT1G04160	myosin XI B	4.01007	0.00067189
63	A_84_P19909	AT1G04180	YUCCA 9	6.07354	0.0141248
64	A_84_P23692	AT1G04220	3-ketoacyl-CoA synthase 2	177.16	0.000286823
65	A_84_P20866	AT1G04250	AUX/IAA transcriptional regulator family protein	3.56321	0.000739062
66	A_84_P16136	AT1G04310	ethylene response sensor 2	5.56728	0.00165558
67	A_84_P13300	AT1G04350	1-aminocyclopropane-1-carboxylate oxidase-like 6	2.0905	0.00538559
68	A_84_P11410	AT1G04370	Ethylene-responsive element binding factor 14	3.8665	0.0182945
69	A_84_P592391	AT1G04445	C2H2-like zinc finger protein	15.9182	0.000539976
70	A_84_P596819	AT1G04490	hypothetical protein	7.75972	0.00232683
71	A_84_P21787	AT1G04570	probable folate-biopterin transporter	32.5425	0.00176203
72	A_84_P19895	AT1G04600	myosin XI A	3.84461	0.00451996
73	A_84_P18950	AT1G04660	glycine-rich protein	2.73867	0.0109877
74	A_84_P814238	AT1G04680	putative pectate lyase 1	2.08764	0.00115906
75	A_84_P16112	AT1G04690	potassium channel beta subunit 1	2.13291	0.00107783
76	A_84_P15166	AT1G04700	PB1 domain-containing protein tyrosine kinase	2.30581	0.00533662
77	A_84_P14221	AT1G04710	peroxisomal 3-ketoacyl-CoA thiolase 4	2.19374	0.00238923
78	A_84_P126431	AT1G04820	tubulin alpha-4 chain	2.03682	0.0048587
79	A_84_P12538	AT1G04920	sucrose phosphate synthase 3F	2.41116	0.00497822
80	A_84_P16077	AT1G05100	mitogen-activated protein kinase kinase kinase 18	1943.86	0.000336904
81	A_84_P18951	AT1G05170	putative beta-1,3-galactosyltransferase 2	5.6657	0.000456962
82	A_84_P10441	AT1G05260	Peroxidase superfamily protein	4.98765	0.0491524
83	A_84_P11388	AT1G05340	hypothetical protein	4.21112	0.00313283
84	A_84_P19958	AT1G05560	UDP-glucosyltransferase 75B1	4.51043	0.0177164
85	A_84_P257380	AT1G05620	uridine-ribohydrolase 2	2.14119	0.00970111
86	A_84_P19923	AT1G05680	Uridine diphosphate glycosyltransferase 74E2	7.67785	0.00170169
87	A_84_P20869	AT1G05700	Leucine-rich repeat transmembrane protein kinase protein	13.1282	0.019422
88	A_84_P69044	AT1G05710	basic helix-loop-helix domain-containing protein	2.58388	0.00294009
89	A_84_P577232	AT1G05740	hypothetical protein	2.78016	0.00448911
90	A_84_P751853	AT1G05750	Tetratricopeptide repeat (TPR)-like superfamily protein	3.18893	0.00137826
91	A_84_P303930	AT1G05800	alpha/beta-Hydrolases superfamily protein	23.9203	0.00841921
92	A_84_P591506	AT1G05870	hypothetical protein	4.6247	0.00606113
93	A_84_P752669	AT1G05894	hypothetical protein	4.99868	0.00129475
94	A_84_P18514	AT1G06000	flavonol-7-O-rhamnosyltransferase	16.3297	0.00215311
95	A_84_P20410	AT1G06080	delta 9 desaturase 1	13.6792	0.009934
96	A_84_P16627	AT1G06090	delta-9 desaturase-like 1 protein	3.178	0.0452857
97	A_84_P11901	AT1G06100	delta-9 desaturase-like 2 protein	32.676	0.00112944
98	A_84_P17577	AT1G06180	myb domain protein 13	6.43455	0.00145262
99	A_84_P13795	AT1G06210	ENTH/VHS/GAT family protein	2.76015	0.00104295
100	A_84_P715100	AT1G06240	hypothetical protein	3.97337	0.00112201
101	A_84_P805164	AT1G06350	delta-9 desaturase-like 4 protein	2.30556	0.0254072
102	A_84_P12289	AT1G06360	delta-9 desaturase-like 5 protein	2.48005	0.0142762
103	A_84_P16060	AT1G06430	FTSH protease 8	2.49008	0.00231255
104	A_84_P15259	AT1G06490	glucan synthase-like 7	2.02478	0.0137694
105	A_84_P22453	AT1G06540	hypothetical protein	5.59603	0.00671846
106	A_84_P14882	AT1G06620	2-oxoglutarate-dependent dioxygenase-like protein	6.12256	0.0267929
107	A_84_P22448	AT1G06640	2-oxoglutarate-dependent dioxygenase-like protein	4.16561	0.0339743
108	A_84_P823506	AT1G06690	uncharacterized oxidoreductase	2.05148	0.0025625
109	A_84_P576340	AT1G06750	P-loop containing nucleoside triphosphate hydrolases superfamily protein	3.20634	0.0216549
110	A_84_P772185	AT1G06790	RNA polymerase Rpb7 N-terminal domain-containing protein	3.245	0.014365
111	A_84_P11514	AT1G06970	cation/hydrogen exchanger 14	10.9436	0.00090055
112	A_84_P166653	AT1G07010	shewenella-like protein phosphatase 1	2.71775	0.00198477
113	A_84_P23813	AT1G07030	mitochondrial substrate carrier family protein	2.07446	0.00219075
114	A_84_P249225	AT1G07080	GILT domain-containing protein	3.76164	0.00112623
115	A_84_P17191	AT1G07160	putative protein phosphatase 2C 2	7.96195	0.0417288
116	A_84_P20023	AT1G07180	alternative NAD(P)H dehydrogenase 1	3.19358	0.00186644
117	A_84_P23956	AT1G07350	serine/arginine rich-like protein SR45a	3.01619	0.000842353
118	A_84_P15440	AT1G07400	class I heat shock protein	69.521	0.00038363
119	A_84_P13548	AT1G07430	highly ABA-induced PP2C gene 2	152.404	0.000512632
120	A_84_P23950	AT1G07450	NAD(P)-binding Rossmann-fold superfamily protein	3.58272	0.00449381
121	A_84_P18271	AT1G07500	hypothetical protein	111.895	0.000304291
122	A_84_P21108	AT1G07510	FTSH protease 10	2.04451	0.000492906
123	A_84_P22050	AT1G07590	pentatricopeptide repeat-containing protein	29.4853	0.000284338
124	A_84_P148418	AT1G07610	metallothionein 1C	12.866	0.00412489
125	A_84_P751611	AT1G07620	GTP-binding protein Obg/CgtA	2.40343	0.0165319
126	A_84_P842548	AT1G07700	thioredoxin family protein	2.02152	0.000656352
127	A_84_P22020	AT1G07720	3-ketoacyl-CoA synthase 3	37.3547	0.000286823
128	A_84_P825227	AT1G07725	exocyst subunit exo70 family protein H6	2.07303	0.036528
129	A_84_P20121	AT1G07860	putative protein kinase	40.6843	0.00668188
130	A_84_P16202	AT1G07870	putative serine/threonine-protein kinase RLCKVII	8.767	0.000321419
131	A_84_P16329	AT1G07890	ascorbate peroxidase 1	2.55876	0.00159997
132	A_84_P65284	AT1G07900	LOB domain-containing protein 1	106.429	0.000821325
133	A_84_P71934	AT1G08050	C3HC4-type RING finger-containing protein	2.75907	0.0193969
134	A_84_P16171	AT1G08190	vacuolar protein sorting 41	2.38838	0.0030532
135	A_84_P17117	AT1G08200	UDP-D-apiose/UDP-D-xylose synthase 2	5.45051	0.000622298
136	A_84_P19955	AT1G08230	GABA transporter 1	4.01482	0.00130186
137	A_84_P10499	AT1G08250	arogenate dehydratase 6	5.97179	0.000336412
138	A_84_P14280	AT1G08290	WIP domain protein 3	12.642	0.0200962
139	A_84_P264050	AT1G08310	alpha/beta-Hydrolases superfamily protein	2.70156	0.0391496
140	A_84_P298034	AT1G08500	early nodulin-like protein 18	4.053	0.00184496
141	A_84_P19883	AT1G08650	phosphoenolpyruvate carboxylase kinase 1	10.2623	0.00140094
142	A_84_P18938	AT1G08800	hypothetical protein	6.88009	0.000904418
143	A_84_P22732	AT1G08860	Calcium-dependent phospholipid-binding Copine family protein	2.25282	0.03936
144	A_84_P752539	AT1G08920	ERD (early response to dehydration) six-like 1	3.35708	0.00243495
145	A_84_P11384	AT1G09000	NPK1-related protein kinase 1	2.38357	0.00210802
146	A_84_P584393	AT1G09155	phloem protein 2-B15	2.50104	0.0278312
147	A_84_P752675	AT1G09157	hypothetical protein	3.78608	0.00518847
148	A_84_P19911	AT1G09170	calponin homology and kinesin motor domain-containing protein	5.85189	0.00354813
149	A_84_P754439	AT1G09176	hypothetical protein	2.44142	0.0287341
150	A_84_P18965	AT1G09180	secretion-associated RAS super family 1	54.6714	0.00038363
151	A_84_P10456	AT1G09240	nicotianamine synthase 3	3.04662	0.0415532
152	A_84_P18027	AT1G09310	hypothetical protein	7.22898	0.000749432
153	A_84_P16114	AT1G09350	galactinol synthase 3	22.2377	0.00356108
154	A_84_P12334	AT1G09360	plant invertase/pectin methylesterase inhibitor superfamily protein	6.66685	0.00227556
155	A_84_P22736	AT1G09500	alcohol dehydrogenase-like protein	24.6977	0.00359537
156	A_84_P23682	AT1G09510	alcohol dehydrogenase-like protein	24.5241	0.00216427
157	A_84_P11389	AT1G09530	phytochrome interacting factor 3	3.93969	0.000407406
158	A_84_P16115	AT1G09600	probable serine/threonine-protein kinase	2.19627	0.033661
159	A_84_P22729	AT1G09880	rhamnogalacturonate lyase-like protein	2.948	0.00220626
160	A_84_P10436	AT1G09890	Rhamnogalacturonate lyase family protein	2.76176	0.00430948
161	A_84_P582597	AT1G09932	phosphoglycerate mutase family protein	3.79996	0.0259336
162	A_84_P17054	AT1G09950	RESPONSE TO ABA AND SALT 1	36.9007	0.000575805
163	A_84_P18000	AT1G09960	sucrose transporter 4	2.1118	0.00586399
164	A_84_P10448	AT1G10230	SKP1-like 18	3.36893	0.00153299
165	A_84_P116772	AT1G10280	core-2/I-branching beta-1,6-N-acetylglucosaminyltransferase family protein	2.13588	0.00234777
166	A_84_P112622	AT1G10360	glutathione S-transferase TAU 18	3.32123	0.000594494
167	A_84_P19904	AT1G10370	Glutathione S-transferase family protein	69.5774	0.000534854
168	A_84_P257080	AT1G10380	putative membrane lipoprotein	2.4106	0.00273745
169	A_84_P22742	AT1G10400	UDP-glycosyltransferase 90A2	10.6035	0.000695241
170	A_84_P16137	AT1G10530	hypothetical protein	57.3372	0.000940483
171	A_84_P18975	AT1G10560	plant U-box 18	36.4147	0.000322743
172	A_84_P545304	AT1G10580	transducin/WD40 repeat-like superfamily protein	4.53826	0.000986638
173	A_84_P237173	AT1G10585	basic helix-loop-helix domain-containing protein	184.879	0.000410538
174	A_84_P754449	AT1G10586	basic helix-loop-helix domain-containing protein	8.4631	0.000997709
175	A_84_P753669	AT1G10588	Gibberellin-regulated GASA/GAST/Snakin family protein	4.45347	0.00303632
176	A_84_P20899	AT1G10640	pectin lyase-like protein	18.1361	0.00164209
177	A_84_P533782	AT1G10710	poor homologous synapsis 1	2.22935	0.022854
178	A_84_P14259	AT1G10740	alpha/beta-Hydrolases superfamily protein	5.15876	0.000659397
179	A_84_P20880	AT1G10810	probable aldo-keto reductase 1	3.14705	0.0238388
180	A_84_P23747	AT1G10900	1-phosphatidylinositol-4-phosphate 5-kinase	2.18868	0.00931065
181	A_84_P18071	AT1G10960	ferredoxin 1	2.34062	0.00340778
182	A_84_P10508	AT1G11100	SNF2 , helicase and zinc-finger domain-containing protein	2.36862	0.00521686
183	A_84_P15367	AT1G11190	bifunctional nuclease i	6.61221	0.00291336
184	A_84_P15366	AT1G11210	hypothetical protein	2.50523	0.0260252
185	A_84_P12388	AT1G11410	G-type lectin S-receptor-like serine/threonine-protein kinase	2.79361	0.00609218
186	A_84_P12367	AT1G11670	MATE efflux family protein	3.67897	0.00311291
187	A_84_P20877	AT1G11720	starch synthase 3	4.43905	0.00373739
188	A_84_P19932	AT1G11790	arogenate dehydratase 1	6.85453	0.000462528
189	A_84_P15177	AT1G11840	glyoxalase I homolog	4.22961	0.00267395
190	A_84_P805764	AT1G11850	hypothetical protein	2.39218	0.0261894
191	A_84_P18960	AT1G11940	core-2/I-branching beta-1,6-N-acetylglucosaminyltransferase family protein	4.82408	0.000912784
192	A_84_P15176	AT1G11960	putative ERD4 protein	2.89396	0.000354415
193	A_84_P11396	AT1G11990	O-fucosyltransferase family protein	2.39739	0.032802
194	A_84_P10450	AT1G12000	pyrophosphate--fructose-6-phosphate 1-phosphotransferase subunit beta 1	2.58075	0.00040596
195	A_84_P21735	AT1G12370	photolyase 1	4.89811	0.000945723
196	A_84_P15114	AT1G12380	hypothetical protein	4.40451	0.00203483
197	A_84_P17953	AT1G12420	ACT domain repeat 8	2.31805	0.0413032
198	A_84_P302500	AT1G12540	transcription factor bHLH55	63.2638	0.0168229
199	A_84_P516051	AT1G12550	glyoxylate/hydroxypyruvate reductase HPR3	2.82091	0.00125339
200	A_84_P64534	AT1G12570	glucose-methanol-choline (GMC) oxidoreductase-like protein	3.41986	0.00884392
201	A_84_P16247	AT1G12610	Integrase-type DNA-binding superfamily protein	86.5041	0.000439088
202	A_84_P704429	AT1G12672	hypothetical protein	3.77634	0.0237834
203	A_84_P15533	AT1G12800	Nucleic acid-binding, OB-fold-like protein	2.17312	0.00123829
204	A_84_P857583	AT1G12805	nucleotide binding protein	4.6265	0.030809
205	A_84_P605779	AT1G12845	hypothetical protein	3.10799	0.00310091
206	A_84_P19323	AT1G12890	ethylene-responsive transcription factor ERF088	4.52588	0.00159904
207	A_84_P18380	AT1G12950	root hair specific 2	3.11461	0.0272801
208	A_84_P145709	AT1G13130	Cellulase (glycosyl hydrolase family 5) protein	5.95745	0.00158145
209	A_84_P18909	AT1G13310	Endosomal targeting BRO1-like domain-containing protein	16.5658	0.000366303
210	A_84_P129976	AT1G13360	hypothetical protein	2.08756	0.00170232
211	A_84_P12457	AT1G13420	sulfotransferase 4B	25.0463	0.00558352
212	A_84_P836671	AT1G13650	BEST Arabidopsis thaliana protein match is: 18S pre-ribosomal assembly protein gar2-related (TAIR:AT2G03810.4); Has 3688 Blast hits to 1629 proteins in 255 species: Archae - 22; Bacteria - 222; Metazoa - 684; Fungi - 292; Plants - 62; Viruses - 14; Other Eukaryotes - 2392 (source: NCBI BLink).	2.15316	0.0100921
213	A_84_P123362	AT1G13740	ABI five binding protein 2	4.2116	0.000703842
214	A_84_P12447	AT1G13820	alpha/beta-Hydrolases superfamily protein	2.10213	0.00285079
215	A_84_P299330	AT1G13930	salt tolerance-related protein	2.05389	0.00751093
216	A_84_P61410	AT1G13970	hypothetical protein	2.05272	0.0011959
217	A_84_P203998	AT1G13990	hypothetical protein	2.05977	0.00527023
218	A_84_P15207	AT1G14120	2-oxoglutarate (2OG) and Fe(II)-dependent oxygenase-like protein	9.48794	0.0435418
219	A_84_P16153	AT1G14130	2-oxoglutarate (2OG) and Fe(II)-dependent oxygenase-like protein	2.81074	0.00978738
220	A_84_P15773	AT1G14980	chaperonin 10	2.1496	0.000711601
221	A_84_P19559	AT1G15010	hypothetical protein	3.1918	0.0363016
222	A_84_P18047	AT1G15100	RING-H2 finger A2A	4.84694	0.000759506
223	A_84_P10484	AT1G15110	phosphatidylserine synthase 1	3.03148	0.00396974
224	A_84_P59930	AT1G15150	MATE efflux family protein	13.6444	0.0048102
225	A_84_P550623	AT1G15190	fasciclin-like arabinogalactan protein 19	5.66935	0.00232983
226	A_84_P12374	AT1G15290	tetratricopeptide repeat-containing protein	2.007	0.00960961
227	A_84_P19838	AT1G15415	phosphatase 2A B'gamma subunit	2.98742	0.0232115
228	A_84_P88579	AT1G15430	hypothetical protein	4.02416	0.000851528
229	A_84_P18064	AT1G15580	indole-3-acetic acid inducible 5	8.50726	0.00617283
230	A_84_P19954	AT1G15950	cinnamoyl coa reductase 1	2.11717	0.000426155
231	A_84_P199774	AT1G15980	NDH-dependent cyclic electron flow 1	4.77382	0.00170169
232	A_84_P125401	AT1G16080	hypothetical protein	2.29282	0.00761986
233	A_84_P22772	AT1G16300	glyceraldehyde-3-phosphate dehydrogenase of plastid 2	3.07983	0.00251445
234	A_84_P13315	AT1G16370	organic cation/carnitine transporter 6	13.4559	0.00159421
235	A_84_P532908	AT1G16515	hypothetical protein	29.049	0.0031089
236	A_84_P506289	AT1G16530	ASYMMETRIC LEAVES 2-like 9	3.3261	0.0165319
237	A_84_P22888	AT1G16540	molybdenum cofactor sulfurase (LOS5) (ABA3)	2.25327	0.0030176
238	A_84_P585313	AT1G16705	p300/CBP acetyltransferase-related protein	9.25737	0.000969823
239	A_84_P255380	AT1G16850	hypothetical protein	24.7087	0.000704739
240	A_84_P159165	AT1G17030	hypothetical protein	2.30503	0.0212721
241	A_84_P20887	AT1G17050	solanesyl diphosphate synthase 2	5.73722	0.000968565
242	A_84_P750263	AT1G17230	leucine-rich receptor-like protein kinase	2.15285	0.0255991
243	A_84_P76024	AT1G17360	BEST Arabidopsis thaliana protein match is: COP1-interacting protein-related (TAIR:AT1G72410.1); Has 9949 Blast hits to 7480 proteins in 576 species: Archae - 12; Bacteria - 1007; Metazoa - 3636; Fungi - 982; Plants - 444; Viruses - 50; Other Eukaryotes - 3818 (source: NCBI BLink).	3.57254	0.00077445
244	A_84_P21367	AT1G17370	oligouridylate binding protein 1B	2.47154	0.00308174
245	A_84_P17584	AT1G17380	jasmonate-zim-domain protein 5	14.6934	0.00860297
246	A_84_P14748	AT1G17420	lipoxygenase 3	94.5035	0.000870547
247	A_84_P14755	AT1G17550	homology to ABI2	4.7785	0.000704201
248	A_84_P187904	AT1G17620	late embryogenesis abundant hydroxyproline-rich glycoprotein	3.70954	0.00106377
249	A_84_P205068	AT1G17744	hypothetical protein	32.3409	0.011538
250	A_84_P10399	AT1G17745	D-3-phosphoglycerate dehydrogenase	8.14261	0.00127245
251	A_84_P11345	AT1G17750	PEP1 receptor 2	9.90766	0.0100078
252	A_84_P82909	AT1G17830	hypothetical protein	2.77601	0.0366084
253	A_84_P13399	AT1G17840	white-brown complex homolog protein 11	3.26699	0.00119867
254	A_84_P162633	AT1G17870	ethylene-dependent gravitropism-deficient and yellow-green-like 3	5.96522	0.0010062
255	A_84_P540888	AT1G17940	Endosomal targeting BRO1-like domain-containing protein	20.2568	0.000334887
256	A_84_P14349	AT1G17950	myb domain protein 52	3.55968	0.0015228
257	A_84_P704941	AT1G18075	MIR159/MIR159B; miRNA	3.68754	0.00826586
258	A_84_P13400	AT1G18100	PEBP (phosphatidylethanolamine-binding protein) family protein	174.213	0.000284338
259	A_84_P751000	AT1G18120	pseudogene, putative myrosinase-associated protein, blastp match of 46% identity and 1.7e-57 P-value to GP|6522943|emb|CAB62165.1||AJ223307 myrosinase-associated protein {Brassica napus}	2.9862	0.00938295
260	A_84_P18126	AT1G18250	Pathogenesis-related thaumatin superfamily protein	2.1531	0.0148016
261	A_84_P14905	AT1G18350	MAP kinase kinase 7	5.21345	0.0054745
262	A_84_P18688	AT1G18360	alpha/beta-Hydrolases superfamily protein	3.50389	0.00404724
263	A_84_P23413	AT1G18510	tetraspanin 16	2.50491	0.0345124
264	A_84_P13407	AT1G18590	sulfotransferase 17	9.99858	0.011139
265	A_84_P13338	AT1G18710	myb domain protein 47	5.59271	0.00552054
266	A_84_P11448	AT1G18870	isochorismate synthase 2	12.991	0.00200912
267	A_84_P18904	AT1G18960	myb-like HTH transcriptional regulator family protein	5.06941	0.0106766
268	A_84_P21742	AT1G18990	hypothetical protein	4.77999	0.00752353
269	A_84_P17013	AT1G19140	hypothetical protein	2.30676	0.00434424
270	A_84_P16240	AT1G19150	photosystem I light harvesting complex gene 6	3.74689	0.00254846
271	A_84_P193424	AT1G19180	jasmonate-zim-domain protein 1	22.0221	0.00371247
272	A_84_P592444	AT1G19200	hypothetical protein	5.27747	0.0045827
273	A_84_P20976	AT1G19210	ethylene-responsive transcription factor ERF017	22.2095	0.00148642
274	A_84_P11073	AT1G19300	Nucleotide-diphospho-sugar transferases superfamily protein	3.74194	0.000908176
275	A_84_P13909	AT1G19320	pathogenesis-related thaumatin-like protein	4.77677	0.00118276
276	A_84_P16748	AT1G19350	Brassinosteroid signalling positive regulator (BZR1) family protein	2.0575	0.000448227
277	A_84_P10133	AT1G19390	putative wall-associated receptor kinase-like 11	2.70177	0.00305829
278	A_84_P14861	AT1G19440	3-ketoacyl-CoA synthase 4	2.19062	0.00581201
279	A_84_P19591	AT1G19450	sugar transporter ERD6-like 4	3.20495	0.00170922
280	A_84_P279650	AT1G19490	basic-leucine zipper transcription factor family protein	4.71034	0.000654087
281	A_84_P12975	AT1G19550	Glutathione S-transferase-like protein	2.03515	0.00628233
282	A_84_P109302	AT1G19570	dehydroascorbate reductase	3.42801	0.031976
283	A_84_P750319	AT1G19630	cytochrome P450, family 722, subfamily A, polypeptide 1	11.0356	0.0054745
284	A_84_P13518	AT1G19640	jasmonic acid carboxyl methyltransferase	28.1021	0.00131547
285	A_84_P22826	AT1G19650	Sec14p-like phosphatidylinositol transfer family protein	7.5633	0.000521578
286	A_84_P19191	AT1G19670	chlorophyllase 1	17.8716	0.0121202
287	A_84_P10570	AT1G19840	SAUR-like auxin-responsive protein	2.34002	0.00336815
288	A_84_P81009	AT1G19860	zinc finger CCCH domain-containing protein 6	3.16974	0.00198488
289	A_84_P18129	AT1G19940	glycosyl hydrolase 9B5	3.4918	0.00131358
290	A_84_P14313	AT1G19970	ER lumen protein retaining receptor	8.55513	0.000284338
291	A_84_P23814	AT1G20030	pathogenesis-related thaumatin-like protein	10.3748	0.000507164
292	A_84_P22866	AT1G20070	hypothetical protein	24.0132	0.000677092
293	A_84_P12463	AT1G20080	Calcium-dependent lipid-binding (CaLB domain) family protein	2.44899	0.0356733
294	A_84_P20026	AT1G20100	hypothetical protein	2.78696	0.00038363
295	A_84_P15258	AT1G20120	GDSL esterase/lipase	2.88535	0.00127926
296	A_84_P18132	AT1G20180	hypothetical protein	4.03225	0.0207086
297	A_84_P17188	AT1G20270	2-oxoglutarate (2OG) and Fe(II)-dependent oxygenase superfamily protein	2.3283	0.00157477
298	A_84_P181974	AT1G20310	hypothetical protein	8.34885	0.0137685
299	A_84_P10384	AT1G20440	cold-regulated 47	5.56765	0.00129322
300	A_84_P15109	AT1G20450	Dehydrin family protein	10.7696	0.000372361
301	A_84_P21728	AT1G20490	4-coumarate--CoA ligase-like 3	6.3922	0.0076717
302	A_84_P13216	AT1G20510	OPC-8:0 CoA ligase1	3.96839	0.00364504
303	A_84_P860987	AT1G20680	hypothetical protein	5.36192	0.000565195
304	A_84_P858159	AT1G20730	hypothetical protein	2.07955	0.0098221
305	A_84_P17009	AT1G20823	RING-H2 finger protein ATL80	10.7165	0.000571892
306	A_84_P596907	AT1G20870	HSP20-like chaperones superfamily protein	5.91555	0.00594466
307	A_84_P17093	AT1G20950	pyrophosphate--fructose 6-phosphate 1-phosphotransferase subunit alpha 1	2.2978	0.00186784
308	A_84_P12523	AT1G21070	nucleotide-sugar transporter-like protein	2.77649	0.00194254
309	A_84_P216278	AT1G21210	wall associated kinase 4	4.91161	0.00360329
310	A_84_P550644	AT1G21350	thioredoxin-like protein	2.25215	0.000728213
311	A_84_P110192	AT1G21380	Target of Myb protein 1	2.43993	0.00200911
312	A_84_P268920	AT1G21410	F-box/RNI-like superfamily protein	11.5581	0.000993831
313	A_84_P16577	AT1G21520	hypothetical protein	2.28417	0.0439284
314	A_84_P751391	AT1G21525	pseudogene of unknown protein	3.45548	0.0325309
315	A_84_P12797	AT1G21528	hypothetical protein	13.3986	0.00266779
316	A_84_P21308	AT1G21550	putative calcium-binding protein CML44	9.64371	0.00156571
317	A_84_P280930	AT1G21670	hypothetical protein	2.57851	0.00325623
318	A_84_P19519	AT1G21790	TRAM, LAG1 and CLN8 (TLC) lipid-sensing domain containing protein	15.5463	0.000477385
319	A_84_P262090	AT1G21980	phosphatidylinositol-4-phosphate 5-kinase 1	4.28147	0.00137227
320	A_84_P53240	AT1G22160	hypothetical protein	2.23316	0.00644884
321	A_84_P19082	AT1G22190	ethylene-responsive transcription factor RAP2.4	2.75161	0.000537346
322	A_84_P590665	AT1G22220	F-box protein	9.53636	0.00363783
323	A_84_P516085	AT1G22260	Myosin heavy chain-related protein	2.27975	0.00241261
324	A_84_P751290	AT1G22350	pseudogene, putative UDP-glucose glucosyltransferase, similar to UDP-glucose glucosyltransferase GI:3928543 from (Arabidopsis thaliana); blastp match of 56% identity and 2.1e-151 P-value to GP|19911203|dbj|BAB86928.1||AB070753 glucosyltransferase-10 {Vigna angularis}	2.88039	0.0164622
325	A_84_P22789	AT1G22410	Class-II DAHP synthetase family protein	2.92643	0.00195304
326	A_84_P20897	AT1G22440	alcohol dehydrogenase-like 2	2.57432	0.04205
327	A_84_P158205	AT1G22470	hypothetical protein	41.3692	0.00631122
328	A_84_P750837	AT1G22590	AGAMOUS-like 87	2.24408	0.0126695
329	A_84_P14240	AT1G22640	myb domain protein 3	2.87275	0.00218409
330	A_84_P786163	AT1G22750	hypothetical protein	2.01354	0.000323828
331	A_84_P15185	AT1G22810	ethylene-responsive transcription factor ERF019	25.5393	0.00432319
332	A_84_P23671	AT1G22850	SNARE associated Golgi family protein	2.18696	0.00294044
333	A_84_P796358	AT1G22930	T-complex protein 11	2.2091	0.000407406
334	A_84_P23662	AT1G23040	hydroxyproline-rich glycoprotein family protein	3.48256	0.00137469
335	A_84_P20824	AT1G23070	hypothetical protein	28.6501	0.0348944
336	A_84_P14204	AT1G23170	hypothetical protein	2.11077	0.00498339
337	A_84_P13259	AT1G23190	phosphoglucomutase 3	3.2089	0.00165505
338	A_84_P12314	AT1G23200	probable pectinesterase/pectinesterase inhibitor 6	10.7579	0.000536483
339	A_84_P15108	AT1G23205	plant invertase/pectin methylesterase inhibitor superfamily protein	3.09706	0.00952596
340	A_84_P14182	AT1G23330	alpha/beta-Hydrolases superfamily protein	3.47604	0.000561214
341	A_84_P19655	AT1G23440	peptidase C15, pyroglutamyl peptidase I-like protein	7.26065	0.00339043
342	A_84_P516972	AT1G23450	pentatricopeptide repeat-containing protein	5.29365	0.00272604
343	A_84_P17024	AT1G23460	polygalacturonase	2.71625	0.00303124
344	A_84_P810497	AT1G23490	ADP-ribosylation factor 1	2.33974	0.00163536
345	A_84_P21754	AT1G23710	hypothetical protein	2.39568	0.000480005
346	A_84_P10407	AT1G23740	alkenal/one oxidoreductase	5.55888	0.00208041
347	A_84_P11353	AT1G23750	OB-fold nucleic acid binding domain-containing protein	2.00455	0.00613159
348	A_84_P17025	AT1G23800	aldehyde dehydrogenase 2B7	4.80316	0.00241882
349	A_84_P19409	AT1G24020	MLP-like protein 423	8.20791	0.00207793
350	A_84_P17520	AT1G24070	cellulose synthase-like A10	13.6359	0.00712873
351	A_84_P15150	AT1G24100	UDP-glucosyl transferase 74B1	4.7152	0.00376463
352	A_84_P16097	AT1G24140	putative metalloproteinase	2.96774	0.0138132
353	A_84_P797437	AT1G24270	hypothetical protein	5.41861	0.00850537
354	A_84_P20826	AT1G24330	U-box domain-containing protein 6	2.53944	0.0106174
355	A_84_P13252	AT1G24470	beta-ketoacyl reductase 2	3.82405	0.0031389
356	A_84_P18872	AT1G24480	S-adenosylmethionine-dependent methyltransferase domain-containing protein	3.91492	0.0156627
357	A_84_P509870	AT1G24570	hypothetical protein	8.20248	0.00580265
358	A_84_P611144	AT1G24575	hypothetical protein	4.31537	0.00127321
359	A_84_P52140	AT1G24580	RING/U-box domain-containing protein	125.838	0.000950852
360	A_84_P231269	AT1G24600	hypothetical protein	81.9462	0.000284338
361	A_84_P754304	AT1G24733	pseudogene of CCoAMT (caffeoyl-CoA 3-O-methyltransferase)	2.03518	0.0279389
362	A_84_P87289	AT1G24807	putative anthranilate synthase beta subunit	2.06304	0.00500252
363	A_84_P754216	AT1G25211	F-box/kelch-repeat protein	2.01221	0.00249552
364	A_84_P17208	AT1G25250	indeterminate(ID)-domain 16	2.42599	0.00783867
365	A_84_P723830	AT1G25422	hypothetical protein	7.19278	0.0119274
366	A_84_P729151	AT1G25425	CLAVATA3/ESR-RELATED 43	2.34529	0.00491865
367	A_84_P20973	AT1G25450	3-ketoacyl-CoA synthase 5	2.5076	0.000591169
368	A_84_P553302	AT1G25500	plasma-membrane choline transporter-like protein	3.29682	0.00321353
369	A_84_P149828	AT1G25510	aspartyl protease family protein	6.07673	0.00046075
370	A_84_P15298	AT1G25520	putative transmembrane protein	2.1218	0.000880443
371	A_84_P19081	AT1G25530	transmembrane amino acid transporter family protein	4.24241	0.0029535
372	A_84_P561285	AT1G26140	hypothetical protein	11.8737	0.000743582
373	A_84_P790526	AT1G26360	methyl esterase 13	3.09324	0.00198862
374	A_84_P13616	AT1G26450	carbohydrate-binding X8 domain-containing protein	2.09496	0.0288726
375	A_84_P20230	AT1G26560	beta glucosidase 40	24.1098	0.000304291
376	A_84_P23092	AT1G26690	transmembrane emp24 domain-containing protein	2.05589	0.00232736
377	A_84_P21203	AT1G26730	phosphate transporter PHO1-7	6.88351	0.00581391
378	A_84_P754151	AT1G26761	Arabinanase/levansucrase/invertase	2.79264	0.00688621
379	A_84_P753690	AT1G26762	hypothetical protein	9.10571	0.00535464
380	A_84_P10804	AT1G26770	expansin A10	92.3028	0.000286823
381	A_84_P22755	AT1G26820	ribonuclease 3	4.00583	0.00555827
382	A_84_P10462	AT1G26920	hypothetical protein	2.22699	0.001962
383	A_84_P17018	AT1G27160	valyl-tRNA synthetase / valine--tRNA ligase-like protein	2.46453	0.0117021
384	A_84_P20802	AT1G27200	hypothetical protein	2.27015	0.00107132
385	A_84_P270690	AT1G27330	ribosome associated membrane protein RAMP4	2.03629	0.00421143
386	A_84_P851982	AT1G27360	squamosa promoter-like 11	2.11796	0.00761375
387	A_84_P115172	AT1G27380	ROP-interactive CRIB motif-containing protein 2	4.73099	0.000440445
388	A_84_P754114	AT1G27461	hypothetical protein	3.67117	0.0039743
389	A_84_P23729	AT1G27620	HXXXD-type acyl-transferase-like protein	2.03231	0.0339192
390	A_84_P21874	AT1G27730	salt tolerance zinc finger	10.8174	0.000770827
391	A_84_P166453	AT1G27760	interferon-related developmental regulator family protein / IFRD protein family	5.5072	0.000595521
392	A_84_P10597	AT1G27770	autoinhibited Ca2+-ATPase 1	2.11191	0.00287277
393	A_84_P10352	AT1G27910	plant U-box 45	3.50584	0.000993235
394	A_84_P19808	AT1G27920	microtubule-associated protein 65-8	3.04868	0.000789018
395	A_84_P15079	AT1G27930	hypothetical protein	2.13569	0.000983292
396	A_84_P10354	AT1G27940	P-glycoprotein 13	10.8262	0.00191119
397	A_84_P19810	AT1G27950	glycosylphosphatidylinositol-anchored lipid protein transfer 1	5.13864	0.000562779
398	A_84_P12249	AT1G28010	P-glycoprotein 14	8.76284	0.000463266
399	A_84_P16032	AT1G28040	RING-H2 finger protein ATL20	9.15697	0.00156318
400	A_84_P752454	AT1G28180	P-loop containing nucleoside triphosphate hydrolase-like protein	3.00033	0.00198008
401	A_84_P241449	AT1G28190	hypothetical protein	2.01591	0.00479569
402	A_84_P805360	AT1G28290	arabinogalactan protein 31	2.1773	0.0344701
403	A_84_P21931	AT1G28370	ERF domain protein 11	9.83726	0.000485471
404	A_84_P18105	AT1G28560	snRNA activating complex family protein	2.02956	0.00358175
405	A_84_P15265	AT1G28600	GDSL esterase/lipase	2.31324	0.018378
406	A_84_P20933	AT1G28610	GDSL esterase/lipase	3.99532	0.00541235
407	A_84_P173831	AT1G29195	hypothetical protein	10.7637	0.0123695
408	A_84_P10985	AT1G29200	O-fucosyltransferase-like protein	2.94684	0.0116962
409	A_84_P17601	AT1G29230	CBL-interacting protein kinase 18	27.5204	0.00111216
410	A_84_P161213	AT1G29300	Plant protein of unknown function (DUF641)	2.36515	0.00375093
411	A_84_P10253	AT1G29330	ER lumen protein retaining receptor family protein	8.22408	0.00142105
412	A_84_P19709	AT1G29340	plant U-box 17	2.06666	0.00132666
413	A_84_P14044	AT1G29540	hypothetical protein	22.9685	0.00272985
414	A_84_P767643	AT1G29620	cytochrome C oxidase polypeptide VIB family protein	3.79995	0.001255
415	A_84_P10269	AT1G29640	hypothetical protein	117.095	0.000703235
416	A_84_P12162	AT1G29680	hypothetical protein	10.8059	0.0004629
417	A_84_P182224	AT1G29700	metallo-beta-lactamase domain-containing protein	2.41329	0.00446422
418	A_84_P14354	AT1G29770	haloacid dehalogenase-like hydrolase	8.03982	0.000973748
419	A_84_P592476	AT1G29890	O-acetyltransferase Cas1p-like protein RWA4	2.18199	0.000420183
420	A_84_P21983	AT1G29980	hypothetical protein	4.58924	0.00111009
421	A_84_P23768	AT1G30100	nine-cis-epoxycarotenoid dioxygenase 5	13.9278	0.0068843
422	A_84_P555983	AT1G30190	hypothetical protein	2.81468	0.0472562
423	A_84_P208358	AT1G30260	hypothetical protein	3.76793	0.00838963
424	A_84_P20054	AT1G30300	metallo-beta-lactamase domain-containing protein	2.04992	0.000316131
425	A_84_P195774	AT1G30320	Remorin family protein	4.4473	0.00100876
426	A_84_P10404	AT1G30455	cyclin/Brf1-like TBP-binding domain-containing protein	10.5861	0.00283499
427	A_84_P516993	AT1G30515	hypothetical protein	2.7309	0.0243465
428	A_84_P22697	AT1G30530	UDP-glucosyl transferase 78D1	4.6128	0.00456274
429	A_84_P12358	AT1G30620	NAD(P)-binding Rossmann-fold superfamily protein	3.14838	0.00632284
430	A_84_P13303	AT1G30630	coatomer subunit epsilon-1	2.58762	0.000816853
431	A_84_P14248	AT1G30640	protein kinase family protein	2.90294	0.00139325
432	A_84_P531176	AT1G30680	toprim domain-containing protein	2.54801	0.00142549
433	A_84_P22675	AT1G30760	FAD-binding and BBE domain-containing protein	12.4122	0.00224154
434	A_84_P22703	AT1G31050	transcription factor bHLH111	2.75799	0.0409912
435	A_84_P11409	AT1G31120	K+ uptake permease 10	2.48827	0.00519367
436	A_84_P13299	AT1G31130	hypothetical protein	2.11136	0.0121886
437	A_84_P821141	AT1G31190	myo-inositol monophosphatase like 1	2.14163	0.000393207
438	A_84_P832053	AT1G31290	ARGONAUTE 3	4.03309	0.0184517
439	A_84_P754645	AT1G31540	TIR-NBS-LRR class disease resistance protein	2.9402	0.00575726
440	A_84_P609369	AT1G31550	GDSL esterase/lipase	3.75303	0.0461618
441	A_84_P583566	AT1G31600	tRNA methyltransferase 9	3.68727	0.000361873
442	A_84_P17209	AT1G31690	copper amine oxidase family protein	11.8079	0.00272295
443	A_84_P127021	AT1G31750	proline-rich family protein	4.47957	0.00149432
444	A_84_P15318	AT1G31800	cytochrome P450, family 97, subfamily A, polypeptide 3	2.04697	0.00205092
445	A_84_P170983	AT1G31820	polyamine transporter 1	4.93503	0.000740606
446	A_84_P277360	AT1G31940	hypothetical protein	2.16959	0.00106701
447	A_84_P136215	AT1G32080	plastidal glycolate/glycerate translocator 1	3.24275	0.00194387
448	A_84_P13432	AT1G32100	pinoresinol reductase 1	2.17469	0.0132011
449	A_84_P246255	AT1G32220	NAD(P)-binding Rossmann-fold-containing protein	2.28066	0.0089345
450	A_84_P12887	AT1G32375	putative FBD-associated F-box protein	29.6767	0.000483807
451	A_84_P20458	AT1G32450	nitrate transporter 1.5	4.25645	0.00318502
452	A_84_P17175	AT1G32560	Late embryogenesis abundant protein, group 1 protein	7.76546	0.00295418
453	A_84_P17140	AT1G32640	Basic helix-loop-helix (bHLH) DNA-binding family protein	3.47539	0.0493108
454	A_84_P18041	AT1G32690	hypothetical protein	3.79887	0.00243487
455	A_84_P17099	AT1G32740	SBP (S-ribonuclease binding protein) family protein	3.74472	0.00188917
456	A_84_P861998	AT1G32790	CTC-interacting domain 11	2.68878	0.00544335
457	A_84_P570186	AT1G32860	glucan endo-1,3-beta-glucosidase 11	6.99119	0.000522877
458	A_84_P11450	AT1G32870	NAC domain protein 13	5.56479	0.000743974
459	A_84_P12395	AT1G32900	granule-bound starch synthase 1	8.39955	0.000557167
460	A_84_P502791	AT1G32910	HXXXD-type acyl-transferase-like protein	23.4574	0.0085686
461	A_84_P577314	AT1G32950	subtilase family protein	18.0872	0.00584109
462	A_84_P754336	AT1G33102	hypothetical protein	4.01614	0.0022321
463	A_84_P22583	AT1G33110	MATE efflux family protein	5.18118	0.000601256
464	A_84_P751964	AT1G33160	pseudogene, similar to actin, blastp match of 74% identity and 8.3e-48 P-value to GP|9965319|gb|AAG10041.1|AF288226_1|AF288226 actin {Setaria italica}	10.4187	0.017716
465	A_84_P161603	AT1G33260	probable receptor-like protein kinase	68.7752	0.000393207
466	A_84_P20015	AT1G33430	putative beta-1,3-galactosyltransferase 8	4.65513	0.0192051
467	A_84_P751709	AT1G33480	RING-H2 finger protein ATL58	7.98223	0.00127204
468	A_84_P15324	AT1G33560	Disease resistance protein (CC-NBS-LRR class) family	2.67947	0.00127188
469	A_84_P194234	AT1G33800	glucuronoxylan 4-O-methyltransferase	5.09216	0.000656352
470	A_84_P751028	AT1G33855	transposable element gene	2.43412	0.0498495
471	A_84_P10523	AT1G34040	Pyridoxal phosphate-dependent transferases superfamily protein	2.16134	0.0237005
472	A_84_P211388	AT1G34480	cysteine/histidine-rich C1 domain family protein	2.02298	0.046984
473	A_84_P751848	AT1G34630	hypothetical protein	2.0888	0.00657115
474	A_84_P752319	AT1G34690	pseudogene, putative maturase, blastp match of 75% identity and 2.2e-25 P-value to SP|Q9GF62|MATK_BARVU Maturase K (Intron maturase). (Yellow rocket) {Barbarea vulgaris}	2.04564	0.00593291
475	A_84_P18160	AT1G35170	TRAM, LAG1 and CLN8 (TLC) lipid-sensing domain containing protein	3.24713	0.00368132
476	A_84_P261080	AT1G35180	TRAM, LAG1 and CLN8 (TLC) lipid-sensing domain containing protein	3.16808	0.00357878
477	A_84_P752002	AT1G35200	60S ribosomal protein L4/L1 (RPL4B), pseudogene, similar to 60S ribosomal protein L4 (fragment) GB:P49691 from (Arabidopsis thaliana); blastp match of 50% identity and 6.3e-17 P-value to SP|Q9XF97|RL4_PRUAR 60S ribosomal protein L4 (L1). (Apricot) {Prunus armeniaca}	2.44621	0.00586647
478	A_84_P15097	AT1G35290	thioesterase family protein	2.48002	0.00179212
479	A_84_P13675	AT1G35720	annexin 1	2.22852	0.00516502
480	A_84_P818977	AT1G35780	hypothetical protein	2.03056	0.00222266
481	A_84_P22819	AT1G35910	probable trehalose-phosphate phosphatase D	7.8015	0.00191677
482	A_84_P788405	AT1G36280	L-aspartase-like family protein	6.54537	0.0359116
483	A_84_P15458	AT1G41830	SKU5-similar 6	5.05298	0.000456962
484	A_84_P500133	AT1G42980	formin-like protein 12	18.3801	0.000954399
485	A_84_P11288	AT1G43000	PLATZ transcription factor family protein	5.59892	0.000339666
486	A_84_P16121	AT1G43160	related to AP2 6	433.033	0.00567308
487	A_84_P752311	AT1G43180	pseudogene, putative disease resistance protein, similar to disease resistance protein GI:8843900 from (Arabidopsis thaliana); blastp match of 30% identity and 8.6e-32 P-value to GP|4092774|gb|AAC99466.1||AF105140 disease resistance gene homolog 9N {Brassica napus}	2.44509	0.00509515
488	A_84_P596946	AT1G43560	thioredoxin Y2	3.409	0.00108877
489	A_84_P19540	AT1G43800	acyl-[acyl-carrier-protein] desaturase 6	7.47868	0.0183594
490	A_84_P23633	AT1G43910	P-loop containing nucleoside triphosphate hydrolases superfamily protein	18.2225	0.00106938
491	A_84_P18163	AT1G44170	aldehyde dehydrogenase 3H1	3.12119	0.000836027
492	A_84_P236643	AT1G44350	IAA-leucine resistant (ILR)-like gene 6	7.55816	0.0119878
493	A_84_P307130	AT1G44575	Chlorophyll A-B binding family protein	2.13213	0.00130916
494	A_84_P17345	AT1G44790	ChaC-like family protein	3.09514	0.00424338
495	A_84_P17122	AT1G44970	peroxidase 9	16.4236	0.00106305
496	A_84_P268780	AT1G45010	TRAM, LAG1 and CLN8 (TLC) lipid-sensing domain containing protein	13.1734	0.00146495
497	A_84_P16057	AT1G45145	thioredoxin H-type 5	3.62758	0.00368894
498	A_84_P556002	AT1G45191	beta-glucosidase 1	10.1107	0.00114679
499	A_84_P507242	AT1G45201	triacylglycerol lipase-like 1	13.6977	0.00205684
500	A_84_P576436	AT1G45249	abscisic acid responsive elements-binding factor 2	14.357	0.000323828
501	A_84_P93419	AT1G45616	receptor like protein 6	2.87181	0.0157522
502	A_84_P307590	AT1G45688	hypothetical protein	3.84049	0.000720074
503	A_84_P50830	AT1G47128	Granulin repeat cysteine protease family protein	2.12346	0.00310768
504	A_84_P532079	AT1G47510	inositol polyphosphate 5-phosphatase 11	251.298	0.00266779
505	A_84_P18051	AT1G47610	WD40 domain-containing protein	6.44745	0.001089
506	A_84_P16956	AT1G47960	cell wall / vacuolar inhibitor of fructosidase 1	3.18846	0.00285429
507	A_84_P11283	AT1G47980	hypothetical protein	11.0638	0.0212888
508	A_84_P18845	AT1G48000	myb domain protein 112	8.79348	0.000389428
509	A_84_P11067	AT1G48020	pectin methylesterase inhibitor 1	3.70378	0.00356024
510	A_84_P10119	AT1G48060	F-box protein	15.0405	0.0099893
511	A_84_P19573	AT1G48100	polygalacturonase	154.575	0.000358017
512	A_84_P12952	AT1G48120	serine/threonine-protein phosphatase 7 long form homolog	3.47336	0.00567865
513	A_84_P21457	AT1G48220	protein kinase family prtein	3.62685	0.00835187
514	A_84_P287950	AT1G48320	1,4-dihydroxy-2-naphthoyl-CoA thioesterase 1	10.7888	0.000384602
515	A_84_P293214	AT1G48370	YELLOW STRIPE like 8	2.30676	0.00141194
516	A_84_P502808	AT1G48405	Kinase interacting (KIP1-like) family protein	15.1793	0.00244868
517	A_84_P16528	AT1G48440	B-cell receptor-associated 31-like protein	2.57283	0.00319543
518	A_84_P18422	AT1G48470	glutamine synthetase 1;5	4.20127	0.0131148
519	A_84_P15257	AT1G48640	transmembrane amino acid transporter family protein	18.5133	0.000795204
520	A_84_P23770	AT1G48750	bifunctional inhibitor/lipid-transfer protein/seed storage 2S albumin-like protein	3.1751	0.000568363
521	A_84_P20932	AT1G48820	terpene synthase/cyclase family protein	2.74419	0.0485827
522	A_84_P12397	AT1G48930	glycosyl hydrolase 9C1	15.4938	0.0081362
523	A_84_P185004	AT1G49380	cytochrome c biogenesis protein CCS1	2.7176	0.00251445
524	A_84_P22781	AT1G49390	2-oxoglutarate (2OG) and Fe(II)-dependent oxygenase-like protein	3.78055	0.00571076
525	A_84_P601401	AT1G49405	hypothetical protein	2.03761	0.0294629
526	A_84_P126091	AT1G49430	long-chain acyl-CoA synthetase 2	4.03733	0.00340155
527	A_84_P19943	AT1G49450	WD40 domain-containing protein	101.375	0.000823054
528	A_84_P273780	AT1G49470	hypothetical protein	2.14315	0.00961979
529	A_84_P596065	AT1G49520	SWIB complex BAF60b domain-containing protein	2.80738	0.0108924
530	A_84_P12418	AT1G49530	geranylgeranyl pyrophosphate synthase 6	3.54316	0.0311075
531	A_84_P10527	AT1G49660	carboxyesterase 5	2.54406	0.00538218
532	A_84_P842269	AT1G49700	hypothetical protein	5.46468	0.00549487
533	A_84_P295374	AT1G49740	PI-PLC X domain-containing protein	7.86512	0.000568363
534	A_84_P20645	AT1G49800	hypothetical protein	3.47793	0.00666808
535	A_84_P246035	AT1G50010	tubulin alpha-2 chain	2.05833	0.00915374
536	A_84_P13355	AT1G50020	hypothetical protein	2.10775	0.000883626
537	A_84_P12406	AT1G50110	branched-chain-amino-acid aminotransferase 6	4.36999	0.00090055
538	A_84_P750611	AT1G50180	NB-ARC domain-containing disease resistance protein	2.67256	0.00351321
539	A_84_P265820	AT1G50260	N-terminal-transmembrane-C2 domain type 5.1	7.40274	0.00076854
540	A_84_P12417	AT1G50960	gibberellin 2-oxidase 7	27.2798	0.0117703
541	A_84_P21002	AT1G51090	hypothetical protein	24.8942	0.000519717
542	A_84_P528550	AT1G51110	putative plastid-lipid-associated protein 12	2.60553	0.00283344
543	A_84_P13436	AT1G51140	transcription factor bHLH122	10.8497	0.000479969
544	A_84_P10418	AT1G51440	DAD1-like lipase 2	19.9315	0.000942685
545	A_84_P17891	AT1G51500	ABC-2 type transporter family protein	3.21134	0.00115906
546	A_84_P19585	AT1G51530	RNA recognition motif-containing protein	2.22266	0.00785923
547	A_84_P265500	AT1G51670	hypothetical protein	6.51158	0.00595922
548	A_84_P553351	AT1G51680	4-coumarate:CoA ligase 1	2.03819	0.0362425
549	A_84_P12419	AT1G51760	peptidase M20/M25/M40 family protein	9.78431	0.00204831
550	A_84_P540960	AT1G51770	core-2/I-branching beta-1,6-N-acetylglucosaminyltransferase family protein	25.2139	0.000304291
551	A_84_P10561	AT1G51780	IAA-leucine resistant (ILR)-like gene 5	14.6072	0.000484408
552	A_84_P20994	AT1G51950	indole-3-acetic acid inducible 18	2.27886	0.000392758
553	A_84_P588044	AT1G51960	IQ-domain 27	4.86466	0.0296318
554	A_84_P23654	AT1G52000	mannose-binding lectin superfamily protein	16.2116	0.00329064
555	A_84_P15140	AT1G52080	actin binding protein family	4.43701	0.000479969
556	A_84_P50210	AT1G52280	RAB GTPase homolog G3D	2.3374	0.00100013
557	A_84_P790292	AT1G52390	hypothetical protein	6.34115	0.0420107
558	A_84_P12384	AT1G52540	protein kinase superfamily protein	2.7921	0.0023147
559	A_84_P11439	AT1G52560	heat shock protein 26.5	39.9853	0.0026385
560	A_84_P285230	AT1G52565	hypothetical protein	173.593	0.000286823
561	A_84_P189994	AT1G52590	putative thiol-disulfide oxidoreductase DCC	2.35812	0.00261219
562	A_84_P14274	AT1G52690	Late embryogenesis abundant protein (LEA) family protein	2947.28	0.000380348
563	A_84_P278740	AT1G52720	hypothetical protein	8.70752	0.00218712
564	A_84_P19999	AT1G52770	phototropic-responsive NPH3 family protein	2.79308	0.0447823
565	A_84_P553355	AT1G52827	cadmium tolerance 1	28.9671	0.000334887
566	A_84_P13379	AT1G52830	indole-3-acetic acid 6	11.9731	0.00038363
567	A_84_P520558	AT1G52855	hypothetical protein	61.4099	0.000244226
568	A_84_P14324	AT1G52880	NAC (No Apical Meristem) domain transcriptional regulator superfamily protein	2.54448	0.00197777
569	A_84_P15269	AT1G52890	NAC domain containing protein 19	72.8813	0.000304291
570	A_84_P205328	AT1G52900	Toll-Interleukin-Resistance domain-containing protein	58.0158	0.00122779
571	A_84_P276600	AT1G52910	hypothetical protein	2.44844	0.00307561
572	A_84_P19987	AT1G52990	thioredoxin family protein	2.68124	0.0131452
573	A_84_P22112	AT1G53070	legume lectin-like protein	2.82288	0.00562399
574	A_84_P11710	AT1G53080	legume lectin-like protein	5.11229	0.00652454
575	A_84_P15489	AT1G53090	SPA1-related 4	3.23697	0.00114034
576	A_84_P19272	AT1G53100	core-2/I-branching beta-1,6-N-acetylglucosaminyltransferase-like protein	3.18426	0.00950832
577	A_84_P14288	AT1G53170	ethylene response factor 8	11.9777	0.00254324
578	A_84_P189774	AT1G53300	tetratricopetide-repeat thioredoxin-like 1	4.4808	0.000573611
579	A_84_P10507	AT1G53310	phosphoenolpyruvate carboxylase 1	3.30005	0.000494493
580	A_84_P18321	AT1G53470	mechanosensitive channel of small conductance-like 4	19.449	0.00154951
581	A_84_P12710	AT1G53500	NAD-dependent epimerase/dehydratase family protein	3.46076	0.000286823
582	A_84_P10555	AT1G53540	HSP20-like chaperone	6.85082	0.0256231
583	A_84_P754506	AT1G53542	hypothetical protein	4.40526	0.000567592
584	A_84_P754007	AT1G53543	hypothetical protein	3.65844	0.011152
585	A_84_P19309	AT1G53560	ribosomal protein L18ae family	3.63857	0.000775055
586	A_84_P11501	AT1G53680	glutathione S-transferase TAU 28	11.537	0.0010562
587	A_84_P10747	AT1G53700	WAG 1	3.13701	0.0357972
588	A_84_P10491	AT1G53920	GDSL-motif lipase 5	6.10817	0.00200256
589	A_84_P807456	AT1G54000	GDSL esterase/lipase	6.09934	0.0496281
590	A_84_P294704	AT1G54010	GDSL esterase/lipase	7.88006	0.0381017
591	A_84_P15194	AT1G54020	GDSL esterase/lipase	27.2076	0.0315672
592	A_84_P16140	AT1G54030	GDSL-like Lipase/Acylhydrolase superfamily protein	2.62022	0.00554666
593	A_84_P17086	AT1G54040	epithiospecifier protein	3.13291	0.0116768
594	A_84_P18032	AT1G54050	CIII heat shock protein 17.4	4.699	0.00957523
595	A_84_P19924	AT1G54100	aldehyde dehydrogenase 7B4	3.7325	0.00146689
596	A_84_P204568	AT1G54120	hypothetical protein	12.9925	0.00144465
597	A_84_P21816	AT1G54130	RELA/SPOT homolog 3	3.97941	0.00112724
598	A_84_P10469	AT1G54160	nuclear factor Y, subunit A5	4.8547	0.00215311
599	A_84_P541851	AT1G54200	hypothetical protein	3.77873	0.000860285
600	A_84_P19927	AT1G54220	dihydrolipoyllysine-residue acetyltransferase component 3 of pyruvate dehydrogenase complex	2.42632	0.00550511
601	A_84_P16259	AT1G54290	protein translation factor SUI1-2	2.98977	0.00113517
602	A_84_P10586	AT1G54530	hypothetical protein	5.42593	0.00685975
603	A_84_P64354	AT1G54570	phytyl ester synthase 1	2.53795	0.00576696
604	A_84_P503731	AT1G54575	hypothetical protein	7.44608	0.00309938
605	A_84_P170653	AT1G54710	homolog of yeast autophagy 18 (ATG18) H	2.36067	0.00109894
606	A_84_P868614	AT1G54780	thylakoid lumen 18.3 kDa protein	2.06661	0.00193001
607	A_84_P10458	AT1G54790	GDSL esterase/lipase	4.19125	0.00351098
608	A_84_P18874	AT1G54970	proline-rich protein 1	22.3637	0.0086208
609	A_84_P16036	AT1G55020	lipoxygenase 1	2.45446	0.00220808
610	A_84_P15049	AT1G55180	phospholipase D alpha 4	7.00515	0.00164159
611	A_84_P13157	AT1G55210	dirigent protein 20	7.93694	0.00128865
612	A_84_P16935	AT1G55260	Bifunctional inhibitor/lipid-transfer protein/seed storage 2S albumin superfamily protein	8.71427	0.000748108
613	A_84_P586290	AT1G55265	hypothetical protein	7.56747	0.00115805
614	A_84_P16933	AT1G55290	feruloyl CoA ortho-hydroxylase 2	2.46042	0.0332634
615	A_84_P534766	AT1G55320	acyl-activating enzyme 18	2.22368	0.0048254
616	A_84_P15303	AT1G55480	protein containing PDZ domain, a K-box domain, and a TPR region	2.91003	0.00371402
617	A_84_P18073	AT1G55690	Sec14p-like phosphatidylinositol transfer family protein	2.28435	0.0107304
618	A_84_P22799	AT1G55760	BTB/POZ domain-containing protein	2.90059	0.00306331
619	A_84_P15882	AT1G55800	hypothetical protein	2.05453	0.0256383
620	A_84_P67034	AT1G55910	zinc transporter 11 precursor	3.451	0.00501358
621	A_84_P18837	AT1G56050	putative GTP-binding protein	2.26813	0.00403724
622	A_84_P21609	AT1G56170	nuclear factor Y, subunit C2	12.8353	0.000442873
623	A_84_P213598	AT1G56320	hypothetical protein	7.22169	0.00203237
624	A_84_P750593	AT1G56470	pseudogene, disease resistance protein (fragment), blastp match of 58% identity and 1.1e-16 P-value to GP|15787901|gb|AAL07542.1||AF316412 resistance gene analog NBS7 {Helianthus annuus}	19.051	0.00640163
625	A_84_P587182	AT1G56500	haloacid dehalogenase-like hydrolase family protein	2.18535	0.00215309
626	A_84_P700272	AT1G56510	Disease resistance protein (TIR-NBS-LRR class)	2.17852	0.0497959
627	A_84_P22659	AT1G56540	TIR-NBS-LRR class disease resistance protein	2.34503	0.00725244
628	A_84_P863099	AT1G56580	Protein of unknown function, DUF538	16.5651	0.000285804
629	A_84_P17929	AT1G56600	galactinol synthase 2	157.97	0.000375497
630	A_84_P16037	AT1G56650	production of anthocyanin pigment 1	490.648	0.00839278
631	A_84_P824268	AT1G56660	hypothetical protein	2.1757	0.0325705
632	A_84_P15091	AT1G56670	GDSL esterase/lipase LIP-4	3.90619	0.000462038
633	A_84_P156995	AT1G57560	myb domain protein 50	11.8119	0.00388913
634	A_84_P17207	AT1G57590	pectinacetylesterase family protein	49.2906	0.00308823
635	A_84_P154735	AT1G57610	hypothetical protein	2.56093	0.000459179
636	A_84_P13426	AT1G57750	cytochrome P450, family 96, subfamily A, polypeptide 15	6.27961	0.00230722
637	A_84_P12484	AT1G58170	Disease resistance-responsive (dirigent-like protein) family protein	14.9108	0.000659204
638	A_84_P123322	AT1G58200	MSCS-like 3	2.7076	0.001886
639	A_84_P13405	AT1G58270	TRAF-like family protein	11.8488	0.000393207
640	A_84_P264320	AT1G58280	phosphoglycerate mutase-like protein	3.51292	0.00232787
641	A_84_P138279	AT1G58420	hypothetical protein	4.95118	0.0232115
642	A_84_P585407	AT1G58520	lipases;hydrolases, acting on ester bonds	31.9539	0.00038363
643	A_84_P753559	AT1G58590	other RNA	4.33368	0.00124519
644	A_84_P572925	AT1G58936	Inositol-pentakisphosphate 2-kinase-like protein	16.4518	0.00269509
645	A_84_P573814	AT1G59171	Inositol-pentakisphosphate 2-kinase-like protein	6.1099	0.00399198
646	A_84_P562234	AT1G59640	BIG PETAL P	15.0785	0.000532388
647	A_84_P19928	AT1G59700	glutathione S-transferase TAU 16	4.69128	0.00105139
648	A_84_P21935	AT1G59740	probable peptide/nitrate transporter	6.99239	0.00295418
649	A_84_P291564	AT1G59850	ARM repeat superfamily protein	2.42367	0.0124783
650	A_84_P23712	AT1G59860	HSP20-like chaperone	3.39597	0.0285425
651	A_84_P15199	AT1G59950	putative aldo/keto reductase	10.9954	0.00422207
652	A_84_P18971	AT1G59970	Matrixin family protein	4.08805	0.000506959
653	A_84_P549850	AT1G60190	U-box domain-containing protein 19	2726.42	0.000286823
654	A_84_P14237	AT1G60250	B-box domain protein 26	2.00466	0.0465694
655	A_84_P15182	AT1G60260	beta glucosidase 5	4.14955	0.0309317
656	A_84_P16128	AT1G60270	beta glucosidase 6	22.0309	0.00716647
657	A_84_P18929	AT1G60590	pectin lyase-like protein	16.9122	0.00328016
658	A_84_P295304	AT1G60790	Plant protein of unknown function (DUF828)	2.84679	0.000321419
659	A_84_P22715	AT1G61110	NAC domain containing protein 25	33.6232	0.00113156
660	A_84_P21769	AT1G61120	terpene synthase 04	23.2237	0.00471183
661	A_84_P20823	AT1G61130	serine carboxypeptidase-like 32	6.32595	0.000600652
662	A_84_P767575	AT1G61210	protein DWD hypersensitive to ABA 3	5.32019	0.028217
663	A_84_P515273	AT1G61255	hypothetical protein	53.952	0.00174144
664	A_84_P11368	AT1G61260	hypothetical protein	12.2906	0.0012526
665	A_84_P12321	AT1G61290	syntaxin of plants 124	4.58197	0.0088195
666	A_84_P20831	AT1G61340	F-box stress induced 1	56.5941	0.000321419
667	A_84_P17993	AT1G61370	S-locus lectin protein kinase family protein	2.27722	0.0151233
668	A_84_P510834	AT1G61480	G-type lectin S-receptor-like serine/threonine-protein kinase	2.78755	0.0129002
669	A_84_P13251	AT1G61550	G-type lectin S-receptor-like serine/threonine-protein kinase	4.1962	0.00345128
670	A_84_P23655	AT1G61560	Seven transmembrane MLO family protein	2.36196	0.0156148
671	A_84_P19871	AT1G61600	hypothetical protein	2.03252	0.0403489
672	A_84_P18925	AT1G61610	putative G-type lectin S-receptor-like serine/threonine-protein kinase	14.6982	0.00422976
673	A_84_P231939	AT1G61800	glucose-6-phosphate/phosphate translocator 2	9.41627	0.0243565
674	A_84_P259470	AT1G61890	MATE efflux family protein	16.3752	0.00303532
675	A_84_P68354	AT1G61930	hypothetical protein	15.031	0.000366303
676	A_84_P235683	AT1G62000	hypothetical protein	9.26442	0.000711601
677	A_84_P312283	AT1G62030	cysteine/histidine-rich C1 domain-containing protein	2.01296	0.0153781
678	A_84_P10432	AT1G62180	5'adenylylphosphosulfate reductase 2	2.31034	0.00601198
679	A_84_P11378	AT1G62190	kua-ubiquitin conjugating enzyme hybrid localisation domain-containing protein	2.275	0.0230806
680	A_84_P146039	AT1G62240	hypothetical protein	6.78791	0.0430836
681	A_84_P600561	AT1G62305	core-2/I-branching beta-1,6-N-acetylglucosaminyltransferase family protein	3.75133	0.00038363
682	A_84_P20040	AT1G62370	RING/U-box domain-containing protein	12.8465	0.000323828
683	A_84_P10585	AT1G62430	CDP-diacylglycerol synthase 1	2.4403	0.00270022
684	A_84_P15136	AT1G62440	leucine-rich repeat/extensin 2	2.06247	0.0393134
685	A_84_P13247	AT1G62520	hypothetical protein	2.42902	0.00135384
686	A_84_P16082	AT1G62540	flavin-monooxygenase glucosinolate S-oxygenase 2	24.7164	0.0042161
687	A_84_P17028	AT1G62560	flavin-monooxygenase glucosinolate S-oxygenase 3	23.0103	0.0243642
688	A_84_P17974	AT1G62570	flavin-monooxygenase glucosinolate S-oxygenase 4	42.959	0.000336412
689	A_84_P19866	AT1G62600	flavin-containing monooxygenase FMO GS-OX-like 4	2.06751	0.000750921
690	A_84_P570247	AT1G62620	flavin-containing monooxygenase FMO GS-OX-like 3	18.2635	0.000887299
691	A_84_P23381	AT1G62660	acid beta-fructofuranosidase 3	5.2449	0.0219443
692	A_84_P18655	AT1G62710	beta vacuolar processing enzyme	50.6328	0.000761888
693	A_84_P12040	AT1G62780	hypothetical protein	2.23747	0.00442521
694	A_84_P12421	AT1G62800	aspartate aminotransferase 4	2.46964	0.00298244
695	A_84_P709078	AT1G62850	Class I peptide chain release factor	2.34128	0.0160649
696	A_84_P752395	AT1G62870	hypothetical protein	5.7126	0.00473186
697	A_84_P754310	AT1G62880	protein cornichon-3	2.41078	0.0129419
698	A_84_P525034	AT1G62975	transcription factor bHLH125	6.74744	0.00355188
699	A_84_P12767	AT1G63000	nucleotide-rhamnose synthase/epimerase-reductase	2.16681	0.000928815
700	A_84_P23170	AT1G63010	Major Facilitator Superfamily with SPX domain-containing protein	3.5469	0.00180432
701	A_84_P17145	AT1G63030	Integrase-type DNA-binding superfamily protein	40.4732	0.00136628
702	A_84_P18091	AT1G63040	a pseudogene member of the DREB subfamily A-4 of ERF/AP2 transcription factor family. The translated product contains one AP2 domain. There are 17 members in this subfamily including TINY.	6.31905	0.0149264
703	A_84_P786199	AT1G63220	calcium-dependent lipid-binding domain-containing protein	2.64399	0.0069164
704	A_84_P234129	AT1G63245	CLAVATA3/ESR-RELATED 14	3.05569	0.0448148
705	A_84_P18174	AT1G63440	heavy metal atpase 5	4.15104	0.0030041
706	A_84_P23752	AT1G63650	basic helix-loop-helix (bHLH) DNA-binding superfamily protein	3.02885	0.0231893
707	A_84_P19022	AT1G63710	cytochrome P450, family 86, subfamily A, polypeptide 7	15.7152	0.00314629
708	A_84_P251265	AT1G63720	hypothetical protein	2.49029	0.00495339
709	A_84_P12429	AT1G63820	CCT motif family protein	10.1549	0.0026079
710	A_84_P11484	AT1G63840	RING/U-box domain-containing protein	4.15967	0.00346036
711	A_84_P503753	AT1G63930	from the Czech 'roh' meaning 'corner'	2.6207	0.00336544
712	A_84_P81839	AT1G63970	isoprenoid F	2.07429	0.00207621
713	A_84_P23860	AT1G64110	transcription factor DUO1	6.3233	0.0183127
714	A_84_P752754	AT1G64195	defensin-like protein 35	89.2593	0.005378
715	A_84_P15341	AT1G64200	vacuolar H+-ATPase subunit E isoform 3	5.94532	0.0164647
716	A_84_P21016	AT1G64210	putative inactive receptor-like protein kinase	2.39724	0.0082804
717	A_84_P20957	AT1G64390	glycosyl hydrolase 9C2	15.8059	0.000555071
718	A_84_P18119	AT1G64400	AMP-dependent synthetase and ligase family protein	2.60395	0.00303532
719	A_84_P16075	AT1G64440	NAD(P)-binding Rossmann-fold superfamily protein	2.42816	0.0019508
720	A_84_P23664	AT1G64670	alpha/beta-Hydrolases superfamily protein	5.56965	0.000764459
721	A_84_P600571	AT1G64700	hypothetical protein	3.97864	0.000790185
722	A_84_P751425	AT1G64770	NDH-dependent cyclic electron flow 1	2.40565	0.00997567
723	A_84_P20876	AT1G64780	ammonium transporter 1;2	4.21723	0.00275449
724	A_84_P582735	AT1G64820	MATE efflux family protein	28.4497	0.0006863
725	A_84_P22767	AT1G64900	cytochrome P450, family 89, subfamily A, polypeptide 2	2.71238	0.00256232
726	A_84_P10474	AT1G64910	UDP-glycosyltransferase 79B10	16.317	0.00249715
727	A_84_P169583	AT1G64950	cytochrome P450, family 89, subfamily A, polypeptide 5	3.21594	0.00568629
728	A_84_P14255	AT1G64970	gamma-tocopherol methyltransferase	2.64755	0.00500598
729	A_84_P597003	AT1G64980	putative nucleotide-diphospho-sugar transferase	2.68859	0.000311752
730	A_84_P15222	AT1G65060	4-coumarate:CoA ligase 3	5.54862	0.00101776
731	A_84_P218238	AT1G65450	dual transcription unit and alternative splicing protein GLAUCE	5.46826	0.00645444
732	A_84_P17055	AT1G65480	PEBP (phosphatidylethanolamine-binding protein) family protein	3.43934	0.0405248
733	A_84_P57860	AT1G65490	hypothetical protein	2.49513	0.00331065
734	A_84_P23734	AT1G65880	benzoyloxyglucosinolate 1	6.8479	0.0197818
735	A_84_P10495	AT1G65890	acyl activating enzyme 12	73.2634	0.0331454
736	A_84_P281820	AT1G65900	hypothetical protein	2.14671	0.00870241
737	A_84_P180354	AT1G65985	hypothetical protein	2.68709	0.00666411
738	A_84_P204138	AT1G66080	hypothetical protein	2.52578	0.00137293
739	A_84_P13393	AT1G66090	TIR-NBS class of disease resistance protein	2.54728	0.00763998
740	A_84_P501967	AT1G66235	hypothetical protein	2.58651	0.0199027
741	A_84_P21851	AT1G66370	myb domain protein 113	152.92	0.0494623
742	A_84_P23750	AT1G66380	myb domain protein 114	8.11712	0.00200474
743	A_84_P13353	AT1G66390	myb domain protein 90	21.4752	0.00252248
744	A_84_P11470	AT1G66400	calmodulin like 23	4.218	0.0040203
745	A_84_P87559	AT1G66500	Pre-mRNA cleavage complex II	16.9687	0.00337197
746	A_84_P21871	AT1G66540	cytochrome P450 superfamily protein	3.54656	0.00158212
747	A_84_P20925	AT1G66550	WRKY DNA-binding protein 67	126.625	0.0108332
748	A_84_P752730	AT1G66725	MIR163; miRNA	9.78947	0.00454078
749	A_84_P15250	AT1G66760	MATE efflux family protein	6.87947	0.00305829
750	A_84_P20819	AT1G67210	PSP and zinc knuckle domain-containing protein	2.62086	0.00109852
751	A_84_P750734	AT1G67260	TCP family transcription factor	2.17869	0.0131329
752	A_84_P15143	AT1G67300	putative plastidic glucose transporter 2	3.59323	0.00251271
753	A_84_P12309	AT1G67360	REF/SRPP-like protein	42.404	0.000286823
754	A_84_P753864	AT1G67365	other RNA	2.55721	0.00432426
755	A_84_P275900	AT1G67570	hypothetical protein	2.11528	0.0267359
756	A_84_P23753	AT1G67640	lysine histidine transporter 5	3.10055	0.014722
757	A_84_P21750	AT1G67730	beta-ketoacyl reductase 1	3.00101	0.00141604
758	A_84_P15425	AT1G67750	putative pectate lyase 5	2.68153	0.0312987
759	A_84_P752083	AT1G67855	hypothetical protein	6.58942	0.0012759
760	A_84_P754390	AT1G67856	RING/U-box domain-containing protein	68.3863	0.000509815
761	A_84_P78279	AT1G67920	hypothetical protein	9.7757	0.000947292
762	A_84_P585437	AT1G68180	RING/U-box domain-containing protein	2.75872	0.00409446
763	A_84_P566698	AT1G68210	pseudo-response regulator 6	2.64019	0.00561858
764	A_84_P801431	AT1G68250	hypothetical protein	24.3887	0.000899524
765	A_84_P22829	AT1G68290	endonuclease 2	7.53852	0.000500565
766	A_84_P209278	AT1G68340	hypothetical protein	2.49567	0.00181477
767	A_84_P280570	AT1G68350	hypothetical protein	41.9628	0.000322743
768	A_84_P249125	AT1G68500	hypothetical protein	2.22102	0.000743582
769	A_84_P19995	AT1G68530	3-ketoacyl-CoA synthase 6	3.87364	0.000382113
770	A_84_P838032	AT1G68570	Major facilitator superfamily protein	2.20306	0.0159194
771	A_84_P12113	AT1G68600	Aluminum activated malate transporter family protein	8.34442	0.00167508
772	A_84_P23455	AT1G68620	probable carboxylesterase 6	15.0623	0.00072523
773	A_84_P294484	AT1G68680	hypothetical protein	4.6762	0.000500395
774	A_84_P13937	AT1G68710	putative phospholipid-transporting ATPase 9	2.07904	0.0029704
775	A_84_P175401	AT1G68725	arabinogalactan protein 19	5.04874	0.000740667
776	A_84_P789233	AT1G68735	Encodes a defensin-like (DEFL) family protein.	3.63761	0.00346078
777	A_84_P240325	AT1G68795	CLAVATA3/ESR-RELATED 12	13.8503	0.00366484
778	A_84_P753030	AT1G68825	ROTUNDIFOLIA like 15	2.09899	0.0270525
779	A_84_P22828	AT1G69010	BES1-interacting Myc-like protein 2	3.10587	0.000646653
780	A_84_P19966	AT1G69200	fructokinase-like 2	2.0139	0.0146486
781	A_84_P706132	AT1G69252	other RNA	2.30219	0.00221645
782	A_84_P132025	AT1G69260	ABI five binding protein	104.781	0.000412247
783	A_84_P13346	AT1G69270	receptor-like protein kinase 1	3.13556	0.00284056
784	A_84_P868191	AT1G69295	plasmodesmata callose-binding protein 4	6.04156	0.000511237
785	A_84_P257810	AT1G69310	WRKY DNA-binding protein 57	2.25705	0.00232232
786	A_84_P157325	AT1G69360	hypothetical protein	2.88432	0.00414836
787	A_84_P560506	AT1G69430	hypothetical protein	8.6362	0.00244868
788	A_84_P13361	AT1G69440	Argonaute family protein	3.16097	0.00578536
789	A_84_P586330	AT1G69480	EXS (ERD1/XPR1/SYG1) family protein	480.943	0.000284338
790	A_84_P14306	AT1G69490	NAC-like, activated by AP3/PI	5.23776	0.00270687
791	A_84_P587219	AT1G69526	S-adenosyl-L-methionine-dependent methyltransferases superfamily protein	3.50721	0.00229083
792	A_84_P833327	AT1G69550	TIR-NBS-LRR class disease resistance protein	2.07034	0.00281548
793	A_84_P16617	AT1G69600	zinc finger homeodomain 1	8.73348	0.000934531
794	A_84_P581851	AT1G69610	hypothetical protein	27.9266	0.000284338
795	A_84_P23749	AT1G69730	wall-associated receptor kinase-like 9	2.38377	0.00225815
796	A_84_P150878	AT1G69760	hypothetical protein	2.27421	0.0115098
797	A_84_P15235	AT1G69790	putative protein serine/threonine kinase	15.2508	0.000639676
798	A_84_P20938	AT1G69880	thioredoxin H-type 8	2.64065	0.0405377
799	A_84_P21781	AT1G70000	myb-like transcription factor	3.45203	0.000906988
800	A_84_P12324	AT1G70130	putative L-type lectin-domain containing receptor kinase V.2	596.662	0.00159421
801	A_84_P10433	AT1G70140	formin 8	2.37243	0.00177479
802	A_84_P739644	AT1G70260	nodulin MtN21-like transporter UMAMIT36	61.0961	0.00344516
803	A_84_P242183	AT1G70390	putative F-box protein	2.53529	0.0402631
804	A_84_P294874	AT1G70480	hypothetical protein	3.06244	0.000880443
805	A_84_P17129	AT1G70500	pectin lyase-like protein	2.64196	0.0060376
806	A_84_P18106	AT1G70580	alanine-2-oxoglutarate aminotransferase 2	4.10176	0.00372886
807	A_84_P17160	AT1G70610	transporter associated with antigen processing protein 1	5.65888	0.00044209
808	A_84_P560513	AT1G70640	octicosapeptide/Phox/Bem1p (PB1) domain-containing protein	83.5882	0.000975016
809	A_84_P101906	AT1G70700	TIFY domain/Divergent CCT motif family protein	2.52313	0.0364116
810	A_84_P161013	AT1G70720	plant invertase/pectin methylesterase inhibitor domain-containing protein	7.79701	0.00194774
811	A_84_P10543	AT1G70730	phosphoglucomutase 2	3.33208	0.0011515
812	A_84_P17108	AT1G71000	chaperone DnaJ-domain containing protein	107.604	0.00061122
813	A_84_P602364	AT1G71015	hypothetical protein	2.59951	0.00749825
814	A_84_P307000	AT1G71080	RNA polymerase II transcription elongation factor	2.97609	0.000838678
815	A_84_P16225	AT1G71100	Ribose 5-phosphate isomerase, type A protein	2.79204	0.000928212
816	A_84_P597022	AT1G71110	hypothetical protein	4.6055	0.000517546
817	A_84_P521515	AT1G71140	MATE efflux family protein	2.89997	0.002807
818	A_84_P752553	AT1G71310	organellar DNA-binding protein 1	2.31332	0.00993169
819	A_84_P17137	AT1G71330	non-intrinsic ABC protein 5	8.17238	0.000522877
820	A_84_P20788	AT1G71380	cellulase 3	5.6952	0.00670728
821	A_84_P23626	AT1G71450	ethylene-responsive transcription factor ERF021	7.43782	0.000840471
822	A_84_P803562	AT1G71480	nuclear transport factor 2 (NTF2) family protein	2.04195	0.00526999
823	A_84_P15113	AT1G71520	ERF/AP2 transcription factor family protein DREB A-5	3.62832	0.00262867
824	A_84_P11333	AT1G71530	protein kinase superfamily protein	2.42127	0.00875979
825	A_84_P19840	AT1G71691	GDSL esterase/lipase	4.25428	0.00308823
826	A_84_P20786	AT1G71692	AGAMOUS-like 12	4.4001	0.0216978
827	A_84_P23624	AT1G71697	choline kinase 1	3.74242	0.00158212
828	A_84_P13421	AT1G71770	poly(A)-binding protein 5	2.19407	0.0193289
829	A_84_P19096	AT1G71810	bc1 complex kinase ABC1K5	2.21405	0.00208934
830	A_84_P19970	AT1G71890	Major facilitator superfamily protein	4.95373	0.0215453
831	A_84_P164463	AT1G71900	hypothetical protein	2.03273	0.00063287
832	A_84_P307230	AT1G71910	hypothetical protein	2.4949	0.00185771
833	A_84_P20916	AT1G71930	vascular related NAC-domain protein 7	6.56057	0.000589147
834	A_84_P147148	AT1G71960	ATP-binding casette family G25	5.88182	0.00207062
835	A_84_P12451	AT1G72100	late embryogenesis abundant domain-containing protein	5.66555	0.00177753
836	A_84_P750311	AT1G72120	putative peptide/nitrate transporter	11.5218	0.00298976
837	A_84_P10525	AT1G72125	putative peptide/nitrate transporter	12.7323	0.00305829
838	A_84_P16227	AT1G72200	RING-H2 finger protein ATL11	3.99863	0.0145172
839	A_84_P21584	AT1G72210	transcription factor bHLH96	3.39631	0.000780103
840	A_84_P11184	AT1G72240	hypothetical protein	26.5929	0.00167761
841	A_84_P17803	AT1G72280	endoplasmic reticulum oxidoreductins 1	2.23496	0.018673
842	A_84_P255510	AT1G72450	jasmonate-zim-domain protein 6	2.70566	0.0203033
843	A_84_P152278	AT1G72470	exocyst subunit exo70 family protein D1	3.57249	0.000339271
844	A_84_P604144	AT1G72500	hypothetical protein	3.71671	0.000334887
845	A_84_P18072	AT1G72520	lipoxygenase 4	15.5046	0.000428687
846	A_84_P20004	AT1G72660	developmentally regulated G-protein 2	5.90361	0.0023693
847	A_84_P17166	AT1G72700	putative phospholipid-transporting ATPase 5	2.14091	0.0019448
848	A_84_P12440	AT1G72770	homology to ABI1	21.3914	0.000354415
849	A_84_P10489	AT1G72960	Root hair defective 3 GTP-binding protein (RHD3)	2.01454	0.00120368
850	A_84_P11435	AT1G72970	Glucose-methanol-choline (GMC) oxidoreductase family protein	2.65869	0.00675138
851	A_84_P817566	AT1G73010	phosphate starvation-induced gene 2	4.06561	0.00244868
852	A_84_P14270	AT1G73040	Mannose-binding lectin superfamily protein	2.58033	0.00472449
853	A_84_P17107	AT1G73080	PEP1 receptor 1	4.81584	0.000752907
854	A_84_P520621	AT1G73140	Plant protein of unknown function (DUF828)	2.37772	0.00497551
855	A_84_P202508	AT1G73210	hypothetical protein	7.22288	0.00580298
856	A_84_P115562	AT1G73325	Kunitz family trypsin and protease inhibitor protein	67.3249	0.0195644
857	A_84_P13435	AT1G73370	sucrose synthase 6	4.76299	0.00240487
858	A_84_P248755	AT1G73390	Endosomal targeting BRO1-like domain-containing protein	45.8558	0.000304291
859	A_84_P23838	AT1G73480	alpha/beta-Hydrolases superfamily protein	9.64818	0.000659204
860	A_84_P22892	AT1G73500	MAP kinase kinase 9	2.9183	0.0194897
861	A_84_P602371	AT1G73510	hypothetical protein	4.73848	0.0113438
862	A_84_P21946	AT1G73540	nudix hydrolase homolog 21	3.08303	0.000391422
863	A_84_P17134	AT1G73750	hypothetical protein	8.13797	0.000769816
864	A_84_P20918	AT1G73780	bifunctional inhibitor/lipid-transfer protein/seed storage 2S albumin superfamily protein	5.26454	0.00208951
865	A_84_P107472	AT1G73880	UDP-glucosyl transferase 89B1	3.58078	0.00256164
866	A_84_P17155	AT1G73920	alpha/beta-hydrolase domain-containing protein	4.01739	0.00110486
867	A_84_P274730	AT1G73965	CLAVATA3/ESR-RELATED 13	2.09992	0.00856743
868	A_84_P13373	AT1G74000	strictosidine synthase 3	6.66666	0.000375497
869	A_84_P10537	AT1G74030	enolase 1	2.62045	0.019125
870	A_84_P20939	AT1G74080	myb domain protein 122	42.7334	0.000744915
871	A_84_P19047	AT1G74100	sulfotransferase 16	9.98164	0.000286823
872	A_84_P14320	AT1G74310	heat shock protein 101	4.49781	0.00278822
873	A_84_P11488	AT1G74400	pentatricopeptide repeat-containing protein	2.47592	0.00276514
874	A_84_P12431	AT1G74420	fucosyltransferase 3	2.20482	0.00250527
875	A_84_P13376	AT1G74430	myb domain protein 95	6.93114	0.00503447
876	A_84_P121812	AT1G74730	hypothetical protein	2.36386	0.003352
877	A_84_P17109	AT1G74770	zinc ion binding protein	2.36803	0.00629612
878	A_84_P11465	AT1G74810	HCO3- transporter family	3.52178	0.00247415
879	A_84_P19028	AT1G74930	Integrase-type DNA-binding superfamily protein	3.36758	0.0380609
880	A_84_P267120	AT1G74950	TIFY domain/Divergent CCT motif family protein	7.06098	0.0122938
881	A_84_P510878	AT1G75000	GNS1/SUR4 membrane-like protein	2.24093	0.0049686
882	A_84_P524195	AT1G75060	hypothetical protein	2.30008	0.0186768
883	A_84_P236753	AT1G75170	Sec14p-like phosphatidylinositol transfer family protein	4.67505	0.00145198
884	A_84_P254190	AT1G75230	DNA glycosylase superfamily protein	2.35722	0.00467303
885	A_84_P18125	AT1G75280	putative Isoflavone reductase	3.3727	0.00375961
886	A_84_P17179	AT1G75300	isoflavone reductase-like protein	12.3793	0.0169368
887	A_84_P14468	AT1G75450	cytokinin oxidase 5	3.3416	0.000523099
888	A_84_P13287	AT1G75580	SAUR-like auxin-responsive protein	5.43111	0.00115906
889	A_84_P14229	AT1G75680	glycosyl hydrolase 9B7	2.24142	0.00181187
890	A_84_P153675	AT1G75860	hypothetical protein	2.1346	0.000739062
891	A_84_P20959	AT1G75900	GDSL esterase/lipase EXL3	4.98532	0.00106474
892	A_84_P14345	AT1G76040	calcium-dependent protein kinase 29	3.21171	0.00972122
893	A_84_P309203	AT1G76070	hypothetical protein	2.48552	0.0266768
894	A_84_P11528	AT1G76130	alpha-amylase-like 2	5.36205	0.000676436
895	A_84_P10583	AT1G76180	Dehydrin family protein	2.53507	0.00178838
896	A_84_P260340	AT1G76240	hypothetical protein	3.51792	0.00903535
897	A_84_P20006	AT1G76380	DNA-binding bromodomain-containing protein	5.09289	0.000850393
898	A_84_P295554	AT1G76390	U-box domain-containing protein 43	3.80298	0.00047545
899	A_84_P23757	AT1G76420	NAC (No Apical Meristem) domain transcriptional regulator superfamily protein	4.34914	0.00117991
900	A_84_P532167	AT1G76470	NAD(P)-binding Rossmann-fold superfamily protein	50.5142	0.00439247
901	A_84_P539272	AT1G76530	auxin efflux carrier family protein	3.23228	0.028851
902	A_84_P21865	AT1G76570	chlorophyll A-B binding family protein	2.18383	0.00129322
903	A_84_P98686	AT1G76620	hypothetical protein	5.85456	0.000500565
904	A_84_P18113	AT1G76640	calcium-binding protein CML39	29.9033	0.0448989
905	A_84_P14331	AT1G76650	calmodulin-like 38	12.6576	0.000485148
906	A_84_P205438	AT1G76670	Nucleotide-sugar transporter family protein	2.68815	0.000991352
907	A_84_P16222	AT1G76690	12-oxophytodienoate reductase 2	4.03816	0.0137904
908	A_84_P22843	AT1G76790	indole glucosinolate o-methyltransferase 5	26.1492	0.0238159
909	A_84_P581876	AT1G76955	hypothetical protein	4.04886	0.0236131
910	A_84_P12310	AT1G76960	hypothetical protein	4.92131	0.0132165
911	A_84_P752211	AT1G76965	protease inhibitor/seed storage/LTP family protein	23.9668	0.0304706
912	A_84_P13255	AT1G76970	Target of Myb protein 1	2.61144	0.00903012
913	A_84_P14200	AT1G76980	hypothetical protein	12.2525	0.0077313
914	A_84_P17036	AT1G77000	RNI-like superfamily protein	2.31745	0.00369074
915	A_84_P22712	AT1G77090	Mog1/PsbP/DUF1795-like photosystem II reaction center PsbP family protein	2.42142	0.00387047
916	A_84_P23658	AT1G77120	alcohol dehydrogenase 1	3.50811	0.0160768
917	A_84_P22740	AT1G77200	ERF/AP2 transcription factor family protein DREB A-4	4.4686	0.00112219
918	A_84_P21925	AT1G77260	putative methyltransferase PMT10	2.05648	0.000468336
919	A_84_P18956	AT1G77280	adenine nucleotide alpha hydrolases-domain containing protein kinase	3.18716	0.00193266
920	A_84_P255810	AT1G77390	CYCLIN A1;2	2.16724	0.0379221
921	A_84_P12411	AT1G77420	alpha/beta-hydrolase-like protein	2.56034	0.00555118
922	A_84_P16192	AT1G77450	NAC domain containing protein 32	37.139	0.000703842
923	A_84_P20921	AT1G77520	O-methyltransferase family protein	28.3311	0.00953752
924	A_84_P727225	AT1G77525	hypothetical protein	6.68898	0.0017285
925	A_84_P828389	AT1G77680	ribonuclease II/R family protein	6.16709	0.000779031
926	A_84_P12413	AT1G77730	Pleckstrin homology (PH) domain-containing protein	10.178	0.0076927
927	A_84_P754792	AT1G77765	hypothetical protein	2.2858	0.0070773
928	A_84_P152058	AT1G77770	hypothetical protein	2.04058	0.00150415
929	A_84_P11438	AT1G78000	sulfate transporter 1;2	2.66718	0.0140802
930	A_84_P21924	AT1G78050	phosphoglycerate/bisphosphoglycerate mutase	4.88004	0.00108297
931	A_84_P23821	AT1G78060	putative beta-D-xylosidase 7	4.44959	0.00321353
932	A_84_P281740	AT1G78070	transducin/WD40 repeat-like superfamily protein	31.0881	0.000398981
933	A_84_P13328	AT1G78080	related to AP2 4	3.47815	0.0021468
934	A_84_P106882	AT1G78170	hypothetical protein	2.64168	0.0023173
935	A_84_P147748	AT1G78210	alpha/beta-Hydrolases superfamily protein	5.72282	0.000393207
936	A_84_P15231	AT1G78230	Outer arm dynein light chain 1 protein	4.65819	0.00341533
937	A_84_P21852	AT1G78340	glutathione S-transferase TAU 22	11.6814	0.00346077
938	A_84_P11530	AT1G78370	glutathione S-transferase TAU 20	8.49939	0.0232337
939	A_84_P20906	AT1G78380	glutathione S-transferase TAU 19	2.01227	0.00359304
940	A_84_P19960	AT1G78390	nine-cis-epoxycarotenoid dioxygenase 9	18.2745	0.00449334
941	A_84_P19093	AT1G78490	cytochrome P450, family 708, subfamily A, polypeptide 3	2.3697	0.0387401
942	A_84_P20039	AT1G78570	rhamnose biosynthesis 1	4.79659	0.000711601
943	A_84_P504684	AT1G78610	mechanosensitive channel of small conductance-like 6	6.53387	0.00130386
944	A_84_P23820	AT1G78680	gamma-glutamyl hydrolase 2	7.49079	0.00275933
945	A_84_P754698	AT1G78922	hypothetical protein	73.3269	0.000513423
946	A_84_P572089	AT1G78990	HXXXD-type acyl-transferase	2.10572	0.0280528
947	A_84_P265130	AT1G79260	hypothetical protein	7.22633	0.00153391
948	A_84_P217518	AT1G79270	evolutionarily conserved C-terminal region 8	18.3674	0.000284338
949	A_84_P787694	AT1G79450	ALA-interacting subunit 5	4.35389	0.00135756
950	A_84_P123932	AT1G79510	hypothetical protein	2.25055	0.0028396
951	A_84_P609485	AT1G79520	cation efflux family protein	38.3311	0.000286823
952	A_84_P18036	AT1G79530	glyceraldehyde-3-phosphate dehydrogenase of plastid 1	2.11637	0.00270389
953	A_84_P16144	AT1G79550	phosphoglycerate kinase	2.21456	0.00105999
954	A_84_P10503	AT1G79610	Na+/H+ antiporter 6	2.69655	0.00218793
955	A_84_P11449	AT1G79620	putative serine/threonine kinase	3.38956	0.00220871
956	A_84_P12435	AT1G79900	Mitochondrial substrate carrier family protein	17.9462	0.00116445
957	A_84_P143109	AT1G79920	Heat shock protein 70	2.08062	0.000703842
958	A_84_P12385	AT1G80110	phloem protein 2-B11	11.4588	0.00058505
959	A_84_P301340	AT1G80120	hypothetical protein	4.0436	0.00107132
960	A_84_P798436	AT1G80130	Tetratricopeptide repeat (TPR)-like superfamily protein	5.67077	0.00119562
961	A_84_P57250	AT1G80160	GLYOXYLASE I 7	4.51143	0.00231742
962	A_84_P13348	AT1G80300	nucleotide transporter 1	3.23839	0.0032018
963	A_84_P15238	AT1G80320	2-oxoglutarate (2OG) and Fe(II)-dependent oxygenase superfamily protein	24.6937	0.000494372
964	A_84_P596161	AT1G80520	Sterile alpha motif (SAM) domain-containing protein	2.64212	0.00739554
965	A_84_P20953	AT1G80530	Major facilitator superfamily protein	2.93103	0.000473333
966	A_84_P576539	AT1G80540	hypothetical protein	2.86714	0.018181
967	A_84_P233289	AT1G80610	hypothetical protein	3.63147	0.000633355
968	A_84_P19887	AT1G80760	NOD26-like intrinsic protein 6;1	3.15202	0.0126841
969	A_84_P20835	AT1G80820	cinnamoyl coa reductase	6.66435	0.00142372
970	A_84_P13271	AT1G80840	WRKY DNA-binding protein 40	5.13614	0.000533822
971	A_84_P214578	AT2G01275	RING/FYVE/PHD zinc finger-containing protein	2.0057	0.00537526
972	A_84_P786948	AT2G01300	hypothetical protein	19.0435	0.00397311
973	A_84_P284310	AT2G01520	MLP-like protein 328	2.38642	0.00393522
974	A_84_P218248	AT2G01590	chlororespiratory reduction 3	3.89713	0.00153391
975	A_84_P99236	AT2G01600	putative clathrin assembly protein	2.65906	0.00128207
976	A_84_P569414	AT2G01610	invertase/pectin methylesterase inhibitor-like protein	9.41088	0.00854838
977	A_84_P116602	AT2G01830	CHASE domain containing histidine kinase protein	4.78649	0.00133652
978	A_84_P20170	AT2G01890	purple acid phosphatase 8	9.15899	0.00293165
979	A_84_P707913	AT2G01918	PsbQ-like 3	3.15554	0.00348006
980	A_84_P523321	AT2G01920	ENTH/VHS/GAT family protein	2.37246	0.0192285
981	A_84_P305850	AT2G02010	glutamate decarboxylase 4	4.10383	0.0177265
982	A_84_P305540	AT2G02061	nucleotide-diphospho-sugar transferase domain-containing protein	3.73344	0.0444945
983	A_84_P166723	AT2G02350	SKP1 interacting partner 3	2.65834	0.00114679
984	A_84_P290344	AT2G02560	cullin-associated and neddylation dissociated	3.40955	0.00121658
985	A_84_P15411	AT2G02580	cytochrome P450, family 71, subfamily B, polypeptide 9	15.3347	0.00489699
986	A_84_P800627	AT2G02700	cysteine/histidine-rich C1 domain-containing protein	27.724	0.00040221
987	A_84_P88649	AT2G02850	plantacyanin	3.34208	0.0468549
988	A_84_P15455	AT2G02860	sucrose transporter 2	2.62539	0.00100917
989	A_84_P815856	AT2G02870	F-box/kelch-repeat protein SKIP11	2.03889	0.00807122
990	A_84_P12620	AT2G02990	ribonuclease 1	263.489	0.00518054
991	A_84_P288954	AT2G03020	Heat shock protein HSP20/alpha crystallin family protein	2.7839	0.00272985
992	A_84_P14510	AT2G03090	expansin A15	10.2311	0.00140609
993	A_84_P87139	AT2G03210	fucosyltransferase 2	3.18093	0.0132795
994	A_84_P14504	AT2G03520	ureide permease 4	4.08398	0.0247197
995	A_84_P15398	AT2G03710	K-box region and MADS-box transcription factor family protein	2.42383	0.00133652
996	A_84_P20128	AT2G03760	sulphotransferase 12	5.65047	0.00191575
997	A_84_P12511	AT2G03980	GDSL esterase/lipase	2.79824	0.00288576
998	A_84_P23858	AT2G04030	Chaperone protein htpG family protein	2.71865	0.00150348
999	A_84_P756973	AT2G04032	zinc transporter 7 precursor	4.81913	0.00496984
1000	A_84_P58520	AT2G04039	hypothetical protein	3.69778	0.00131843
1001	A_84_P756184	AT2G04066	MATE efflux family protein	3.87837	0.0254072
1002	A_84_P562314	AT2G04080	MATE efflux family protein	3.54549	0.0466508
1003	A_84_P104386	AT2G04100	MATE efflux family protein	2.21516	0.0438833
1004	A_84_P725389	AT2G04110	pseudogene of unknown protein	4.36994	0.00125279
1005	A_84_P556121	AT2G04235	hypothetical protein	2.24631	0.00444947
1006	A_84_P756101	AT2G04260	pseudogene, BS1-related mitochondrial protein, blastp match of 53% identity and 8.5e-45 P-value to GP|17385707|dbj|BAB78658.1||AP003022 P0681B11.25 {Oryza sativa (japonica cultivar-group)}	9.09694	0.00663796
1007	A_84_P21095	AT2G04350	AMP-dependent synthetase and ligase family protein	7.12694	0.000468336
1008	A_84_P19203	AT2G04400	indole-3-glycerol phosphate synthase	4.91579	0.000436158
1009	A_84_P20149	AT2G04570	GDSL esterase/lipase	3.56825	0.00345826
1010	A_84_P755572	AT2G04625	transposable element gene	2.52429	0.0245384
1011	A_84_P295884	AT2G04780	FASCICLIN-like arabinoogalactan 7	3.41691	0.000672787
1012	A_84_P757369	AT2G04925	defensin-like protein 293	6.31032	0.00901978
1013	A_84_P755281	AT2G05050	protein phosphatase 2C-like protein	3.88516	0.000354415
1014	A_84_P808711	AT2G05070	photosystem II light harvesting complex gene 2.2	2.28187	0.00357265
1015	A_84_P240805	AT2G05100	photosystem II light harvesting complex gene 2.1	2.58208	0.00865496
1016	A_84_P10679	AT2G05180	cytochrome P450, family 705, subfamily A, polypeptide 6	5.05955	0.0126164
1017	A_84_P306090	AT2G05260	alpha/beta-Hydrolases superfamily protein	2.75966	0.00297461
1018	A_84_P560560	AT2G05270	hypothetical protein	2.59031	0.038006
1019	A_84_P15417	AT2G05940	RPM1-induced protein kinase	3.65539	0.000754961
1020	A_84_P755325	AT2G06045	transposable element gene	3.01772	0.0101811
1021	A_84_P15340	AT2G06050	oxophytodienoate-reductase 3	12.0222	0.00501119
1022	A_84_P755191	AT2G06910	transposable element gene	3.91121	0.0376612
1023	A_84_P17939	AT2G11270	citrate synthase-related protein	2.48878	0.0260622
1024	A_84_P850845	AT2G11890	adenylate cyclase	8.23372	0.00046559
1025	A_84_P758259	AT2G11891	hypothetical protein	8.1285	0.000819321
1026	A_84_P844754	AT2G12190	Cytochrome P450 superfamily protein	2.84561	0.00625589
1027	A_84_P555238	AT2G12400	hypothetical protein	3.98403	0.00127204
1028	A_84_P757095	AT2G12462	hypothetical protein	3.85759	0.0108365
1029	A_84_P755229	AT2G13128	pseudogene of F-box family protein	4.09038	0.00442521
1030	A_84_P590834	AT2G13640	transcription factor IIS family protein	4.38357	0.00502494
1031	A_84_P16998	AT2G13680	callose synthase 5	2.05313	0.0479697
1032	A_84_P535752	AT2G13790	somatic embryogenesis receptor-like kinase 4	2.11011	0.0202135
1033	A_84_P755231	AT2G14270	Cytochrome C oxidase polypeptide VIB family protein	4.39975	0.00121658
1034	A_84_P300120	AT2G14740	vaculolar sorting receptor 3	2.04398	0.00544883
1035	A_84_P15428	AT2G14750	APS kinase	5.80839	0.0089134
1036	A_84_P757027	AT2G14890	arabinogalactan protein 9	2.23761	0.0125727
1037	A_84_P15343	AT2G14960	Auxin-responsive GH3 family protein	3.27	0.0105923
1038	A_84_P305070	AT2G15020	hypothetical protein	8.52232	0.00180365
1039	A_84_P177964	AT2G15440	hypothetical protein	2.53331	0.00458454
1040	A_84_P51740	AT2G15760	hypothetical protein	5.57141	0.00287376
1041	A_84_P533108	AT2G15830	hypothetical protein	3.30006	0.00275276
1042	A_84_P85809	AT2G15860	hypothetical protein	2.22037	0.000963311
1043	A_84_P843500	AT2G15910	CSL zinc finger domain-containing protein	2.46041	0.0191738
1044	A_84_P16290	AT2G15970	cold regulated 413 plasma membrane 1	3.19218	0.00260707
1045	A_84_P204458	AT2G16070	plastid division2	2.48518	0.000516829
1046	A_84_P757222	AT2G16367	Encodes a defensin-like (DEFL) family protein.	132.489	0.00117963
1047	A_84_P264060	AT2G16460	hypothetical protein	2.31341	0.00037857
1048	A_84_P109232	AT2G16630	pollen Ole e 1 allergen and extensin family protein	6.99227	0.000856393
1049	A_84_P16304	AT2G16720	myb domain protein 7	20.7745	0.000426155
1050	A_84_P755447	AT2G16830	a pseudogene whose sequence is similar to plasma membrane intrinsic protein 3 (PIP3)	2.37312	0.0144731
1051	A_84_P529548	AT2G16890	UDP-glycosyltransferase 90A1	4.2177	0.00141526
1052	A_84_P172791	AT2G16900	phospholipase-like protein (PEARLI 4) family	3.32813	0.000822403
1053	A_84_P598872	AT2G17010	mechanosensitive ion channel protein 8	11.0261	0.00298214
1054	A_84_P95766	AT2G17120	lysm domain GPI-anchored protein 2 precursor	2.38611	0.0111278
1055	A_84_P21714	AT2G17280	phosphoglycerate mutase-like protein	11.5289	0.000420183
1056	A_84_P526889	AT2G17300	hypothetical protein	2.43879	0.00856066
1057	A_84_P816631	AT2G17500	auxin efflux carrier family protein	11.5411	0.00518847
1058	A_84_P755705	AT2G17560	high mobility group B4	2.02362	0.00145231
1059	A_84_P21091	AT2G17630	pyridoxal phosphate-dependent transferases superfamily protein	2.13092	0.0031046
1060	A_84_P594418	AT2G17660	RPM1-interacting protein 4-like protein	6.16877	0.00113104
1061	A_84_P16040	AT2G17840	Senescence/dehydration-associated protein-related	3.12109	0.00355692
1062	A_84_P285660	AT2G17850	rhodanese-like domain-containing protein 17	7.18236	0.00985697
1063	A_84_P13550	AT2G18000	TBP-associated factor 14	2.23615	0.00836994
1064	A_84_P201968	AT2G18100	hypothetical protein	6.04684	0.000739417
1065	A_84_P21086	AT2G18170	MAP kinase 7	2.73982	0.00241117
1066	A_84_P511815	AT2G18193	P-loop containing nucleoside triphosphate hydrolases superfamily protein	2.20273	0.0149097
1067	A_84_P13476	AT2G18230	pyrophosphorylase 2	4.13873	0.000967925
1068	A_84_P159155	AT2G18240	protein RER1D	2.31418	0.00142257
1069	A_84_P21041	AT2G18340	late embryogenesis abundant domain-containing protein	6.33322	0.00251443
1070	A_84_P22049	AT2G18620	geranylgeranyl pyrophosphate synthase 7	26.5932	0.00340205
1071	A_84_P560583	AT2G18670	RING-H2 finger protein ATL56	2.34373	0.029005
1072	A_84_P19198	AT2G18720	translation elongation factor EF1A/initiation factor IF2gamma family protein	11.5887	0.000994747
1073	A_84_P177654	AT2G18950	homogentisate phytyltransferase 1	2.35554	0.00162702
1074	A_84_P758488	AT2G18969	bHLH family transcriptional factor	3.51997	0.00670962
1075	A_84_P595309	AT2G18970	hypothetical protein	2.7916	0.0387344
1076	A_84_P13551	AT2G18990	thioredoxin domain-containing protein 9 homolog	2.29875	0.00123742
1077	A_84_P509156	AT2G19240	RabGAP/TBC domain-containing protein	4.10847	0.00943381
1078	A_84_P22996	AT2G19570	cytidine deaminase 1	4.46064	0.000940483
1079	A_84_P10703	AT2G19580	tetraspanin2	3.3048	0.000831909
1080	A_84_P793175	AT2G19590	ACC oxidase 1	2.04151	0.0236734
1081	A_84_P756644	AT2G19755	transposable element gene	2.17886	0.0325497
1082	A_84_P13443	AT2G19770	profilin 5	3.78863	0.0116588
1083	A_84_P12498	AT2G19780	leucine-rich repeat-containing protein	6.23565	0.00066098
1084	A_84_P11552	AT2G19860	hexokinase 2	2.05686	0.0114086
1085	A_84_P578362	AT2G19890	hypothetical protein	17.0496	0.000304291
1086	A_84_P56100	AT2G20110	Tesmin/TSO1-like CXC domain-containing protein	4.38528	0.00129243
1087	A_84_P13484	AT2G20290	myosin-like protein XIG	2.03812	0.0147671
1088	A_84_P17265	AT2G20340	tyrosine decarboxylase 1	11.3152	0.0011806
1089	A_84_P238663	AT2G20370	Exostosin family protein	2.74952	0.00283344
1090	A_84_P20092	AT2G20470	AGC (cAMP-dependent, cGMP-dependent and protein kinase C) kinase family protein	21.262	0.000948962
1091	A_84_P14417	AT2G20560	DNAJ heat shock family protein	7.21278	0.000533929
1092	A_84_P19217	AT2G20610	Tyrosine transaminase family protein	2.86537	0.0166106
1093	A_84_P16052	AT2G20625	hypothetical protein	4.32284	0.00138753
1094	A_84_P517162	AT2G20630	PP2C induced by AVRRPM1	136.229	0.000284338
1095	A_84_P757046	AT2G20710	pentatricopeptide repeat-containing protein	2.09095	0.0216513
1096	A_84_P18192	AT2G20750	expansin B1	5.09947	0.00151872
1097	A_84_P758106	AT2G20784	hypothetical protein	2.60148	0.00138612
1098	A_84_P16994	AT2G20835	hypothetical protein	2.06703	0.0285474
1099	A_84_P195674	AT2G20870	putative cell wall protein	2.57855	0.0281648
1100	A_84_P10627	AT2G20880	ethylene-responsive transcription factor ERF053	72.8832	0.000286823
1101	A_84_P64384	AT2G20890	photosystem II reaction center PSB29 protein	2.58307	0.00462421
1102	A_84_P754898	AT2G21185	hypothetical protein	2.30777	0.0108618
1103	A_84_P757737	AT2G21187	other RNA	2.62628	0.00140938
1104	A_84_P575690	AT2G21237	hypothetical protein	5.30574	0.00233191
1105	A_84_P191914	AT2G21320	B-box zinc finger family protein	2.40525	0.0250883
1106	A_84_P18269	AT2G21490	dehydrin LEA	7.87554	0.000949597
1107	A_84_P19215	AT2G21510	DNAJ heat shock N-terminal domain-containing protein	3.96928	0.00606705
1108	A_84_P22905	AT2G21540	SEC14-like 3	2.45686	0.00352361
1109	A_84_P21959	AT2G21550	bifunctional dihydrofolate reductase/thymidylate synthase	2.78696	0.0228736
1110	A_84_P21013	AT2G21590	Glucose-1-phosphate adenylyltransferase family protein	2.47879	0.00507643
1111	A_84_P53000	AT2G21620	Adenine nucleotide alpha hydrolases-like superfamily protein	2.01597	0.00275449
1112	A_84_P210388	AT2G21820	hypothetical protein	3.98003	0.0304297
1113	A_84_P292884	AT2G21970	stress enhanced protein 2	2.27618	0.00242946
1114	A_84_P533131	AT2G22010	related to KPC1	2.83601	0.000401391
1115	A_84_P22916	AT2G22190	probable trehalose-phosphate phosphatase E	3.84	0.00336683
1116	A_84_P21970	AT2G22200	ethylene-responsive transcription factor ERF056	31.343	0.00571635
1117	A_84_P12513	AT2G22240	myo-inositol-1-phosphate synthase 2	5.00104	0.00146725
1118	A_84_P22022	AT2G22330	cytochrome P450, family 79, subfamily B, polypeptide 3	4.2777	0.0210885
1119	A_84_P757545	AT2G22335	pseudogene of cytochrome P450 family protein	4.96419	0.0360105
1120	A_84_P18238	AT2G22420	peroxidase	6.79813	0.00150945
1121	A_84_P758209	AT2G22426	hypothetical protein	6.26174	0.000975217
1122	A_84_P17292	AT2G22430	homeobox protein 6	2.26108	0.00313695
1123	A_84_P555267	AT2G22460	hypothetical protein	10.9656	0.00267148
1124	A_84_P51530	AT2G22470	arabinogalactan protein 2	148.775	0.000355149
1125	A_84_P758386	AT2G22496	MIR779a; miRNA	2.26263	0.0313658
1126	A_84_P22967	AT2G22500	uncoupling protein 5	7.70011	0.000786177
1127	A_84_P607768	AT2G22560	Kinase interacting (KIP1-like) family protein	4.36808	0.00184818
1128	A_84_P16314	AT2G22590	UDP-glycosyltransferase 91A1	6.26214	0.0340064
1129	A_84_P521598	AT2G22760	transcription factor bHLH19	25.3646	0.00962109
1130	A_84_P22932	AT2G22770	basic helix-loop-helix (bHLH) DNA-binding superfamily protein	4.27117	0.0137402
1131	A_84_P816880	AT2G22780	peroxisomal NAD-malate dehydrogenase 1	4.69504	0.00054623
1132	A_84_P610444	AT2G22795	hypothetical protein	2.71838	0.00307183
1133	A_84_P23020	AT2G22850	basic leucine-zipper 6	2.4394	0.000322743
1134	A_84_P290124	AT2G22860	phytosulfokine 2 precursor	4.48798	0.00443578
1135	A_84_P611334	AT2G22880	VQ motif-containing protein	10.8575	0.000555071
1136	A_84_P212568	AT2G22900	putative glycosyltransferase 7	2.62387	0.00463802
1137	A_84_P11672	AT2G22920	serine carboxypeptidase-like 12	3.46365	0.024354
1138	A_84_P22977	AT2G23000	serine carboxypeptidase-like 10	12.4206	0.00226796
1139	A_84_P149258	AT2G23050	Phototropic-responsive NPH3 family protein	5.00757	0.00904891
1140	A_84_P13519	AT2G23110	Late embryogenesis abundant protein, group 6	2.90173	0.0206132
1141	A_84_P852818	AT2G23120	Late embryogenesis abundant protein, group 6	3.94557	0.00124239
1142	A_84_P21992	AT2G23150	natural resistance-associated macrophage protein 3	4.25319	0.000923571
1143	A_84_P14426	AT2G23300	Leucine-rich repeat protein kinase family protein	2.26533	0.000810928
1144	A_84_P11591	AT2G23340	DREB and EAR motif protein 3	11.2289	0.000316131
1145	A_84_P850566	AT2G23420	nicotinate phosphoribosyltransferase 2	2.08103	0.00122066
1146	A_84_P11643	AT2G23590	methyl esterase 8	2.37087	0.0169617
1147	A_84_P193344	AT2G23790	hypothetical protein	4.20392	0.00130803
1148	A_84_P596217	AT2G23830	vesicle-associated protein 3-1	2.79392	0.0411611
1149	A_84_P589968	AT2G23840	HNH endonuclease	2.05693	0.00699596
1150	A_84_P305000	AT2G23960	class I glutamine amidotransferase-like superfamily protein	4.49665	0.0116962
1151	A_84_P522490	AT2G24040	Low temperature and salt responsive protein	2.2175	0.00257609
1152	A_84_P11642	AT2G24170	Endomembrane protein 70 family protein	2.87148	0.000523342
1153	A_84_P13530	AT2G24190	Short-chain dehydrogenase/reductase 2	2.93739	0.00882831
1154	A_84_P18258	AT2G24210	terpene synthase 10	15.6489	0.0207417
1155	A_84_P606010	AT2G24320	alpha/beta-Hydrolases superfamily protein	7.29864	0.000745788
1156	A_84_P272230	AT2G24540	Galactose oxidase/kelch repeat superfamily protein	13.7663	0.000795204
1157	A_84_P14482	AT2G24560	GDSL esterase/lipase	6.87709	0.00541799
1158	A_84_P530177	AT2G24680	B3 domain-containing protein REM12	2.28848	0.0101566
1159	A_84_P16281	AT2G24820	translocon at the inner envelope membrane of chloroplasts 55-II	3.07273	0.00275933
1160	A_84_P596218	AT2G25130	armadillo/beta-catenin-like repeats-containing protein	2.9485	0.00744015
1161	A_84_P16384	AT2G25240	serpin CCP3	26.5427	0.00109852
1162	A_84_P521606	AT2G25260	hypothetical protein	2.18494	0.0375869
1163	A_84_P502971	AT2G25290	carboxylate clamp-tetratricopeptide repeat protein	2.5508	0.000850513
1164	A_84_P757627	AT2G25312	ECA1 gametogenesis related family protein	9.10578	0.0126541
1165	A_84_P17347	AT2G25450	1-aminocyclopropane-1-carboxylate oxidase-like protein	6.38403	0.000786177
1166	A_84_P245475	AT2G25460	hypothetical protein	93.3241	0.000485471
1167	A_84_P274380	AT2G25530	AFG1-like ATPase family protein	11.2348	0.000286823
1168	A_84_P14488	AT2G25620	DNA-binding protein phosphatase 1	11.3631	0.000321419
1169	A_84_P255630	AT2G25625	hypothetical protein	34.4748	0.00044442
1170	A_84_P98636	AT2G25670	hypothetical protein	2.11363	0.00226958
1171	A_84_P512722	AT2G25690	hypothetical protein	7.2409	0.000369875
1172	A_84_P758240	AT2G25697	hypothetical protein	2.56668	0.042853
1173	A_84_P20162	AT2G25700	SKP1-like 3	2.0118	0.00141348
1174	A_84_P12502	AT2G25810	tonoplast intrinsic protein 4;1	22.3644	0.00102488
1175	A_84_P11557	AT2G25820	ethylene-responsive transcription factor ERF042	150.798	0.013769
1176	A_84_P216378	AT2G25830	YebC-related protein	2.02584	0.00540519
1177	A_84_P13448	AT2G25890	Oleosin-like protein	3.91388	0.004148
1178	A_84_P186344	AT2G25910	3'-5' exonuclease and KH-I domain-containing protein	4.11845	0.00329285
1179	A_84_P17339	AT2G25940	alpha-vacuolar processing enzyme	2.09195	0.0243589
1180	A_84_P19231	AT2G26150	heat shock transcription factor A2	170.764	0.000526594
1181	A_84_P20125	AT2G26170	cytochrome P450, family 711, subfamily A, polypeptide 1	2.25233	0.0021482
1182	A_84_P22016	AT2G26250	3-ketoacyl-CoA synthase 10	2.41676	0.00272604
1183	A_84_P595331	AT2G26260	3beta-hydroxysteroid-dehydrogenase/decarboxylase isoform 2	2.29231	0.00044197
1184	A_84_P16342	AT2G26290	root-specific kinase 1	4.96085	0.0219928
1185	A_84_P556170	AT2G26310	fatty acid binding protein 2	4.50235	0.000993235
1186	A_84_P20104	AT2G26380	leucine-rich repeat-containing protein	6.71793	0.0178473
1187	A_84_P21996	AT2G26390	serpin-Z3	4.271	0.0178736
1188	A_84_P307830	AT2G26570	coiled-coil protein WEB1	2.05523	0.00343636
1189	A_84_P584647	AT2G26610	hypothetical protein	5.17791	0.000787622
1190	A_84_P21055	AT2G26690	nitrate transporter 1.4	7.3903	0.00120604
1191	A_84_P513614	AT2G27030	calmodulin 5	3.0666	0.000928815
1192	A_84_P102986	AT2G27080	late embryogenesis abundant hydroxyproline-rich glycoprotein	2.51513	0.0201197
1193	A_84_P20174	AT2G27150	abscisic aldehyde oxidase 3	2.32742	0.00101639
1194	A_84_P758007	AT2G27160	hypothetical protein	3.10227	0.00121455
1195	A_84_P581058	AT2G27270	hypothetical protein	17.6303	0.000372613
1196	A_84_P126581	AT2G27280	Coiled-coil domain-containing protein 55	5.09346	0.00827984
1197	A_84_P12622	AT2G27300	NTM1-like 8	14.6219	0.000393207
1198	A_84_P541993	AT2G27310	F-box protein	2.05258	0.0152383
1199	A_84_P13212	AT2G27395	pseudogene of cysteine protease-related	4.44689	0.00943122
1200	A_84_P756427	AT2G27420	cysteine proteinase-like protein	9.57146	0.00313036
1201	A_84_P269630	AT2G27505	FBD-like domain family protein	3.15402	0.0372987
1202	A_84_P18229	AT2G27550	centroradialis	24.2087	0.0203407
1203	A_84_P20120	AT2G27690	cytochrome P450, family 94, subfamily C, polypeptide 1	17.7482	0.000613132
1204	A_84_P852742	AT2G27710	60S acidic ribosomal protein P2-2	2.31533	0.00113551
1205	A_84_P97466	AT2G27830	hypothetical protein	2.16093	0.00886332
1206	A_84_P240205	AT2G27840	histone deacetylase-related / HD-related	2.16547	0.00161044
1207	A_84_P526028	AT2G27950	RING/U-box domain-containing protein	2.25002	0.00239525
1208	A_84_P546443	AT2G28085	SAUR-like auxin-responsive protein	5.26219	0.00604885
1209	A_84_P573065	AT2G28210	alpha carbonic anhydrase 2	5.00102	0.00305829
1210	A_84_P178904	AT2G28305	Putative lysine decarboxylase family protein	4.34008	0.00108043
1211	A_84_P291534	AT2G28320	pleckstrin homology (PH) and lipid-binding START domain-containing protein	3.14512	0.000975482
1212	A_84_P118462	AT2G28400	hypothetical protein	35.065	0.000286823
1213	A_84_P607788	AT2G28500	LOB domain-containing protein 11	8.2182	0.000454799
1214	A_84_P19180	AT2G28510	Dof zinc finger protein DOF2.1	2.66631	0.00247158
1215	A_84_P10670	AT2G28550	related to AP2.7	2.40131	0.00480652
1216	A_84_P233859	AT2G28570	hypothetical protein	4.45714	0.00191409
1217	A_84_P197554	AT2G28650	exocyst subunit exo70 family protein H8	24.4754	0.0031581
1218	A_84_P610462	AT2G28755	UDP-D-glucuronate carboxy-lyase-related protein	2.09092	0.00646175
1219	A_84_P21071	AT2G28760	UDP-XYL synthase 6	2.0787	0.0016673
1220	A_84_P22017	AT2G28790	pathogenesis-related thaumatin-like protein	4.23483	0.00813647
1221	A_84_P605140	AT2G28920	RING/U-box domain-containing protein	5.45674	0.000740177
1222	A_84_P22075	AT2G29080	FTSH protease 3	2.37478	0.000459179
1223	A_84_P23021	AT2G29090	cytochrome P450, family 707, subfamily A, polypeptide 2	10.3151	0.000286823
1224	A_84_P14509	AT2G29120	glutamate receptor 2.7	5.30727	0.00227989
1225	A_84_P557066	AT2G29125	ROTUNDIFOLIA like 2	3.29677	0.00522439
1226	A_84_P20116	AT2G29410	metal tolerance protein B1	2.73012	0.000354415
1227	A_84_P756013	AT2G29430	hypothetical protein	4.91993	0.0205064
1228	A_84_P17278	AT2G29440	glutathione S-transferase tau 6	237.356	0.00055311
1229	A_84_P16332	AT2G29450	glutathione S-transferase tau 5	17.0945	0.000571892
1230	A_84_P14441	AT2G29460	glutathione S-transferase tau 4	7.54838	0.00761798
1231	A_84_P12551	AT2G29470	glutathione S-transferase tau 3	29.2317	0.00664058
1232	A_84_P21961	AT2G29650	phosphate transporter 4;1	3.79682	0.00127188
1233	A_84_P10724	AT2G30020	putative protein phosphatase 2C 25	4.08539	0.000506695
1234	A_84_P23963	AT2G30040	mitogen-activated protein kinase kinase kinase 14	21.2581	0.000676569
1235	A_84_P20136	AT2G30110	ubiquitin-activating enzyme 1	2.08618	0.000595521
1236	A_84_P16352	AT2G30140	UDP-glycosyltransferase 87A2	8.75351	0.00092336
1237	A_84_P826932	AT2G30150	UDP-glycosyltransferase 87A1	2.40862	0.00207095
1238	A_84_P13455	AT2G30360	SOS3-interacting protein 4	11.3895	0.000321419
1239	A_84_P757868	AT2G30362	other RNA	4.32873	0.00910005
1240	A_84_P551745	AT2G30480	hypothetical protein	2.02899	0.00188927
1241	A_84_P13438	AT2G30490	cinnamate-4-hydroxylase	2.41696	0.00150945
1242	A_84_P592683	AT2G30720	thioesterase/thiol ester dehydrase-isomerase superfamily protein	2.27303	0.00378856
1243	A_84_P758588	AT2G30766	hypothetical protein	15.6817	0.00362332
1244	A_84_P17310	AT2G30830	2-oxoglutarate dependent oxygenase-like protein	205.1	0.000575393
1245	A_84_P800706	AT2G30880	Pleckstrin homology (PH) domain-containing protein	5.28146	0.00197146
1246	A_84_P600694	AT2G30900	TRICHOME BIREFRINGENCE-LIKE 43	2.26382	0.020838
1247	A_84_P757132	AT2G30933	carbohydrate-binding X8 domain-containing protein	3.09763	0.00609905
1248	A_84_P18202	AT2G31100	phospholipase A1-IIbeta	3.86133	0.0315429
1249	A_84_P131086	AT2G31160	Protein of unknown function (DUF640)	3.30148	0.0045827
1250	A_84_P22012	AT2G31180	myb domain protein 14	27.8975	0.00857543
1251	A_84_P577514	AT2G31210	transcription factor bHLH91	17.6508	0.00957191
1252	A_84_P10669	AT2G31390	probable fructokinase-1	2.09377	0.014862
1253	A_84_P102696	AT2G31560	hypothetical protein	7.12632	0.000462347
1254	A_84_P17247	AT2G31570	glutathione peroxidase 2	3.09638	0.000479969
1255	A_84_P613131	AT2G31590	hypothetical protein	2.39071	0.0433069
1256	A_84_P551747	AT2G31610	40S ribosomal protein S3-1	2.06189	0.00640692
1257	A_84_P12506	AT2G31790	UDP-glycosyltransferase 74C1	2.95193	0.0220049
1258	A_84_P13452	AT2G31910	cation/H+ exchanger 21	7.12731	0.00357861
1259	A_84_P157605	AT2G31940	hypothetical protein	10.0806	0.000286823
1260	A_84_P548213	AT2G31945	hypothetical protein	8.81673	0.000750921
1261	A_84_P209868	AT2G32130	hypothetical protein	11.0595	0.00388567
1262	A_84_P14505	AT2G32140	transmembrane receptor protein	6.95322	0.0109097
1263	A_84_P501207	AT2G32160	hypothetical protein	3.31116	0.00140638
1264	A_84_P228659	AT2G32190	hypothetical protein	7.619	0.00814603
1265	A_84_P576622	AT2G32200	hypothetical protein	6.57412	0.00178245
1266	A_84_P280220	AT2G32210	hypothetical protein	6.80972	0.0093678
1267	A_84_P12616	AT2G32220	60S ribosomal protein L27-1	2.28396	0.00209383
1268	A_84_P502091	AT2G32235	hypothetical protein	4.93936	0.00069415
1269	A_84_P12615	AT2G32240	hypothetical protein	3.09135	0.00208683
1270	A_84_P603362	AT2G32250	FAR1-related sequence 2	2.52576	0.000973748
1271	A_84_P18215	AT2G32290	beta-amylase 6	8.79124	0.00289118
1272	A_84_P122882	AT2G32430	putative beta-1,3-galactosyltransferase 3	3.22612	0.00663796
1273	A_84_P19214	AT2G32510	mitogen-activated protein kinase kinase kinase 17	95.4844	0.000857051
1274	A_84_P232159	AT2G32530	cellulose synthase-like B3	2.43961	0.00556391
1275	A_84_P12595	AT2G32610	cellulose synthase-like B1	2.71055	0.00470113
1276	A_84_P518964	AT2G32640	Lycopene beta/epsilon cyclase protein	2.92396	0.00113808
1277	A_84_P18223	AT2G32800	protein kinase family protein	2.42853	0.00288576
1278	A_84_P546142	AT2G32930	zinc finger nuclease 2	4.01785	0.00193875
1279	A_84_P14433	AT2G32990	glycosyl hydrolase 9B8	24.778	0.00254433
1280	A_84_P561498	AT2G33000	ubiquitin-associated (UBA)/TS-N domain-containing protein-like protein	13.7824	0.00407739
1281	A_84_P15355	AT2G33070	nitrile specifier protein 2	7.21136	0.0364548
1282	A_84_P12520	AT2G33100	cellulose synthase-like D1	6.31022	0.00436819
1283	A_84_P594466	AT2G33130	ralf-like 18	2.17511	0.0213102
1284	A_84_P21026	AT2G33380	Caleosin-related family protein	176.512	0.000707926
1285	A_84_P603366	AT2G33385	actin-related protein C2B	14.0304	0.00117482
1286	A_84_P22919	AT2G33530	serine carboxypeptidase-like 46	2.96438	0.00287458
1287	A_84_P13462	AT2G33580	LysM-containing receptor-like kinase	2.02829	0.0114056
1288	A_84_P14407	AT2G33590	cinnamoyl-CoA:NADP oxidoreductase-like 1	6.09939	0.000940483
1289	A_84_P16404	AT2G33700	putative protein phosphatase 2C 27	3.54071	0.000286823
1290	A_84_P553528	AT2G34030	Calcium-binding EF-hand family protein	16.8243	0.00428843
1291	A_84_P130146	AT2G34070	TRICHOME BIREFRINGENCE-LIKE 37	3.97112	0.00657674
1292	A_84_P17235	AT2G34080	cysteine proteinase-like protein	14.9776	0.000399498
1293	A_84_P73494	AT2G34090	maternal effect embryo arrest 18	3.7942	0.000929398
1294	A_84_P23857	AT2G34140	Dof-type zinc finger DNA-binding family protein	2.43189	0.00643403
1295	A_84_P16381	AT2G34190	nucleobase-ascorbate transporter 2	2.42116	0.0184341
1296	A_84_P155375	AT2G34310	hypothetical protein	2.10296	0.00636565
1297	A_84_P113562	AT2G34460	NAD(P)-binding Rossmann-fold-containing protein	2.04137	0.00349992
1298	A_84_P20172	AT2G34490	cytochrome P450, family 710, subfamily A, polypeptide 2	6.96566	0.0156381
1299	A_84_P236563	AT2G34540	hypothetical protein	2.39087	0.0148129
1300	A_84_P610481	AT2G34600	jasmonate-zim-domain protein 7	11.4586	0.0147613
1301	A_84_P150278	AT2G34610	hypothetical protein	19.2082	0.000356192
1302	A_84_P15443	AT2G34630	geranyl diphosphate synthase 1	2.09436	0.000804895
1303	A_84_P11621	AT2G34660	multidrug resistance-associated protein 2	2.5257	0.00861522
1304	A_84_P15401	AT2G34720	nuclear factor Y, subunit A4	3.43723	0.00174383
1305	A_84_P14448	AT2G34790	FAD-binding Berberine family protein	2.19295	0.0317147
1306	A_84_P14449	AT2G34810	FAD-binding and BBE domain-containing protein	37.2989	0.00282208
1307	A_84_P15394	AT2G34830	WRKY DNA-binding protein 35	2.71466	0.0113972
1308	A_84_P16340	AT2G34840	coatomer subunit epsilon-2	2.54354	0.0010643
1309	A_84_P17286	AT2G34850	NAD(P)-binding Rossmann-fold superfamily protein	10.7112	0.00148834
1310	A_84_P239295	AT2G34860	DnaJ/Hsp40 cysteine-rich domain superfamily protein	2.30221	0.00187672
1311	A_84_P11613	AT2G34930	disease resistance family protein / LRR family protein	9.82327	0.00163708
1312	A_84_P12558	AT2G34940	VACUOLAR SORTING RECEPTOR 5	3.52784	0.0248152
1313	A_84_P18231	AT2G35000	E3 ubiquitin-protein ligase ATL9	3.15313	0.0262372
1314	A_84_P255480	AT2G35070	hypothetical protein	11.8605	0.00066098
1315	A_84_P52700	AT2G35190	novel plant snare 11	4.76391	0.00283344
1316	A_84_P285150	AT2G35210	root and pollen arfgap	3.36248	0.0136831
1317	A_84_P183724	AT2G35290	hypothetical protein	3.62458	0.00324971
1318	A_84_P18193	AT2G35300	Late embryogenesis abundant protein, group 1 protein	71.2226	0.000391422
1319	A_84_P757954	AT2G35345	hypothetical protein	2.35109	0.00334463
1320	A_84_P198784	AT2G35600	BREVIS RADIX-like 1	3.11595	0.00443324
1321	A_84_P757845	AT2G35640	homeodomain-like superfamily protein	3.05151	0.00449158
1322	A_84_P758556	AT2G35658	hypothetical protein	2.09519	0.0156445
1323	A_84_P21113	AT2G35700	ERF family protein 38	3.03621	0.00529705
1324	A_84_P268870	AT2G35710	putative glucuronosyltransferase PGSIP8	2.78096	0.0209359
1325	A_84_P54670	AT2G35760	CASP-like protein	8.52386	0.000780103
1326	A_84_P855287	AT2G35840	putative sucrose-phosphatase 2	2.16291	0.00649224
1327	A_84_P94769	AT2G35860	FASCICLIN-like arabinogalactan protein 16 precursor	3.01812	0.000823172
1328	A_84_P12571	AT2G35940	BEL1-like homeodomain 1	5.764	0.000772509
1329	A_84_P756407	AT2G35950	embryo sac development arrest 12	8.8829	0.000575476
1330	A_84_P22976	AT2G36270	Basic-leucine zipper (bZIP) transcription factor family protein	6.16702	0.00360531
1331	A_84_P757143	AT2G36355	hypothetical protein	2.51675	0.000750921
1332	A_84_P169313	AT2G36590	proline transporter 3	112.847	0.000473333
1333	A_84_P118252	AT2G36630	Sulfite exporter TauE/SafE family protein	7.06804	0.000717808
1334	A_84_P18221	AT2G36640	embryonic cell protein 63	273.396	0.000352433
1335	A_84_P555310	AT2G36650	hypothetical protein	12.1619	0.0203519
1336	A_84_P19166	AT2G36750	UDP-glucosyl transferase 73C1	15.807	0.00256307
1337	A_84_P21058	AT2G36770	UDP-glucosyl transferase 73C4	4.68157	0.0020555
1338	A_84_P293284	AT2G36780	UDP-glucosyl transferase 73C3	13.5842	0.00273595
1339	A_84_P22004	AT2G36790	UDP-glucosyl transferase 73C6	5.93432	0.0016702
1340	A_84_P13526	AT2G36830	gamma tonoplast intrinsic protein	7.03874	0.000401509
1341	A_84_P758371	AT2G36854	hypothetical protein	2.64514	0.0008513
1342	A_84_P22985	AT2G36870	xyloglucan endotransglucosylase/hydrolase 32	2.16775	0.00309734
1343	A_84_P10692	AT2G36880	methionine adenosyltransferase 3	3.92798	0.000799575
1344	A_84_P125861	AT2G36885	hypothetical protein	4.89633	0.00234893
1345	A_84_P12583	AT2G36890	Duplicated homeodomain-like superfamily protein	3.04847	0.0060282
1346	A_84_P603377	AT2G36895	hypothetical protein	3.18949	0.00156139
1347	A_84_P14472	AT2G37040	PHE ammonia lyase 1	8.3568	0.00399434
1348	A_84_P504795	AT2G37090	Nucleotide-diphospho-sugar transferases superfamily protein	2.39662	0.00550829
1349	A_84_P23864	AT2G37150	RING-finger domain-containing protein	2.34302	0.00103662
1350	A_84_P20080	AT2G37170	plasma membrane intrinsic protein 2	4.5967	0.00108759
1351	A_84_P17242	AT2G37180	Aquaporin-like superfamily protein	15.6805	0.00224154
1352	A_84_P186644	AT2G37240	Thioredoxin superfamily protein	5.29154	0.000739062
1353	A_84_P731856	AT2G37250	adenosine kinase	2.13124	0.000558101
1354	A_84_P519856	AT2G37390	chloroplast-targeted copper chaperone protein	2.70803	0.018936
1355	A_84_P191534	AT2G37580	RING-H2 finger protein ATL33	5.53794	0.0036476
1356	A_84_P22987	AT2G37620	actin 1	3.99628	0.0022349
1357	A_84_P15421	AT2G37760	aldo-keto reductase family 4 member C8	5.88843	0.00102205
1358	A_84_P17313	AT2G37770	aldo-keto reductase family 4 member C9	150.7	0.0155997
1359	A_84_P302850	AT2G37870	protease inhibitor/seed storage/lipid transfer protein (LTP) family protein	164.864	0.000933604
1360	A_84_P108532	AT2G37880	hypothetical protein	14.1541	0.000454799
1361	A_84_P23923	AT2G37900	putative peptide/nitrate transporter	2.28345	0.0356571
1362	A_84_P132075	AT2G37970	SOUL heme-binding family protein	6.99715	0.00100582
1363	A_84_P19193	AT2G37980	O-fucosyltransferase family protein	2.34891	0.0486176
1364	A_84_P597157	AT2G38010	Neutral/alkaline non-lysosomal ceramidase	10.1404	0.000426155
1365	A_84_P757910	AT2G38152	alpha 1,4-glycosyltransferase-like protein	5.01699	0.0239192
1366	A_84_P13535	AT2G38240	2-oxoglutarate (2OG) and Fe(II)-dependent oxygenase-like protein	90.4546	0.00528443
1367	A_84_P14480	AT2G38250	trihelix transcription factor GT-3b	7.64863	0.000427799
1368	A_84_P274850	AT2G38255	hypothetical protein	32.1071	0.00030641
1369	A_84_P10708	AT2G38340	dehydration-responsive element-binding protein 2E	6.66425	0.00428843
1370	A_84_P155905	AT2G38360	prenylated RAB acceptor 1.B4	6.53586	0.000304291
1371	A_84_P557982	AT2G38440	SCAR homolog 2	2.34097	0.00223055
1372	A_84_P545588	AT2G38460	iron regulated 1	2.61603	0.0122124
1373	A_84_P11592	AT2G38490	CBL-interacting protein kinase 22	2.74978	0.0078439
1374	A_84_P21047	AT2G38530	lipid transfer protein 2	3.32523	0.0108215
1375	A_84_P19155	AT2G38540	lipid transfer protein 1	3.51635	0.000533929
1376	A_84_P513656	AT2G38580	ATP synthase D chain-related protein	2.05957	0.000553063
1377	A_84_P534067	AT2G38640	hypothetical protein	10.0618	0.00129243
1378	A_84_P178294	AT2G38710	AMMECR1 family protein	2.0674	0.00474169
1379	A_84_P20102	AT2G38730	cyclophilin-like peptidyl-prolyl cis-trans isomerase family protein	2.17491	0.00214635
1380	A_84_P260920	AT2G38740	haloacid dehalogenase-like hydrolase family protein	5.17844	0.00035507
1381	A_84_P15372	AT2G38750	annexin 4	26.7159	0.0108137
1382	A_84_P13482	AT2G38760	annexin 3	14.5582	0.00936007
1383	A_84_P224809	AT2G38790	hypothetical protein	6.81582	0.000667392
1384	A_84_P194694	AT2G38860	Class I glutamine amidotransferase-like superfamily protein	3.11427	0.00837851
1385	A_84_P23913	AT2G38870	PR-6 proteinase inhibitor family protein	2.44821	0.0111389
1386	A_84_P301370	AT2G38890	hypothetical protein	2.43596	0.000927312
1387	A_84_P500346	AT2G38905	Low temperature and salt responsive protein	12.5327	0.000543476
1388	A_84_P294924	AT2G38920	SPX and C3HC4-type RING finger domain-containing protein	3.06894	0.0216693
1389	A_84_P556217	AT2G38995	O-acyltransferase (WSD1-like) family protein	3.02299	0.0419531
1390	A_84_P280790	AT2G39020	probable acetyltransferase NATA1-like	2.59043	0.00172871
1391	A_84_P91639	AT2G39030	L-ornithine N5-acetyltransferase NATA1	22.2656	0.0391203
1392	A_84_P226239	AT2G39050	Euonymus lectin S3	8.18208	0.00127204
1393	A_84_P20129	AT2G39110	protein kinase superfamily protein	3.48387	0.00120937
1394	A_84_P20166	AT2G39200	Seven transmembrane MLO family protein	3.51431	0.00688258
1395	A_84_P18274	AT2G39220	PATATIN-like protein 6	3.12336	0.00170433
1396	A_84_P528745	AT2G39230	LATERAL ORGAN JUNCTION	2.39062	0.0182114
1397	A_84_P522542	AT2G39240	RNA polymerase I specific transcription initiation factor RRN3 protein	3.7144	0.0101811
1398	A_84_P123822	AT2G39250	Integrase-type DNA-binding superfamily protein	10.2925	0.00226486
1399	A_84_P17328	AT2G39350	ABC transporter G family member 1	34.04	0.000459179
1400	A_84_P23005	AT2G39360	putative receptor-like protein kinase	2.07665	0.0127753
1401	A_84_P13549	AT2G39420	alpha/beta-Hydrolases superfamily protein	4.06941	0.0469348
1402	A_84_P59240	AT2G39450	Cation efflux family protein	2.2564	0.00107682
1403	A_84_P11589	AT2G39770	Glucose-1-phosphate adenylyltransferase family protein	2.51719	0.0086707
1404	A_84_P11587	AT2G39800	delta1-pyrroline-5-carboxylate synthase 1	52.718	0.000750921
1405	A_84_P13439	AT2G39980	HXXXD-type acyl-transferase-like protein	2.3159	0.0258476
1406	A_84_P20179	AT2G40100	light harvesting complex photosystem II	4.27838	0.00131843
1407	A_84_P10637	AT2G40170	Stress induced protein	6.5196	0.00661923
1408	A_84_P12528	AT2G40180	phosphatase 2C5	8.02074	0.00108022
1409	A_84_P609600	AT2G40200	transcription factor bHLH51	7.98072	0.00664829
1410	A_84_P14418	AT2G40230	putative CoA-dependent acyltransferase	2.20881	0.00101639
1411	A_84_P115902	AT2G40320	TRICHOME BIREFRINGENCE-LIKE 33	2.11605	0.000988519
1412	A_84_P22673	AT2G40435	hypothetical protein	9.4593	0.000786233
1413	A_84_P11568	AT2G40460	putative peptide/nitrate transporter	2.82733	0.00688292
1414	A_84_P524320	AT2G40475	hypothetical protein	9.80047	0.000873989
1415	A_84_P758327	AT2G40711	hypothetical protein	4.35708	0.00118251
1416	A_84_P12578	AT2G40790	C-terminal cysteine residue is changed to a serine 2	3.86124	0.0372307
1417	A_84_P205478	AT2G40800	hypothetical protein	2.25621	0.000286823
1418	A_84_P788914	AT2G40900	nodulin MtN21-like transporter family protein	2.85555	0.00179883
1419	A_84_P112722	AT2G41040	uncharacterized methyltransferase	2.09961	0.00317748
1420	A_84_P13542	AT2G41070	Basic-leucine zipper (bZIP) transcription factor family protein	2.42945	0.0010461
1421	A_84_P21107	AT2G41110	calmodulin 2	2.06099	0.0109066
1422	A_84_P124471	AT2G41120	hypothetical protein	2.56883	0.000525114
1423	A_84_P607832	AT2G41150	hypothetical protein	3.22743	0.00897044
1424	A_84_P173611	AT2G41170	F-box protein	17.6796	0.000849367
1425	A_84_P757808	AT2G41180	VQ motif-containing protein	2.90428	0.0343176
1426	A_84_P256260	AT2G41190	transmembrane amino acid transporter family protein	72.7764	0.000762915
1427	A_84_P16378	AT2G41210	phosphatidylinositol- 4-phosphate 5-kinase 5	2.48464	0.00123829
1428	A_84_P297904	AT2G41230	hypothetical protein	46.3849	0.00212055
1429	A_84_P795880	AT2G41231	hypothetical protein	20.0137	0.00108297
1430	A_84_P19158	AT2G41290	strictosidine synthase-like 2	2.00748	0.00496915
1431	A_84_P737847	AT2G41312	other RNA	46.8753	0.00336988
1432	A_84_P603395	AT2G41330	glutaredoxin family protein	3.12201	0.0184402
1433	A_84_P18213	AT2G41380	S-adenosyl-L-methionine-dependent methyltransferase-like protein	4.79739	0.00203606
1434	A_84_P17267	AT2G41410	putative calcium-binding protein CML35	2.54347	0.00648081
1435	A_84_P255020	AT2G41420	proline-rich uncharacterized protein	2.0371	0.00332702
1436	A_84_P755266	AT2G41450	N-acetyltransferase	2.96089	0.00440358
1437	A_84_P758079	AT2G41475	PLAT domain-containing protein	2.99334	0.00165558
1438	A_84_P21103	AT2G41480	putative peroxidase	3.03314	0.0270782
1439	A_84_P73044	AT2G41660	Protein of unknown function, DUF617	2.8977	0.0050052
1440	A_84_P160753	AT2G41800	hypothetical protein	10.3064	0.0243468
1441	A_84_P22895	AT2G41870	remorin-like protein	7.13527	0.000304291
1442	A_84_P21003	AT2G41900	zinc finger CCCH domain-containing protein 30	2.25172	0.00352464
1443	A_84_P540276	AT2G41905	hypothetical protein	2.88396	0.00299307
1444	A_84_P757702	AT2G41997	low-molecular-weight cysteine-rich 51	2.51114	0.0200602
1445	A_84_P581112	AT2G42150	DNA-binding bromodomain-containing protein	18.0689	0.000475248
1446	A_84_P757874	AT2G42247	other RNA	2.178	0.0145298
1447	A_84_P838247	AT2G42340	hypothetical protein	18.7326	0.00169114
1448	A_84_P10613	AT2G42530	cold regulated 15b	12.3825	0.00118763
1449	A_84_P23852	AT2G42540	cold-regulated 15a	102.634	0.000522741
1450	A_84_P22906	AT2G42560	late embryogenesis abundant domain-containing protein	202.975	0.00195111
1451	A_84_P17230	AT2G42600	phosphoenolpyruvate carboxylase 2	2.31482	0.000496038
1452	A_84_P218298	AT2G42760	hypothetical protein	3.56136	0.00414014
1453	A_84_P23918	AT2G42790	citrate synthase 3	2.4015	0.00130803
1454	A_84_P248025	AT2G42800	receptor like protein 29	2.6904	0.0130349
1455	A_84_P288450	AT2G42950	Magnesium transporter CorA-like family protein	2.01188	0.00302736
1456	A_84_P216708	AT2G42975	hypothetical protein	11.585	0.000537346
1457	A_84_P17296	AT2G42990	GDSL esterase/lipase	24.9474	0.00386557
1458	A_84_P293384	AT2G43040	tetratricopeptide repeat (TPR)-containing protein	3.42351	0.00363658
1459	A_84_P14423	AT2G43100	isopropylmalate isomerase 2	7.60743	0.0253409
1460	A_84_P754996	AT2G43240	nucleotide-sugar transporter	6.45311	0.000564813
1461	A_84_P16283	AT2G43290	Calcium-binding EF-hand family protein	2.96777	0.00410365
1462	A_84_P819810	AT2G43330	inositol transporter 1	2.07539	0.00169996
1463	A_84_P756046	AT2G43440	F-box protein	3.61396	0.0110842
1464	A_84_P606611	AT2G43500	nodule inception protein-like protein 8	5.56622	0.000284338
1465	A_84_P10611	AT2G43530	defensin-like protein 194	5.79921	0.0416963
1466	A_84_P739326	AT2G43540	hypothetical protein	2.75363	0.0211794
1467	A_84_P21007	AT2G43570	chitinase, putative	9.33986	0.0294865
1468	A_84_P20061	AT2G43580	chitinase family protein	13.1849	0.00225225
1469	A_84_P180334	AT2G43660	carbohydrate-binding X8 domain-containing protein	7.7239	0.00466572
1470	A_84_P843750	AT2G43670	carbohydrate-binding X8 domain-containing protein	2.33831	0.0150672
1471	A_84_P511022	AT2G43800	formin-like protein 2	5.77121	0.000440218
1472	A_84_P23844	AT2G43870	putative polygalacturonase /pectinase	2.13253	0.027835
1473	A_84_P822481	AT2G43945	hypothetical protein	2.02674	0.00864545
1474	A_84_P19197	AT2G44060	Late embryogenesis abundant protein, group 2	3.08392	0.000347176
1475	A_84_P22035	AT2G44070	NagB/RpiA/CoA transferase-like superfamily protein	7.89343	0.00538452
1476	A_84_P69544	AT2G44200	pre-mRNA splicing factor domain-containing protein	3.09004	0.00102313
1477	A_84_P579344	AT2G44220	hypothetical protein	8.8526	0.00451293
1478	A_84_P149568	AT2G44260	hypothetical protein	2.4031	0.00628489
1479	A_84_P173691	AT2G44290	bifunctional inhibitor/lipid-transfer protein/seed storage 2S albumin superfamily protein	3.46991	0.00824031
1480	A_84_P101346	AT2G44300	bifunctional inhibitor/lipid-transfer protein/seed storage 2S albumin superfamily protein	6.13387	0.00283344
1481	A_84_P10672	AT2G44450	beta glucosidase 15	2.35936	0.0167312
1482	A_84_P757973	AT2G44578	RING/U-box domain-containing protein	17.4116	0.0128172
1483	A_84_P23014	AT2G44581	RING/U-box domain-containing protein	12.0687	0.0140333
1484	A_84_P235053	AT2G44770	ELMO/CED-12 domain-containing protein	2.04824	0.00138444
1485	A_84_P18289	AT2G44810	alpha/beta-Hydrolases superfamily protein	610.708	0.000286823
1486	A_84_P175021	AT2G44830	protein kinase	2.16154	0.00585986
1487	A_84_P17343	AT2G44840	ethylene-responsive element binding factor 13	12.6474	0.000566951
1488	A_84_P12573	AT2G44940	ethylene-responsive transcription factor ERF034	2.53515	0.00670728
1489	A_84_P758450	AT2G45023	other RNA	6.99496	0.0488451
1490	A_84_P20090	AT2G45290	transketolase	2.54343	0.0029704
1491	A_84_P176164	AT2G45300	3-phosphoshikimate 1-carboxyvinyltransferase / 5-enolpyruvylshikimate-3-phosphate / EPSP synthase	2.63049	0.000728507
1492	A_84_P11607	AT2G45570	cytochrome P450, family 76, subfamily C, polypeptide 2	11.1468	0.0106837
1493	A_84_P308363	AT2G45750	putative methyltransferase PMT16	2.35815	0.0026079
1494	A_84_P582920	AT2G45760	BON association protein 2	16.4512	0.0302211
1495	A_84_P502138	AT2G45870	Bestrophin-like protein	2.03789	0.0218722
1496	A_84_P597183	AT2G45900	phosphatidylinositol N-acetyglucosaminlytransferase subunit P-like protein	5.90606	0.00215576
1497	A_84_P570438	AT2G45920	U-box domain-containing protein 37	4.10728	0.00049376
1498	A_84_P212878	AT2G45930	hypothetical protein	4.91945	0.0478335
1499	A_84_P515468	AT2G45940	hypothetical protein	34.1523	0.010976
1500	A_84_P15445	AT2G45960	plasma membrane intrinsic protein 1B	2.32464	0.000860915
1501	A_84_P100056	AT2G45990	hypothetical protein	2.13049	0.000933319
1502	A_84_P16291	AT2G46030	ubiquitin-conjugating enzyme 6	2.24081	0.00296638
1503	A_84_P758704	AT2G46100	Nuclear transport factor 2 family protein	3.8406	0.000287976
1504	A_84_P18182	AT2G46140	Late embryogenesis abundant protein	5.3773	0.00186644
1505	A_84_P542948	AT2G46150	late embryogenesis abundant hydroxyproline-rich glycoprotein	5.05128	0.00108139
1506	A_84_P289524	AT2G46170	reticulon-like protein B5	3.34645	0.000624731
1507	A_84_P19130	AT2G46270	G-box binding factor 3	7.56411	0.00034043
1508	A_84_P141589	AT2G46300	late embryogenesis abundant hydroxyproline-rich glycoprotein	3.23496	0.00652743
1509	A_84_P17318	AT2G46340	SPA (suppressor of phyA-105) protein family	3.4234	0.00112944
1510	A_84_P18264	AT2G46370	Auxin-responsive GH3 family protein	19.6295	0.000316131
1511	A_84_P223109	AT2G46420	hypothetical protein	4.08392	0.000836027
1512	A_84_P731515	AT2G46450	cyclic nucleotide-gated channel 12	4.80756	0.0156812
1513	A_84_P14403	AT2G46500	phosphoinositide 4-kinase gamma 4	2.45008	0.00451595
1514	A_84_P80879	AT2G46510	ABA-inducible BHLH-type transcription factor	5.20988	0.00291941
1515	A_84_P18186	AT2G46520	putative cellular apoptosis susceptibility protein / importin-alpha re-exporter	7.37993	0.000286823
1516	A_84_P554467	AT2G46535	hypothetical protein	2.71549	0.000886617
1517	A_84_P599862	AT2G46640	protein TILLER ANGLE CONTROL 1	3.20977	0.0103511
1518	A_84_P22952	AT2G46650	cytochrome B5 isoform C	8.84462	0.0354609
1519	A_84_P581126	AT2G46670	CCT motif family protein	9.75485	0.000939103
1520	A_84_P10659	AT2G46680	homeobox 7	34.6669	0.000795358
1521	A_84_P794173	AT2G46735	hypothetical protein	3.3112	0.00339923
1522	A_84_P126821	AT2G46790	pseudo-response regulator 9	9.39349	0.000716074
1523	A_84_P23971	AT2G46800	zinc transporter of Arabidopsis thaliana	3.00332	0.0036218
1524	A_84_P595402	AT2G46810	transcription factor bHLH70	2.29281	0.00395838
1525	A_84_P19241	AT2G46830	circadian clock associated 1	8.66697	0.000934531
1526	A_84_P312723	AT2G46890	hypothetical protein	2.31655	0.00976281
1527	A_84_P603414	AT2G46940	hypothetical protein	3.44768	0.00316375
1528	A_84_P187524	AT2G47010	hypothetical protein	3.95573	0.00675715
1529	A_84_P710346	AT2G47015	MIR408; miRNA	2.918	0.0137382
1530	A_84_P23846	AT2G47180	galactinol synthase 1	15.76	0.0316438
1531	A_84_P17225	AT2G47190	myb domain protein 2	7.27674	0.00093975
1532	A_84_P19116	AT2G47260	WRKY DNA-binding protein 23	5.59377	0.00258946
1533	A_84_P538534	AT2G47360	hypothetical protein	3.71023	0.00469751
1534	A_84_P19141	AT2G47460	myb domain protein 12	6.23193	0.00258505
1535	A_84_P565090	AT2G47485	hypothetical protein	7.07783	0.000601256
1536	A_84_P23870	AT2G47520	Integrase-type DNA-binding superfamily protein	5.66386	0.00502421
1537	A_84_P22924	AT2G47550	probable pectinesterase/pectinesterase inhibitor 20	7.52749	0.0309355
1538	A_84_P19140	AT2G47590	photolyase/blue-light receptor 2	2.47694	0.00111051
1539	A_84_P18194	AT2G47600	magnesium/proton exchanger	2.95335	0.0039358
1540	A_84_P21037	AT2G47650	UDP-xylose synthase 4	2.43059	0.00314421
1541	A_84_P10636	AT2G47670	pectin methylesterase inhibitor 6	3.24028	0.0108162
1542	A_84_P18196	AT2G47730	glutathione S-transferase phi 8	3.04227	0.000877168
1543	A_84_P109472	AT2G47770	TSPO(outer membrane tryptophan-rich sensory protein)-related	3288.81	0.000355149
1544	A_84_P257260	AT2G47780	Rubber elongation factor protein	122.146	0.00101854
1545	A_84_P11579	AT2G47800	multidrug resistance-associated protein 4	4.78425	0.000389953
1546	A_84_P155845	AT2G47950	hypothetical protein	50.8338	0.000517401
1547	A_84_P514578	AT2G48060	hypothetical protein	7.85441	0.00395589
1548	A_84_P134645	AT2G48150	glutathione peroxidase 4	2.44988	0.00893764
1549	A_84_P284920	AT3G01060	hypothetical protein	4.93846	0.000912784
1550	A_84_P21137	AT3G01120	Pyridoxal phosphate (PLP)-dependent transferases superfamily protein	2.1227	0.0108349
1551	A_84_P20191	AT3G01140	myb domain protein 106	2.73135	0.0218821
1552	A_84_P18299	AT3G01180	starch synthase 2	2.67714	0.00277932
1553	A_84_P16413	AT3G01280	voltage dependent anion channel 1	2.01848	0.00236321
1554	A_84_P11687	AT3G01350	putative peptide/nitrate transporter	3.02686	0.000647571
1555	A_84_P226169	AT3G01440	PsbQ-like 1	2.4788	0.0464812
1556	A_84_P809517	AT3G01500	carbonic anhydrase 1	2.07105	0.0403473
1557	A_84_P173141	AT3G01510	like SEX4 1	2.89189	0.000982848
1558	A_84_P579358	AT3G01516	hypothetical protein	2.90449	0.016429
1559	A_84_P19248	AT3G01550	phosphoenolpyruvate (pep)/phosphate translocator 2	12.8152	0.00111775
1560	A_84_P115682	AT3G01810	hypothetical protein	2.24061	0.00559594
1561	A_84_P10748	AT3G01820	P-loop containing nucleoside triphosphate hydrolases superfamily protein	2.1971	0.000873304
1562	A_84_P582930	AT3G01830	putative calcium-binding protein CML40	3.7041	0.0157182
1563	A_84_P728581	AT3G01980	Rossmann-fold NAD(P)-binding domain-containing protein	2.51024	0.00245725
1564	A_84_P15474	AT3G01990	ACT domain repeat 6	2.70363	0.00154135
1565	A_84_P275730	AT3G02140	AFP2 (ABI five-binding protein 2) family protein	9.51362	0.00102174
1566	A_84_P17372	AT3G02150	plastid transcription factor 1	5.085	0.00102752
1567	A_84_P605212	AT3G02160	Bromodomain transcription factor	3.96418	0.00056505
1568	A_84_P18305	AT3G02230	reversibly glycosylated polypeptide 1	6.69157	0.000286823
1569	A_84_P18335	AT3G02480	Late embryogenesis abundant protein (LEA) family protein	238.533	0.000522877
1570	A_84_P168853	AT3G02550	LOB domain-containing protein 41	2.44727	0.0417152
1571	A_84_P10772	AT3G02570	Mannose-6-phosphate isomerase, type I	3.31886	0.00316833
1572	A_84_P555359	AT3G02800	atypical dual-specificity phosphatase	2.75511	0.00179291
1573	A_84_P24005	AT3G02830	zinc finger protein 1	3.09604	0.000933319
1574	A_84_P22113	AT3G02870	Inositol monophosphatase family protein	4.17819	0.00441553
1575	A_84_P21167	AT3G02875	Peptidase M20/M25/M40 family protein	3.5878	0.00544017
1576	A_84_P607864	AT3G02885	GAST1 protein homolog 5	7.74606	0.0451405
1577	A_84_P131106	AT3G02910	AIG2-like (avirulence induced gene) family protein	2.20557	0.00829492
1578	A_84_P569557	AT3G02930	hypothetical protein	2.37547	0.00178228
1579	A_84_P10767	AT3G02990	heat shock transcription factor A1E	2.53989	0.000455261
1580	A_84_P11701	AT3G03050	cellulose synthase-like D3	2.33799	0.00415859
1581	A_84_P187934	AT3G03170	hypothetical protein	3.97391	0.0064533
1582	A_84_P13591	AT3G03250	UDP-GLUCOSE PYROPHOSPHORYLASE 1	4.14567	0.00069226
1583	A_84_P762197	AT3G03341	hypothetical protein	401.834	0.000304291
1584	A_84_P172581	AT3G03440	ARM repeat superfamily protein	3.68292	0.00187925
1585	A_84_P23037	AT3G03450	RGA-like 2	5.73341	0.000532945
1586	A_84_P537650	AT3G03460	hypothetical protein	10.3899	0.000393207
1587	A_84_P22091	AT3G03470	cytochrome P450, family 87, subfamily A, polypeptide 9	5.73538	0.000284338
1588	A_84_P21145	AT3G03480	acetyl CoA:(Z)-3-hexen-1-ol acetyltransferase	46.5925	0.00061122
1589	A_84_P232569	AT3G03530	non-specific phospholipase C4	6.17577	0.00677369
1590	A_84_P16410	AT3G03640	beta glucosidase 25	2.13534	0.00953752
1591	A_84_P13574	AT3G03690	Core-2/I-branching beta-1,6-N-acetylglucosaminyltransferase family protein	2.48257	0.00137445
1592	A_84_P113792	AT3G03770	putative inactive leucine-rich repeat receptor-like protein kinase	5.52929	0.000495887
1593	A_84_P23973	AT3G03780	methionine synthase 2	10.8739	0.00069904
1594	A_84_P15460	AT3G03900	adenosine-5'-phosphosulfate (APS) kinase 3	3.38594	0.000704607
1595	A_84_P14515	AT3G03910	glutamate dehydrogenase 3	4.51549	0.0436146
1596	A_84_P21159	AT3G04010	O-glycosyl hydrolases family 17 protein	6.27193	0.00257344
1597	A_84_P23051	AT3G04050	pyruvate kinase	22.2535	0.00182237
1598	A_84_P23997	AT3G04060	NAC domain containing protein 46	2.63104	0.00277025
1599	A_84_P10758	AT3G04070	NAC domain containing protein 47	2.05643	0.0127132
1600	A_84_P18332	AT3G04120	glyceraldehyde-3-phosphate dehydrogenase C subunit 1	2.32524	0.000575476
1601	A_84_P12659	AT3G04200	RmlC-like cupins superfamily protein	5.05867	0.00192596
1602	A_84_P23061	AT3G04240	Tetratricopeptide repeat (TPR)-like superfamily protein	2.83844	0.000286823
1603	A_84_P522586	AT3G04380	SET-domain containing protein lysine methyltransferase family protein	2.42704	0.00371402
1604	A_84_P511053	AT3G04510	Protein of unknown function (DUF640)	5.04158	0.0134185
1605	A_84_P537652	AT3G04620	DUO1-activated nucleic acid binding protein	13.8885	0.000823172
1606	A_84_P267260	AT3G04630	WVD2-like 1	3.45014	0.000878172
1607	A_84_P17374	AT3G04650	FAD/NAD(P)-binding oxidoreductase domain-containing protein	2.02338	0.000304291
1608	A_84_P20212	AT3G04710	carboxylate clamp-tetratricopeptide repeat protein	2.13705	0.00228892
1609	A_84_P18306	AT3G04870	zeta-carotene desaturase	2.13355	0.00174144
1610	A_84_P19252	AT3G05030	sodium hydrogen exchanger 2	5.14691	0.000463265
1611	A_84_P20190	AT3G05180	GDSL esterase/lipase	2.33462	0.0167669
1612	A_84_P12626	AT3G05260	NAD(P)-binding Rossmann-fold superfamily protein	4.02467	0.00102734
1613	A_84_P75094	AT3G05327	cyclin family protein	2.39421	0.00108111
1614	A_84_P21142	AT3G05380	DIRP ;Myb-like DNA-binding domain	2.18941	0.00195727
1615	A_84_P502161	AT3G05390	hypothetical protein	5.06301	0.0222349
1616	A_84_P15466	AT3G05430	PWWP domain-containing protein	3.12631	0.00344375
1617	A_84_P503065	AT3G05470	Actin-binding protein FH2	3.41373	0.00247695
1618	A_84_P23980	AT3G05500	Rubber elongation factor protein	2.67203	0.00309487
1619	A_84_P16424	AT3G05580	serine/threonine-protein phosphatase PP1 isozyme 9	2.27492	0.0021538
1620	A_84_P14533	AT3G05600	alpha/beta-Hydrolases superfamily protein	3.11725	0.0132523
1621	A_84_P605223	AT3G05625	tetratricopeptide repeat-containing protein	2.02545	0.00924662
1622	A_84_P11698	AT3G05630	phospholipase D P2	53.0974	0.00034043
1623	A_84_P23992	AT3G05640	putative protein phosphatase 2C	40.0619	0.000463344
1624	A_84_P23046	AT3G05650	receptor like protein 32	7.8745	0.000334887
1625	A_84_P852482	AT3G05660	receptor like protein 33	2.031	0.0154495
1626	A_84_P20208	AT3G05690	nuclear factor Y, subunit A2	2.44118	0.0181885
1627	A_84_P832020	AT3G05770	hypothetical protein	2.65342	0.0328083
1628	A_84_P10760	AT3G05820	invertase H	6.51225	0.000565173
1629	A_84_P11706	AT3G05830	alpha-helical IF-like protein	4.5953	0.000689724
1630	A_84_P12651	AT3G05840	Protein kinase superfamily protein	3.99683	0.000284338
1631	A_84_P117182	AT3G05890	Low temperature and salt responsive protein family	9.19677	0.00131285
1632	A_84_P762484	AT3G05936	hypothetical protein	2.59736	0.00129243
1633	A_84_P113022	AT3G05980	hypothetical protein	3.47465	0.0168224
1634	A_84_P21174	AT3G06030	NPK1-related protein kinase 3	2.81519	0.00479331
1635	A_84_P579374	AT3G06035	glycoprotein membrane precursor GPI-anchored protein	8.54998	0.00150378
1636	A_84_P10753	AT3G06420	Ubiquitin-like superfamily protein	3.88578	0.00108282
1637	A_84_P18334	AT3G06490	myb domain protein 108	7.96479	0.00262818
1638	A_84_P17388	AT3G06500	putative neutral invertase	8.05768	0.000827442
1639	A_84_P15496	AT3G06510	Glycosyl hydrolase superfamily protein	2.1895	0.000753172
1640	A_84_P87399	AT3G06520	agenet domain-containing protein	10.1091	0.000859144
1641	A_84_P503070	AT3G06550	O-acetyltransferase family protein	3.10474	0.00190431
1642	A_84_P516388	AT3G06600	hypothetical protein	2.6174	0.018773
1643	A_84_P809553	AT3G06730	Thioredoxin z	2.13168	0.001207
1644	A_84_P849068	AT3G06760	Drought-responsive family protein	2.60827	0.000739639
1645	A_84_P13607	AT3G06830	probable pectinesterase/pectinesterase inhibitor 23	8.67776	0.0289396
1646	A_84_P94789	AT3G06890	hypothetical protein	4.74385	0.0119215
1647	A_84_P761249	AT3G06985	low-molecular-weight cysteine-rich 44	3.9971	0.00199379
1648	A_84_P761578	AT3G06995	Encodes a Defensin-like (DEFL) family protein [pseudogene]	3.83262	0.00638572
1649	A_84_P283680	AT3G07090	PPPDE putative thiol peptidase family protein	10.0297	0.000284338
1650	A_84_P15481	AT3G07320	O-Glycosyl hydrolases family 17 protein	2.85875	0.0022729
1651	A_84_P155785	AT3G07390	auxin-responsive family protein	2.35111	0.00106555
1652	A_84_P176954	AT3G07700	ABC1 kinase	3.21691	0.0029515
1653	A_84_P212288	AT3G07720	galactose oxidase/kelch repeat-containing protein	4.19934	0.000866943
1654	A_84_P10764	AT3G07960	phosphatidylinositol-4-phosphate 5-kinase 6	3.12397	0.0196864
1655	A_84_P16436	AT3G08040	MATE efflux family protein	3.65716	0.00755754
1656	A_84_P22188	AT3G08500	myb domain protein 83	6.42037	0.0139029
1657	A_84_P11709	AT3G08590	phosphoglycerate mutase, 2,3-bisphosphoglycerate-independent	2.80839	0.000576345
1658	A_84_P249035	AT3G08630	hypothetical protein	2.81538	0.00106377
1659	A_84_P124042	AT3G08640	hypothetical protein	2.4501	0.00203058
1660	A_84_P17380	AT3G08720	serine/threonine protein kinase 2	2.66197	0.00182334
1661	A_84_P22110	AT3G08770	lipid transfer protein 6	2.9086	0.00365562
1662	A_84_P17365	AT3G08970	DNAJ heat shock N-terminal domain-containing protein	3.90515	0.0158007
1663	A_84_P514608	AT3G09032	hypothetical protein	2.64926	0.00418131
1664	A_84_P271340	AT3G09350	Fes1A	3.07534	0.00198803
1665	A_84_P10746	AT3G09370	myb domain protein 3r-3	2.011	0.00378589
1666	A_84_P16418	AT3G09440	heat shock protein 70-3	25.4593	0.000286823
1667	A_84_P519046	AT3G09450	hypothetical protein	36.9194	0.00167088
1668	A_84_P532349	AT3G09520	exocyst subunit exo70 family protein H4	3.41044	0.00411361
1669	A_84_P23054	AT3G09540	pectin lyase-like superfamily protein	3.35649	0.000906988
1670	A_84_P10761	AT3G09560	phosphatidic acid phosphohydrolase 1	2.7157	0.0031089
1671	A_84_P17379	AT3G09640	ascorbate peroxidase 2	2.96087	0.00206017
1672	A_84_P16437	AT3G09870	SAUR-like auxin-responsive protein	14.5454	0.00881147
1673	A_84_P13601	AT3G09910	RAB GTPase homolog C2B	8.35095	0.00414626
1674	A_84_P759774	AT3G09915	pseudogene, hypothetical protein	5.86971	0.00385669
1675	A_84_P12656	AT3G09920	phosphatidyl inositol monophosphate 5 kinase	3.20422	0.00217796
1676	A_84_P11697	AT3G10040	sequence-specific DNA binding transcription factor	6.72971	0.00508642
1677	A_84_P261020	AT3G10150	purple acid phosphatase 16	4.41435	0.0054689
1678	A_84_P761565	AT3G10185	Gibberellin-regulated family protein	5.63075	0.00263731
1679	A_84_P509286	AT3G10290	nucleotide-sugar transporter-like protein	2.56102	0.0171402
1680	A_84_P11686	AT3G10340	phenylalanine ammonia-lyase 4	2.63769	0.00174193
1681	A_84_P23979	AT3G10370	FAD-dependent oxidoreductase family protein	2.32618	0.00224211
1682	A_84_P130466	AT3G10420	protein seedling plastid development 1	9.84347	0.000522741
1683	A_84_P297294	AT3G10500	NAC domain containing protein 53	2.42453	0.000961516
1684	A_84_P19259	AT3G10560	Cytochrome P450 superfamily protein	2.33354	0.00701708
1685	A_84_P18313	AT3G10570	cytochrome P450, family 77, subfamily A, polypeptide 6	2.04709	0.0307232
1686	A_84_P551839	AT3G10690	DNA GYRASE A	2.10513	0.00244095
1687	A_84_P572262	AT3G10815	RING/U-box domain-containing protein	3.71369	0.00884817
1688	A_84_P14540	AT3G10840	alpha/beta-hydrolase domain-containing protein	2.13278	0.0199118
1689	A_84_P15484	AT3G10910	RING-H2 finger protein ATL72	5.14193	0.00342074
1690	A_84_P269820	AT3G10940	phosphoglucan phosphatase LSF2	4.26347	0.00127204
1691	A_84_P762751	AT3G10986	hypothetical protein	2.90955	0.0148001
1692	A_84_P11781	AT3G11050	ferritin 2	2.53891	0.000611423
1693	A_84_P18399	AT3G11170	fatty acid desaturase 7	3.06631	0.00153299
1694	A_84_P285710	AT3G11210	GDSL esterase/lipase	2.9481	0.0036218
1695	A_84_P596337	AT3G11260	WUSCHEL related homeobox 5	3.39751	0.0129111
1696	A_84_P577610	AT3G11405	hypothetical protein	5.58454	0.00180883
1697	A_84_P10737	AT3G11410	protein phosphatase 2CA	22.2477	0.000334887
1698	A_84_P294564	AT3G11420	hypothetical protein	8.82235	0.000576858
1699	A_84_P234593	AT3G11470	4'-phosphopantetheinyl transferase superfamily	3.10482	0.000869932
1700	A_84_P186914	AT3G11480	S-adenosyl-L-methionine-dependent methyltransferases superfamily protein	2169.56	0.000867856
1701	A_84_P511956	AT3G11570	TRICHOME BIREFRINGENCE-LIKE 8	2.82492	0.00535489
1702	A_84_P22084	AT3G11580	AP2/B3-like transcriptional factor family protein	3.30731	0.00300057
1703	A_84_P19253	AT3G11660	NDR1/HIN1-like 1	5.79444	0.00115318
1704	A_84_P759481	AT3G12145	Leucine-rich repeat (LRR) family protein	8.54139	0.0249055
1705	A_84_P279060	AT3G12320	hypothetical protein	3.34963	0.000841634
1706	A_84_P503984	AT3G12510	MADS-box family protein	7.1973	0.00151007
1707	A_84_P18401	AT3G12580	heat shock protein 70	27.0741	0.000584703
1708	A_84_P18358	AT3G12960	hypothetical protein	2.79321	0.0363628
1709	A_84_P761766	AT3G12965	other RNA	2.18181	0.000810928
1710	A_84_P520827	AT3G13020	hAT transposon superfamily protein	3.78379	0.0019286
1711	A_84_P21213	AT3G13090	multidrug resistance-associated protein 8	4.50219	0.000454799
1712	A_84_P22159	AT3G13100	multidrug resistance-associated protein 7	5.26081	0.00275933
1713	A_84_P23105	AT3G13110	serine acetyltransferase 2;2	2.92405	0.0025632
1714	A_84_P827406	AT3G13227	serine-rich protein-like protein	4.15641	0.0230123
1715	A_84_P590096	AT3G13275	hypothetical protein	2.26074	0.00270099
1716	A_84_P16491	AT3G13470	TCP-1/cpn60 chaperonin family protein	2.65161	0.00224798
1717	A_84_P110752	AT3G13520	arabinogalactan protein 12	2.05307	0.0181417
1718	A_84_P612355	AT3G13600	calmodulin-binding family protein	2.34071	0.0258452
1719	A_84_P20288	AT3G13620	POLYAMINE UPTAKE TRANSPORTER 4	4.39639	0.000885517
1720	A_84_P18393	AT3G13640	RNAse l inhibitor protein 1	5.46419	0.00602414
1721	A_84_P19339	AT3G13650	disease resistance-responsive, dirigent domain-containing protein	57.6334	0.000454799
1722	A_84_P20285	AT3G13660	disease resistance-responsive, dirigent domain-containing protein	4.31674	0.0288728
1723	A_84_P23123	AT3G13672	seven in absentia (SINA) domain-containing protein	3.31345	0.00988899
1724	A_84_P14586	AT3G13870	Root hair defective 3 GTP-binding protein (RHD3)	2.44403	0.00248688
1725	A_84_P559833	AT3G13880	pentatricopeptide repeat-containing protein	2.44584	0.00470345
1726	A_84_P799721	AT3G13910	hypothetical protein	3.5773	0.0109933
1727	A_84_P166703	AT3G14000	DZC (Disease resistance/zinc finger/chromosome condensation-like region) domain containing protein	2.98069	0.000874501
1728	A_84_P195654	AT3G14067	Subtilase family protein	2.66155	0.00301706
1729	A_84_P201808	AT3G14070	cation exchanger 9	2.31913	0.00419801
1730	A_84_P535024	AT3G14075	Mono-/di-acylglycerol lipase, N-terminal;Lipase, class 3	2.86505	0.00275759
1731	A_84_P582075	AT3G14170	hypothetical protein	2.17146	0.0127672
1732	A_84_P847007	AT3G14172	hypothetical protein	2.06567	0.00208684
1733	A_84_P199584	AT3G14200	chaperone DnaJ-domain containing protein	7.61562	0.000366035
1734	A_84_P22166	AT3G14210	epithiospecifier modifier 1	2.01903	0.0493314
1735	A_84_P210598	AT3G14280	hypothetical protein	4.07434	0.00399793
1736	A_84_P508417	AT3G14340	hypothetical protein	2.22742	0.000636288
1737	A_84_P14557	AT3G14350	STRUBBELIG-receptor family 7	2.64373	0.00786802
1738	A_84_P136105	AT3G14360	alpha/beta-hydrolases	8.43258	0.000498923
1739	A_84_P15502	AT3G14370	Protein kinase superfamily protein	4.71608	0.0203976
1740	A_84_P515522	AT3G14395	hypothetical protein	25.2062	0.00713026
1741	A_84_P14587	AT3G14440	nine-cis-epoxycarotenoid dioxygenase 3	13.8454	0.000786177
1742	A_84_P166633	AT3G14560	hypothetical protein	10.2875	0.000581531
1743	A_84_P16459	AT3G14570	glucan synthase-like 4	5.4461	0.00102273
1744	A_84_P75484	AT3G14590	Calcium-dependent lipid-binding (CaLB domain) family protein	3.02318	0.000462922
1745	A_84_P536812	AT3G14595	ribosomal protein L18ae family protein	2.54437	0.00190627
1746	A_84_P14568	AT3G14720	MAP kinase 19	4.74122	0.00116146
1747	A_84_P17452	AT3G14780	hypothetical protein	2.05314	0.0100557
1748	A_84_P613238	AT3G14810	mechanosensitive channel of small conductance-like 5	10.301	0.00239901
1749	A_84_P273110	AT3G14850	TRICHOME BIREFRINGENCE-LIKE 41	10.0132	0.00121586
1750	A_84_P183994	AT3G14870	hypothetical protein	2.53412	0.0187716
1751	A_84_P503581	AT3G14880	hypothetical protein	3.15288	0.00805123
1752	A_84_P21211	AT3G14890	polynucleotide 3'-phosphatase ZDP	2.07249	0.0105167
1753	A_84_P14590	AT3G15020	Lactate/malate dehydrogenase family protein	2.72247	0.000807016
1754	A_84_P10825	AT3G15170	NAC (No Apical Meristem) domain transcriptional regulator superfamily protein	2.22981	0.0140153
1755	A_84_P22172	AT3G15200	pentatricopeptide repeat-containing protein	2.3627	0.00788474
1756	A_84_P167943	AT3G15210	ethylene responsive element binding factor 4	4.34807	0.00163514
1757	A_84_P102366	AT3G15280	hypothetical protein	5.98126	0.00561281
1758	A_84_P60140	AT3G15350	core-2/I-branching beta-1,6-N-acetylglucosaminyltransferase family protein	6.28104	0.000551057
1759	A_84_P563378	AT3G15357	hypothetical protein	4.51272	0.00287458
1760	A_84_P248975	AT3G15460	ribosomal RNA processing brix domain-containing protein	4.59479	0.00180365
1761	A_84_P11721	AT3G15500	NAC domain containing protein 3	3.89576	0.0010748
1762	A_84_P762787	AT3G15534	hypothetical protein	105.231	0.000284338
1763	A_84_P10781	AT3G15650	alpha/beta-Hydrolases superfamily protein	8.47868	0.0012652
1764	A_84_P11727	AT3G15670	Late embryogenesis abundant protein (LEA) family protein	62.2746	0.00120937
1765	A_84_P14561	AT3G15720	probable polygalacturonase	2.48923	0.00115471
1766	A_84_P163793	AT3G15760	hypothetical protein	3.40787	0.00206133
1767	A_84_P276230	AT3G15790	methyl-CPG-binding domain 11	7.8209	0.00227407
1768	A_84_P18344	AT3G15800	glycosyl hydrolase superfamily protein	2.02041	0.0103697
1769	A_84_P21182	AT3G15880	WUS-interacting protein 2	2.21103	0.00580298
1770	A_84_P15504	AT3G15990	sulfate transporter 3;4	12.8633	0.00399094
1771	A_84_P18342	AT3G16050	pyridoxine biosynthesis 1.2	2.66676	0.00209493
1772	A_84_P19287	AT3G16060	ATP binding microtubule motor family protein	2.09069	0.00189857
1773	A_84_P759248	AT3G16175	thioesterase family protein	3.2568	0.00363472
1774	A_84_P10789	AT3G16250	NDH-dependent cyclic electron flow 1	2.85513	0.00676574
1775	A_84_P284980	AT3G16300	hypothetical protein	2.2811	0.0489719
1776	A_84_P788342	AT3G16320	Tetratricopeptide repeat (TPR)-like superfamily protein	2.41179	0.00448589
1777	A_84_P89489	AT3G16330	hypothetical protein	87.7286	0.00143499
1778	A_84_P150668	AT3G16340	pleiotropic drug resistance 1	2.68816	0.0117939
1779	A_84_P582082	AT3G16370	GDSL esterase/lipase	2.57635	0.00176468
1780	A_84_P105636	AT3G16400	nitrile specifier protein 1	6.08522	0.0291597
1781	A_84_P500433	AT3G16410	nitrile specifier protein 4	6.94672	0.00112021
1782	A_84_P19320	AT3G16510	Calcium-dependent lipid-binding domain-containing protein	2.26974	0.00556499
1783	A_84_P835922	AT3G16520	UDP-glucosyl transferase 88A1	9.46673	0.00105883
1784	A_84_P12665	AT3G16560	putative protein phosphatase 2C 40	2.08654	0.00760441
1785	A_84_P599034	AT3G16860	COBRA-like protein 8 precursor	4.45277	0.00160861
1786	A_84_P22141	AT3G16910	acyl-activating enzyme 7	2.03382	0.000440751
1787	A_84_P14574	AT3G16990	heme oxygenase-like, multi-helical protein	3.34366	0.0015301
1788	A_84_P15519	AT3G17000	ubiquitin-conjugating enzyme 32	4.9729	0.000355142
1789	A_84_P835549	AT3G17110	pseudogene, glycine-rich protein	88.1328	0.000284338
1790	A_84_P58430	AT3G17120	hypothetical protein	4.91017	0.00535491
1791	A_84_P558950	AT3G17130	plant invertase/pectin methylesterase inhibitor domain-containing protein	20.2799	0.000352587
1792	A_84_P187174	AT3G17520	late embryogenesis abundant protein (LEA) family protein	146.59	0.00390988
1793	A_84_P823870	AT3G17609	HY5-homolog	2.73701	0.00881251
1794	A_84_P169103	AT3G17660	ARF-GAP domain 15	2.06639	0.00570004
1795	A_84_P23069	AT3G17690	cyclic nucleotide gated channel 19	8.93643	0.00177278
1796	A_84_P10795	AT3G17770	dihydroxyacetone kinase	5.82181	0.000426487
1797	A_84_P21184	AT3G17790	purple acid phosphatase 17	50.8349	0.000349481
1798	A_84_P806808	AT3G17800	hypothetical protein	7.98691	0.000833327
1799	A_84_P18347	AT3G17810	pyrimidine 1	4.81858	0.00215576
1800	A_84_P19293	AT3G17820	glutamine synthetase 1.3	2.20631	0.00173065
1801	A_84_P107602	AT3G17860	jasmonate-zim-domain protein 3	3.88882	0.0123842
1802	A_84_P237683	AT3G18170	glycosyltransferase family 61 protein	8.9383	0.0268714
1803	A_84_P24056	AT3G18280	Bifunctional inhibitor/lipid-transfer protein/seed storage 2S albumin superfamily protein	4.85923	0.00574653
1804	A_84_P571403	AT3G18360	VQ motif-containing protein	5.81655	0.000498923
1805	A_84_P547455	AT3G18485	iaa-leucine resistant 2	13.8881	0.00328276
1806	A_84_P12717	AT3G18610	nucleolin like 2	2.0185	0.00693772
1807	A_84_P599932	AT3G18670	ankyrin repeat-containing protein	9.74607	0.00142506
1808	A_84_P761372	AT3G18715	inflorescence deficient in abscission (IDA)-like 4	2.50968	0.00581226
1809	A_84_P21199	AT3G18750	with no lysine (K) kinase 6	2.34113	0.00168953
1810	A_84_P841491	AT3G18777	pseudogene, similar to RING-H2 zinc finger protein, similar to putative RING zinc finger protein GB:AAF16660 from (Arabidopsis thaliana); blastp match of 47% identity and 3.3e-31 P-value to GP|17016985|gb|AAL33552.1|AF436851_1|AF436851 RING-H2 zinc finger protein {Cucumis melo}	23.6488	0.00146689
1811	A_84_P143099	AT3G18890	protein TIC 62	2.24553	0.00313878
1812	A_84_P301400	AT3G18950	WD40 domain-containing protein	5.69292	0.00371229
1813	A_84_P17954	AT3G19085	hypothetical protein	6.4762	0.00212189
1814	A_84_P10818	AT3G19100	CDPK-related kinase 2	2.34567	0.00430491
1815	A_84_P788285	AT3G19230	leucine-rich repeat-containing protein	4.08425	0.00244759
1816	A_84_P54840	AT3G19270	cytochrome P450, family 707, subfamily A, polypeptide 4	4.39012	0.0118628
1817	A_84_P244675	AT3G19310	PLC-like phosphodiesterase-like protein	2.17748	0.00330254
1818	A_84_P262140	AT3G19370	hypothetical protein	2.24503	0.00288202
1819	A_84_P18353	AT3G19450	GroES-like zinc-binding alcohol dehydrogenase family protein	2.03456	0.00408276
1820	A_84_P20245	AT3G19480	D-3-phosphoglycerate dehydrogenase	2.95091	0.00457092
1821	A_84_P242043	AT3G19500	transcription factor bHLH113	7.44863	0.000704201
1822	A_84_P21219	AT3G19580	zinc-finger protein 2	12.1804	0.000426155
1823	A_84_P22165	AT3G19590	Transducin/WD40 repeat-like superfamily protein	2.14756	0.00987621
1824	A_84_P24057	AT3G19620	putative beta-D-xylosidase 5	3.38843	0.00193165
1825	A_84_P599935	AT3G19830	Calcium-dependent lipid-binding (CaLB domain) family protein	3.32314	0.000871691
1826	A_84_P54290	AT3G19970	hypothetical protein	8.8989	0.00124559
1827	A_84_P759855	AT3G20100	cytochrome P450, family 705, subfamily A, polypeptide 19	2.80306	0.00199847
1828	A_84_P583901	AT3G20180	putative copper transport protein	2.21039	0.0338685
1829	A_84_P14583	AT3G20270	putative BPI/LBP family protein	4.37308	0.00127245
1830	A_84_P254110	AT3G20300	hypothetical protein	3.199	0.0100542
1831	A_84_P760885	AT3G20310	ethylene response factor 7	4.18404	0.00240268
1832	A_84_P11748	AT3G20390	endoribonuclease L-PSP family protein	2.38566	0.0171011
1833	A_84_P761811	AT3G20395	RING-finger domain-containing protein	2.62297	0.0174768
1834	A_84_P18366	AT3G20470	glycine-rich protein 5	2.91969	0.00308422
1835	A_84_P599047	AT3G20475	MUTS-homologue 5	2.78797	0.000985105
1836	A_84_P175411	AT3G20490	hypothetical protein	2.11763	0.00146495
1837	A_84_P20272	AT3G20500	purple acid phosphatase 18	3.38203	0.000385803
1838	A_84_P205268	AT3G20520	SHV3-like 3	10.9921	0.00236339
1839	A_84_P512438	AT3G20710	F-box protein	2.58501	0.0112595
1840	A_84_P167713	AT3G20720	hypothetical protein	2.84038	0.000710635
1841	A_84_P14571	AT3G20860	NIMA-related kinase 5	2.18384	0.0150764
1842	A_84_P16492	AT3G21150	B-box 32	8.48004	0.00745267
1843	A_84_P287740	AT3G21190	O-fucosyltransferase family protein	2.61868	0.00121876
1844	A_84_P240095	AT3G21210	zinc ion binding protein	2.02346	0.01941
1845	A_84_P18352	AT3G21230	4-coumarate:CoA ligase 5	8.9882	0.00161882
1846	A_84_P12679	AT3G21240	4-coumarate:CoA ligase 2	8.84904	0.00103838
1847	A_84_P788211	AT3G21310	core-2/I-branching beta-1,6-N-acetylglucosaminyltransferase family protein	3.26379	0.02142
1848	A_84_P11730	AT3G21560	UDP-Glycosyltransferase superfamily protein	4.27655	0.000686535
1849	A_84_P14565	AT3G21620	early-responsive to dehydration stress-related protein	15.6111	0.00264065
1850	A_84_P20240	AT3G21660	UBX domain-containing protein	277.635	0.000947292
1851	A_84_P21186	AT3G21670	nitrate transporter 1.3	30.5622	0.000660662
1852	A_84_P591926	AT3G21680	hypothetical protein	9.8652	0.0434029
1853	A_84_P794842	AT3G21690	MATE efflux family protein	4.47785	0.0320761
1854	A_84_P24030	AT3G21700	Ras-related small GTP-binding family protein	3.05648	0.0018307
1855	A_84_P17409	AT3G21750	UDP-glucosyl transferase 71B1	8.01321	0.00163708
1856	A_84_P761848	AT3G21755	other RNA	4.52716	0.00287521
1857	A_84_P18355	AT3G21760	UDP-Glycosyltransferase superfamily protein	8.5655	0.00130317
1858	A_84_P235153	AT3G21810	zinc finger CCCH domain-containing protein 40	2.32971	0.00194055
1859	A_84_P23101	AT3G21890	B-box type zinc finger-containing protein	946.797	0.000497439
1860	A_84_P553654	AT3G22090	hypothetical protein	2.01203	0.0383195
1861	A_84_P519526	AT3G22100	transcription factor bHLH117	9.70751	0.00414825
1862	A_84_P197444	AT3G22160	VQ motif-containing protein	2.01032	0.0373994
1863	A_84_P267440	AT3G22250	UDP-glycosyltransferase 82A1	13.6136	0.00223795
1864	A_84_P761749	AT3G22275	hypothetical protein	123.382	0.000355149
1865	A_84_P10773	AT3G22370	alternative oxidase 1A	4.5896	0.000477385
1866	A_84_P11719	AT3G22400	PLAT/LH2 domain-containing lipoxygenase family protein	4.06455	0.00302314
1867	A_84_P600829	AT3G22410	Sec14p-like phosphatidylinositol transfer family protein	3.15922	0.0131895
1868	A_84_P594594	AT3G22415	hypothetical protein	2.88927	0.043863
1869	A_84_P22169	AT3G22530	hypothetical protein	2.1674	0.000575805
1870	A_84_P230859	AT3G22550	hypothetical protein	11.3842	0.00141039
1871	A_84_P15547	AT3G22560	GCN5-related N-acetyltransferase (GNAT) family protein	18.669	0.00222892
1872	A_84_P50790	AT3G22620	bifunctional inhibitor/lipid-transfer protein/seed storage 2S albumin-like protein	6.45039	0.0244832
1873	A_84_P15503	AT3G22830	heat shock transcription factor A6B	138.338	0.00139768
1874	A_84_P16449	AT3G22840	Chlorophyll A-B binding family protein	41.8189	0.00106555
1875	A_84_P20281	AT3G22910	putative calcium-transporting ATPase 13	7.96768	0.0272378
1876	A_84_P16470	AT3G23000	CBL-interacting protein kinase 7	5.97713	0.000997709
1877	A_84_P10793	AT3G23150	Signal transduction histidine kinase, hybrid-type, ethylene sensor	2.14338	0.00155371
1878	A_84_P218328	AT3G23170	hypothetical protein	6.96746	0.0017204
1879	A_84_P51800	AT3G23210	basic helix-loop-helix (bHLH) DNA-binding superfamily protein	3.14965	0.00619339
1880	A_84_P21194	AT3G23240	ethylene response factor 1	9.75863	0.00165217
1881	A_84_P22140	AT3G23250	myb domain protein 15	8.42432	0.00160925
1882	A_84_P791542	AT3G23260	putative F-box protein	13.0398	0.00283344
1883	A_84_P110102	AT3G23320	polynucleotidyl transferase, ribonuclease H-like superfamily protein	3.42345	0.0017824
1884	A_84_P180444	AT3G23400	Plastid-lipid associated protein PAP / fibrillin family protein	2.60896	0.000357309
1885	A_84_P792067	AT3G23450	hypothetical protein	2.29572	0.012038
1886	A_84_P14593	AT3G23810	S-adenosyl-l-homocysteine (SAH) hydrolase 2	19.312	0.000263345
1887	A_84_P23116	AT3G23820	UDP-D-glucuronate 4-epimerase 6	3.28646	0.00161064
1888	A_84_P19333	AT3G23840	HXXXD-type acyl-transferase-like protein	2.12439	0.000304291
1889	A_84_P24062	AT3G23920	beta-amylase 1	17.2197	0.000284338
1890	A_84_P21225	AT3G24090	putative glucosamine-fructose-6-phosphate aminotransferase	12.28	0.000284338
1891	A_84_P22155	AT3G24170	glutathione-disulfide reductase	3.54031	0.000304291
1892	A_84_P85639	AT3G24190	ABC1 protein kinase 6	2.48657	0.00409963
1893	A_84_P18377	AT3G24420	hydrolase, alpha/beta fold family protein	2.04155	0.00189701
1894	A_84_P292864	AT3G24460	Serinc-domain containing serine and sphingolipid biosynthesis protein	12.8523	0.00513197
1895	A_84_P11731	AT3G24500	multiprotein bridging factor 1C	6.6705	0.00044442
1896	A_84_P12676	AT3G24520	heat shock transcription factor C1	18.9154	0.00124424
1897	A_84_P13621	AT3G24530	AAA-type ATPase family protein / ankyrin repeat family protein	2.97292	0.000511759
1898	A_84_P196424	AT3G24770	CLAVATA3/ESR-RELATED 41	2.59998	0.0016328
1899	A_84_P574977	AT3G24840	Sec14p-like phosphatidylinositol transfer family protein	12.805	0.000354415
1900	A_84_P23089	AT3G25110	fatA acyl-ACP thioesterase	3.42959	0.000946838
1901	A_84_P12686	AT3G25180	cytochrome P450, family 82, subfamily G, polypeptide 1	17.4685	0.0197111
1902	A_84_P17413	AT3G25230	rotamase FKBP 1	2.31193	0.000810928
1903	A_84_P18359	AT3G25250	AGC (cAMP-dependent, cGMP-dependent and protein kinase C) kinase family protein	4.17468	0.0031089
1904	A_84_P87419	AT3G25290	auxin-responsive family protein	4.87178	0.00152757
1905	A_84_P230159	AT3G25400	hypothetical protein	4.3371	0.000556276
1906	A_84_P97296	AT3G25540	TRAM, LAG1 and CLN8 (TLC) lipid-sensing domain containing protein	2.0187	0.00686398
1907	A_84_P762507	AT3G25573	hypothetical protein	213.744	0.000286355
1908	A_84_P186234	AT3G25590	hypothetical protein	2.79246	0.000717808
1909	A_84_P117052	AT3G25640	hypothetical protein	6.66123	0.00170232
1910	A_84_P531516	AT3G25700	aspartyl protease family protein	5.0806	0.000840476
1911	A_84_P12695	AT3G25730	ethylene response DNA binding factor 3	6.00734	0.00142987
1912	A_84_P13640	AT3G25740	methionine aminopeptidase 1C	2.03041	0.00671244
1913	A_84_P544827	AT3G25760	allene oxide cyclase 1	32.5004	0.00398512
1914	A_84_P215028	AT3G25770	allene oxide cyclase 2	24.9482	0.00234561
1915	A_84_P286390	AT3G25780	allene oxide cyclase 3	51.9965	0.00108022
1916	A_84_P762464	AT3G25795	other RNA	39.6686	0.00244675
1917	A_84_P102006	AT3G25870	hypothetical protein	4.20744	0.00104178
1918	A_84_P286230	AT3G25905	CLAVATA3/ESR-RELATED 27	2.16054	0.0178974
1919	A_84_P89649	AT3G26125	cytochrome P450, family 86, subfamily C, polypeptide 2	2.5979	0.0100148
1920	A_84_P16475	AT3G26290	cytochrome P450, family 71, subfamily B, polypeptide 26	11.5453	0.000304291
1921	A_84_P18388	AT3G26330	cytochrome P450, family 71, subfamily B, polypeptide 37	7.16091	0.00491865
1922	A_84_P501351	AT3G26350	hypothetical protein	5.51261	0.00741764
1923	A_84_P139499	AT3G26450	SRPBCC ligand-binding domain-containing protein	3.94017	0.000555071
1924	A_84_P104616	AT3G26460	polyketide cyclase/dehydrase and lipid transport superfamily protein	4.09063	0.000842353
1925	A_84_P851910	AT3G26510	PB1_UP2 domain-containing protein	2.79981	0.00775174
1926	A_84_P21207	AT3G26570	phosphate transporter 2;1	2.41312	0.00457987
1927	A_84_P85169	AT3G26600	armadillo repeat only 4	2.11381	0.00610974
1928	A_84_P791576	AT3G26616	hypothetical protein	3.30798	0.0147457
1929	A_84_P52340	AT3G26840	phytyl ester synthesis and diacylglycerol acyltransferase activity protein	3.88849	0.00390026
1930	A_84_P187874	AT3G26910	hydroxyproline-rich glycoprotein family protein	2.57869	0.000743582
1931	A_84_P276620	AT3G26960	pollen Ole e 1 allergen and extensin family protein	7.05331	0.0120697
1932	A_84_P294254	AT3G27020	YELLOW STRIPE like 6	2.27412	0.00437926
1933	A_84_P547483	AT3G27025	hypothetical protein	34.2641	0.00103276
1934	A_84_P815182	AT3G27060	Ferritin/ribonucleotide reductase-like family protein	2.2052	0.00454003
1935	A_84_P24036	AT3G27070	translocase outer membrane 20-1	3.84936	0.00874886
1936	A_84_P13633	AT3G27110	peptidase family M48 family protein	2.02184	0.00131105
1937	A_84_P24070	AT3G27170	chloride channel B	5.56657	0.000463344
1938	A_84_P12704	AT3G27200	plastocyanin-like domain-containing protein	3.0615	0.00241882
1939	A_84_P275050	AT3G27210	hypothetical protein	3.79952	0.000555071
1940	A_84_P138519	AT3G27220	Kelch repeat-containing protein	2.63397	0.00192627
1941	A_84_P568745	AT3G27250	hypothetical protein	6.8716	0.00754538
1942	A_84_P542156	AT3G27270	TRAM, LAG1 and CLN8 (TLC) lipid-sensing domain containing protein	7.36581	0.00108908
1943	A_84_P11746	AT3G27400	putative pectate lyase 11	2.5521	0.00779309
1944	A_84_P712636	AT3G27415	hypothetical protein	35.7254	0.00841921
1945	A_84_P12691	AT3G27440	uridine kinase-like 5	2.51066	0.0221928
1946	A_84_P22129	AT3G27660	oleosin 4	7.16358	0.0068968
1947	A_84_P762569	AT3G27809	hypothetical protein	61.0747	0.000286823
1948	A_84_P19845	AT3G27810	myb domain protein 21	10.6048	0.00343645
1949	A_84_P14591	AT3G27870	putative phospholipid-transporting ATPase 8	2.41497	0.00302235
1950	A_84_P792233	AT3G27884	other RNA	2.04172	0.0189101
1951	A_84_P270000	AT3G27930	hypothetical protein	3.23166	0.00090299
1952	A_84_P263710	AT3G27960	tetratricopeptide repeat domain-containing protein	3.07862	0.00317392
1953	A_84_P11772	AT3G27970	exonuclease-like protein	37.2798	0.00468667
1954	A_84_P606188	AT3G28007	bidirectional sugar transporter SWEET4	15.5443	0.000575476
1955	A_84_P209678	AT3G28070	nodulin MtN21 /EamA-like transporter family protein	4.13695	0.00240268
1956	A_84_P244985	AT3G28080	MtN21-like transporter family protein UMAMIT47	2.2254	0.0341431
1957	A_84_P22181	AT3G28210	zinc finger (AN1-like) family protein	5.86658	0.0119541
1958	A_84_P100746	AT3G28220	TRAF-like family protein	10.3221	0.0128017
1959	A_84_P20289	AT3G28270	hypothetical protein	21.5355	0.00090055
1960	A_84_P554567	AT3G28340	galacturonosyltransferase-like 10	2.85212	0.00587445
1961	A_84_P588362	AT3G28560	BCS1 AAA-type ATPase	9.44339	0.00377698
1962	A_84_P549255	AT3G28600	AAA-type ATPase family protein	399.651	0.00038363
1963	A_84_P608829	AT3G28700	hypothetical protein	3.04052	0.000979353
1964	A_84_P504929	AT3G29000	putative calcium-binding protein CML30	5.8449	0.00155555
1965	A_84_P820052	AT3G29030	expansin A5	2.19169	0.0175589
1966	A_84_P22146	AT3G29250	short-chain dehydrogenase reductase 4	5.80515	0.0178255
1967	A_84_P762490	AT3G29252	pseudogene of short-chain dehydrogenase/reductase (SDR) family	5.54012	0.00570263
1968	A_84_P17448	AT3G29360	putative UDP-glucose 6-dehydrogenase 1	3.76651	0.000484408
1969	A_84_P203128	AT3G29575	ABI five binding protein 3	9.87305	0.000334887
1970	A_84_P13657	AT3G29590	HXXXD-type acyl-transferase family protein	22.4785	0.0481355
1971	A_84_P759817	AT3G29725	pseudogene, N-hydroxycinnamoyl/benzoyltransferase, blastp match of 38% identity and 1.6e-55 P-value to GP|10187185|emb|CAC09066.1||AX025514 cDNA~Lemon acyl transferase {Citrus limon}	15.8476	0.000410538
1972	A_84_P11752	AT3G30210	myb domain protein 121	3.30504	0.0134749
1973	A_84_P14597	AT3G30460	RING/U-box domain-containing protein	17.9048	0.000867324
1974	A_84_P543942	AT3G30725	glutamine dumper 6	7.28219	0.00350632
1975	A_84_P573240	AT3G43110	hypothetical protein	22.5788	0.00220114
1976	A_84_P19352	AT3G43160	maternal effect embryo arrest 38	2.11329	0.0112745
1977	A_84_P828509	AT3G43190	sucrose synthase 4	2.19365	0.0207367
1978	A_84_P22190	AT3G43210	ATP binding microtubule motor family protein	3.94488	0.00088885
1979	A_84_P11789	AT3G43250	hypothetical protein	81.2783	0.00433923
1980	A_84_P286310	AT3G43270	Plant invertase/pectin methylesterase inhibitor superfamily	6.05626	0.00104383
1981	A_84_P10844	AT3G43720	bifunctional inhibitor/lipid-transfer protein/seed storage 2S albumin superfamily protein	3.24223	0.00218748
1982	A_84_P761408	AT3G44042	transposable element gene	164.03	0.000926414
1983	A_84_P121822	AT3G44100	MD-2-related lipid recognition domain-containing protein	2.24932	0.00222892
1984	A_84_P14626	AT3G44220	late embryogenesis abundant hydroxyproline-rich glycoprotein	2.01602	0.0130623
1985	A_84_P21247	AT3G44310	nitrilase 1	2.48901	0.0350769
1986	A_84_P22193	AT3G44320	nitrilase 3	2.82672	0.0356979
1987	A_84_P10846	AT3G44350	NAC domain containing protein 61	3.4381	0.0405254
1988	A_84_P559896	AT3G44450	hypothetical protein	2.45559	0.00665886
1989	A_84_P740321	AT3G44550	fatty acid reductase 5	5.66627	0.00793131
1990	A_84_P21248	AT3G44560	fatty acid reductase 8	3.91269	0.0090886
1991	A_84_P11793	AT3G44630	TIR-NBS-LRR class disease resistance protein	2.49826	0.00302503
1992	A_84_P15573	AT3G44720	arogenate dehydratase 4	2.66858	0.00136187
1993	A_84_P121162	AT3G44730	kinesin-like protein 1	3.32638	0.00575291
1994	A_84_P588374	AT3G44735	PHYTOSULFOKINE 3 PRECURSOR	3.12898	0.00171481
1995	A_84_P17546	AT3G44860	farnesoic acid carboxyl-O-methyltransferase	21.3288	0.00288118
1996	A_84_P18492	AT3G44870	S-adenosyl-L-methionine-dependent methyltransferase	20.5915	0.00382669
1997	A_84_P19438	AT3G44880	Pheophorbide a oxygenase family protein with Rieske [2Fe-2S] domain	4.6349	0.00131652
[truncated: 1,715 more rows]

## Sheet: 2F
S2F Table. List of upregulated genes with at least twofold change in the W-D4/W-C comparison
				W-D4/W-C
#	ProbeName	AGI	Gene description	Fold change	FDR-corrected P value
1	A_84_P22495	AT1G01010	NAC domain containing protein 1	10.1819	0.000254258	W-D4/W-C= WT–Dry4 vs WT–well-watered
2	A_84_P98456	AT1G01030	AP2/B3-like transcriptional factor family protein	3.48181	0.00437479
3	A_84_P231009	AT1G01070	nodulin MtN21-like transporter family protein	2.73142	0.0062684
4	A_84_P14934	AT1G01120	3-ketoacyl-CoA synthase 1	23.2249	0.00081159
5	A_84_P22095	AT1G01240	hypothetical protein	2.8082	0.000254258
6	A_84_P17366	AT1G01250	ethylene-responsive transcription factor ERF023	7.4109	0.00155685
7	A_84_P14532	AT1G01360	regulatory component of ABA receptor 1	2.90975	0.000341278
8	A_84_P708146	AT1G01453	hypothetical protein	13.2478	0.00519243
9	A_84_P11342	AT1G01470	Late embryogenesis abundant protein	10.1873	0.000206521
10	A_84_P12287	AT1G01480	1-amino-cyclopropane-1-carboxylate synthase 2	106.372	0.00359322
11	A_84_P22852	AT1G01520	transcription factor ASG4	59.6342	0.000506439
12	A_84_P10559	AT1G01560	MAP kinase 11	14.2648	0.00202203
13	A_84_P533719	AT1G01570	hypothetical protein	6.17308	0.000795348
14	A_84_P17960	AT1G01580	ferric reduction oxidase 2	13.3733	0.000647352
15	A_84_P19852	AT1G01600	cytochrome P450, family 86, subfamily A, polypeptide 4	3.87536	0.00801214
16	A_84_P805391	AT1G01620	plasma membrane intrinsic protein 1C	2.64378	0.0011793
17	A_84_P15026	AT1G01650	SIGNAL PEPTIDE PEPTIDASE-LIKE 4	4.54822	0.00161107
18	A_84_P11247	AT1G01660	putative U-box domain-containing protein 55	3.86694	0.00263169
19	A_84_P751755	AT1G01710	acyl-CoA thioesterase family protein	4.08813	0.000339289
20	A_84_P19986	AT1G01720	NAC (No Apical Meristem) domain transcriptional regulator superfamily protein	15.0704	0.000923536
21	A_84_P15977	AT1G01750	actin depolymerizing factor 11	3.15243	0.0220688
22	A_84_P17148	AT1G01900	subtilase family protein	6.25445	0.000969521
23	A_84_P13388	AT1G02000	UDP-D-glucuronate 4-epimerase 2	2.55128	0.00107368
24	A_84_P20862	AT1G02030	C2H2-like zinc finger protein	4.53327	0.00595286
25	A_84_P868722	AT1G02090	Proteasome component (PCI) domain protein	2.26707	0.00749739
26	A_84_P23636	AT1G02180	ferredoxin-like protein	2.05329	0.0247836
27	A_84_P12352	AT1G02190	protein CER1-like 1	4.44604	0.00960948
28	A_84_P20781	AT1G02205	Fatty acid hydroxylase superfamily	26.4733	0.000474418
29	A_84_P19916	AT1G02220	NAC domain containing protein 3	23.754	0.00143012
30	A_84_P15123	AT1G02310	Glycosyl hydrolase superfamily protein	100.496	0.00771563
31	A_84_P117852	AT1G02380	hypothetical protein	2.56985	0.0103831
32	A_84_P20799	AT1G02390	glycerol-3-phosphate acyltransferase 2	15.1323	0.000382633
33	A_84_P21745	AT1G02400	gibberellin 2-oxidase 6	19.6286	0.00305618
34	A_84_P60840	AT1G02405	proline-rich family protein	3.62182	0.0101239
35	A_84_P14635	AT1G02460	pectin lyase-like superfamily protein	13.3355	0.00104379
36	A_84_P220938	AT1G02470	SRPBCC ligand-binding domain-containing protein	39.9265	0.000739603
37	A_84_P292304	AT1G02475	SRPBCC ligand-binding domain-containing protein	2.27493	0.00363471
38	A_84_P606594	AT1G02670	P-loop containing nucleoside triphosphate hydrolases superfamily protein	3.18238	0.00689458
39	A_84_P249675	AT1G02700	hypothetical protein	9.1809	0.00360869
40	A_84_P16515	AT1G02770	hypothetical protein	2.22157	0.0132563
41	A_84_P12469	AT1G02816	hypothetical protein	4.29054	0.000759654
42	A_84_P20984	AT1G02850	beta glucosidase 11	4.18879	0.0295974
43	A_84_P554085	AT1G02880	thiamin pyrophosphokinase1	2.70123	0.00193916
44	A_84_P288070	AT1G02990	hypothetical protein	3.1968	0.000592889
45	A_84_P575402	AT1G03055	inhibition of secondary bud outgrowth protein D27-like protein	4.11037	0.00271376
46	A_84_P14250	AT1G03070	protein lifeguard 4	10.5358	0.000387483
47	A_84_P15196	AT1G03080	kinase interacting (KIP1-like) protein	3.00597	0.000757339
48	A_84_P583443	AT1G03180	hypothetical protein	3.2689	0.000899741
49	A_84_P22745	AT1G03220	aspartyl protease-like protein	20.4227	0.000519314
50	A_84_P812231	AT1G03230	aspartyl protease-like protein	10.9106	0.00110721
51	A_84_P20780	AT1G03495	coumaroyl-CoA:anthocyanidin 3-O-glucoside-6"-O-coumaroyltransferase 2	18.1329	0.0215166
52	A_84_P14193	AT1G03790	Zinc finger C-x8-C-x5-C-x3-H type family protein	16.9076	0.00104695
53	A_84_P11358	AT1G03820	hypothetical protein	2.71209	0.00196877
54	A_84_P22706	AT1G03920	putative serine/threonine protein kinase	2.00957	0.0364268
55	A_84_P21760	AT1G03940	coumaroyl-CoA:anthocyanidin 3-O-glucoside-6"-O-coumaroyltransferase 1	20.3356	0.00182937
56	A_84_P23653	AT1G03990	long-chain-alcohol oxidase FAO1	3.43244	0.0182966
57	A_84_P11399	AT1G04120	multidrug resistance-associated protein 5	3.00076	0.000578558
58	A_84_P10453	AT1G04130	carboxylate clamp-tetratricopeptide repeat protein	2.15785	0.00148217
59	A_84_P562062	AT1G04160	myosin XI B	3.51131	0.00109711
60	A_84_P19909	AT1G04180	YUCCA 9	2.4417	0.0477737
61	A_84_P23692	AT1G04220	3-ketoacyl-CoA synthase 2	375.626	9.40271e-05
62	A_84_P20866	AT1G04250	AUX/IAA transcriptional regulator family protein	2.4839	0.00104379
63	A_84_P16136	AT1G04310	ethylene response sensor 2	4.09556	0.0020822
64	A_84_P13300	AT1G04350	1-aminocyclopropane-1-carboxylate oxidase-like 6	2.42978	0.00719447
65	A_84_P11410	AT1G04370	Ethylene-responsive element binding factor 14	6.95985	0.00279284
66	A_84_P592391	AT1G04445	C2H2-like zinc finger protein	31.7597	0.000577861
67	A_84_P596819	AT1G04490	hypothetical protein	7.38471	0.00236676
68	A_84_P590571	AT1G04500	CCT motif-containing protein	9.76978	0.000387483
69	A_84_P22733	AT1G04560	AWPM-19-like family protein	12.0887	0.00112773
70	A_84_P21787	AT1G04570	probable folate-biopterin transporter	23.1132	0.00174098
71	A_84_P20841	AT1G04580	aldehyde oxidase 4	21.5398	0.000393698
72	A_84_P19895	AT1G04600	myosin XI A	5.38642	0.00616552
73	A_84_P20842	AT1G04650	hypothetical protein	2.10346	0.022377
74	A_84_P16112	AT1G04690	potassium channel beta subunit 1	2.54471	0.00164964
75	A_84_P15166	AT1G04700	PB1 domain-containing protein tyrosine kinase	2.2689	0.00742549
76	A_84_P14221	AT1G04710	peroxisomal 3-ketoacyl-CoA thiolase 4	2.21385	0.0012378
77	A_84_P12538	AT1G04920	sucrose phosphate synthase 3F	3.31324	0.00295144
78	A_84_P261050	AT1G04960	hypothetical protein	2.64044	0.000939861
79	A_84_P10645	AT1G04970	lipid-binding serum glycoprotein family protein	2.40214	0.0022934
80	A_84_P19153	AT1G04990	zinc finger CCCH domain-containing protein 3	3.15261	0.00668198
81	A_84_P16077	AT1G05100	mitogen-activated protein kinase kinase kinase 18	2156.82	0.0002793
82	A_84_P18951	AT1G05170	putative beta-1,3-galactosyltransferase 2	5.47414	0.000468087
83	A_84_P10441	AT1G05260	Peroxidase superfamily protein	7.83953	0.0348259
84	A_84_P12333	AT1G05330	hypothetical protein	8.78445	0.0304996
85	A_84_P11388	AT1G05340	hypothetical protein	64.1118	0.000206521
86	A_84_P16113	AT1G05360	protein KMS2	4.33424	0.000665804
87	A_84_P20987	AT1G05490	chromatin remodeling 31	2.19055	0.0121477
88	A_84_P17120	AT1G05510	hypothetical protein	7.53884	0.00168539
89	A_84_P19958	AT1G05560	UDP-glucosyltransferase 75B1	9.34288	0.00621284
90	A_84_P257380	AT1G05620	uridine-ribohydrolase 2	2.42401	0.00863524
91	A_84_P19923	AT1G05680	Uridine diphosphate glycosyltransferase 74E2	18.0209	0.00169129
92	A_84_P20869	AT1G05700	Leucine-rich repeat transmembrane protein kinase protein	8.02432	0.0282129
93	A_84_P69044	AT1G05710	basic helix-loop-helix domain-containing protein	2.392	0.00230607
94	A_84_P751853	AT1G05750	Tetratricopeptide repeat (TPR)-like superfamily protein	4.30709	0.00141768
95	A_84_P303930	AT1G05800	alpha/beta-Hydrolases superfamily protein	15.6284	0.0211542
96	A_84_P591506	AT1G05870	hypothetical protein	3.16343	0.0121381
97	A_84_P752669	AT1G05894	hypothetical protein	8.49775	0.000594732
98	A_84_P18514	AT1G06000	flavonol-7-O-rhamnosyltransferase	6.78545	0.00563298
99	A_84_P10954	AT1G06050	hypothetical protein	2.93171	0.000452139
100	A_84_P16627	AT1G06090	delta-9 desaturase-like 1 protein	4.16242	0.0200591
101	A_84_P11901	AT1G06100	delta-9 desaturase-like 2 protein	20.1927	0.00179007
102	A_84_P17577	AT1G06180	myb domain protein 13	9.26818	0.00100621
103	A_84_P13795	AT1G06210	ENTH/VHS/GAT family protein	3.69745	0.000735124
104	A_84_P715100	AT1G06240	hypothetical protein	8.58792	0.000347193
105	A_84_P19471	AT1G06250	phospholipase A1-IIalpha	2.24223	0.0162309
106	A_84_P10017	AT1G06270	pentatricopeptide repeat-containing protein	2.17859	0.0132518
107	A_84_P805164	AT1G06350	delta-9 desaturase-like 4 protein	2.37986	0.0448641
108	A_84_P12289	AT1G06360	delta-9 desaturase-like 5 protein	2.03194	0.0482038
109	A_84_P16060	AT1G06430	FTSH protease 8	3.27215	0.0008415
110	A_84_P22453	AT1G06540	hypothetical protein	5.83997	0.00646712
111	A_84_P576340	AT1G06750	P-loop containing nucleoside triphosphate hydrolases superfamily protein	5.04622	0.00655542
112	A_84_P800020	AT1G06780	galacturonosyltransferase 6	2.19948	0.00226897
113	A_84_P11514	AT1G06970	cation/hydrogen exchanger 14	9.81685	0.00153486
114	A_84_P67524	AT1G07025	mitochondrial substrate carrier family protein	3.05466	0.00359019
115	A_84_P23813	AT1G07030	mitochondrial substrate carrier family protein	2.42861	0.00116522
116	A_84_P249225	AT1G07080	GILT domain-containing protein	4.75298	0.000929548
117	A_84_P19229	AT1G07300	josephin protein-like protein	2.26833	0.00225433
118	A_84_P23956	AT1G07350	serine/arginine rich-like protein SR45a	3.14852	0.000911176
119	A_84_P15440	AT1G07400	class I heat shock protein	161.165	0.000461908
120	A_84_P19223	AT1G07410	RAB GTPase homolog A2B	2.26878	0.00213768
121	A_84_P13548	AT1G07430	highly ABA-induced PP2C gene 2	179.243	0.000477675
122	A_84_P62790	AT1G07470	transcription factor IIA, alpha/beta subunit	2.36767	0.000636147
123	A_84_P18271	AT1G07500	hypothetical protein	74.3382	0.000368972
124	A_84_P21108	AT1G07510	FTSH protease 10	2.5267	0.000838451
125	A_84_P22050	AT1G07590	pentatricopeptide repeat-containing protein	82.1331	0.000206521
126	A_84_P148418	AT1G07610	metallothionein 1C	32.5561	0.00172759
127	A_84_P751611	AT1G07620	GTP-binding protein Obg/CgtA	4.09757	0.0115689
128	A_84_P22024	AT1G07640	Dof-type zinc finger DNA-binding family protein	2.02508	0.027846
129	A_84_P587054	AT1G07645	dessication-induced 1VOC superfamily protein	2.11661	0.01808
130	A_84_P109362	AT1G07670	endomembrane-type CA-ATPase 4	2.17233	0.00156821
131	A_84_P22020	AT1G07720	3-ketoacyl-CoA synthase 3	44.5078	0.00020791
132	A_84_P15397	AT1G07750	cupin domain-containing protein	2.08823	0.0105783
133	A_84_P19178	AT1G07810	ER-type Ca2+-ATPase 1	2.56241	0.0010113
134	A_84_P20121	AT1G07860	putative protein kinase	85.1818	0.00399073
135	A_84_P16202	AT1G07870	putative serine/threonine-protein kinase RLCKVII	9.623	0.000347193
136	A_84_P16329	AT1G07890	ascorbate peroxidase 1	2.42514	0.00408686
137	A_84_P65284	AT1G07900	LOB domain-containing protein 1	215.644	0.000630649
138	A_84_P522242	AT1G07985	hypothetical protein	10.2034	0.000715041
139	A_84_P19063	AT1G08040	hypothetical protein	2.1689	0.00225809
140	A_84_P71934	AT1G08050	C3HC4-type RING finger-containing protein	3.62167	0.00372037
141	A_84_P16171	AT1G08190	vacuolar protein sorting 41	3.07098	0.00247745
142	A_84_P17117	AT1G08200	UDP-D-apiose/UDP-D-xylose synthase 2	2.87337	0.000883867
143	A_84_P19955	AT1G08230	GABA transporter 1	3.79885	0.00121258
144	A_84_P10499	AT1G08250	arogenate dehydratase 6	7.16837	0.000845707
145	A_84_P14280	AT1G08290	WIP domain protein 3	7.64558	0.0345392
146	A_84_P264050	AT1G08310	alpha/beta-Hydrolases superfamily protein	2.79117	0.0322548
147	A_84_P298034	AT1G08500	early nodulin-like protein 18	8.88589	0.000917721
148	A_84_P18974	AT1G08510	fatty acyl-ACP thioesterases B	3.05647	0.00212321
149	A_84_P815236	AT1G08570	atypical CYS HIS rich thioredoxin 4	2.01699	0.00418399
150	A_84_P19883	AT1G08650	phosphoenolpyruvate carboxylase kinase 1	12.4979	0.00085738
151	A_84_P18938	AT1G08800	hypothetical protein	4.49517	0.00042898
152	A_84_P752539	AT1G08920	ERD (early response to dehydration) six-like 1	9.30665	0.000636129
153	A_84_P11384	AT1G09000	NPK1-related protein kinase 1	2.41307	0.00100666
154	A_84_P217458	AT1G09140	SERINE-ARGININE PROTEIN 30	2.23676	0.0025878
155	A_84_P584393	AT1G09155	phloem protein 2-B15	3.14334	0.00903597
156	A_84_P752675	AT1G09157	hypothetical protein	3.95218	0.0056719
157	A_84_P19911	AT1G09170	calponin homology and kinesin motor domain-containing protein	5.69106	0.00171833
158	A_84_P754439	AT1G09176	hypothetical protein	6.35425	0.0065607
159	A_84_P18965	AT1G09180	secretion-associated RAS super family 1	49.7193	0.000288527
160	A_84_P10456	AT1G09240	nicotianamine synthase 3	12.2182	0.0017221
161	A_84_P18027	AT1G09310	hypothetical protein	8.72114	0.00071044
162	A_84_P16114	AT1G09350	galactinol synthase 3	8.49375	0.0103653
163	A_84_P20845	AT1G09380	nodulin MtN21-like transporter family protein	3.64077	0.00712333
164	A_84_P21790	AT1G09490	alcohol dehydrogenase	2.96588	0.00252536
165	A_84_P22736	AT1G09500	alcohol dehydrogenase-like protein	135.016	0.00126864
166	A_84_P23682	AT1G09510	alcohol dehydrogenase-like protein	189.352	0.000402868
167	A_84_P11389	AT1G09530	phytochrome interacting factor 3	3.60421	0.00059695
168	A_84_P22729	AT1G09880	rhamnogalacturonate lyase-like protein	3.54186	0.00119199
169	A_84_P10436	AT1G09890	Rhamnogalacturonate lyase family protein	3.19893	0.00226759
170	A_84_P582597	AT1G09932	phosphoglycerate mutase family protein	2.60126	0.0477321
171	A_84_P17054	AT1G09950	RESPONSE TO ABA AND SALT 1	20.1264	0.000352633
172	A_84_P18000	AT1G09960	sucrose transporter 4	2.57024	0.00118325
173	A_84_P21792	AT1G10060	branched-chain amino acid transaminase 1	3.01396	0.00202534
174	A_84_P10448	AT1G10230	SKP1-like 18	2.3184	0.0032015
175	A_84_P116772	AT1G10280	core-2/I-branching beta-1,6-N-acetylglucosaminyltransferase family protein	2.42428	0.000447333
176	A_84_P13284	AT1G10300	nucleolar GTP-binding protein	11.3739	0.00494421
177	A_84_P112622	AT1G10360	glutathione S-transferase TAU 18	2.32813	0.00104379
178	A_84_P19904	AT1G10370	Glutathione S-transferase family protein	57.0853	0.000707605
179	A_84_P22742	AT1G10400	UDP-glycosyltransferase 90A2	42.1934	0.00110449
180	A_84_P23688	AT1G10410	hypothetical protein	3.29794	0.000985913
181	A_84_P752900	AT1G10417	Encodes protein with unknown function whose expression is repressed by inoculation with Agrobacterium tumerifaciens.	2.25174	0.0415084
182	A_84_P12356	AT1G10500	chloroplast-localized ISCA-like protein	2.30944	0.000712365
183	A_84_P16137	AT1G10530	hypothetical protein	51.9037	0.000822747
184	A_84_P17083	AT1G10540	nucleobase-ascorbate transporter 8	3.33106	0.0116049
185	A_84_P18975	AT1G10560	plant U-box 18	28.0461	0.000285947
186	A_84_P545304	AT1G10580	transducin/WD40 repeat-like superfamily protein	2.38889	0.00104926
187	A_84_P237173	AT1G10585	basic helix-loop-helix domain-containing protein	113.689	0.000401937
188	A_84_P754449	AT1G10586	basic helix-loop-helix domain-containing protein	14.5598	0.00372732
189	A_84_P753669	AT1G10588	Gibberellin-regulated GASA/GAST/Snakin family protein	26.8608	0.00171785
190	A_84_P20899	AT1G10640	pectin lyase-like protein	20.0618	0.00167362
191	A_84_P21845	AT1G10650	putative S-ribonuclease binding protein SBP1	2.25845	0.00173326
192	A_84_P533782	AT1G10710	poor homologous synapsis 1	6.91117	0.00194485
193	A_84_P14259	AT1G10740	alpha/beta-Hydrolases superfamily protein	6.55262	0.000522516
194	A_84_P20880	AT1G10810	probable aldo-keto reductase 1	5.01636	0.0201003
195	A_84_P19934	AT1G10830	15-cis-zeta-carotene isomerase	2.21884	0.00535245
196	A_84_P10508	AT1G11100	SNF2 , helicase and zinc-finger domain-containing protein	3.25786	0.00309484
197	A_84_P22936	AT1G11170	hypothetical protein	3.8652	0.00187188
198	A_84_P15367	AT1G11190	bifunctional nuclease i	7.86323	0.00332526
199	A_84_P15366	AT1G11210	hypothetical protein	2.77162	0.0229339
200	A_84_P12388	AT1G11410	G-type lectin S-receptor-like serine/threonine-protein kinase	3.72848	0.00288913
201	A_84_P17094	AT1G11610	cytochrome P450, family 71, subfamily A, polypeptide 18	10.1312	0.00730002
202	A_84_P20877	AT1G11720	starch synthase 3	3.63055	0.00362363
203	A_84_P19932	AT1G11790	arogenate dehydratase 1	7.42248	0.000650064
204	A_84_P15177	AT1G11840	glyoxalase I homolog	4.06714	0.00262917
205	A_84_P850931	AT1G11910	aspartic proteinase A1	2.20084	0.00140424
206	A_84_P18960	AT1G11940	core-2/I-branching beta-1,6-N-acetylglucosaminyltransferase family protein	6.00259	0.000715041
207	A_84_P11396	AT1G11990	O-fucosyltransferase family protein	2.46822	0.0199551
208	A_84_P15661	AT1G12150	hypothetical protein	2.18537	0.0455592
209	A_84_P21735	AT1G12370	photolyase 1	4.00518	0.000955924
210	A_84_P17953	AT1G12420	ACT domain repeat 8	2.48132	0.0308106
211	A_84_P64534	AT1G12570	glucose-methanol-choline (GMC) oxidoreductase-like protein	2.53422	0.0145895
212	A_84_P16247	AT1G12610	Integrase-type DNA-binding superfamily protein	31.6199	0.00141731
213	A_84_P194884	AT1G12640	lysophosphatidylcholine acyltransferase 1	4.85374	0.00076219
214	A_84_P537328	AT1G12805	nucleotide binding protein	4.13264	0.0481585
215	A_84_P605779	AT1G12845	hypothetical protein	5.83885	0.000725248
216	A_84_P19323	AT1G12890	ethylene-responsive transcription factor ERF088	7.06138	0.00109652
217	A_84_P145709	AT1G13130	Cellulase (glycosyl hydrolase family 5) protein	9.45148	0.000933352
218	A_84_P18909	AT1G13310	Endosomal targeting BRO1-like domain-containing protein	42.67	0.000341662
219	A_84_P129976	AT1G13360	hypothetical protein	2.66929	0.0007805
220	A_84_P12457	AT1G13420	sulfotransferase 4B	9.0942	0.00697826
221	A_84_P562126	AT1G13470	hypothetical protein	5.60919	0.0288128
222	A_84_P123362	AT1G13740	ABI five binding protein 2	3.90285	0.000487561
223	A_84_P17174	AT1G13890	soluble N-ethylmaleimide-sensitive factor adaptor protein 30	7.28995	0.00519721
224	A_84_P299330	AT1G13930	salt tolerance-related protein	2.57437	0.00229685
225	A_84_P61410	AT1G13970	hypothetical protein	2.17755	0.00729502
226	A_84_P203998	AT1G13990	hypothetical protein	4.98639	0.000731827
227	A_84_P16153	AT1G14130	2-oxoglutarate (2OG) and Fe(II)-dependent oxygenase-like protein	2.54589	0.0138934
228	A_84_P750252	AT1G14530	Protein of unknown function (DUF1084)	3.50444	0.000682912
229	A_84_P15255	AT1G14688	hypothetical protein	2.71136	0.023891
230	A_84_P750398	AT1G14750	Cyclin family protein	2.08072	0.0226577
231	A_84_P19559	AT1G15010	hypothetical protein	2.90125	0.0210271
232	A_84_P18047	AT1G15100	RING-H2 finger A2A	4.78188	0.000232092
233	A_84_P10484	AT1G15110	phosphatidylserine synthase 1	4.72732	0.00195851
234	A_84_P59930	AT1G15150	MATE efflux family protein	8.12523	0.00371996
235	A_84_P550623	AT1G15190	fasciclin-like arabinogalactan protein 19	5.36229	0.00282696
236	A_84_P14264	AT1G15310	signal recognition particle 54 kDa subunit	3.186	0.000889743
237	A_84_P19939	AT1G15360	Integrase-type DNA-binding superfamily protein	4.01335	0.0141305
238	A_84_P19838	AT1G15415	phosphatase 2A B'gamma subunit	7.11571	0.0041287
239	A_84_P88579	AT1G15430	hypothetical protein	7.01199	0.000368972
240	A_84_P11446	AT1G15520	pleiotropic drug resistance 12	10.98	0.0248208
241	A_84_P199774	AT1G15980	NDH-dependent cyclic electron flow 1	3.40754	0.00286647
242	A_84_P591542	AT1G16230	Target SNARE coiled-coil domain protein	2.49468	0.0470194
243	A_84_P17098	AT1G16270	octicosapeptide/Phox/Bem1p domain-containing protein kinase	2.52702	0.00076219
244	A_84_P22772	AT1G16300	glyceraldehyde-3-phosphate dehydrogenase of plastid 2	2.35992	0.00315537
245	A_84_P220958	AT1G16310	cation efflux family protein	2.09204	0.00693157
246	A_84_P13315	AT1G16370	organic cation/carnitine transporter 6	2.56975	0.0222952
247	A_84_P532908	AT1G16515	hypothetical protein	47.2221	0.00199643
248	A_84_P124901	AT1G16520	hypothetical protein	2.09993	0.000285641
249	A_84_P506289	AT1G16530	ASYMMETRIC LEAVES 2-like 9	4.58668	0.00521421
250	A_84_P22888	AT1G16540	molybdenum cofactor sulfurase (LOS5) (ABA3)	4.83651	0.000400263
251	A_84_P585313	AT1G16705	p300/CBP acetyltransferase-related protein	18.2692	0.000722941
252	A_84_P184094	AT1G16840	hypothetical protein	2.02254	0.000811319
253	A_84_P255380	AT1G16850	hypothetical protein	42.5137	0.000387483
254	A_84_P21833	AT1G17020	senescence-related gene 1	12.2393	0.00462923
255	A_84_P20887	AT1G17050	solanesyl diphosphate synthase 2	3.64379	0.00325346
256	A_84_P13409	AT1G17090	hypothetical protein	2.02518	0.00349273
257	A_84_P811949	AT1G17140	interactor of constitutive active rops 1	2.03963	0.000461908
258	A_84_P23724	AT1G17180	glutathione S-transferase TAU 25	3.22588	0.0478871
259	A_84_P23725	AT1G17260	autoinhibited H(+)-ATPase isoform 10	3.04573	0.000630308
260	A_84_P800042	AT1G17360	hypothetical protein	2.10287	0.00267796
261	A_84_P17584	AT1G17380	jasmonate-zim-domain protein 5	7.36914	0.0198741
262	A_84_P14748	AT1G17420	lipoxygenase 3	32.3673	0.0016633
263	A_84_P14755	AT1G17550	homology to ABI2	5.85316	0.00060573
264	A_84_P187904	AT1G17620	late embryogenesis abundant hydroxyproline-rich glycoprotein	2.31905	0.00277892
265	A_84_P205068	AT1G17744	hypothetical protein	50.0015	0.00916941
266	A_84_P10399	AT1G17745	D-3-phosphoglycerate dehydrogenase	23.0826	0.00125778
267	A_84_P82909	AT1G17830	hypothetical protein	4.25811	0.0161654
268	A_84_P13399	AT1G17840	white-brown complex homolog protein 11	4.16053	0.00113212
269	A_84_P162633	AT1G17870	ethylene-dependent gravitropism-deficient and yellow-green-like 3	7.25101	0.000662128
270	A_84_P540888	AT1G17940	Endosomal targeting BRO1-like domain-containing protein	15.5257	0.000343357
271	A_84_P14349	AT1G17950	myb domain protein 52	5.54902	0.0010736
272	A_84_P704941	AT1G18075	MIR159/MIR159B; miRNA	3.49386	0.00949498
273	A_84_P13400	AT1G18100	PEBP (phosphatidylethanolamine-binding protein) family protein	670.47	0.000206521
274	A_84_P22862	AT1G18130	class II aaRS and HGTP_anticodon binding domain-containing protein	3.21524	0.0149045
275	A_84_P18688	AT1G18360	alpha/beta-Hydrolases superfamily protein	2.74799	0.00599631
276	A_84_P550637	AT1G18830	transport protein SEC31-like protein SEC31B	2.93525	0.00511937
277	A_84_P11448	AT1G18870	isochorismate synthase 2	17.5644	0.00163412
278	A_84_P17012	AT1G18940	nodulin-like and major facilitator domain-containing protein	3.06615	0.00105761
279	A_84_P18904	AT1G18960	myb-like HTH transcriptional regulator family protein	7.55412	0.000512857
280	A_84_P20796	AT1G18980	germin-like protein subfamily T member 2	4.66898	0.0182838
281	A_84_P21742	AT1G18990	hypothetical protein	5.31853	0.00203549
282	A_84_P540011	AT1G19025	DNA repair metallo-beta-lactamase family protein	2.09621	0.0329318
283	A_84_P193424	AT1G19180	jasmonate-zim-domain protein 1	22.582	0.00337119
284	A_84_P592444	AT1G19200	hypothetical protein	26.5753	0.000870752
285	A_84_P20976	AT1G19210	ethylene-responsive transcription factor ERF017	14.2378	0.00246927
286	A_84_P20970	AT1G19230	riboflavin synthase-like protein	3.90192	0.00555162
287	A_84_P13909	AT1G19320	pathogenesis-related thaumatin-like protein	25.7048	0.000513513
288	A_84_P10133	AT1G19390	putative wall-associated receptor kinase-like 11	2.14351	0.00571847
289	A_84_P279650	AT1G19490	basic-leucine zipper transcription factor family protein	6.2847	0.000647352
290	A_84_P109302	AT1G19570	dehydroascorbate reductase	3.41223	0.030426
291	A_84_P750319	AT1G19630	cytochrome P450, family 722, subfamily A, polypeptide 1	8.90915	0.00680824
292	A_84_P13518	AT1G19640	jasmonic acid carboxyl methyltransferase	42.0211	0.00100485
293	A_84_P22826	AT1G19650	Sec14p-like phosphatidylinositol transfer family protein	6.0707	0.000861421
294	A_84_P21913	AT1G19850	Transcriptional factor B3 family protein / auxin-responsive factor AUX/IAA-related	2.05721	0.0290352
295	A_84_P81009	AT1G19860	zinc finger CCCH domain-containing protein 6	2.93205	0.00149937
296	A_84_P14313	AT1G19970	ER lumen protein retaining receptor	11.1066	0.000206521
297	A_84_P23814	AT1G20030	pathogenesis-related thaumatin-like protein	8.68231	0.000437381
298	A_84_P22866	AT1G20070	hypothetical protein	15.8526	0.000696521
299	A_84_P12463	AT1G20080	Calcium-dependent lipid-binding (CaLB domain) family protein	4.08261	0.00289438
300	A_84_P20026	AT1G20100	hypothetical protein	4.16087	0.000236676
301	A_84_P15258	AT1G20120	GDSL esterase/lipase	7.25386	0.000923308
302	A_84_P18132	AT1G20180	hypothetical protein	95.0757	0.0002793
303	A_84_P181974	AT1G20310	hypothetical protein	7.29906	0.0181453
304	A_84_P10384	AT1G20440	cold-regulated 47	8.83698	0.000563734
305	A_84_P15109	AT1G20450	Dehydrin family protein	10.1282	0.000236987
306	A_84_P20784	AT1G20460	hypothetical protein	2.86822	0.000264138
307	A_84_P21728	AT1G20490	4-coumarate--CoA ligase-like 3	4.10053	0.0157771
308	A_84_P860987	AT1G20680	hypothetical protein	3.11367	0.00271724
309	A_84_P799503	AT1G20740	hypothetical protein	2.39849	0.0333871
310	A_84_P17009	AT1G20823	RING-H2 finger protein ATL80	6.62796	0.000939223
311	A_84_P596907	AT1G20870	HSP20-like chaperones superfamily protein	7.05098	0.00315063
312	A_84_P502754	AT1G20925	auxin efflux carrier-like protein	4.6397	0.00639139
313	A_84_P12523	AT1G21070	nucleotide-sugar transporter-like protein	2.67088	0.00361798
314	A_84_P216278	AT1G21210	wall associated kinase 4	4.0394	0.00239738
315	A_84_P550644	AT1G21350	thioredoxin-like protein	2.10667	0.000809102
316	A_84_P110192	AT1G21380	Target of Myb protein 1	2.60715	0.00108275
317	A_84_P563929	AT1G21390	embryo defective 2170	2.25565	0.0106037
318	A_84_P268920	AT1G21410	F-box/RNI-like superfamily protein	14.756	0.000452139
319	A_84_P209848	AT1G21460	bidirectional sugar transporter SWEET1	2.01773	0.00529813
320	A_84_P16577	AT1G21520	hypothetical protein	5.00908	0.00448251
321	A_84_P751391	AT1G21525	pseudogene of unknown protein	8.01387	0.00854245
322	A_84_P12797	AT1G21528	hypothetical protein	3.69611	0.0230131
323	A_84_P21308	AT1G21550	putative calcium-binding protein CML44	9.97213	0.00294719
324	A_84_P280930	AT1G21670	hypothetical protein	3.59712	0.00235766
325	A_84_P19519	AT1G21790	TRAM, LAG1 and CLN8 (TLC) lipid-sensing domain containing protein	16.6188	0.000456629
326	A_84_P262090	AT1G21980	phosphatidylinositol-4-phosphate 5-kinase 1	5.11388	0.00150083
327	A_84_P53240	AT1G22160	hypothetical protein	2.87906	0.000543204
328	A_84_P20974	AT1G22170	phosphoglycerate mutase family protein	2.14362	0.00640849
329	A_84_P19082	AT1G22190	ethylene-responsive transcription factor RAP2.4	2.74414	0.00124421
330	A_84_P590665	AT1G22220	F-box protein	11.6716	0.00124421
331	A_84_P751290	AT1G22350	pseudogene, putative UDP-glucose glucosyltransferase, similar to UDP-glucose glucosyltransferase GI:3928543 from (Arabidopsis thaliana); blastp match of 56% identity and 2.1e-151 P-value to GP|19911203|dbj|BAB86928.1||AB070753 glucosyltransferase-10 {Vigna angularis}	4.13085	0.00548126
332	A_84_P17955	AT1G22380	UDP-glucosyl transferase 85A3	6.61378	0.003405
333	A_84_P10496	AT1G22400	UDP-Glycosyltransferase superfamily protein	3.01761	0.0416469
334	A_84_P22789	AT1G22410	Class-II DAHP synthetase family protein	3.1704	0.00266759
335	A_84_P790512	AT1G22460	O-fucosyltransferase family protein	2.7491	0.0239546
336	A_84_P158205	AT1G22470	hypothetical protein	17.5835	0.0133705
337	A_84_P18059	AT1G22480	plastocyanin-like domain-containing protein	3.87452	0.0399677
338	A_84_P14240	AT1G22640	myb domain protein 3	2.26228	0.00413849
339	A_84_P786163	AT1G22750	hypothetical protein	2.41253	0.000232092
340	A_84_P15185	AT1G22810	ethylene-responsive transcription factor ERF019	8.01586	0.0155771
341	A_84_P13267	AT1G22840	CYTOCHROME C-1	2.31322	0.000646687
342	A_84_P19886	AT1G22930	T-complex protein 11	3.49029	0.000323716
343	A_84_P568372	AT1G22985	ethylene-responsive transcription factor ERF069	4.13938	0.000219979
344	A_84_P14212	AT1G22990	heavy-metal-associated domain-containing protein	25.7127	0.00410365
345	A_84_P23662	AT1G23040	hydroxyproline-rich glycoprotein family protein	9.95927	0.000392922
346	A_84_P20824	AT1G23070	hypothetical protein	27.7732	0.000596398
347	A_84_P14204	AT1G23170	hypothetical protein	2.20193	0.00487589
348	A_84_P13259	AT1G23190	phosphoglucomutase 3	4.45411	0.000471748
349	A_84_P12314	AT1G23200	probable pectinesterase/pectinesterase inhibitor 6	8.29432	0.000400263
350	A_84_P15108	AT1G23205	plant invertase/pectin methylesterase inhibitor superfamily protein	2.95898	0.00396341
351	A_84_P14182	AT1G23330	alpha/beta-Hydrolases superfamily protein	3.14769	0.000856116
352	A_84_P819355	AT1G23440	Peptidase C15, pyroglutamyl peptidase I-like	2.74157	0.0046828
353	A_84_P516972	AT1G23450	pentatricopeptide repeat-containing protein	15.4601	0.000618529
354	A_84_P17024	AT1G23460	polygalacturonase	6.36607	0.000917292
355	A_84_P22701	AT1G23500	GDSL esterase/lipase	2.42914	0.0274816
356	A_84_P21754	AT1G23710	hypothetical protein	3.11577	0.00028631
357	A_84_P10407	AT1G23740	alkenal/one oxidoreductase	3.18191	0.00525383
358	A_84_P17025	AT1G23800	aldehyde dehydrogenase 2B7	6.06664	0.000849128
359	A_84_P19409	AT1G24020	MLP-like protein 423	5.21408	0.00229705
360	A_84_P17520	AT1G24070	cellulose synthase-like A10	13.1546	0.00729986
361	A_84_P13739	AT1G24095	putative thiol-disulfide oxidoreductase DCC	2.27211	0.00165033
362	A_84_P15150	AT1G24100	UDP-glucosyl transferase 74B1	2.56246	0.0161836
363	A_84_P16097	AT1G24140	putative metalloproteinase	4.7728	0.00629464
364	A_84_P797437	AT1G24270	hypothetical protein	3.32201	0.0468806
365	A_84_P20826	AT1G24330	U-box domain-containing protein 6	2.95627	0.00582686
366	A_84_P13252	AT1G24470	beta-ketoacyl reductase 2	6.1543	0.00178183
367	A_84_P18872	AT1G24480	S-adenosylmethionine-dependent methyltransferase domain-containing protein	4.53703	0.0112612
368	A_84_P509870	AT1G24570	hypothetical protein	16.0511	0.00264817
369	A_84_P611144	AT1G24575	hypothetical protein	7.83199	0.000600644
370	A_84_P52140	AT1G24580	RING/U-box domain-containing protein	50.0453	0.000965951
371	A_84_P231269	AT1G24600	hypothetical protein	336.514	0.000235684
372	A_84_P754304	AT1G24733	pseudogene of CCoAMT (caffeoyl-CoA 3-O-methyltransferase)	2.2402	0.0187395
373	A_84_P754216	AT1G25211	F-box/kelch-repeat protein	2.07134	0.00261169
374	A_84_P17208	AT1G25250	indeterminate(ID)-domain 16	2.11345	0.013385
375	A_84_P729151	AT1G25425	CLAVATA3/ESR-RELATED 43	2.84006	0.00423959
376	A_84_P20973	AT1G25450	3-ketoacyl-CoA synthase 5	2.78508	0.000340235
377	A_84_P149828	AT1G25510	aspartyl protease family protein	3.31842	0.000785559
378	A_84_P15298	AT1G25520	putative transmembrane protein	2.66346	0.00292671
379	A_84_P19081	AT1G25530	transmembrane amino acid transporter family protein	9.28814	0.00108325
380	A_84_P561285	AT1G26140	hypothetical protein	13.9853	0.000507666
381	A_84_P595126	AT1G26360	methyl esterase 13	4.32942	0.00111219
382	A_84_P13616	AT1G26450	carbohydrate-binding X8 domain-containing protein	3.02567	0.00738291
383	A_84_P826664	AT1G26480	general regulatory factor 12	2.2773	0.0313877
384	A_84_P20230	AT1G26560	beta glucosidase 40	16.3233	0.000306093
385	A_84_P16442	AT1G26620	hypothetical protein	2.27041	0.00137631
386	A_84_P23092	AT1G26690	transmembrane emp24 domain-containing protein	2.54808	0.000628216
387	A_84_P21203	AT1G26730	phosphate transporter PHO1-7	3.00696	0.025555
388	A_84_P753690	AT1G26762	hypothetical protein	5.64089	0.0169833
389	A_84_P10804	AT1G26770	expansin A10	84.8568	0.000405875
390	A_84_P22755	AT1G26820	ribonuclease 3	4.8838	0.00630607
391	A_84_P10462	AT1G26920	hypothetical protein	3.30391	0.000387483
392	A_84_P20802	AT1G27200	hypothetical protein	2.29656	0.00104695
393	A_84_P270690	AT1G27330	ribosome associated membrane protein RAMP4	2.12374	0.00992541
394	A_84_P115172	AT1G27380	ROP-interactive CRIB motif-containing protein 2	9.77999	0.0002526
395	A_84_P754114	AT1G27461	hypothetical protein	28.0347	0.000364545
396	A_84_P21874	AT1G27730	salt tolerance zinc finger	12.3131	0.000456629
397	A_84_P166453	AT1G27760	interferon-related developmental regulator family protein / IFRD protein family	7.02469	0.000793383
398	A_84_P821646	AT1G27840	Transducin/WD40 repeat-like superfamily protein	2.09448	0.00486744
399	A_84_P10352	AT1G27910	plant U-box 45	2.51795	0.00118157
400	A_84_P19808	AT1G27920	microtubule-associated protein 65-8	3.54838	0.000232092
401	A_84_P10354	AT1G27940	P-glycoprotein 13	6.8188	0.00248902
402	A_84_P19810	AT1G27950	glycosylphosphatidylinositol-anchored lipid protein transfer 1	4.55844	0.000572242
403	A_84_P12249	AT1G28010	P-glycoprotein 14	4.2782	0.000961511
404	A_84_P16032	AT1G28040	RING-H2 finger protein ATL20	31.3725	0.000319336
405	A_84_P241449	AT1G28190	hypothetical protein	2.21723	0.00840337
406	A_84_P10363	AT1G28230	purine permease 1	2.283	0.00614337
407	A_84_P547124	AT1G28340	receptor like protein 4	2.17767	0.000996843
408	A_84_P23823	AT1G28360	ERF domain protein 12	3.46155	0.00774489
409	A_84_P21931	AT1G28370	ERF domain protein 11	9.13376	0.000738457
410	A_84_P17119	AT1G28470	NAC domain containing protein 10	2.35934	0.0327653
411	A_84_P821314	AT1G28520	vascular plant one zinc finger protein	2.23162	0.0011144
412	A_84_P18105	AT1G28560	snRNA activating complex family protein	2.94324	0.0017799
413	A_84_P821675	AT1G28600	GDSL esterase/lipase	2.07318	0.0173772
414	A_84_P20933	AT1G28610	GDSL esterase/lipase	4.63329	0.00479349
415	A_84_P14311	AT1G28640	GDSL esterase/lipase	5.40591	0.011723
416	A_84_P16201	AT1G28650	GDSL esterase/lipase	19.4461	0.00104866
417	A_84_P200014	AT1G28660	GDSL esterase/lipase	2.18732	0.0115379
418	A_84_P596030	AT1G28960	nudix hydrolase homolog 15	2.57509	0.00140593
419	A_84_P211008	AT1G29060	Bet1-like protein	2.29694	0.00077926
420	A_84_P173831	AT1G29195	hypothetical protein	27.3187	0.00445463
421	A_84_P10985	AT1G29200	O-fucosyltransferase-like protein	3.61181	0.00635854
422	A_84_P17601	AT1G29230	CBL-interacting protein kinase 18	202.704	9.40271e-05
423	A_84_P244795	AT1G29240	hypothetical protein	4.26977	0.000894957
424	A_84_P161213	AT1G29300	Plant protein of unknown function (DUF641)	3.77605	0.00311981
425	A_84_P10253	AT1G29330	ER lumen protein retaining receptor family protein	6.68625	0.00199643
426	A_84_P19709	AT1G29340	plant U-box 17	2.10245	0.00100274
427	A_84_P817865	AT1G29400	MEI2-like protein 5	2.09661	0.00681773
428	A_84_P14044	AT1G29540	hypothetical protein	8.02395	0.00567144
429	A_84_P767643	AT1G29620	cytochrome C oxidase polypeptide VIB family protein	4.6959	0.000877077
430	A_84_P10269	AT1G29640	hypothetical protein	180.964	0.000689415
431	A_84_P12162	AT1G29680	hypothetical protein	36.9006	0.000508408
432	A_84_P14354	AT1G29770	haloacid dehalogenase-like hydrolase	20.5462	0.000625105
433	A_84_P117452	AT1G29800	RING/FYVE/PHD zinc finger-containing protein	2.81531	0.00226103
434	A_84_P21983	AT1G29980	hypothetical protein	2.84551	0.0050471
435	A_84_P23768	AT1G30100	nine-cis-epoxycarotenoid dioxygenase 5	11.4847	0.0081584
436	A_84_P555983	AT1G30190	hypothetical protein	2.85625	0.0235062
437	A_84_P195774	AT1G30320	Remorin family protein	2.33255	0.00308384
438	A_84_P10404	AT1G30455	cyclin/Brf1-like TBP-binding domain-containing protein	25.5879	0.0016158
439	A_84_P797541	AT1G30473	heavy-metal-associated domain-containing protein	4.39784	0.0248209
440	A_84_P509887	AT1G30475	hypothetical protein	2.41061	0.00122729
441	A_84_P516993	AT1G30515	hypothetical protein	2.14626	0.0178812
442	A_84_P22697	AT1G30530	UDP-glucosyl transferase 78D1	2.07398	0.0279508
443	A_84_P12358	AT1G30620	NAD(P)-binding Rossmann-fold superfamily protein	5.03633	0.00274619
444	A_84_P13303	AT1G30630	coatomer subunit epsilon-1	2.45981	0.00157454
445	A_84_P14248	AT1G30640	protein kinase family protein	2.68682	0.00288147
446	A_84_P22760	AT1G30750	hypothetical protein	16.7423	0.00749665
447	A_84_P22675	AT1G30760	FAD-binding and BBE domain-containing protein	8.58076	0.00292296
448	A_84_P11409	AT1G31120	K+ uptake permease 10	2.95078	0.00319869
449	A_84_P13299	AT1G31130	hypothetical protein	2.13428	0.00714988
450	A_84_P832053	AT1G31290	ARGONAUTE 3	4.65163	0.00117584
451	A_84_P601376	AT1G31400	TRAF-like family protein	2.91545	0.00953184
452	A_84_P754667	AT1G31485	other RNA	2.86307	0.00105785
453	A_84_P583566	AT1G31600	tRNA methyltransferase 9	4.1429	0.000500143
454	A_84_P17209	AT1G31690	copper amine oxidase family protein	6.43382	0.00931726
455	A_84_P127021	AT1G31750	proline-rich family protein	5.4337	0.00161666
456	A_84_P170983	AT1G31820	polyamine transporter 1	7.32166	0.000474418
457	A_84_P836837	AT1G31830	polyamine transporter 2	2.09884	0.0316751
458	A_84_P128641	AT1G31880	DZC (Disease resistance/zinc finger/chromosome condensation-like region) domain containing protein	2.72249	0.0026317
459	A_84_P277360	AT1G31940	hypothetical protein	2.22871	0.000865607
460	A_84_P136215	AT1G32080	plastidal glycolate/glycerate translocator 1	2.39541	0.00396341
461	A_84_P13432	AT1G32100	pinoresinol reductase 1	2.23339	0.0124633
462	A_84_P246255	AT1G32220	NAD(P)-binding Rossmann-fold-containing protein	2.22362	0.00619856
463	A_84_P12887	AT1G32375	putative FBD-associated F-box protein	44.2364	0.000592889
464	A_84_P18562	AT1G32390	transposable element gene	3.96967	0.00294823
465	A_84_P20458	AT1G32450	nitrate transporter 1.5	14.2473	0.000703006
466	A_84_P17175	AT1G32560	Late embryogenesis abundant protein, group 1 protein	18.5047	0.00128874
467	A_84_P18041	AT1G32690	hypothetical protein	3.50548	0.00194614
468	A_84_P17099	AT1G32740	SBP (S-ribonuclease binding protein) family protein	3.65227	0.00106033
469	A_84_P861998	AT1G32790	CTC-interacting domain 11	3.82412	0.00181505
470	A_84_P570186	AT1G32860	glucan endo-1,3-beta-glucosidase 11	9.21864	0.000283716
471	A_84_P11450	AT1G32870	NAC domain protein 13	11.3312	0.000379775
472	A_84_P12395	AT1G32900	granule-bound starch synthase 1	3.21113	0.000789027
473	A_84_P140849	AT1G32920	hypothetical protein	2.80458	0.00246926
474	A_84_P17121	AT1G32940	Subtilase family protein	5.26605	0.00405819
475	A_84_P577314	AT1G32950	subtilase family protein	60.3046	0.00382083
476	A_84_P19013	AT1G32960	Subtilase family protein	6.31208	0.036085
477	A_84_P754336	AT1G33102	hypothetical protein	4.53497	0.00155464
478	A_84_P22583	AT1G33110	MATE efflux family protein	5.22989	0.000615701
479	A_84_P751964	AT1G33160	pseudogene, similar to actin, blastp match of 74% identity and 8.3e-48 P-value to GP|9965319|gb|AAG10041.1|AF288226_1|AF288226 actin {Setaria italica}	21.546	0.00790197
480	A_84_P161603	AT1G33260	probable receptor-like protein kinase	37.385	0.000471748
481	A_84_P239135	AT1G33270	patatin-like phospholipase domain-containing protein	2.30613	0.000512857
482	A_84_P291694	AT1G33420	PHD finger protein	2.40567	0.00783252
483	A_84_P20015	AT1G33430	putative beta-1,3-galactosyltransferase 8	6.32389	0.0272966
484	A_84_P751709	AT1G33480	RING-H2 finger protein ATL58	8.84762	0.0010718
485	A_84_P558645	AT1G33500	hypothetical protein	6.0904	0.00115336
486	A_84_P751780	AT1G33510	pseudogene, hypothetical protein	2.74969	0.00257284
487	A_84_P15324	AT1G33560	Disease resistance protein (CC-NBS-LRR class) family	2.71265	0.00168548
488	A_84_P194234	AT1G33800	glucuronoxylan 4-O-methyltransferase	6.83429	0.000447019
489	A_84_P752737	AT1G34047	defensin-like protein 208	5.55741	0.0418427
490	A_84_P583576	AT1G34260	FORMS APLOID AND BINUCLEATE CELLS 1A	2.66911	0.000319336
491	A_84_P751848	AT1G34630	hypothetical protein	2.50249	0.00311717
492	A_84_P18160	AT1G35170	TRAM, LAG1 and CLN8 (TLC) lipid-sensing domain containing protein	5.35781	0.000939861
493	A_84_P261080	AT1G35180	TRAM, LAG1 and CLN8 (TLC) lipid-sensing domain containing protein	4.15787	0.000614156
494	A_84_P181024	AT1G35530	helicase FANCM	2.02995	0.0281838
495	A_84_P13675	AT1G35720	annexin 1	3.66718	0.00150763
496	A_84_P22819	AT1G35910	probable trehalose-phosphate phosphatase D	5.94905	0.00490505
497	A_84_P246875	AT1G36160	acetyl-CoA carboxylase 1	2.54921	0.00119194
498	A_84_P15458	AT1G41830	SKU5-similar 6	3.96819	0.000387483
499	A_84_P606732	AT1G42580	transposable element gene	2.61828	0.0348387
500	A_84_P500133	AT1G42980	formin-like protein 12	20.8884	0.0010246
501	A_84_P11288	AT1G43000	PLATZ transcription factor family protein	3.96588	0.00292671
502	A_84_P16121	AT1G43160	related to AP2 6	440.215	0.00530168
503	A_84_P596946	AT1G43560	thioredoxin Y2	2.78751	0.00291754
504	A_84_P19540	AT1G43800	acyl-[acyl-carrier-protein] desaturase 6	6.33112	0.00410087
505	A_84_P23633	AT1G43910	P-loop containing nucleoside triphosphate hydrolases superfamily protein	32.954	0.00143772
506	A_84_P18163	AT1G44170	aldehyde dehydrogenase 3H1	6.17972	0.000791373
507	A_84_P236643	AT1G44350	IAA-leucine resistant (ILR)-like gene 6	3.90955	0.0329094
508	A_84_P17345	AT1G44790	ChaC-like family protein	3.35376	0.00331021
509	A_84_P12619	AT1G44800	bidirectional amino acid transporter SIAR1	2.06223	0.00313262
510	A_84_P17122	AT1G44970	peroxidase 9	116.451	0.0226513
511	A_84_P268780	AT1G45010	TRAM, LAG1 and CLN8 (TLC) lipid-sensing domain containing protein	8.39602	0.00265161
512	A_84_P16057	AT1G45145	thioredoxin H-type 5	5.24792	0.0065072
513	A_84_P556002	AT1G45191	beta-glucosidase 1	5.62832	0.00222106
514	A_84_P507242	AT1G45201	triacylglycerol lipase-like 1	9.88679	0.00233125
515	A_84_P576436	AT1G45249	abscisic acid responsive elements-binding factor 2	21.7503	0.000254258
516	A_84_P307590	AT1G45688	hypothetical protein	2.58354	0.00197496
517	A_84_P754167	AT1G46554	other RNA	2.58061	0.0015688
518	A_84_P108742	AT1G46768	related to AP2 1	2.51271	0.00677336
519	A_84_P50830	AT1G47128	Granulin repeat cysteine protease family protein	4.10762	0.000821303
520	A_84_P532079	AT1G47510	inositol polyphosphate 5-phosphatase 11	192.542	0.0027486
521	A_84_P18051	AT1G47610	WD40 domain-containing protein	10.987	0.00801601
522	A_84_P16956	AT1G47960	cell wall / vacuolar inhibitor of fructosidase 1	5.31269	0.00118767
523	A_84_P11283	AT1G47980	hypothetical protein	20.9911	0.0136843
524	A_84_P18845	AT1G48000	myb domain protein 112	16.3818	0.000347193
525	A_84_P11067	AT1G48020	pectin methylesterase inhibitor 1	4.27142	0.00464076
526	A_84_P10119	AT1G48060	F-box protein	15.6323	0.00901147
527	A_84_P825194	AT1G48090	calcium-dependent lipid-binding family protein	2.03933	0.00612184
528	A_84_P19573	AT1G48100	polygalacturonase	107.862	0.000285641
529	A_84_P12952	AT1G48120	serine/threonine-protein phosphatase 7 long form homolog	4.95196	0.00257011
530	A_84_P21457	AT1G48220	protein kinase family prtein	13.1817	0.000670296
531	A_84_P752442	AT1G48310	chromatin remodeling factor18	2.41879	0.00762097
532	A_84_P287950	AT1G48320	1,4-dihydroxy-2-naphthoyl-CoA thioesterase 1	14.165	0.000423888
533	A_84_P603188	AT1G48325	hypothetical protein	2.74599	0.00186752
534	A_84_P168923	AT1G48330	hypothetical protein	3.2075	0.00298115
535	A_84_P293214	AT1G48370	YELLOW STRIPE like 8	7.50005	0.000653427
536	A_84_P502808	AT1G48405	Kinase interacting (KIP1-like) family protein	33.0404	0.00105416
537	A_84_P16528	AT1G48440	B-cell receptor-associated 31-like protein	2.59645	0.00288538
538	A_84_P18422	AT1G48470	glutamine synthetase 1;5	4.63682	0.0102539
539	A_84_P15257	AT1G48640	transmembrane amino acid transporter family protein	58.8565	0.000288527
540	A_84_P13367	AT1G48660	auxin-responsive GH3 family protein	5.02905	0.0179563
541	A_84_P753729	AT1G48745	hypothetical protein	2.07981	0.00166212
542	A_84_P23770	AT1G48750	bifunctional inhibitor/lipid-transfer protein/seed storage 2S albumin-like protein	5.10431	0.00111786
543	A_84_P12397	AT1G48930	glycosyl hydrolase 9C1	5.59571	0.00512586
544	A_84_P22781	AT1G49390	2-oxoglutarate (2OG) and Fe(II)-dependent oxygenase-like protein	5.24989	0.00236965
545	A_84_P601401	AT1G49405	hypothetical protein	2.07721	0.0289711
546	A_84_P126091	AT1G49430	long-chain acyl-CoA synthetase 2	3.4651	0.00700976
547	A_84_P19943	AT1G49450	WD40 domain-containing protein	142.826	0.000793843
548	A_84_P19645	AT1G49670	ARP protein (REF)	2.56056	0.00173703
549	A_84_P604074	AT1G49680	hypothetical protein	2.05716	0.0375841
550	A_84_P842269	AT1G49700	hypothetical protein	6.00013	0.00295258
551	A_84_P295374	AT1G49740	PI-PLC X domain-containing protein	9.88777	0.000474289
552	A_84_P20645	AT1G49800	hypothetical protein	8.09567	0.0127201
553	A_84_P20053	AT1G49910	Transducin/WD40 repeat-like superfamily protein	2.26379	0.00575269
554	A_84_P13355	AT1G50020	hypothetical protein	2.67827	0.000757196
555	A_84_P12406	AT1G50110	branched-chain-amino-acid aminotransferase 6	2.36286	0.00823807
556	A_84_P750611	AT1G50180	NB-ARC domain-containing disease resistance protein	2.10769	0.00859195
557	A_84_P265820	AT1G50260	N-terminal-transmembrane-C2 domain type 5.1	12.9301	0.000332409
558	A_84_P14059	AT1G50400	eukaryotic porin family protein	2.44729	0.00788449
559	A_84_P23339	AT1G50420	scarecrow-like 3	2.19578	0.0130569
560	A_84_P13359	AT1G50520	cytochrome P450, family 705, subfamily A, polypeptide 27	2.15972	0.00445408
561	A_84_P789608	AT1G50640	ethylene responsive element binding factor 3	2.12351	0.000766838
562	A_84_P12417	AT1G50960	gibberellin 2-oxidase 7	9.15022	0.0300269
563	A_84_P21002	AT1G51090	hypothetical protein	24.2347	0.000636147
564	A_84_P528550	AT1G51110	putative plastid-lipid-associated protein 12	2.38911	0.00412154
565	A_84_P13436	AT1G51140	transcription factor bHLH122	26.0171	0.000250087
566	A_84_P134135	AT1G51350	ARM repeat superfamily protein	2.05915	0.000468087
567	A_84_P22718	AT1G51420	sucrose-phosphatase 1	2.68777	0.0159386
568	A_84_P10418	AT1G51440	DAD1-like lipase 2	12.7328	0.00118905
569	A_84_P17891	AT1G51500	ABC-2 type transporter family protein	3.56836	0.000814368
570	A_84_P19585	AT1G51530	RNA recognition motif-containing protein	3.38314	0.000460125
571	A_84_P265500	AT1G51670	hypothetical protein	6.51063	0.00327713
572	A_84_P12419	AT1G51760	peptidase M20/M25/M40 family protein	4.65382	0.00656621
573	A_84_P540960	AT1G51770	core-2/I-branching beta-1,6-N-acetylglucosaminyltransferase family protein	38.1447	0.000422311
574	A_84_P10561	AT1G51780	IAA-leucine resistant (ILR)-like gene 5	10.6657	0.000791207
575	A_84_P588044	AT1G51960	IQ-domain 27	5.23939	0.0257128
576	A_84_P23654	AT1G52000	mannose-binding lectin superfamily protein	3.72239	0.0299482
577	A_84_P10415	AT1G52030	myrosinase-binding protein 2	11.7606	0.0342866
578	A_84_P15140	AT1G52080	actin binding protein family	11.2953	0.000219979
579	A_84_P12384	AT1G52540	protein kinase superfamily protein	3.74135	0.00140424
580	A_84_P11439	AT1G52560	heat shock protein 26.5	150.393	0.00106234
581	A_84_P285230	AT1G52565	hypothetical protein	170.791	0.000321427
582	A_84_P19002	AT1G52680	late embryogenesis abundant protein-like protein	5.93764	0.014126
583	A_84_P14274	AT1G52690	Late embryogenesis abundant protein (LEA) family protein	17156.2	0.000293924
584	A_84_P278740	AT1G52720	hypothetical protein	10.2049	0.00181745
585	A_84_P19999	AT1G52770	phototropic-responsive NPH3 family protein	5.31097	0.0107588
586	A_84_P553355	AT1G52827	cadmium tolerance 1	31.9146	0.000465968
587	A_84_P13379	AT1G52830	indole-3-acetic acid 6	8.21874	0.000447019
588	A_84_P520558	AT1G52855	hypothetical protein	52.0179	0.00020791
589	A_84_P14324	AT1G52880	NAC (No Apical Meristem) domain transcriptional regulator superfamily protein	2.45891	0.00211092
590	A_84_P15269	AT1G52890	NAC domain containing protein 19	81.1668	0.000235684
591	A_84_P205328	AT1G52900	Toll-Interleukin-Resistance domain-containing protein	146.594	0.00100713
592	A_84_P276600	AT1G52910	hypothetical protein	2.24105	0.00390396
593	A_84_P22112	AT1G53070	legume lectin-like protein	2.98624	0.00624065
594	A_84_P11710	AT1G53080	legume lectin-like protein	5.03742	0.0083469
595	A_84_P15489	AT1G53090	SPA1-related 4	2.13298	0.00161666
596	A_84_P19272	AT1G53100	core-2/I-branching beta-1,6-N-acetylglucosaminyltransferase-like protein	11.1725	0.00230922
597	A_84_P23055	AT1G53110	putative proton pump interactor protein	2.03808	0.0107572
598	A_84_P14288	AT1G53170	ethylene response factor 8	13.3549	0.00201425
599	A_84_P10507	AT1G53310	phosphoenolpyruvate carboxylase 1	4.02887	0.00133289
600	A_84_P18321	AT1G53470	mechanosensitive channel of small conductance-like 4	30.0385	0.00051942
601	A_84_P271180	AT1G53490	RING finger-containing protein HEI10	2.36107	0.00383259
602	A_84_P12710	AT1G53500	NAD-dependent epimerase/dehydratase family protein	2.21903	0.000605756
603	A_84_P10555	AT1G53540	HSP20-like chaperone	37.2014	0.0104406
604	A_84_P754506	AT1G53542	hypothetical protein	2.90663	0.00194485
605	A_84_P754007	AT1G53543	hypothetical protein	2.46206	0.0254882
606	A_84_P19309	AT1G53560	ribosomal protein L18ae family	4.00911	0.000939861
607	A_84_P11702	AT1G53580	glyoxalase II 3	2.18342	0.000814368
608	A_84_P11501	AT1G53680	glutathione S-transferase TAU 28	13.2019	0.000831872
609	A_84_P14501	AT1G53750	regulatory particle triple-A 1A	2.44107	0.00374675
610	A_84_P10491	AT1G53920	GDSL-motif lipase 5	5.95309	0.00253982
611	A_84_P815994	AT1G54020	GDSL esterase/lipase	6.99598	0.0441383
612	A_84_P16140	AT1G54030	GDSL-like Lipase/Acylhydrolase superfamily protein	2.38578	0.0184203
613	A_84_P17086	AT1G54040	epithiospecifier protein	2.42633	0.026854
614	A_84_P18032	AT1G54050	CIII heat shock protein 17.4	2.61427	0.0430635
615	A_84_P19924	AT1G54100	aldehyde dehydrogenase 7B4	5.09258	0.000577492
616	A_84_P204568	AT1G54120	hypothetical protein	30.9548	0.000796264
617	A_84_P21816	AT1G54130	RELA/SPOT homolog 3	7.17226	0.000250087
618	A_84_P10469	AT1G54160	nuclear factor Y, subunit A5	10.5926	0.00136714
619	A_84_P245655	AT1G54170	CTC-interacting domain 3	3.23807	0.000548238
620	A_84_P838761	AT1G54217	ribosomal protein L18ae family protein	2.49867	0.00113151
621	A_84_P19927	AT1G54220	dihydrolipoyllysine-residue acetyltransferase component 3 of pyruvate dehydrogenase complex	2.25384	0.00292369
622	A_84_P13423	AT1G54270	eif4a-2	3.1854	0.000246903
623	A_84_P16259	AT1G54290	protein translation factor SUI1-2	5.27803	0.000456629
624	A_84_P23710	AT1G54330	NAC domain containing protein 20	2.14551	0.00761488
625	A_84_P10586	AT1G54530	hypothetical protein	7.44156	0.00354618
626	A_84_P528560	AT1G54540	late embryogenesis abundant hydroxyproline-rich glycoprotein	4.8222	0.00299231
627	A_84_P21805	AT1G54560	Myosin family protein with Dil domain	34.5491	0.00160323
628	A_84_P64354	AT1G54570	phytyl ester synthase 1	12.7583	0.000456629
629	A_84_P503731	AT1G54575	hypothetical protein	31.4644	0.000968036
630	A_84_P17076	AT1G54590	splicing factor Prp18 domain-containing protein	2.06325	0.0299987
631	A_84_P170653	AT1G54710	homolog of yeast autophagy 18 (ATG18) H	5.7862	0.0005105
632	A_84_P10458	AT1G54790	GDSL esterase/lipase	4.80245	0.00313836
633	A_84_P12349	AT1G54830	nuclear factor Y, subunit C3	2.56942	0.000605756
634	A_84_P856777	AT1G54890	Late embryogenesis abundant-related protein	2.26169	0.027092
635	A_84_P19820	AT1G54960	NPK1-related protein kinase 2	2.2504	0.00237853
636	A_84_P16036	AT1G55020	lipoxygenase 1	3.62128	0.00179565
637	A_84_P15049	AT1G55180	phospholipase D alpha 4	6.62547	0.00192984
638	A_84_P18832	AT1G55190	PRA1 (Prenylated rab acceptor) family protein	2.07912	0.00066289
639	A_84_P13157	AT1G55210	dirigent protein 20	5.862	0.00217032
640	A_84_P16935	AT1G55260	Bifunctional inhibitor/lipid-transfer protein/seed storage 2S albumin superfamily protein	5.59404	0.00110227
641	A_84_P586290	AT1G55265	hypothetical protein	15.6451	0.000658973
642	A_84_P13152	AT1G55280	Lipase/lipooxygenase, PLAT/LH2 family protein	3.62903	0.00142883
643	A_84_P16933	AT1G55290	feruloyl CoA ortho-hydroxylase 2	3.83755	0.00396079
644	A_84_P534766	AT1G55320	acyl-activating enzyme 18	3.25952	0.00147324
645	A_84_P606764	AT1G55365	hypothetical protein	2.2598	0.00176163
646	A_84_P15303	AT1G55480	protein containing PDZ domain, a K-box domain, and a TPR region	2.16506	0.00891872
647	A_84_P309473	AT1G55500	evolutionarily conserved C-terminal region 4	2.03946	0.00603452
648	A_84_P12404	AT1G55610	BRI1 like	2.09769	0.00693157
649	A_84_P18073	AT1G55690	Sec14p-like phosphatidylinositol transfer family protein	2.48862	0.0011499
650	A_84_P11454	AT1G55730	cation exchanger 5	3.80672	0.00323372
651	A_84_P22799	AT1G55760	BTB/POZ domain-containing protein	5.28074	0.0012914
652	A_84_P15882	AT1G55800	hypothetical protein	2.04984	0.0123232
653	A_84_P67034	AT1G55910	zinc transporter 11 precursor	4.06722	0.00406661
[truncated: 3,396 more rows]

## Sheet: 2G
S2G Table. List of genes upregulated with at least twofold change in W-D/W-C (e.g. in W-D2/W-C and/or W-D4/W-C)
[truncated: 4,845 more rows]

[truncated: 13 more sheets: 2H, 2I, 2J, 2K, 2L, 2M, 2N, 2O, 2P, 2Q, 2R, 2S, 2T]
