# Supplementary material for: The karrikin receptor KAI2 promotes drought resistance in Arabidopsis thaliana
Source: PLoS Genet. 2017 Nov 13;13(11):e1007076. doi: 10.1371/journal.pgen.1007076 (PMC5703579; doi:10.1371/journal.pgen.1007076)
Supplement: S3 Table — (A) List of upregulated genes. (B) List of downregulated genes. (XLS) [file pgen.1007076.s010.xls]

## Sheet: 3A
S3A Table. List of upregulated genes with at least twofold change (q-values < 0.05) in both kai2-2 vs. WT and max2-3 vs. WT comparisons under well-watered conditions.
			kai2-2–well-watered vs WT-well-water (M-C/W-C)		kai2-2–Dry2 vs WT-Dry2 (M-D2/W-D2)		kai2-2–Dry4 vs WT-Dry4 (M-D4/W-D4)		max2-3–well-watered vs WT–well-watered (M-C/W-C)		max2-3–Dry2 vs WT–Dry2 (M-D2/W-D2)		max2-3–Dry4 vs WT–Dry4 (M-D4/W-D4)
#	AGI	Gene description	Fold change	FDR-corrected P value	Fold change	FDR-corrected P value	Fold change	FDR-corrected P value	Fold change	FDR-corrected P value	Fold change	FDR-corrected P value	Fold change	FDR-corrected P value
1	AT1G14390	probable LRR receptor-like serine/threonine-protein kinase	2.74223	0.0079962	1.61159	0.207071	1.40591	0.422842	2.39103	0.0176384	-1.34742	0.314304	-1.6777	0.267399
2	AT1G16370	organic cation/carnitine transporter 6	4.14164	0.0466172	1.72298	0.0516673	2.80182	0.0275821	6.177	0.0138945	1.67888	0.111668	7.31494	0.00336327
3	AT1G18400	BR enhanced expression 1	3.61939	0.0289193	7.34753	0.0111228	10.105	0.0169982	3.0737	0.0211616	5.32596	0.0274061	8.72191	0.0035527
4	AT1G18835	mini zinc finger	6.67659	0.0258309	4.0847	0.0129957	1.15248	0.72805	2.35081	0.0429711	3.18227	0.0391387	3.77219	0.0203634
5	AT1G26762	hypothetical protein	11.6703	0.0218939	1.3371	0.368279	-1.25903	0.661459	3.47939	0.0489738	1.06332	0.828054	1.29531	0.227617
6	AT1G26945	basic helix-loop-helix (bHLH) DNA-binding superfamily protein	2.58686	0.0360265	1.77886	0.424247	1.21388	0.690925	3.03852	0.0426902	1.56806	0.0966464	1.14898	0.705199
7	AT1G29490	protein SMALL AUXIN UPREGULATED 68	5.42908	0.0472224	5.8736	0.137914	1.0533	0.90917	3.62464	0.0450875	1.45314	0.368362	1.12259	0.45407
8	AT1G52830	indole-3-acetic acid 6	3.70496	0.0447091	1.2606	0.327172	1.09506	0.494135	4.19682	0.0274856	1.42401	0.141636	1.857	0.0188102
9	AT1G53080	legume lectin-like protein	16.6373	0.0131732	6.4014	0.00816827	3.01528	0.0409318	11.152	0.0402161	4.87822	0.0214779	2.06327	0.0484067
10	AT1G61255	hypothetical protein	16.5381	0.027723	4.88416	0.0169578	2.28003	0.0317809	12.2641	0.0202929	1.20272	0.430577	-1.03457	0.82996
11	AT1G64670	alpha/beta-Hydrolases superfamily protein	3.43901	0.0172905	1.28519	0.138503	-1.01409	0.892882	2.18065	0.0414071	-1.05665	0.571651	-1.43695	0.00711317
12	AT1G66920	putative serine/threonine protein kinase	2.31245	0.0212255	2.54396	0.129049	1.30947	0.585435	2.01764	0.0347911	1.25932	0.329253	4.13005	0.00337003
13	AT1G68825	ROTUNDIFOLIA like 15	17.9746	0.00781094	9.10578	0.093437	3.57899	0.0795302	11.4553	0.0189355	4.71656	0.0644901	2.25095	0.0718584
14	AT1G77330	1-aminocyclopropane-1-carboxylate oxidase 5	2.86998	0.0361858	1.72249	0.0460376	1.85297	0.187707	2.74889	0.0285195	3.29959	0.0615771	8.44266	0.0129949
15	AT1G77855	hypothetical protein	2.61054	0.0354679	2.76334	0.0202447	1.4151	0.37473	3.02957	0.0416145	1.44259	0.508059	1.24094	0.440864
16	AT2G01430	homeobox-leucine zipper protein 17	6.4102	0.0205604	19.5111	0.00405001	8.50165	0.00566438	4.37127	0.0397128	6.63262	0.0228289	4.43113	0.0058119
17	AT2G17500	auxin efflux carrier family protein	8.90474	0.0431115	2.20244	0.0232844	1.18655	0.506521	3.43795	0.0350868	-1.10061	0.816428	-1.0439	0.831245
18	AT2G18010	SAUR-like auxin-responsive protein	18.2513	0.00591019	6.77058	0.0245038	3.0694	0.0216363	10.1874	0.0189355	1.7956	0.0843617	-1.07826	0.818327
19	AT2G20835	hypothetical protein	5.72082	0.0317667	3.81589	0.0111788	2.74798	0.00515024	3.7075	0.0189355	3.08016	0.0276215	3.15268	0.0143739
20	AT2G22810	1-aminocyclopropane-1-carboxylate synthase 4	11.9477	0.0225978	11.1505	0.0161056	3.11441	0.0475922	8.31244	0.0262429	4.72172	0.0534921	1.90557	0.0621776
21	AT2G29090	cytochrome P450, family 707, subfamily A, polypeptide 2	14.6778	0.00389049	2.39372	0.00260131	2.51581	0.143761	4.88034	0.0220808	-1.32596	0.294128	1.23827	0.299045
22	AT2G38530	lipid transfer protein 2	5.78526	0.0103857	3.33583	0.0580136	1.95767	0.0494227	4.53464	0.0122687	1.85895	0.0709647	1.53342	0.332729
23	AT2G39200	Seven transmembrane MLO family protein	4.06173	0.0304323	2.80218	0.0261943	2.2892	0.143777	3.60472	0.0230659	2.14362	0.0387041	9.32442	0.00272769
24	AT2G39310	jacalin-related lectin 22	4.93198	0.0426655	6.61868	0.0266701	10.9813	0.00919107	6.6758	0.0257509	10.5273	0.0185098	6.21556	0.00484552
25	AT2G42540	cold-regulated 15a	11.9852	0.0335561	-1.16905	0.59935	-1.05398	0.93342	4.51023	0.0138945	1.30503	0.316982	1.09586	0.71113
26	AT2G45400	NAD(P)-binding Rossmann-fold superfamily protein	3.81147	0.0135783	4.57711	0.0153062	6.10247	0.00250221	2.3914	0.0305836	5.20855	0.00981322	3.17093	0.00320354
27	AT3G03850	SAUR-like auxin-responsive protein	2.26278	0.00802049	2.84558	0.23785	1.87999	0.384939	3.31992	0.0415293	1.65497	0.486496	-1.51039	0.565572
28	AT3G05640	putative protein phosphatase 2C	2.09626	0.0426238	-1.20589	0.349291	1.16841	0.113132	2.40932	0.0493328	-1.02452	0.841153	1.31652	0.0343345
29	AT3G12710	putative 3-methyladenine glycosylase I	5.19322	0.00876976	5.42916	0.0591953	8.94688	0.0154952	2.19903	0.0301058	4.3613	0.0347413	10.9319	0.0114292
30	AT3G15540	indole-3-acetic acid inducible 19	3.21152	0.0472484	2.75638	0.00196365	2.22099	0.0239672	3.18414	0.0247882	3.46177	0.0271714	6.03582	0.00334429
31	AT3G16450	jacalin-related lectin	16.078	0.0467884	29.0876	0.036835	39.384	0.0201162	4.50592	0.0393367	7.8854	0.0205245	7.20272	0.00991167
32	AT3G20370	TRAF-like family protein	7.51434	0.031311	4.04687	0.0513351	3.50262	0.0702906	8.53097	0.0165038	1.86155	0.16832	1.01067	0.976957
33	AT3G21330	transcription factor bHLH87	15.8304	0.0336082	3.8067	0.0672239	5.95706	0.021063	5.49072	0.0335348	2.33123	0.0763826	2.36738	0.303444
34	AT3G43715	transposable element gene	4.04504	0.0410934	1.71563	0.550718	2.1053	0.190581	5.27748	0.0200189	1.178	0.31579	1.11241	0.418864
35	AT3G44560	fatty acid reductase 8	31.9158	0.00781094	9.67342	0.00694069	2.65126	0.12958	6.46823	0.0150364	2.75526	0.0257918	1.52609	0.256502
36	AT3G46670	UDP-glucosyl transferase 76E11	2.44493	0.0260617	-1.01708	0.999966	1.0695	0.737436	3.02576	0.0346761	2.15629	0.019173	3.95078	0.00465504
37	AT3G50340	hypothetical protein	4.53402	0.013459	2.06069	0.0403707	1.2501	0.119602	3.03946	0.0247882	1.39613	0.0664663	1.89496	0.00965331
38	AT3G58780	K-box region and MADS-box transcription factor family protein	19.8114	0.00970297	40.1341	0.00149244	6.53696	0.0193213	12.2692	0.0371077	6.87698	0.0243932	2.4839	0.0214207
39	AT4G01350	cysteine/histidine-rich C1 domain-containing protein	21.2977	0.0207619	4.82651	0.0338645	3.85419	0.0485688	6.76593	0.0336353	3.53789	0.172717	3.31755	0.132759
40	AT4G04745	hypothetical protein	6.80048	0.0478363	3.51187	0.00903486	4.26025	0.129359	8.12886	0.0303435	17.4544	0.0271714	12.944	0.00441782
41	AT4G16515	Encodes a root meristem growth factor (RGF). Belongs to a family of functionally redundant homologous peptides that are secreted, tyrosine-sulfated, and expressed mainly in the stem cell area and the innermost layer of central columella cells. RGFs are required for maintenance of the root stem cell niche and transit amplifying cell proliferation. Members of this family include: At5g60810 (RGF1), …	4.56675	0.0157702	3.93147	0.00955389	3.9319	0.0183421	4.44858	0.0111268	4.42858	0.0212907	6.68048	0.00383776
42	AT4G24130	hypothetical protein	2.21443	0.0221549	1.15266	0.689874	-1.42407	0.101296	2.33808	0.0478088	-1.66753	0.0544606	-2.2775	0.0239558
43	AT4G28720	Flavin-binding monooxygenase family protein	6.25635	0.0361858	6.91327	0.00812799	6.88887	0.0193213	2.98878	0.0160266	1.48603	0.349034	6.27296	0.00333836
44	AT4G31740	sec1/munc18-like (SM) family protein	2.68604	0.0198979	1.18932	0.896323	2.20233	0.178497	2.71175	0.0200189	2.11248	0.0200228	1.6699	0.103863
45	AT4G34230	cinnamyl alcohol dehydrogenase 5	2.5742	0.0149842	1.70219	0.058876	1.10666	0.682641	2.96361	0.0415293	1.13778	0.634279	1.21306	0.281131
46	AT4G35720	hypothetical protein	6.6873	0.0255989	1.55377	0.139497	2.71229	0.040953	5.12548	0.0367344	2.2464	0.0848583	3.78768	0.0233952
47	AT5G03700	D-mannose binding lectin protein with Apple-like carbohydrate-binding domain	2.25655	0.0389007	2.25759	0.0731534	1.42265	0.250587	3.71561	0.0200189	1.42864	0.244566	3.11675	0.0126873
48	AT5G07000	sulfotransferase 2B	3.4277	0.0475736	1.49694	0.101664	-1.52938	0.380871	2.04272	0.0423854	-1.23034	0.450996	1.06823	0.710455
49	AT5G22500	fatty acid reductase 1	29.886	0.0160443	9.6153	0.0080458	2.54165	0.0525966	6.49291	0.0163537	2.42625	0.0375723	1.19767	0.540838
50	AT5G25190	ethylene-responsive transcription factor ERF003	4.05583	0.0333808	2.61762	0.0241826	1.66064	0.145307	3.26807	0.0382894	2.60896	0.0228289	3.90314	0.0139653
51	AT5G38020	SAM:salicylic acid carboxyl methyltransferase-like protein	3.74304	0.0150959	2.23639	0.318045	-1.12972	0.956664	2.32892	0.0437429	1.48693	0.273268	-1.11378	0.784354
52	AT5G44440	FAD-binding and BBE domain-containing protein	1040.72	0.00219661	314.2	0.00384279	168.271	0.00356022	26.6052	0.0382894	54.8334	0.0222596	33.3239	0.00336327
53	AT5G46730	glycine-rich protein	7.19594	0.0118684	2.64901	0.0407413	2.36407	0.0561724	5.44198	0.00857884	2.5909	0.020208	1.207	0.290907
54	AT5G48900	putative pectate lyase 20	3.06476	0.0207785	-1.01496	0.992002	1.68022	0.0323148	2.01147	0.0231045	1.33874	0.172031	1.04506	0.767638
55	AT5G49700	Predicted AT-hook DNA-binding family protein	2.51234	0.0233419	3.21846	0.0277045	1.86199	0.0187719	2.34852	0.0258261	2.18027	0.0185098	2.621	0.00401379
56	AT5G67060	basic helix-loop-helix (bHLH) DNA-binding superfamily protein	17.0939	0.0306143	3.22522	0.0396108	2.91808	0.0443568	5.93001	0.0258261	2.0968	0.0892343	1.76577	0.380416
Blue color indicates down-regulation ( fold changes ≤ -2, corrected p-value < 0.05)
Red color indicates up-regulation ( fold changes ≥ 2, corrected p-value < 0.05)
1Previously published microarray data (1) were used in analysis
1. Ha C.V, et al. (2014) Positive regulatory role of strigolactone in plant responses to drought and salt stress. Proc Natl Acad Sci U S A 111(2):851-6

## Sheet: 3B
S3B Table. List of downregulated genes with at least twofold change (q-values < 0.05) in both kai2-2 vs. WT and max2-3 vs. WT comparisons under well-watered conditions.
			kai2-2–well-watered vs WT-well-water (M-C/W-C)		kai2-2–Dry2 vs WT-Dry2 (M-D2/W-D2)		kai2-2–Dry4 vs WT-Dry4 (M-D4/W-D4)		max2-3–well-watered vs WT–well-watered (M-C/W-C)		max2-3–Dry2 vs WT–Dry2 (M-D2/W-D2)		max2-3–Dry4 vs WT–Dry4 (M-D4/W-D4)
#	AGI	Gene description	Fold change	FDR-corrected P value	Fold change	FDR-corrected P value	Fold change	FDR-corrected P value	Fold change	FDR-corrected P value	Fold change	FDR-corrected P value	Fold change	FDR-corrected P value
1	AT1G02620	Ras-related small GTP-binding protein	-2.2176	0.0392481	-1.53998	0.255986	-1.10584	0.860631	-2.14049	0.0408297	1.44961	0.448292	3.43061	0.0777584
2	AT1G03010	phototropic-responsive NPH3 family protein	-2.45706	0.0436814	-2.07713	0.360313	-1.31109	0.173743	-5.9119	0.0410507	-7.56789	0.0331962	-2.52862	0.213691
3	AT1G07710	ankyrin repeats-containing protein	-2.23251	0.0388484	-2.47902	0.0537011	-1.92955	0.0446274	-7.90315	0.0282296	-8.25976	0.0194654	-2.58176	0.0379441
4	AT1G12320	hypothetical protein	-3.05277	0.0499113	-1.48763	0.254067	-2.45534	0.0138121	-2.1445	0.047265	-2.08772	0.0194654	-1.98997	0.0207286
5	AT1G15550	gibberellin 3-oxidase 1	-4.24668	0.0319624	-5.63761	0.0293395	-1.5745	0.206614	-5.71502	0.0133413	-3.11093	0.0413519	-2.56562	0.0192175
6	AT1G23840	hypothetical protein	-2.23306	0.0127858	1.14154	0.962018	-1.10641	0.916344	-3.15503	0.0493328	1.29783	0.503272	2.87842	0.00595295
7	AT1G24147	hypothetical protein	-2.80377	0.0222356	1.02443	0.999966	-1.68732	0.192024	-2.86551	0.0496105	-1.62203	0.0451669	1.32458	0.404771
8	AT1G24470	beta-ketoacyl reductase 2	-4.39802	0.0195042	-10.9843	0.00498892	-7.12702	0.00382027	-15.9897	0.0104615	-12.3236	0.0185098	-17.2829	0.00274496
9	AT1G27170	transmembrane receptors / ATP binding protein	-3.3656	0.00849866	-1.59011	0.0521154	-1.87828	0.0279399	-2.50149	0.0339827	-1.64664	0.0228643	-2.68871	0.00274496
10	AT1G30250	hypothetical protein	-662.274	0.00250557	-821.31	0.00149244	-325.735	0.0019668	-442.786	0.00516819	-280.184	0.00157811	-113.979	0.00679159
11	AT1G30260	hypothetical protein	-7.5459	0.0129239	-3.4897	0.0178461	-2.01793	0.132686	-8.47263	0.0218546	-3.75889	0.0185098	-2.56168	0.012643
12	AT1G31350	KAR-UP F-box 1, KUF	-21.9623	0.00342412	-6.30071	0.00486719	-3.6339	0.00171958	-23.6427	0.000419941	-5.22053	0.0185098	-4.83961	0.00301882
13	AT1G34315	hypothetical protein	-3.83053	0.0114653	-3.24454	0.0594214	-1.77463	0.0768657	-4.60719	0.0364101	-4.6961	0.0273534	-1.38102	0.393194
14	AT1G35210	hypothetical protein	-2.87901	0.0276696	-2.21602	0.253261	-5.38518	0.0294249	-2.42574	0.0364098	-1.59612	0.187829	-1.69697	0.197242
15	AT1G47480	probable carboxylesterase 2	-3.15596	0.0212429	-2.67197	0.0183665	-2.97634	0.0127567	-4.9923	0.0117346	-2.49672	0.0196042	-1.22538	0.258584
16	AT1G49160	Protein kinase superfamily protein	-4.74749	0.00556591	-3.14639	0.0173004	-4.71491	0.012478	-2.89471	0.0418968	-3.06429	0.0226056	-3.03037	0.00311069
17	AT1G51805	leucine-rich repeat protein kinase family protein	-3.0739	0.0191801	-2.37853	0.0183634	-2.03742	0.038125	-2.69488	0.0176384	-1.13717	0.428234	1.6625	0.0356596
18	AT1G64380	ethylene-responsive transcription factor ERF061	-7.47719	0.0084608	-2.51567	0.0242491	-5.47786	0.00775092	-3.34729	0.0396811	-6.44408	0.0194654	-7.13718	0.00283114
19	AT1G65390	phloem protein 2 A5	-32.9353	0.00985274	-6.2945	0.0163782	-5.00909	0.0305095	-13.2738	0.0350016	-3.47212	0.0324592	1.6564	0.075691
20	AT1G66725	MIR163; miRNA	-27.3423	0.0165896	-13.0718	0.0038611	-12.6169	0.00409816	-10.6468	0.0192061	-5.40832	0.0185098	1.35955	0.391429
21	AT1G70030	paired amphipathic helix domain-containing protein	-3.80421	0.0476321	-1.06243	0.999966	-1.52882	0.282905	-3.32527	0.0423446	-3.0931	0.0294338	-1.43152	0.345272
22	AT1G70690	Receptor-like protein kinase-related family protein	-2.49556	0.0437524	-1.9692	0.00806478	-2.65944	0.0126225	-2.09406	0.0282296	-2.84432	0.0359323	-2.55336	0.0048523
23	AT1G71400	receptor like protein 12	-2.09726	0.0373102	-1.74161	0.0803293	-1.11685	0.812799	-2.00429	0.0420014	1.25516	0.0712693	1.22648	0.800433
24	AT2G02450	NAC domain containing protein 35	-2.53925	0.0125714	-2.6524	0.0525635	-1.33544	0.208728	-2.37646	0.00964769	-1.43872	0.0705956	-1.50071	0.223136
25	AT2G05540	glycine-rich protein	-3.7865	0.0493843	-2.09261	0.154317	-2.01934	0.0513726	-3.00508	0.0238619	-3.51209	0.0360667	-2.19107	0.0102207
26	AT2G26170	MAX1, CYP711A1,cytochrome P450, family 711, subfamily A, polypeptide 1	-2.75008	0.0295826	-1.5606	0.00853508	-1.80958	0.0114763	-2.06419	0.0282296	-2.84849	0.0230392	-2.88627	0.00461581
27	AT2G26190	calmodulin-binding protein	-2.1344	0.00615121	-1.38524	0.538688	-1.39622	0.058049	-2.01155	0.0350016	1.1758	0.453324	1.73143	0.0074345
28	AT2G46430	cyclic nucleotide gated channel 3	-2.18986	0.0359756	1.1746	0.793083	-1.79195	0.280217	-3.06441	0.0442376	-1.04789	0.874908	1.65542	0.0538476
29	AT3G01080	WRKY DNA-binding protein 58	-10.8989	0.020706	-7.03446	0.225346	-4.54104	0.0509894	-7.89102	0.0373366	-7.95354	0.0243093	-1.29898	0.459271
30	AT3G04210	TIR-NBS class disease resistance protein	-2.14905	0.0482794	-2.0252	0.0631998	-2.10947	0.027678	-2.17488	0.041031	2.0292	0.124733	6.21475	0.0214446
31	AT3G17510	CBL-interacting protein kinase 1	-2.06279	0.0415001	-1.90655	0.054635	-1.49906	0.043477	-2.86099	0.047695	1.02756	0.797689	1.26578	0.0695949
32	AT3G18530	ARM repeat family protein-like protein	-2.28922	0.0306852	-1.03487	0.630914	1.62291	0.082086	-4.40761	0.0282906	1.06168	0.753742	2.01111	0.0135659
33	AT3G24400	pseudogene, protein kinase family, contains Pfam PF00069: Protein kinase domain; blastp match of 72% identity and 1.7e-148 P-value to GP|13397640|emb|CAC34703.1||AX088876 unnamed protein product {Brassica napus}	-5.9358	0.0203279	-5.67887	0.0163438	-2.51087	0.0416496	-14.5548	0.0111268	-3.76875	0.0293068	-4.90632	0.00510109
34	AT3G24420	DLK2, hydrolase, alpha/beta fold family protein	-502.866	0.0109401	-306.581	0.00110038	-129.085	5.33551e-05	-485.904	0.0135009	-185.163	0.00951053	-134.56	0.00310229
35	AT3G28270	hypothetical protein	-5.26187	0.0149842	-10.2264	0.0089519	-8.27811	0.0110341	-32.5588	0.0242484	-18.6787	0.0217823	-47.5588	0.00301882
36	AT3G45860	cysteine-rich RLK (RECEPTOR-like protein kinase) 4	-4.42116	0.0071588	-4.09189	0.226212	-8.01313	0.0392134	-5.82859	0.0382894	-3.26503	0.0529353	-3.09318	0.00348132
37	AT3G50470	homolog of RPW8 3	-5.78159	0.014249	-3.63985	0.260632	-6.91848	0.0356621	-9.98472	0.0253453	-4.69835	0.0375557	-4.4811	0.02243
38	AT3G52310	ABC transporter G family member 27	-11.1132	0.0413325	-2.87354	0.00882918	-2.08702	0.0559504	-12.003	0.0200189	-2.9897	0.0484648	-1.10798	0.413927
39	AT3G59880	hypothetical protein	-5.70076	0.00261133	-1.33315	0.337784	-2.26433	0.0338199	-2.02825	0.0247882	-2.43521	0.0194654	-1.53902	0.0136024
40	AT3G60290	similar to oxidoreductase, 2OG-Fe(II) oxygenase family protein [Arabidopsis thaliana] (TAIR:At2g44800.1); similar to Fe2+ dioxygenase-like [Sisymbrium irio] (GB:AAR15425.1); contains InterPro domain 2OG-Fe(II) oxygenase superfamily (InterPro:IPR005123)	-89.5377	0.00937403	-17.3648	0.0546303	-6.44935	0.0201717	-58.3592	0.00598033	-11.8343	0.0185098	-6.59801	0.00401166
41	AT3G62780	calcium-dependent lipid-binding domain-containing protein	-2.66943	0.026953	1.05259	0.989162	-1.42129	0.629743	-2.47248	0.0392255	-1.30004	0.457199	2.25565	0.0113379
42	AT4G16680	putative RNA helicase	-3.12125	0.0166363	-2.08799	0.0369492	-1.45985	0.183292	-9.0653	0.0122687	-3.52998	0.0267985	-1.49063	0.136971
43	AT4G18205	nucleotide-sugar transporter family protein	-3.22477	0.0330027	-1.16774	0.846428	1.00797	0.989297	-2.19813	0.0220808	2.42019	0.0864743	5.14018	0.0300003
44	AT4G29110	hypothetical protein	-2.59127	0.00882634	-1.54747	0.286458	-2.02592	0.0882039	-2.27394	0.0220808	-1.67303	0.0712658	-1.24822	0.199103
45	AT4G30350	SMXL2, double Clp-N motif-containing P-loop nucleoside triphosphate hydrolases superfamily protein	-2.11544	0.0151641	-2.74557	0.0352495	-3.17623	0.00566438	-2.75583	0.0262429	-2.20343	0.0200228	-1.45526	0.0337335
46	AT4G34930	1-phosphatidylinositol phosphodiesterase-related protein	-16.02	0.00893803	-4.20201	0.0183634	-1.57474	0.524088	-2.30979	0.0474275	-2.37013	0.0855961	-2.04979	0.0428101
47	AT4G37240	hypothetical protein	-7.06978	0.0131146	-2.79419	0.0209893	-2.43966	0.0320348	-3.67726	0.0370386	-3.6989	0.0201231	-4.22978	0.0038793
48	AT4G39070	BZS1/STH7, putative zinc finger transcription factor BZS1	-4.4489	0.0302887	-4.00242	0.173341	-1.56928	0.264264	-4.19951	0.0335348	-1.23198	0.52059	-2.82189	0.0434812
49	AT5G06530	ABC transporter G family member 22	-3.92058	0.00834437	-1.786	0.0203892	-1.01637	0.912371	-6.88394	0.0111268	-1.73648	0.0478081	1.57942	0.0974207
50	AT5G07580	ethylene-responsive transcription factor ERF106	-4.25731	0.010968	-2.10554	0.0110876	-1.98278	0.0701126	-2.08647	0.0202484	-1.2877	0.111203	-1.64086	0.0373159
51	AT5G14110	hypothetical protein	-4.11243	0.0371563	1.05391	0.998064	1.40719	0.485748	-2.88074	0.0376938	-1.04343	0.891614	1.11402	0.738927
52	AT5G14120	major facilitator protein	-3.17597	0.0216549	-1.43247	0.173059	1.10311	0.43557	-2.27073	0.0350016	1.17645	0.137669	2.07523	0.0154755
53	AT5G15310	myb domain protein 16	-2.00987	0.020965	-1.79229	0.223857	-2.18393	0.0326251	-2.03403	0.046097	-1.03391	0.649317	-2.22352	0.0359129
54	AT5G15830	basic leucine-zipper 3	-3.12421	0.0479398	-1.27666	0.470771	2.26845	0.135937	-2.57326	0.0224335	-1.3902	0.101342	1.89739	0.365181
55	AT5G27920	F-box protein	-2.19946	0.0491704	-1.00213	0.999966	1.11598	0.69068	-2.23791	0.0435666	1.25229	0.401134	2.48034	0.0120602
56	AT5G43470	Disease resistance protein (CC-NBS-LRR class) family	-16.1477	0.0122615	-16.9334	0.00678012	-19.2693	0.0126987	-2.4876	0.0264666	1.12629	0.364221	1.6201	0.198975
57	AT5G45340	CYP707A3, cytochrome P450, family 707, subfamily A, polypeptide 3	-8.05207	0.0224131	-8.03227	0.00228118	-7.06519	0.00250221	-4.42602	0.0335348	-9.82025	0.0185098	-17.5983	0.00359581
58	AT5G45920	GDSL esterase/lipase	-3.32907	0.0357717	-2.97278	0.00600852	-2.36639	0.0257288	-2.19718	0.0449319	-1.9141	0.0278066	-2.10855	0.0107593
59	AT5G53970	tyrosine aminotransferase	-4.35335	0.035387	-2.71808	0.0201789	-3.0843	0.00226708	-2.05457	0.0235822	-1.01157	0.949583	1.79792	0.00575819
60	AT5G55620	hypothetical protein	-3.26116	0.00809721	-2.46038	0.0550959	-3.52186	0.0268105	-2.56345	0.0382894	-4.76476	0.0212907	-4.49839	0.00671349
61	AT5G57710	protein SUPPRESSOR OF MAX2 1	-2.28468	0.0231243	-1.46775	0.0558211	-1.70999	0.0357668	-2.29358	0.0184884	-1.27853	0.143546	-1.24497	0.0751169
62	AT5G59670	Leucine-rich repeat protein kinase family protein	-4.96869	0.0084608	-6.69707	0.068534	-12.0091	0.0288013	-6.3513	0.0370386	-3.36114	0.0229074	-1.32767	0.111238
63	AT5G59680	leucine-rich repeat protein kinase family protein	-34.3005	0.00558262	-20.8868	0.00950271	-27.2997	0.0195133	-11.5899	0.0197411	-5.10517	0.022502	-1.80167	0.235605
64	AT5G60800	heavy metal transport/detoxification domain-containing protein	-2.63159	0.0176588	-1.61927	0.283322	-1.51029	0.0974513	-2.72928	0.0399697	1.09913	0.42359	1.14203	0.452661
65	AT5G61190	putative endonuclease or glycosyl hydrolase with C2H2-type zinc finger domain	-3.64418	0.0137391	-2.40036	0.0323952	-3.24361	0.00970306	-2.08798	0.0345332	-2.24186	0.0160783	-3.26272	0.0031189
66	AT5G65683	C3H4 type zinc finger protein	-2.10406	0.00682419	-1.65271	0.327618	-2.96939	0.0123912	-2.74925	0.0133413	-3.24939	0.0207575	-3.47004	0.00431833
Blue color indicates down-regulation ( fold changes ≤ -2, corrected p-value < 0.05)
Red color indicates up-regulation ( fold changes ≥ 2, corrected p-value < 0.05)
Orange colors indicate the genes were prominent KAR-induced transcripts that were identified in prior studies.
1Previously published microarray data (1) were used in analysis
1. Ha C.V, et al. (2014) Positive regulatory role of strigolactone in plant responses to drought and salt stress. Proc Natl Acad Sci U S A 111(2):851-6
