# Supplementary material for: The karrikin receptor KAI2 promotes drought resistance in Arabidopsis thaliana
Source: PLoS Genet. 2017 Nov 13;13(11):e1007076. doi: 10.1371/journal.pgen.1007076 (PMC5703579; doi:10.1371/journal.pgen.1007076)
Supplement: S4 Table — (A) Genes upregulated in M-C/W-C and M-D/W-D. (B) Genes downregulated in M-C/W-C and M-D/W-D. (C) Genes upregulated in W-D/W-C and M-D/M-C. (D) Genes downregulated in M-C/W-C and upregulated in W-D/W-C. (E) Genes downregulated in M-C/W-C and upregulated in M-D/M-C. (F) Genes downregulated in M-C/W-C and upregulated in W-D/W-C and/or M-D/M-C. (G) Genes downregulated in M-C/W-C and upregulated in both W-D/W-C and M-D/M-C. (H) Genes downregulated in M-D/W-D and upregulated in W-D/W-C. (I) Genes downregulated in M-D/W-D and upregulated in M-D/M-C. (J) Genes downregulated in M-D/W-D and upregulated in W-D/W-C and/or M-D/M-C. (K) Genes downregulated in M-D/W-D and upregulated in both W-D/W-C and M-D/M-C. (L) Genes downregulated in W-D/W-C and M-D/M-C. (M) Genes upregulated in M-C/W-C and downregulated in W-D/W-C. (N) Genes upregulated in M-C/W-C and downregulated in M-D/M-C. (O) Genes upregulated in M-C/W-C and downregulated in W-D/W-C and/or M-D/M-C. (P) Genes upregulated in M-C/W-C and downregulated in both W-D/W-C and M-D/M-C. (Q) Genes upregulated in M-D/W-D and downregulated in W-D/W-C. (R) Genes upregulated in M-D/W-D and downregulated in M-D/M-C. (S) Genes upregulated in M-D/W-D and downregulated in W-D/W-C and/or M-D/M-C. (T) Genes upregulated in M-D/W-D and downregulated in both W-D/W-C and M-D/M-C. M-C, kai2-2 well-watered control; M-D2, kai2-2 dehydrated 2 h; M-D4, kai2-2 dehydrated 4 h; W-C, WT well-watered control; W-D2, WT dehydrated 2 h; W-D4, WT dehydrated 4 h. (XLS) [file pgen.1007076.s011.xls]

## Sheet: 4A
S4A Table. Genes upregulated in M-C/W-C and M-D/W-D
				M-C/W-C		M-D2/W-D2		M-D4/W-D4
#	ProbeName	AGI	Gene description	Fold change	FDR-corrected P value	Fold change	FDR-corrected P value	Fold change	FDR-corrected P value
1	A_84_P299940	AT1G01355	putative endonuclease or glycosyl hydrolase	2.0772	0.0153087	1.40299	0.0750637	2.07766	0.0123912	M-C/W-C = kai2-2-well-watered vs WT-well-watered
2	A_84_P22852	AT1G01520	transcription factor ASG4	3.2765	0.0383158	1.26556	0.197609	2.25568	0.0237983	M-D2/W-D2 = kai2-2–Dry2 vs WT–Dry2
3	A_84_P20410	AT1G06080	delta 9 desaturase 1	33.3988	0.0287337	3.18475	0.00588955	5.20477	0.0316447	M-D4/W-D4 = kai2-2–Dry4 vs WT–Dry4
4	A_84_P11475	AT1G14700	purple acid phosphatase 3	2.5261	0.0411051	1.75664	0.138033	2.70344	0.0333605
5	A_84_P16724	AT1G15050	indole-3-acetic acid inducible 34	29.2736	0.0204605	11.257	0.00523444	2.96171	0.0314482	Red color indicates up-regulation ( fold changes ≥ 2, corrected p-value < 0.05)
6	A_84_P13315	AT1G16370	organic cation/carnitine transporter 6	4.14164	0.0466172	1.72298	0.0516673	2.80182	0.0275821
7	A_84_P21523	AT1G18400	BR enhanced expression 1	3.61939	0.0289193	7.34753	0.0111228	10.105	0.0169982
8	A_84_P21915	AT1G20190	expansin 11	3.22654	0.0160443	1.86837	0.0766053	3.65114	0.0456911
9	A_84_P18875	AT1G28130	Auxin-responsive GH3 family protein	2.06267	0.0332676	3.19145	0.037435	2.20735	0.0316447
10	A_84_P535623	AT1G34440	hypothetical protein	8.96335	0.0417453	10.0284	0.00319793	8.74571	0.0273876
11	A_84_P552447	AT1G44414	hypothetical protein	2.6594	0.0193131	3.88339	0.0165083	2.96458	0.00657523
12	A_84_P533868	AT1G49000	hypothetical protein	3.40671	0.0457819	2.52302	0.185648	2.09418	0.028994
13	A_84_P12379	AT1G49490	Leucine-rich repeat family protein	2.03163	0.0203186	1.9143	0.0231863	2.02604	0.00584592
14	A_84_P22821	AT1G49640	probable carboxylesterase 3	43.9004	0.012072	6.55486	0.0567397	6.8427	0.0079637
15	A_84_P15125	AT1G51480	CC-NBS-LRR class disease resistance protein	80.7867	0.0245439	50.1149	0.0204796	34.2097	0.00382027
16	A_84_P21908	AT1G51830	putative leucine-rich repeat protein kinase	5.43793	0.0430792	6.0576	0.0469951	5.14738	0.00979098
17	A_84_P23732	AT1G52570	phospholipase D alpha 2	3.14054	0.0450544	3.84287	0.0280733	3.60487	0.0251825
18	A_84_P189994	AT1G52590	putative thiol-disulfide oxidoreductase DCC	15.4271	0.000779	6.64531	0.00511401	8.15622	0.00759096
19	A_84_P20894	AT1G52600	peptidase S24/S26A/S26B/S26C family protein	3.38096	0.00556351	2.14337	0.0297872	2.43174	0.0294249
20	A_84_P753753	AT1G52618	hypothetical protein	2.981	0.0170459	18.5162	0.00273228	15.3656	0.00737523
21	A_84_P713547	AT1G52620	pentatricopeptide repeat-containing protein	48.3035	0.000779	35.9591	0.00149244	33.8766	0.000586928
22	A_84_P19987	AT1G52990	thioredoxin family protein	17.8111	0.00229643	1.15507	0.776914	6.70182	0.0362325
23	A_84_P11710	AT1G53080	legume lectin-like protein	16.6373	0.0131732	6.4014	0.00816827	3.01528	0.0409318
24	A_84_P11480	AT1G53480	mto 1 responding down 1	15.3892	0.00440683	37.3086	0.037711	37.8899	0.0357061
25	A_84_P725341	AT1G53490	RING finger-containing protein HEI10	11.5374	0.00463967	18.0773	0.0102223	13.2835	0.00586376
26	A_84_P12382	AT1G53830	pectin methylesterase 2	11.5497	0.0110676	3.57311	0.0195482	2.62996	0.0395778
27	A_84_P17086	AT1G54040	epithiospecifier protein	77.7159	0.00644318	28.1886	0.00110038	40.765	0.000938644
28	A_84_P109182	AT1G58400	CC-NBS-LRR class disease resistance protein	11.8554	0.00596132	6.7677	0.00360891	2.80277	0.0370522
29	A_84_P771113	AT1G59406	GDSL esterase/lipase	6.7962	0.0198063	24.4266	0.00793795	21.0395	0.00673346
30	A_84_P15199	AT1G59950	putative aldo/keto reductase	12.2603	0.0306852	1.5252	0.617429	6.73123	0.0268716
31	A_84_P515273	AT1G61255	hypothetical protein	16.5381	0.027723	4.88416	0.0169578	2.28003	0.0317809
32	A_84_P21761	AT1G64500	glutaredoxin-like protein	2.16575	0.0429491	1.81424	0.0226939	3.72762	0.0261477
33	A_84_P297064	AT1G65310	xyloglucan endotransglucosylase/hydrolase 17	8.06676	0.0310134	2.88093	0.0257948	6.82882	0.0423103
34	A_84_P22810	AT1G73830	BR enhanced expression 3	2.618	0.0201592	4.38981	0.0314335	6.50689	0.0158004
35	A_84_P268330	AT1G80570	RNI-like superfamily protein	2.60408	0.0084608	2.97165	0.00752173	2.27146	0.0142597
36	A_84_P18218	AT2G01430	homeobox-leucine zipper protein 17	6.4102	0.0205604	19.5111	0.00405001	8.50165	0.00566438
37	A_84_P21014	AT2G05530	glycine-rich protein	5.05025	0.0417507	10.9206	0.00596965	11.2409	0.0218242
38	A_84_P790321	AT2G07773	hypothetical protein	5.25671	0.030872	5.36354	0.00110038	4.64756	0.0201717
39	A_84_P23872	AT2G16750	adenine nucleotide alpha hydrolases-domain containing protein kinase	2.8806	0.0450024	1.64533	0.048136	2.11978	0.0133962
40	A_84_P12605	AT2G18010	SAUR-like auxin-responsive protein	18.2513	0.00591019	6.77058	0.0245038	3.0694	0.0216363
41	A_84_P16994	AT2G20835	hypothetical protein	5.72082	0.0317667	3.81589	0.0111788	2.74798	0.00515024
42	A_84_P12579	AT2G21910	cytochrome P450, family 96, subfamily A, polypeptide 5	191.017	0.0107584	69.1286	0.00467353	5.89262	0.0488157
43	A_84_P17344	AT2G22810	1-aminocyclopropane-1-carboxylate synthase 4	11.9477	0.0225978	11.1505	0.0161056	3.11441	0.0475922
44	A_84_P20159	AT2G32540	cellulose synthase-like B4	3.96822	0.00803148	1.86445	0.0142389	2.2715	0.0224891
45	A_84_P12602	AT2G39310	jacalin-related lectin 22	4.93198	0.0426655	6.61868	0.0266701	10.9813	0.00919107
46	A_84_P518129	AT2G44990	carotenoid cleavage dioxygenase 7	8.24722	0.016486	11.778	0.0450653	3.17146	0.0149867
47	A_84_P10681	AT2G45050	GATA transcription factor 2	2.18503	0.0283155	2.22523	0.0841581	2.35241	0.0384663
48	A_84_P16308	AT2G45400	NAD(P)-binding Rossmann-fold superfamily protein	3.81147	0.0135783	4.57711	0.0153062	6.10247	0.00250221
49	A_84_P761667	AT3G06125	other RNA	4.5572	0.00572524	2.81931	0.0223176	4.15352	0.00670425
50	A_84_P155785	AT3G07390	auxin-responsive family protein	2.27302	0.0117654	2.77411	0.00110038	2.11321	0.0227957
51	A_84_P510181	AT3G09162	hypothetical protein	6.04992	0.00679155	2.58653	0.0343667	6.08931	0.0128015
52	A_84_P11692	AT3G09380	hypothetical protein	119.812	0.000754	55.6094	0.00110038	72.7874	0.00985245
53	A_84_P15484	AT3G10910	RING-H2 finger protein ATL72	2.92521	0.0434678	3.57885	0.0297411	2.03967	0.00226708
54	A_84_P285710	AT3G11210	GDSL esterase/lipase	2.9206	0.0188215	2.10506	0.0218692	2.10521	0.00140486
55	A_84_P17455	AT3G12610	Leucine-rich repeat (LRR) family protein	3.80583	0.0119492	3.57046	0.00777953	2.95691	0.0461163
56	A_84_P12692	AT3G12710	putative 3-methyladenine glycosylase I	4.16837	0.017043	4.00307	0.070727	6.4248	0.00385931
57	A_84_P14556	AT3G15540	indole-3-acetic acid inducible 19	3.21152	0.0472484	2.75638	0.00196365	2.22099	0.0239672
58	A_84_P225639	AT3G16040	translation machinery associated TMA7	12.6509	0.0254346	3.87459	0.0533096	3.23323	0.0431328
59	A_84_P759248	AT3G16175	thioesterase family protein	3.77018	0.0176588	2.75415	0.012896	3.90188	0.01474
60	A_84_P219878	AT3G16450	jacalin-related lectin	16.078	0.0467884	29.0876	0.036835	39.384	0.0201162
61	A_84_P23087	AT3G17180	serine carboxypeptidase-like 33	2.69742	0.0421434	7.07323	0.0221772	11.573	0.0427081
62	A_84_P22123	AT3G17630	cation/H+ exchanger 19	2.26691	0.0231746	2.14228	0.0147777	2.09955	0.00821627
63	A_84_P13619	AT3G17980	calcium-dependent lipid-binding domain-containing protein	5.35429	0.00830119	8.9419	0.05834	5.90014	0.00408302
64	A_84_P547455	AT3G18485	iaa-leucine resistant 2	53.3833	0.00733072	7.60486	0.0161056	10.0677	0.0275821
65	A_84_P761842	AT3G18535	tubulin-tyrosine ligase	22.9357	0.000703	17.266	0.00252471	23.464	0.000617005
66	A_84_P298944	AT3G19210	homolog of RAD54	2.13099	0.0402192	2.13012	0.0413494	2.94462	0.0117977
67	A_84_P121222	AT3G21330	transcription factor bHLH87	15.8304	0.0336082	3.8067	0.0672239	5.95706	0.021063
68	A_84_P11730	AT3G21560	UDP-Glycosyltransferase superfamily protein	2.42901	0.0119492	3.43955	0.0345766	4.66282	0.0289691
69	A_84_P24047	AT3G21950	methyltransferase	4.47852	0.0186901	3.404	0.00903486	4.40168	0.00359299
70	A_84_P553654	AT3G22090	hypothetical protein	2.84181	0.0286188	3.12874	0.054635	8.0393	0.037732
71	A_84_P24016	AT3G22750	protein kinase family protein	2.52167	0.0377701	1.79125	0.095866	2.73763	0.00808221
72	A_84_P790687	AT3G23470	cyclopropane-fatty-acyl-phospholipid synthase	20.2555	0.0196584	17.4546	0.00728866	16.8992	0.0127567
73	A_84_P14597	AT3G30460	RING/U-box domain-containing protein	4.12252	0.0385656	1.17212	0.804805	2.01385	0.039185
74	A_84_P295424	AT3G36659	plant invertase/pectin methylesterase inhibitor domain-containing protein	65.4175	0.00218166	11.8674	0.00927818	9.54533	0.0158004
75	A_84_P12750	AT3G47430	peroxin 11B	2.05281	0.0286592	1.23743	0.361321	2.33816	0.0191922
76	A_84_P50100	AT3G55240	hypothetical protein	4.03201	0.00799101	1.71807	0.0907037	2.04182	0.0366552
77	A_84_P14689	AT3G58780	K-box region and MADS-box transcription factor family protein	19.8114	0.00970297	40.1341	0.00149244	6.53696	0.0193213
78	A_84_P23228	AT4G01350	cysteine/histidine-rich C1 domain-containing protein	21.2977	0.0207619	4.82651	0.0338645	3.85419	0.0485688
79	A_84_P827928	AT4G02330	Plant invertase/pectin methylesterase inhibitor superfamily	2.97751	0.034675	2.33937	0.120535	2.73419	0.0309588
80	A_84_P826648	AT4G14550	indole-3-acetic acid inducible 14	7.86229	0.0016147	4.148	0.0119153	4.22567	0.0345097
81	A_84_P576905	AT4G16515	Encodes a root meristem growth factor (RGF). Belongs to a family of functionally redundant homologous peptides that are secreted, tyrosine-sulfated, and expressed mainly in the stem cell area and the innermost layer of central columella cells. RGFs are required for maintenance of the root stem cell niche and transit amplifying cell proliferation. Members of this family include: At5g60810 (RGF1), …	4.56675	0.0157702	3.93147	0.00955389	3.9319	0.0183421
82	A_84_P763867	AT4G17587	transposable element gene	9.67366	0.0190928	8.63423	0.00236015	3.41384	0.0413792
83	A_84_P309483	AT4G24420	RNA recognition motif-containing protein	28.702	0.00250557	22.5654	0.00149244	32.1705	0.000145353
84	A_84_P183494	AT4G24700	hypothetical protein	2.90761	0.031254	1.29597	0.308113	2.3039	0.0413043
85	A_84_P17632	AT4G27050	F-box protein	3.07645	0.00733072	2.93519	0.0205116	2.54762	0.00955019
86	A_84_P18578	AT4G27070	tryptophan synthase beta-subunit 2	7.6429	0.000805	1.50102	0.133943	2.32026	0.0298637
87	A_84_P10076	AT4G28720	Flavin-binding monooxygenase family protein	6.25635	0.0361858	6.91327	0.00812799	6.88887	0.0193213
88	A_84_P545880	AT4G29760	hypothetical protein	60.7848	0.00389049	74.0952	0.0102223	50.807	0.00608043
89	A_84_P144289	AT4G29770	target of trans acting-siR480/255.	23.918	0.0134928	17.8897	0.00955015	32.622	0.0173587
90	A_84_P10083	AT4G30290	xyloglucan endotransglucosylase/hydrolase 19	7.12446	0.0346111	7.00063	0.00649143	6.10003	0.0128802
91	A_84_P177564	AT4G30910	cytosol aminopeptidase family protein	2.25359	0.0266978	2.44246	0.00579388	2.84125	0.0116909
92	A_84_P20490	AT4G31570	hypothetical protein	7.63181	0.00244093	8.06227	0.00921425	7.24393	0.00101381
93	A_84_P764175	AT4G32230	hypothetical protein	586.425	0.00074	367.158	0.00110038	287.876	0.00271305
94	A_84_P209378	AT4G33000	calcineurin B-like protein 10	2.14501	0.0228659	1.44395	0.138484	2.29832	0.0469839
95	A_84_P10096	AT4G33390	hypothetical protein	6.24567	0.0195958	2.72931	0.0219431	2.32859	0.0201457
96	A_84_P22394	AT4G34580	Sec14p-like phosphatidylinositol transfer family protein	2.27213	0.0225231	1.63765	0.20854	2.08831	0.0189349
97	A_84_P155475	AT4G35060	heavy metal transport/detoxification domain-containing protein	3.36239	0.0222356	1.01092	0.999966	2.00321	0.0439519
98	A_84_P549446	AT4G35720	hypothetical protein	6.6873	0.0255989	1.55377	0.139497	2.71229	0.040953
99	A_84_P537048	AT4G36105	hypothetical protein	2.94895	0.0239388	2.8944	0.0239338	4.7723	0.0117213
100	A_84_P92139	AT4G37700	hypothetical protein	13.338	0.0373076	3.84068	0.0231863	9.05655	0.00320681
101	A_84_P19567	AT4G37800	xyloglucan endotransglucosylase/hydrolase 7	5.81963	0.0173205	1.78331	0.0706944	3.21448	0.0381796
102	A_84_P790801	AT4G38300	glycosyl hydrolase family 10 protein	5.55919	0.00697908	4.75162	0.0180887	4.07642	0.0212909
103	A_84_P11062	AT4G38770	proline-rich protein 4	3.69271	0.0370275	1.87372	0.0167702	2.41237	0.0243132
104	A_84_P847260	AT4G39960	molecular chaperone Hsp40/DnaJ family protein	2.90625	0.00714607	1.79133	0.00234566	2.47949	0.0247532
105	A_84_P12035	AT5G02230	haloacid dehalogenase-like hydrolase superfamily protein	3.183	0.0189167	1.46566	0.0246105	2.60585	0.0229957
106	A_84_P21493	AT5G02540	NAD(P)-binding Rossmann-fold superfamily protein	5.34384	0.0444841	2.25321	0.0204697	2.02294	0.0440052
107	A_84_P791775	AT5G03090	hypothetical protein	3.07324	0.0218625	5.83604	0.00970741	4.68363	0.0332088
108	A_84_P767356	AT5G23955	transposable element gene	2.00696	0.0236645	2.83428	0.0365067	2.06749	0.0492938
109	A_84_P561064	AT5G36240	zinc knuckle (CCHC-type) family protein	56.1498	0.00151966	22.4016	0.0053601	26.0868	0.00616239
110	A_84_P20622	AT5G36260	aspartyl protease family protein	3.46288	0.0124518	2.62071	0.029437	2.03044	0.00320804
111	A_84_P105516	AT5G37130	tetratricopeptide repeat domain-containing protein	2.47064	0.00245643	2.02525	0.0122463	2.18424	0.00583042
112	A_84_P15894	AT5G37280	RING/U-box domain-containing protein	13.2747	0.00250557	5.41057	0.0329923	3.07799	0.029875
113	A_84_P17790	AT5G38260	protein kinase family protein	46.6889	0.0127816	29.1853	0.0186802	11.2682	0.016182
114	A_84_P767422	AT5G38275	pseudogene, similar to SCUTL1, blastp match of 57% identity and 1.0e-38 P-value to GP|6273383|gb|AAF06346.1|AF195653_1|AF195653 SCUTL1 {Vitis vinifera}	68.0342	0.00463967	19.4533	0.00210456	8.15653	0.0180269
115	A_84_P831125	AT5G38360	alpha/beta-Hydrolases superfamily protein	3.93142	0.00218166	3.30137	0.00898087	4.34832	0.00526705
116	A_84_P822125	AT5G38380	hypothetical protein	2.33882	0.0114653	2.28678	0.00243201	2.41919	0.0190415
117	A_84_P166753	AT5G38520	alpha/beta-hydrolase-like protein	2.24904	0.013459	1.42545	0.135447	2.06702	0.0443568
118	A_84_P815115	AT5G39520	hypothetical protein	132.267	0.013229	50.7926	0.0015188	15.263	0.00276523
119	A_84_P855490	AT5G39530	Protein of unknown function (DUF1997)	2.94231	0.0209082	1.90337	0.0807569	2.23565	0.00972578
120	A_84_P276510	AT5G39550	Zinc finger (C3HC4-type RING finger) family protein	2.27796	0.0295826	1.4749	0.729272	2.92376	0.00320681
121	A_84_P577093	AT5G39640	putative endonuclease or glycosyl hydrolase	34.2576	0.000818	35.7963	0.0248651	28.4016	0.0162437
122	A_84_P593146	AT5G40570	Surfeit locus protein 2	2.88628	0.00250557	2.05947	0.0222732	2.29743	0.0054199
123	A_84_P295834	AT5G40942	pseudogene of ribonucleoside-diphosphate reductase small chain/ ribonucleotide reductase	4.43471	0.0211546	3.03964	0.00596089	4.55012	0.0275821
124	A_84_P513216	AT5G42700	B3 domain-containing protein	3.01516	0.0420766	3.80772	0.0273541	5.5046	0.0108339
125	A_84_P562853	AT5G43160	hypothetical protein	2.45869	0.0227047	6.75248	0.00482159	6.1429	0.00648675
126	A_84_P768186	AT5G43285	cysteine-rich peptide LURE 1.1	4.796	0.0207617	4.84291	0.212005	3.83182	0.0359725
127	A_84_P199724	AT5G43630	zinc knuckle (CCHC-type) family protein	8.22968	0.0214346	1.83117	0.0283366	2.58637	0.0226697
128	A_84_P512333	AT5G43660	2-oxoglutarate (2OG) and Fe(II)-dependent oxygenase superfamily protein	35.3826	0.00343219	18.5304	0.00149244	12.0833	0.00171958
129	A_84_P175701	AT5G43680	hypothetical protein	3.11218	0.00536141	2.58055	0.00548488	2.17615	0.00487187
130	A_84_P171973	AT5G44220	putative F-box protein	28.4489	0.0122615	45.7462	0.00346017	21.7426	0.00973237
131	A_84_P850080	AT5G44250	hypothetical protein	2.21127	0.0259654	2.15722	0.0349716	2.25091	0.00382027
132	A_84_P868236	AT5G44417	pseudogene, similar to CPRD2, blastp match of 42% identity and 7.0e-94 P-value to GP|13161397|dbj|BAB33033.1||AB056448 CPRD2 {Vigna unguiculata}	104.453	0.00352623	70.3192	0.00715633	39.9054	0.00251618
133	A_84_P14029	AT5G44440	FAD-binding and BBE domain-containing protein	1040.72	0.00219661	314.2	0.00384279	168.271	0.00356022
134	A_84_P790487	AT5G44565	hypothetical protein	11.0501	0.00682419	8.28243	0.00301662	7.19764	0.0120317
135	A_84_P830096	AT5G44575	hypothetical protein	15.1825	0.0149842	19.849	0.00728866	5.83887	0.00460061
136	A_84_P136505	AT5G45040	cytochrome c6	3.09513	0.00615121	2.12324	0.021308	3.7059	0.0407466
137	A_84_P185254	AT5G45310	hypothetical protein	3.52035	0.013459	2.35746	0.0432214	3.66397	0.013714
138	A_84_P838373	AT5G45490	putative disease resistance protein	158.132	0.00204889	68.8142	0.00511401	26.8493	0.00175713
139	A_84_P12144	AT5G45720	AAA-type ATPase family protein	7.58908	0.00342412	3.49754	0.00548764	2.59866	0.010929
140	A_84_P17823	AT5G47250	putative disease resistance protein	2.09403	0.0296562	2.19551	0.074181	2.7592	0.0135171
141	A_84_P115182	AT5G47540	putative MO25-like protein	2.49938	0.0115038	2.6975	0.00578304	3.19733	0.00250221
142	A_84_P592283	AT5G48090	EDM2-like protein1	54.9405	0.00244908	16.7596	0.00502616	15.6777	0.00682953
143	A_84_P544283	AT5G48175	hypothetical protein	2.38809	0.0146532	4.65991	0.155589	3.00603	0.0297432
144	A_84_P539850	AT5G48350	nucleic acid binding protein	151.643	0.00299993	50.4694	0.0176997	62.7951	0.00737523
145	A_84_P302000	AT5G53250	arabinogalactan protein 22	4.35834	0.0470283	6.08976	0.0305597	8.3523	0.0238
146	A_84_P12175	AT5G54200	transducin/WD40 domain-containing protein	2.34822	0.00347738	2.00672	0.0359339	2.25281	0.0144283
147	A_84_P766224	AT5G54206	12-oxophytodienoate reductase-related, similar to 12-oxophytodienoate reductase OPR1 (Arabidopsis thaliana) GI:3882355	10.6249	0.00733072	4.03643	0.253658	7.92318	0.0217728
148	A_84_P287570	AT5G55180	O-Glycosyl hydrolases family 17 protein	6.09187	0.0270698	3.67878	0.0537011	3.18806	0.0216363
149	A_84_P567338	AT5G55570	hypothetical protein	27.5388	0.00733072	6.4021	0.0249653	7.74037	0.0197208
150	A_84_P787110	AT5G56900	zinc finger CCCH domain-containing protein 64	2.687	0.00314942	2.41056	0.00153305	2.62102	0.0138982
151	A_84_P14075	AT5G57240	OSBP(oxysterol binding protein)-related protein 4C	6.22771	0.0261081	12.8023	0.00754053	4.88498	0.024984
152	A_84_P768874	AT5G57567	hypothetical protein	5.82229	0.0171233	2.8462	0.120741	3.60125	0.0498983
153	A_84_P17936	AT5G58180	Synaptobrevin family protein	107.623	0.011153	22.3211	0.0320337	7.15564	0.0171375
154	A_84_P124342	AT5G59080	hypothetical protein	2.19204	0.0129743	1.74711	0.082737	2.26467	0.036894
155	A_84_P22595	AT5G59180	DNA-directed RNA polymerase II	2.14668	0.00244093	2.21036	0.00776524	2.32755	0.00106636
156	A_84_P21651	AT5G59540	oxidoreductase, 2OG-Fe(II) oxygenase family protein	2.55944	0.0130513	3.0353	0.00752173	2.55867	0.0255911
157	A_84_P156545	AT5G59970	histone H4	3.05246	0.0198745	2.21232	0.0135705	2.47544	0.0123552
158	A_84_P196714	AT5G63250	carbohydrate-binding X8 domain-containing protein	12.4935	0.0162804	3.40316	0.167539	3.59394	0.0342739
159	A_84_P161403	AT5G63820	hypothetical protein	3.61548	0.0105601	3.1245	0.00417356	5.68997	0.00250221
160	A_84_P15998	AT5G64630	Transducin/WD40 repeat-like superfamily protein	4.9587	0.0016147	5.95248	0.00149244	6.6481	0.0101998
161	A_84_P12219	AT5G65090	DNAse I-like superfamily protein	6.53583	0.0095587	5.26651	0.026817	2.85089	0.0480529
162	A_84_P109552	AT5G65880	hypothetical protein	4.04226	0.00558262	2.62156	0.0142733	3.60754	0.00715047
163	A_84_P850105	AT5G66450	lipid phosphate phosphatase epsilon 2	2.41117	0.0210068	3.76583	0.0289884	9.1807	0.0189349
164	A_84_P768371	AT5G66658	hypothetical protein	3.00597	0.00440683	1.82706	0.0145267	2.3045	0.0127567
165	A_84_P17898	AT5G66670	hypothetical protein	9.02266	0.0144168	3.35949	0.0804123	3.13371	0.043459
166	A_84_P20737	AT5G66920	SKU5 similar 17	2.54211	0.0336082	1.7053	0.0337186	2.88887	0.0189619
167	A_84_P207668	AT5G67060	basic helix-loop-helix (bHLH) DNA-binding superfamily protein	17.0939	0.0306143	3.22522	0.0396108	2.91808	0.0443568
168	A_84_P524292	AT2G32530	cellulose synthase-like B3	6.18785	0.029493	1.80736	0.00954709	2.64586	0.0425402
169	A_84_P791759	AT4G35987	S-adenosyl-L-methionine-dependent methyltransferase domain-containing protein	2.15845	0.00334728	2.00946	0.0537413	2.56872	0.000790526
170	A_84_P766784	AT5G42100	beta-1,3-glucanase_putative	2.036	0.028601	1.68072	0.0147947	2.08206	0.0409392
171	A_84_P21745	AT1G02400	gibberellin 2-oxidase 6	6.60776	0.0485477	3.06822	0.0271974	1.869	0.0138967
172	A_84_P220938	AT1G02470	SRPBCC ligand-binding domain-containing protein	4.50337	0.031254	3.74694	0.0212522	-1.14208	0.537371
173	A_84_P753050	AT1G18835	mini zinc finger	6.67659	0.0258309	4.0847	0.0129957	1.15248	0.72805
174	A_84_P18880	AT1G35250	thioesterase family protein	14.6458	0.0188215	2.68182	0.0457963	2.03737	0.057483
175	A_84_P752079	AT1G48700	oxidoreductase	105.498	0.000818	165.482	0.00149244	53.0684	0.0666013
176	A_84_P834731	AT1G50730	hypothetical protein	2.13038	0.00421423	2.02339	0.0126077	1.66235	0.0412907
177	A_84_P501033	AT1G50830	aminotransferase-like, plant mobile domain family protein	6.65066	0.0179176	3.83558	0.0164937	1.96547	0.121309
178	A_84_P16215	AT1G52920	G protein coupled receptor	4.23375	0.0084608	2.33655	0.00903486	1.70386	0.41785
179	A_84_P204568	AT1G54120	hypothetical protein	3.92387	0.026837	2.54411	0.0303285	1.84887	0.0416488
180	A_84_P531238	AT1G61667	hypothetical protein	2.24058	0.0438644	2.13733	0.0181987	2.5983	0.0513726
181	A_84_P12345	AT1G61810	beta-glucosidase 45	4.32706	0.0231746	2.85097	0.00777953	1.60313	0.412545
182	A_84_P73664	AT1G77855	hypothetical protein	2.61054	0.0354679	2.76334	0.0202447	1.4151	0.37473
183	A_84_P816631	AT2G17500	auxin efflux carrier family protein	8.90474	0.0431115	2.20244	0.0232844	1.18655	0.506521
184	A_84_P258210	AT2G21180	hypothetical protein	2.49672	0.038243	2.15411	0.00589303	1.49868	0.0538027
185	A_84_P757853	AT2G26692	other RNA	5.6548	0.0112002	3.12121	0.0222473	1.56441	0.0826968
186	A_84_P23021	AT2G29090	cytochrome P450, family 707, subfamily A, polypeptide 2	14.6778	0.00389049	2.39372	0.00260131	2.51581	0.143761
187	A_84_P20166	AT2G39200	Seven transmembrane MLO family protein	4.06173	0.0304323	2.80218	0.0261943	2.2892	0.143777
188	A_84_P10758	AT3G04070	NAC domain containing protein 47	3.55513	0.0215311	5.45609	0.0173748	1.70789	0.0566762
189	A_84_P513708	AT3G05940	hypothetical protein	2.04928	0.00343219	2.32661	0.00353062	1.88852	0.00243279
190	A_84_P596321	AT3G06435	hypothetical protein	2.97587	0.00229643	2.22567	0.0172134	1.75914	0.153805
191	A_84_P141829	AT3G09530	exocyst subunit exo70 family protein H3	23.0532	0.0110652	10.6963	0.0325557	5.62012	0.0509574
192	A_84_P210598	AT3G14280	hypothetical protein	3.05696	0.0444514	3.527	0.0167946	1.58513	0.0622796
193	A_84_P14583	AT3G20270	putative BPI/LBP family protein	3.06196	0.0134928	2.20538	0.0111228	1.80509	0.0398392
194	A_84_P820151	AT3G29035	NAC domain containing protein 3	2.1577	0.0359359	2.10655	0.0444022	1.15868	0.666655
195	A_84_P21248	AT3G44560	fatty acid reductase 8	31.9158	0.00781094	9.67342	0.00694069	2.65126	0.12958
196	A_84_P293594	AT3G50340	hypothetical protein	4.53402	0.013459	2.06069	0.0403707	1.2501	0.119602
197	A_84_P229609	AT4G01950	glycerol-3-phosphate acyltransferase 3	2.59897	0.0425828	2.01024	0.03641	1.72524	0.0441608
198	A_84_P531612	AT4G04745	hypothetical protein	6.80048	0.0478363	3.51187	0.00903486	4.26025	0.129359
199	A_84_P147888	AT4G23450	C3H2C3-type RING E3 Ub ligase	3.34246	0.00841163	2.29837	0.028576	1.50043	0.108519
200	A_84_P19508	AT4G23680	polyketide cyclase/dehydrase and lipid transport superfamily protein	10.6061	0.0192901	4.49917	0.0480866	-1.15172	0.507809
201	A_84_P765711	AT4G24026	hypothetical protein	2.54114	0.00948236	2.04272	0.00428963	1.78725	0.0394465
202	A_84_P765138	AT4G31398	other RNA	2.68111	0.0447638	3.35373	0.00171839	1.351	0.860841
203	A_84_P14865	AT5G01180	peptide transporter 5	3.3776	0.0327511	2.81372	0.00110038	1.88784	0.0241926
204	A_84_P585078	AT5G17780	hydrolase, alpha/beta fold family protein	5.14414	0.0114908	2.13642	0.0189012	1.4763	0.0570772
205	A_84_P23436	AT5G22500	fatty acid reductase 1	29.886	0.0160443	9.6153	0.0080458	2.54165	0.0525966
206	A_84_P13987	AT5G25190	ethylene-responsive transcription factor ERF003	4.05583	0.0333808	2.61762	0.0241826	1.66064	0.145307
207	A_84_P768088	AT5G43513	cysteine-rich peptide LURE1.3	4.26477	0.0403655	2.98144	0.0135724	2.80063	0.090191
208	A_84_P768252	AT5G43525	cysteine-rich peptide LURE1.5	3.73468	0.0436845	2.6863	0.00413805	2.66011	0.0594844
209	A_84_P577990	AT5G44570	hypothetical protein	2.64854	0.0482008	8.79717	0.023536	2.72765	0.0569427
210	A_84_P21605	AT5G46830	NACL-inducible gene 1	13.2514	0.0172905	2.76743	0.00939949	1.79245	0.131609
211	A_84_P853723	AT5G49290	receptor like protein 56	10.6759	0.00556591	3.30651	0.023494	3.09357	0.054853
212	A_84_P21616	AT5G49700	Predicted AT-hook DNA-binding family protein	2.51234	0.0233419	3.21846	0.0277045	1.86199	0.0187719
213	A_84_P827848	AT5G61270	phytochrome-interacting factor7	2.54784	0.0332676	2.61835	0.0315207	1.943	0.0176019
214	A_84_P20730	AT5G65230	myb domain protein 53	4.67827	0.020965	2.21362	0.033373	1.14464	0.622704
215	A_84_P814282	AT1G04220	3-ketoacyl-CoA synthase 2	5.96143	0.0492894	2.09913	0.0495623	1.01119	0.937854
216	A_84_P810056	AT5G46730	glycine-rich protein	7.19594	0.0118684	2.64901	0.0407413	2.36407	0.0561724

## Sheet: 4B
S4B Table. Genes downregulated in M-C/W-C and M-D/W-D
				M-C/W-C		M-D2/W-D2		M-D4/W-D4
#	ProbeName	AGI	Gene description	Fold change	FDR-corrected P value	Fold change	FDR-corrected P value	Fold change	FDR-corrected P value
1	A_84_P19260	AT1G01340	cyclic nucleotide gated channel 10	-2.48439	0.0190391	-1.48127	0.548406	-2.46296	0.00559764	M-C/W-C = kai2-2-well-watered vs WT-well-watered
2	A_84_P12317	AT1G03550	secretory carrier-associated membrane protein 2	-2.59183	0.0222356	-2.75916	0.0350553	-2.84687	0.0248937	M-D2/W-D2 = kai2-2–Dry2 vs WT–Dry2
3	A_84_P12278	AT1G12320	hypothetical protein	-3.05277	0.0499113	-1.48763	0.254067	-2.45534	0.0138121	M-D4/W-D4 = kai2-2–Dry4 vs WT–Dry4
4	A_84_P254700	AT1G16500	hypothetical protein	-3.10355	0.0241386	-2.48854	0.0796776	-2.79044	0.0297432
5	A_84_P612892	AT1G17665	hypothetical protein	-3.43505	0.00781094	-1.91902	0.120429	-2.1389	0.00633947	Blue color indicates down-regulation ( fold changes ≤ -2, corrected p-value < 0.05)
6	A_84_P13338	AT1G18710	myb domain protein 47	-6.10489	0.0252538	-3.79979	0.0780761	-3.09739	0.0123552
7	A_84_P19416	AT1G21540	probable acyl-activating enzyme 9	-3.70383	0.0262398	-2.39212	0.0190266	-2.04566	0.0445339
8	A_84_P826674	AT1G22180	Sec14p-like phosphatidylinositol transfer family protein	-2.03051	0.0170459	-1.69868	0.0564239	-2.25934	0.0299806
9	A_84_P13252	AT1G24470	beta-ketoacyl reductase 2	-4.39802	0.0195042	-10.9843	0.00498892	-7.12702	0.00382027
10	A_84_P22865	AT1G25430	transposable element gene	-3.70816	0.00463903	-9.72751	0.105282	-27.3879	0.00559051
11	A_84_P70194	AT1G30240	hypothetical protein	-2.53001	0.0329001	-2.88428	0.0296576	-2.62881	0.0189619
12	A_84_P563065	AT1G30250	hypothetical protein	-662.274	0.00250557	-821.31	0.00149244	-325.735	0.0019668
13	A_84_P11119	AT1G31350	KAR-UP F-box 1	-21.9623	0.00342412	-6.30071	0.00486719	-3.6339	0.00171958
14	A_84_P171073	AT1G35210	hypothetical protein	-3.37076	0.00452873	-2.01208	0.318946	-5.78209	0.0444239
15	A_84_P23017	AT1G44740	hypothetical protein	-26.7274	0.0114154	-23.7434	0.00228118	-11.9678	0.00625279
16	A_84_P136929	AT1G44920	hypothetical protein	-298.639	0.00982489	-407.39	0.00351903	-147.204	0.0326782
17	A_84_P751521	AT1G47430	pseudogene, similar to OSJNBb0041J06.18, blastp match of 25% identity and 3.9e-10 P-value to GP|27818010|dbj|BAC55773.1||AP005176 OSJNBb0041J06.18 {Oryza sativa (japonica cultivar-group)}	-7.63417	0.00836868	-6.10103	0.023494	-4.4027	0.049657
18	A_84_P13323	AT1G47480	probable carboxylesterase 2	-3.15596	0.0212429	-2.67197	0.0183665	-2.97634	0.0127567
19	A_84_P751475	AT1G47565	transposable element gene	-53.8449	0.00244093	-57.856	0.00250521	-59.1834	0.00409816
20	A_84_P551568	AT1G47570	RING/U-box domain-containing protein	-99.4873	0.00182496	-95.5569	0.00927818	-121.205	0.000790526
21	A_84_P850877	AT1G47640	hypothetical protein	-3.39091	0.00698577	-3.2746	0.00149244	-3.30778	0.0029975
22	A_84_P125871	AT1G48280	hydroxyproline-rich glycoprotein-like protein	-2.86413	0.0150096	-2.18006	0.0484821	-2.40482	0.0067511
23	A_84_P754489	AT1G49032	hypothetical protein	-150.946	0.00074	-65.2803	0.00110038	-46.599	0.000788349
24	A_84_P92349	AT1G49140	NADH dehydrogenase [ubiquinone] iron-sulfur protein 6	-2.38101	0.00275365	-2.7916	0.0150317	-2.61781	0.00315791
25	A_84_P15232	AT1G49160	Protein kinase superfamily protein	-4.74749	0.00556591	-3.14639	0.0173004	-4.71491	0.012478
26	A_84_P596065	AT1G49520	SWIB complex BAF60b domain-containing protein	-4.89081	0.0330141	-7.04642	0.00596965	-6.4821	0.0299359
27	A_84_P15129	AT1G50290	hypothetical protein	-137.578	0.00245643	-123.564	0.00234566	-69.0195	0.00143005
28	A_84_P834205	AT1G50970	membrane trafficking VPS53-like protein	-29.0139	0.00218166	-30.06	0.00110038	-38.8813	0.000868382
29	A_84_P754681	AT1G51402	hypothetical protein	-34.7741	0.00229643	-14.7913	0.0165644	-11.8556	0.00226708
30	A_84_P556908	AT1G51430	hypothetical protein	-490.895	0.000779	-250.222	0.00149244	-183.049	0.00081766
31	A_84_P307210	AT1G51630	O-fucosyltransferase family protein	-1289.53	0.000703	-1176.66	0.00110038	-666.146	0.000465628
32	A_84_P15117	AT1G51805	leucine-rich repeat protein kinase family protein	-3.0739	0.0191801	-2.37853	0.0183634	-2.03742	0.038125
33	A_84_P581801	AT1G51965	ABA Overly-Sensitive 5	-2.03276	0.0119179	-2.66157	0.048359	-2.69759	0.00938902
34	A_84_P16086	AT1G52100	jacalin-like lectin domain-containing protein	-13.3605	0.00721368	-12.71	0.00903486	-13.9119	0.00693599
35	A_84_P18842	AT1G52260	PDI-like 1-5	-3.62132	0.0116462	-3.51043	0.0179319	-4.57293	0.00775092
36	A_84_P22625	AT1G52270	hypothetical protein	-5.99987	0.0155143	-12.9346	0.0125762	-5.73385	0.029196
37	A_84_P753393	AT1G52347	other RNA	-418.569	0.000805	-379.694	0.00149244	-394.59	0.000773175
38	A_84_P18107	AT1G52760	lysophospholipase 2	-4.31118	0.00558262	-4.09599	0.00728866	-3.98823	0.0164671
39	A_84_P811265	AT1G53780	26S protease regulatory subunit 7-like B	-2.05763	0.0488451	-2.09957	0.0247581	-2.14857	0.0359218
40	A_84_P512586	AT1G53785	hypothetical protein	-70.4455	0.0167157	-23.6806	0.00388387	-52.8756	0.000788349
41	A_84_P127571	AT1G53880	eukaryotic translation initiation factor 2B-like protein	-2.68958	0.0222356	-3.00612	0.00969863	-3.33551	0.000870603
42	A_84_P854119	AT1G54580	acyl carrier protein 2	-2.49014	0.00132801	-2.93991	0.00201912	-2.59697	0.033936
43	A_84_P16036	AT1G55020	lipoxygenase 1	-2.13647	0.0299874	-2.23226	0.0252373	-2.79427	0.0319368
44	A_84_P18141	AT1G55450	S-adenosyl-L-methionine-dependent methyltransferases superfamily protein	-3.29565	0.0468913	-1.30209	0.616252	-2.03987	0.03073
45	A_84_P20045	AT1G57630	Toll-Interleukin-Resistance domain-containing protein	-36.8638	0.029287	-15.5185	0.105812	-117.05	0.0272953
46	A_84_P133045	AT1G57790	F-box protein	-6.83187	0.0048168	-4.51431	0.0183804	-4.64353	0.0180479
47	A_84_P14375	AT1G57820	Zinc finger (C3HC4-type RING finger) family protein	-2.56645	0.024949	-2.64762	0.00486355	-2.19382	0.0499068
48	A_84_P11535	AT1G58150	hypothetical protein	-75.9513	0.00347738	-64.401	0.00228118	-49.9932	0.0224593
49	A_84_P12480	AT1G58160	pseudo	-9.64915	0.00497964	-20.2499	0.00903486	-14.8293	0.0191922
50	A_84_P13405	AT1G58270	TRAF-like family protein	-810.749	0.000805	-77.6786	0.00523444	-80.3311	0.00306935
51	A_84_P264320	AT1G58280	phosphoglycerate mutase-like protein	-50.5751	0.00556132	-220.072	0.00223641	-151.305	0.00163736
52	A_84_P17213	AT1G58410	putative disease resistance protein RXW24L	-13.1157	0.0135415	-5.93265	0.0274313	-7.24617	0.0224611
53	A_84_P753559	AT1G58590	other RNA	-20.4721	0.00250557	-120.642	0.00110038	-64.9542	0.00242121
54	A_84_P819419	AT1G58602	probable disease resistance protein	-190.36	0.00575403	-33.8205	0.0110876	-40.5802	0.00554832
55	A_84_P800371	AT1G58807	putative disease resistance protein RDL5	-695.366	0.000779	-547.499	0.00149244	-355.695	0.000788349
56	A_84_P750716	AT1G59218	putative disease resistance protein RDL6/RF9	-2.32852	0.00319544	-2.63892	0.00928474	-3.66616	0.00939222
57	A_84_P151898	AT1G59359	40S ribosomal protein S2-2	-3.39079	0.00556591	-3.63413	0.00258529	-3.32583	0.00513222
58	A_84_P562234	AT1G59640	BIG PETAL P	-28.704	0.00355881	-384.096	0.00486719	-165.356	0.00527148
59	A_84_P12364	AT1G59900	pyruvate dehydrogenase complex E1 alpha subunit	-12.5184	0.00189249	-14.0597	0.00182516	-12.0134	0.00151521
60	A_84_P15180	AT1G61830	pseudogene, CHP-rich zinc finger protein, putative, similar to putative CHP-rich zinc finger protein GI:9293934 from (Arabidopsis thaliana)	-2.15348	0.0427342	-1.18064	0.999966	-2.29622	0.0484739
61	A_84_P188324	AT1G61870	pentatricopeptide repeat 336	-9.13656	0.0111308	-6.37966	0.015339	-7.9548	0.0107505
62	A_84_P19888	AT1G62300	WRKY family transcription factor	-2.35636	0.0130513	-1.62562	0.139015	-2.36969	0.0269896
63	A_84_P18782	AT1G64380	ethylene-responsive transcription factor ERF061	-7.47719	0.0084608	-2.51567	0.0242491	-5.47786	0.00775092
64	A_84_P15304	AT1G65390	phloem protein 2 A5	-32.9353	0.00985274	-6.2945	0.0163782	-5.00909	0.0305095
65	A_84_P752730	AT1G66725	MIR163; miRNA	-27.3423	0.0165896	-13.0718	0.0038611	-12.6169	0.00409816
66	A_84_P151098	AT1G70690	Receptor-like protein kinase-related family protein	-2.49556	0.0437524	-1.9692	0.00806478	-2.65944	0.0126225
67	A_84_P15113	AT1G71520	ERF/AP2 transcription factor family protein DREB A-5	-3.59885	0.0334766	-2.02604	0.227639	-5.79453	0.0275291
68	A_84_P529493	AT1G72620	alpha/beta-Hydrolases superfamily protein	-10.4318	0.0461501	-1.62507	0.327051	-2.09599	0.0237983
69	A_84_P18998	AT1G72900	Toll-Interleukin-Resistance domain-containing protein	-2.15228	0.0382063	-1.43803	0.544759	-2.69564	0.0339021
70	A_84_P756793	AT2G07777	ATP synthase 9	-71.033	0.0195958	-100.673	0.00757932	-101.028	0.00955019
71	A_84_P553463	AT2G11405	hypothetical protein	-10.5446	0.00453417	-5.74902	0.0223262	-4.66397	0.0118737
72	A_84_P758025	AT2G13430	hypothetical protein	-42.0646	0.0110693	-68.5655	0.00209788	-73.5322	0.00517862
73	A_84_P799624	AT2G17830	F-box protein	-4.65969	0.00622251	-4.01907	0.0133785	-3.17097	0.0072742
74	A_84_P758516	AT2G19146	hypothetical protein	-175.8	0.000818	-225.316	0.00116814	-290.17	0.00045269
75	A_84_P21049	AT2G26560	phospholipase A 2A	-6.54535	0.00289683	-2.90165	0.249045	-7.11598	0.0475713
76	A_84_P14441	AT2G29460	glutathione S-transferase tau 4	-14.6039	0.016895	-1.33517	0.408643	-3.3859	0.0487934
77	A_84_P15382	AT2G30770	cytochrome P450, family 71, subfamily A, polypeptide 13	-28.0733	0.0499172	-12.6534	0.161097	-77.9324	0.0378142
78	A_84_P571306	AT2G38500	2-oxoglutarate (2OG) and Fe(II)-dependent oxygenase superfamily protein	-3.59004	0.0361391	-3.60623	0.0015188	-4.09572	0.0260475
79	A_84_P194694	AT2G38860	Class I glutamine amidotransferase-like superfamily protein	-2.74071	0.0208961	-1.66803	0.207513	-2.44368	0.0290949
80	A_84_P51550	AT2G40750	WRKY DNA-binding protein 54	-7.8327	0.042021	1.25998	0.915544	-10.7826	0.0394986
81	A_84_P12525	AT2G47880	glutaredoxin-C13	-5.6413	0.0234498	-1.39229	0.197607	-2.09737	0.0280752
82	A_84_P11714	AT3G04210	TIR-NBS class disease resistance protein	-2.14905	0.0482794	-2.0252	0.0631998	-2.10947	0.027678
83	A_84_P24007	AT3G04230	40S ribosomal protein S16-2	-2.01172	0.0104406	-1.77538	0.210401	-2.30434	0.0200611
84	A_84_P830613	AT3G04485	other RNA	-2.7508	0.0267856	-2.11455	0.075567	-2.43789	0.0231183
85	A_84_P22100	AT3G05660	receptor like protein 33	-26.7217	0.0016147	-49.5092	0.00816827	-35.4713	0.00595436
86	A_84_P593650	AT3G06150	hypothetical protein	-3.05752	0.0105883	-2.49788	0.00816827	-2.18419	0.0191922
87	A_84_P296654	AT3G06320	ribosomal protein L33 family protein	-2.69063	0.0205644	-2.65065	0.060875	-2.57082	0.0189669
88	A_84_P147678	AT3G07180	GPI transamidase component PIG-S-related protein	-6.47918	0.00245643	-5.28272	0.00117312	-5.08005	0.00320681
89	A_84_P580265	AT3G07195	RPM1-interacting protein 4 (RIN4) family protein	-6.80054	0.00791618	-2.707	0.258355	-4.9249	0.0402827
90	A_84_P737054	AT3G07215	other RNA	-3.2509	0.0122615	-3.92482	0.000310455	-2.89875	0.0217728
91	A_84_P570473	AT3G07570	Cytochrome b561/ferric reductase transmembrane with DOMON related domain	-2.54003	0.00246559	-1.97481	0.0452702	-2.99893	0.0165109
92	A_84_P13573	AT3G07650	CONSTANS-like 9	-2.7119	0.0232736	1.19053	0.871351	-2.05969	0.0430894
93	A_84_P13599	AT3G07800	thymidine kinase	-5.63072	0.0112461	-7.85229	0.00356014	-10.8732	0.00370471
94	A_84_P760106	AT3G08885	pseudogene, ferritin, similar to ferritin GB:S71265 (Arabidopsis thaliana); blastp match of 48% identity and 2.0e-29 P-value to SP|Q96540|FRI1_BRANA Ferritin 1, chloroplast precursor. (Rape) {Brassica napus}	-6.2492	0.0199523	-2.83278	0.173341	-5.10287	0.0265165
95	A_84_P761012	AT3G08890	hypothetical protein	-2.1767	0.00504347	-2.31875	0.0278583	-2.00484	0.032113
96	A_84_P802458	AT3G08920	Rhodanese/Cell cycle control phosphatase superfamily protein	-9.38001	0.00887496	-17.5416	0.00927818	-11.0635	0.0189619
97	A_84_P23977	AT3G09010	protein kinase	-2.98484	0.0330569	-1.91042	0.0733904	-2.37521	0.0371303
98	A_84_P23039	AT3G09160	RNA recognition motif-containing protein	-53.881	0.003464	-32.1626	0.00699687	-14.9568	0.011709
99	A_84_P21141	AT3G10200	putative methyltransferase PMT6	-19.2121	0.0108393	-13.2092	0.00577924	-13.7572	0.00759096
100	A_84_P120052	AT3G11070	outer membrane OMP85-like protein	-6.17019	0.0108556	-6.55918	0.00928474	-5.56578	0.0123552
101	A_84_P18399	AT3G11170	fatty acid desaturase 7	-20.2809	0.0021605	-22.5694	0.00110038	-14.4479	0.0023699
102	A_84_P70724	AT3G11220	Paxneb protein-related	-3.32182	0.00948236	-3.48151	0.00523106	-3.32288	0.00810532
103	A_84_P12729	AT3G11240	arginine-tRNA protein transferase 2	-2.19317	0.0084608	-2.72755	0.0100594	-2.76856	0.00267771
104	A_84_P20256	AT3G12820	myb domain protein 10	-9.56406	0.00477997	-6.07871	0.0254674	-7.22648	0.0193277
105	A_84_P22166	AT3G14210	epithiospecifier modifier 1	-5.13107	0.0215479	-21.1936	0.00822259	-44.4231	0.000788349
106	A_84_P13653	AT3G14220	GDSL esterase/lipase	-2.96945	0.0116958	-4.02605	0.062538	-4.28136	0.0125979
107	A_84_P599027	AT3G14650	cytochrome P450, family 72, subfamily A, polypeptide 11	-111.038	0.00219661	-71.8172	0.00548764	-54.7748	0.00106636
108	A_84_P71404	AT3G15840	post-illumination chlorophyll fluorescence increase	-371.688	0.0016147	-473.148	0.00149244	-558.199	0.00242121
109	A_84_P207678	AT3G16200	hypothetical protein	-2.55002	0.00477997	-2.16871	0.0120761	-2.63716	0.0177014
110	A_84_P582082	AT3G16370	GDSL esterase/lipase	-2.36607	0.0271556	-3.98173	0.0110876	-4.40296	0.0298839
111	A_84_P758863	AT3G16390	nitrile specifier protein 3	-6.22018	0.0405411	-5.303	0.0266701	-4.50376	0.0119704
112	A_84_P835922	AT3G16520	UDP-glucosyl transferase 88A1	-12.1647	0.00721368	-116.738	0.00388387	-74.4897	0.00210387
113	A_84_P108922	AT3G16740	F-box/kelch-repeat protein	-744.611	0.000779	-296.777	0.00149244	-411.632	0.000623781
114	A_84_P529712	AT3G16750	hypothetical protein	-70.1571	0.00556351	-45.668	0.0161056	-30.2105	0.00775092
115	A_84_P549683	AT3G18320	F-box and associated interaction domain-containing protein	-3.57564	0.01839	-7.28909	0.0683872	-4.28353	0.0183266
116	A_84_P217588	AT3G18380	sequence-specific DNA binding transcription factor	-5.40037	0.00463873	-2.36833	0.00548764	-2.65224	0.0199538
117	A_84_P507552	AT3G18870	mitochondrial transcription termination factor family protein	-2.16909	0.00326193	-2.65161	0.0213772	-2.69607	0.0294249
118	A_84_P224609	AT3G19470	F-box protein	-2.13628	0.00781094	-2.26098	0.0142389	-3.17039	0.00908309
119	A_84_P176874	AT3G19515	hypothetical protein	-8.81977	0.00421423	-12.1022	0.00921425	-11.1054	0.0062898
120	A_84_P183034	AT3G19520	hypothetical protein	-2.86724	0.0286188	-2.525	0.00330563	-3.19835	0.0117213
121	A_84_P523526	AT3G20350	hypothetical protein	-3.16254	0.022637	-2.50585	0.0219764	-2.5731	0.0255911
122	A_84_P22168	AT3G21010	transposable element gene	-4.63462	0.0326832	-4.24687	0.0239338	-5.92751	0.00763172
123	A_84_P112892	AT3G21520	DUF679 domain membrane protein 1	-38.1056	0.0159815	-14.6354	0.155407	-85.1627	0.0314482
124	A_84_P22132	AT3G21690	MATE efflux family protein	-2.63467	0.0215311	-3.80179	0.00482973	-4.16908	0.0109545
125	A_84_P235153	AT3G21810	zinc finger CCCH domain-containing protein 40	-5.59964	0.00488549	-4.11678	0.00501099	-4.56789	0.00484899
126	A_84_P125601	AT3G22240	hypothetical protein	-29.7235	0.00827516	-32.3878	0.00554591	-8.29167	0.0401054
127	A_84_P233129	AT3G23070	CRM family member 3A	-7.09783	0.0048168	-6.65948	0.0121353	-6.8427	0.0107975
128	A_84_P592825	AT3G23480	Cyclopropane-fatty-acyl-phospholipid synthase	-226.401	0.000818	-139.591	0.00110038	-65.4153	0.000790526
129	A_84_P292144	AT3G23550	MATE efflux family protein LAL5	-18.7799	0.0135783	-1.81427	0.421067	-2.59568	0.0285257
130	A_84_P17431	AT3G24400	pseudogene, protein kinase family, contains Pfam PF00069: Protein kinase domain; blastp match of 72% identity and 1.7e-148 P-value to GP|13397640|emb|CAC34703.1||AX088876 unnamed protein product {Brassica napus}	-5.9358	0.0203279	-5.67887	0.0163438	-2.51087	0.0416496
131	A_84_P18377	AT3G24420	hydrolase, alpha/beta fold family protein	-502.866	0.0109401	-306.581	0.00110038	-129.085	5.33551e-05
132	A_84_P14560	AT3G26830	Cytochrome P450 superfamily protein	-27.9366	0.0267856	-2.07472	0.739048	-22.3081	0.029792
133	A_84_P20289	AT3G28270	hypothetical protein	-5.26187	0.0149842	-10.2264	0.0089519	-8.27811	0.0110341
134	A_84_P762109	AT3G44006	hypothetical protein	-10.7903	0.00396081	-9.8693	0.218018	-15.1764	0.0271449
135	A_84_P505812	AT3G44120	F-box and associated interaction domains-containing protein	-2.35453	0.0456957	-2.19452	0.0625443	-2.15532	0.0193213
136	A_84_P19361	AT3G45860	cysteine-rich RLK (RECEPTOR-like protein kinase) 4	-4.42116	0.0071588	-4.09189	0.226212	-8.01313	0.0392134
137	A_84_P606215	AT3G50470	homolog of RPW8 3	-5.78159	0.014249	-3.63985	0.260632	-6.91848	0.0356621
138	A_84_P759045	AT3G59880	hypothetical protein	-5.70076	0.00261133	-1.33315	0.337784	-2.26433	0.0338199
139	A_84_P15640	AT3G60290	oxidoreductase	-89.5377	0.00937403	-17.3648	0.0546303	-6.44935	0.0201717
140	A_84_P763873	AT4G04293	transposable element gene	-5.26823	0.0338841	-3.96313	0.0521154	-5.0831	0.0428796
141	A_84_P23270	AT4G18250	putative receptor serine/threonine kinase	-7.22828	0.0472843	-2.40098	0.377172	-7.92137	0.013393
142	A_84_P765449	AT4G18282	hypothetical protein	-2.41308	0.0215525	-2.32303	0.0145898	-2.14418	0.0184954
143	A_84_P68884	AT4G21840	methionine sulfoxide reductase B8	-29.3905	0.0309179	-3.15525	0.526148	-26.805	0.0445339
144	A_84_P19504	AT4G22730	leucine-rich repeat protein kinase-like protein	-2.42222	0.038924	-2.27307	0.00927383	-2.45378	0.0201717
145	A_84_P20450	AT4G22770	AT hook motif DNA-binding family protein	-2.19379	0.0121291	-1.54865	0.0552716	-2.36399	0.0318305
146	A_84_P271800	AT4G23170	receptor-like protein kinase-related family protein	-3.09124	0.0159815	-1.57376	0.654686	-4.50853	0.0413792
147	A_84_P765683	AT4G23215	pseudogene of cysteine-rich receptor-like protein kinase family protein	-67.5569	0.0079305	-128.668	0.0143958	-99.1208	0.00734683
148	A_84_P288470	AT4G23220	cysteine-rich RLK (RECEPTOR-like protein kinase) 14	-166.664	0.00218166	-745.971	0.00226733	-393.053	0.00320681
149	A_84_P312233	AT4G23230	cysteine-rich RLK (RECEPTOR-like protein kinase) 15	-24.0686	0.0226384	-8.10244	0.556381	-23.1381	0.0331006
150	A_84_P828737	AT4G23260	cysteine-rich RLK (RECEPTOR-like protein kinase) 18	-2.08535	0.0482794	-2.03866	0.0637478	-3.17248	0.0258877
151	A_84_P765062	AT4G24415	MIR824a; miRNA	-6.74072	0.0199706	-6.28682	0.00699687	-10.8254	0.0132215
152	A_84_P301020	AT4G25020	D111/G-patch domain-containing protein	-2.16749	0.0407786	-2.40465	0.0266126	-3.1495	0.0216932
153	A_84_P15732	AT4G25390	receptor-like serine/threonine-protein kinase	-2.24917	0.00341329	-2.09554	0.0891032	-2.99059	0.0136086
154	A_84_P22355	AT4G25720	glutaminyl cyclase	-2.59718	0.0108556	-2.49832	0.0179835	-2.60425	0.0125986
155	A_84_P21410	AT4G25900	aldose 1-epimerase family protein	-5.60978	0.00244908	-4.09702	0.0113565	-4.77044	0.0138804
156	A_84_P20465	AT4G26090	NB-ARC domain-containing disease resistance protein	-3.32663	0.0172411	-1.75412	0.228355	-2.36406	0.029875
157	A_84_P765054	AT4G26255	other RNA	-5.41467	0.0455664	-1.87963	0.188696	-4.01359	0.0216932
158	A_84_P266230	AT4G28085	hypothetical protein	-129.494	0.00289683	-175.449	0.00110038	-518.743	0.000444817
159	A_84_P235693	AT4G28860	casein kinase I-like 4	-2.20727	0.00615121	-2.52733	0.0158194	-2.2778	0.0268786
160	A_84_P17641	AT4G29050	Concanavalin A-like lectin protein kinase family protein	-6.82467	0.0129187	-12.4849	0.0230876	-21.8891	0.00359299
161	A_84_P79989	AT4G29520	hypothetical protein	-2.22455	0.0276133	-2.0495	0.0277053	-3.24478	0.0151626
162	A_84_P787387	AT4G29550	hypothetical protein	-2.30113	0.0385968	-2.85598	0.188198	-6.54464	0.0229366
163	A_84_P16701	AT4G30350	double Clp-N motif-containing P-loop nucleoside triphosphate hydrolases superfamily protein	-2.11544	0.0151641	-2.74557	0.0352495	-3.17623	0.00566438
164	A_84_P19551	AT4G33300	ADR1-like 1	-2.15591	0.00326738	-1.40292	0.444641	-2.09395	0.0396819
165	A_84_P269140	AT4G33910	oxidoreductase, 2OG-Fe(II) oxygenase family protein	-19.9377	0.00705275	-18.8303	0.00557834	-25.1283	0.00826318
166	A_84_P827473	AT4G33980	hypothetical protein	-2.36798	0.0148582	-4.77316	0.27037	-2.80526	0.0380198
167	A_84_P196024	AT4G34650	squalene synthase 2	-4.33439	0.0125121	-72.2439	0.00793795	-60.5961	0.0110495
168	A_84_P765846	AT4G34881	hypothetical protein	-4.26144	0.00647778	-3.22991	0.00325401	-2.43439	0.0126126
169	A_84_P11082	AT4G36680	pentatricopeptide repeat-containing protein	-2.84692	0.0227468	-2.52773	0.0291832	-2.18123	0.0162149
170	A_84_P248365	AT4G37240	hypothetical protein	-7.06978	0.0131146	-2.79419	0.0209893	-2.43966	0.0320348
171	A_84_P18648	AT4G37320	cytochrome P450, family 81, subfamily D, polypeptide 5	-3.3149	0.0422787	-6.21464	0.0306214	-6.85159	0.00461472
172	A_84_P19594	AT4G37330	cytochrome P450, family 81, subfamily D, polypeptide 4	-2.32841	0.0193131	-1.92358	0.0139578	-2.44731	0.0179548
173	A_84_P23349	AT4G37470	hydrolase, alpha/beta fold family protein	-4.04166	0.00733072	-6.6418	0.00182708	-15.6454	0.000790526
174	A_84_P14836	AT4G37530	peroxidase 51	-8.23275	0.0114653	-4.56107	0.00648907	-7.58712	0.0128802
175	A_84_P545912	AT4G38760	hypothetical protein	-3.10669	0.015156	-2.75683	0.0195482	-3.26342	0.0183266
176	A_84_P861603	AT4G38930	ubiquitin fusion degradation UFD1 family protein	-2272.29	0.000703	-1130.27	0.00110038	-1425.62	0.000696704
177	A_84_P112322	AT4G38980	hypothetical protein	-2.58032	0.00595779	-2.17003	0.00228118	-2.16474	0.0104312
178	A_84_P212918	AT4G39030	MATE efflux family protein	-3.47123	0.0216328	-2.21838	0.0204495	-3.16709	0.0327287
179	A_84_P588562	AT4G39180	Sec14p-like phosphatidylinositol transfer family protein	-50.7689	0.0112426	-30.242	0.00194559	-42.7901	0.00826327
180	A_84_P165213	AT4G39900	hypothetical protein	-17.8432	0.00222659	-11.414	0.0105487	-9.35894	0.0171715
181	A_84_P565398	AT4G39930	hypothetical protein	-10.9364	0.00653478	-5.6776	0.027639	-5.95863	0.0133568
182	A_84_P18656	AT5G02780	glutathione transferase lambda 1	-2.73848	0.0293076	-1.43666	0.775184	-6.47037	0.0486081
183	A_84_P562774	AT5G12340	hypothetical protein	-31.6058	0.016895	-3.35982	0.0117841	-2.82067	0.0402966
184	A_84_P297344	AT5G23240	DNAJ heat shock N-terminal domain-containing protein	-8.49886	0.0127816	-5.42009	0.0186802	-10.4188	0.0126126
185	A_84_P544235	AT5G28237	tryptophan synthase beta chain-like protein	-17.3282	0.013611	-2.8217	0.0166766	-5.19756	0.0247482
186	A_84_P786320	AT5G35935	transposable element gene	-436.101	0.000703	-288.943	0.0120247	-208.739	0.000531595
187	A_84_P18730	AT5G36220	cytochrome p450 81d1	-14.5301	0.0408568	-29.1899	0.00598596	-51.0431	0.00595436
188	A_84_P13057	AT5G36910	thionin 2.2	-12.4573	0.00558262	-14.6781	0.0146809	-7.97921	0.0139325
189	A_84_P595805	AT5G36925	hypothetical protein	-5.89601	0.0299874	-5.65388	0.0165083	-4.84602	0.0366764
190	A_84_P589554	AT5G36930	TIR-NBS-LRR class disease resistance protein	-167.391	0.00105292	-114.158	0.00370901	-82.2273	0.00225032
191	A_84_P54330	AT5G37350	Serine/threonine-protein kinase Rio1	-5.44918	0.00426506	-4.39112	0.00864191	-4.97304	0.00225032
192	A_84_P17935	AT5G37440	chaperone DnaJ-domain superfamily protein	-21.3808	0.0159136	-17.8227	0.0056064	-12.5556	0.013714
193	A_84_P768760	AT5G37485	other RNA	-38.0201	0.00229643	-10.275	0.00556067	-12.6835	0.00608043
194	A_84_P11169	AT5G37590	tetratricopeptide repeat domain-containing protein	-2.60528	0.00589213	-1.91807	0.0205168	-2.66682	0.00382027
195	A_84_P10224	AT5G37770	EF hand calcium-binding protein family	-2.82785	0.0267801	-1.80711	0.0381037	-2.12514	0.0356621
196	A_84_P768720	AT5G38005	other RNA	-136.786	0.00243397	-55.7319	0.0149944	-35.5868	0.00645895
197	A_84_P18737	AT5G38710	proline dehydrogenase 2	-15.1852	0.00189249	-1.46286	0.139839	-3.37695	0.0201449
198	A_84_P311493	AT5G38980	hypothetical protein	-2.19739	0.0135783	-2.40417	0.0311542	-2.38648	0.00734683
199	A_84_P12120	AT5G39050	phenolic glucoside malonyltransferase 1	-2.5622	0.00781094	-1.69092	0.195317	-2.40224	0.0231172
200	A_84_P13065	AT5G39080	HXXXD-type acyl-transferase-like protein	-49.288	0.00714607	-22.5448	0.00377401	-11.6386	0.0112531
201	A_84_P14010	AT5G39090	HXXXD-type acyl-transferase-like protein	-16.0091	0.00714607	-2.7187	0.00728866	-5.28446	0.013948
202	A_84_P814660	AT5G39130	germin-like protein subfamily 1 member 16	-158.583	0.000779	-52.2341	0.00932274	-87.5799	0.013714
203	A_84_P132955	AT5G39160	germin-like protein subfamily 1 member 18	-166.345	0.00352623	-63.8129	0.00163689	-108.692	0.00437605
204	A_84_P62110	AT5G40500	hypothetical protein	-1082.17	0.000779	-1800.64	0.00110038	-2146.67	0.00045269
205	A_84_P834412	AT5G40810	cytochrome c1	-2.28023	0.0357717	-4.04764	0.0667277	-3.97948	0.0486597
206	A_84_P855128	AT5G40890	chloride channel A	-2.37676	0.0164876	-1.98008	0.0071985	-2.70838	0.00251618
207	A_84_P15908	AT5G40910	TIR-NBS-LRR class disease resistance protein	-8.81418	0.00453417	-6.95292	0.00864824	-7.2184	0.00306886
208	A_84_P211708	AT5G41620	hypothetical protein	-2.80193	0.0238563	-3.34279	0.0103761	-2.67638	0.0168677
209	A_84_P76414	AT5G41650	lactoylglutathione lyase family protein / glyoxalase I family protein	-4.21813	0.011114	-4.10038	0.0180708	-4.70962	0.00733284
210	A_84_P22532	AT5G41740	TIR-NBS-LRR class disease resistance protein	-68.2622	0.00197678	-159.386	0.00583874	-137.691	0.00808221
211	A_84_P114432	AT5G41860	hypothetical protein	-2.21604	0.0301487	-3.69421	0.0223262	-4.52063	0.00915316
212	A_84_P210248	AT5G42460	F-box and associated interaction domain-containing protein	-167.668	0.00204889	-49.6357	0.00182708	-36.6615	0.00274813
213	A_84_P540713	AT5G42825	hypothetical protein	-2296.18	0.000703	-977.901	0.00110038	-1107.3	0.000499431
214	A_84_P19698	AT5G42830	HXXXD-type acyl-transferase-like protein	-12.6936	0.0214165	-4.84314	0.197605	-11.8389	0.0368205
215	A_84_P201228	AT5G42850	thioredoxin-like protein Clot	-1989.72	0.000703	-1950.29	0.00149244	-2052.16	0.000696704
216	A_84_P277670	AT5G42920	THO complex, subunit 5	-2.00667	0.0114908	-1.79018	0.119576	-2.08907	0.0110341
217	A_84_P193844	AT5G42965	RNase H domain-containing protein	-15.3514	0.00368977	-140.751	0.00149244	-185.34	0.000531595
218	A_84_P157145	AT5G43140	Peroxisomal membrane 22 kDa (Mpv17/PMP22) family protein	-4.89914	0.00902809	-7.62009	0.00375806	-5.68595	0.0142597
219	A_84_P282270	AT5G43150	hypothetical protein	-3.52872	0.0155096	-2.82548	0.0161056	-2.39855	0.00891005
220	A_84_P712952	AT5G43160	hypothetical protein	-32.0631	0.0143985	-11.0898	0.00867527	-8.15156	0.00527148
221	A_84_P857608	AT5G43210	Excinuclease ABC, C subunit, N-terminal	-92.5658	0.00782219	-73.7522	0.00376543	-64.4226	0.00359299
222	A_84_P22537	AT5G43270	squamosa promoter binding protein-like 2	-2.55379	0.0425289	-3.08949	0.00906232	-2.98593	0.00282238
223	A_84_P700141	AT5G43320	casein kinase I-like 8	-2.37233	0.0142254	-2.53109	0.0158194	-2.62645	0.00642772
224	A_84_P737772	AT5G43403	other RNA	-95.0929	0.00803201	-64.6451	0.00110038	-51.8194	0.0121459
225	A_84_P262200	AT5G43420	RING-H2 finger protein	-3.10089	0.00679155	-3.07133	0.09263	-4.42785	0.0332088
226	A_84_P17808	AT5G43440	1-aminocyclopropane-1-carboxylate oxidase-like protein 9	-22.426	0.0144637	-38.6031	0.00110038	-32.3313	0.00346753
227	A_84_P20646	AT5G43470	Disease resistance protein (CC-NBS-LRR class) family	-16.1477	0.0122615	-16.9334	0.00678012	-19.2693	0.0126987
228	A_84_P768762	AT5G43725	other RNA	-13.11	0.00342412	-13.4011	0.0151979	-14.6895	0.0123552
229	A_84_P16863	AT5G43740	CC-NBS-LRR class disease resistance protein	-73.548	0.0073776	-140.746	0.00602624	-94.5229	0.00517862
230	A_84_P861768	AT5G43760	3-ketoacyl-CoA synthase 20	-22.5658	0.00781094	-26.731	0.00110038	-38.6367	0.00603419
231	A_84_P22539	AT5G43860	chlorophyllase 2	-7.06282	0.00930125	-2.41466	0.0134275	-2.4675	0.0147499
232	A_84_P796368	AT5G44569		-26.0566	0.0140525	-18.2477	0.00699687	-10.9607	0.0238214
233	A_84_P768923	AT5G44574	hypothetical protein	-4.18029	0.0227524	-10.8652	0.0487472	-10.4515	0.0281496
234	A_84_P529186	AT5G44575	hypothetical protein	-7.14833	0.0328409	-4.0757	0.107938	-10.475	0.00477116
235	A_84_P612724	AT5G44750	DNA-directed DNA polymerases	-2.32025	0.017457	-2.14834	0.00583874	-2.18538	0.0309588
236	A_84_P187774	AT5G44930	Exostosin family protein	-2.38573	0.0103761	-6.34661	0.00405693	-5.37575	0.0180269
237	A_84_P560214	AT5G45095	hypothetical protein	-3.89269	0.0479756	-2.0338	0.47778	-7.64932	0.0101596
238	A_84_P20653	AT5G45220	TIR-NBS-LRR class disease resistance protein	-15.8752	0.00477997	-7.66088	0.0293643	-3.67169	0.026406
239	A_84_P22545	AT5G45250	Disease resistance protein (TIR-NBS-LRR class) family	-2.45623	0.0207617	-1.80098	0.0948846	-2.50923	0.028491
240	A_84_P274320	AT5G45260	Disease resistance protein (TIR-NBS-LRR class)	-3.10269	0.00708067	-3.61188	0.00149244	-5.07095	0.00210387
241	A_84_P12143	AT5G45340	cytochrome P450, family 707, subfamily A, polypeptide 3	-8.05207	0.0224131	-8.03227	0.00228118	-7.06519	0.00250221
242	A_84_P198874	AT5G45420	MYB transcription factor	-2.18702	0.0145263	-2.11622	0.0245349	-2.37891	0.0054199
243	A_84_P139099	AT5G45490	putative disease resistance protein	-854.818	0.00089	-644.746	0.00149244	-439.548	0.000788349
244	A_84_P287720	AT5G45500	RNI-like superfamily protein	-1289.34	0.00105292	-820.168	0.00253145	-862.465	0.00511391
245	A_84_P14034	AT5G45750	RAB GTPase homolog A1C	-2.50866	0.0115066	-2.93699	0.0130559	-2.83091	0.00939222
246	A_84_P155145	AT5G45760	transducin/WD40 domain-containing protein	-70.0513	0.00426506	-45.5581	0.0349716	-42.3488	0.0160285
247	A_84_P21601	AT5G45840	leucine-rich repeat protein kinase family protein	-6.00782	0.0130825	-4.57862	0.0521154	-6.17217	0.0152186
248	A_84_P837413	AT5G45850	hypothetical protein	-2.61804	0.0230112	-3.21636	0.126979	-4.62955	0.0193277
249	A_84_P11200	AT5G45920	GDSL esterase/lipase	-3.32907	0.0357717	-2.97278	0.00600852	-2.36639	0.0257288
250	A_84_P571762	AT5G46130	hypothetical protein	-2.02323	0.0296562	-2.87139	0.236644	-2.43153	0.0151363
251	A_84_P829740	AT5G46260	TIR-NBS-LRR class disease resistance protein	-17.3812	0.0149281	-8.07447	0.0214158	-3.87314	0.0120317
252	A_84_P594938	AT5G46490	TIR-NBS-LRR class disease resistance protein	-8.95699	0.041937	-53.795	0.00110038	-22.5762	0.0128802
253	A_84_P250505	AT5G46780	VQ motif-containing protein	-4.02929	0.00798033	-2.36441	0.0189611	-3.13779	0.00274813
254	A_84_P60420	AT5G46790	PYR1-like 1	-2.08908	0.0139518	-2.14665	0.0209893	-2.43652	0.0151363
255	A_84_P786019	AT5G46800	Mitochondrial substrate carrier family protein	-2.10393	0.0146532	-2.44576	0.0572865	-2.59075	0.0193213
256	A_84_P768280	AT5G46871	defensin-like protein 308	-9.97112	0.0189828	-7.36074	0.00884227	-5.64376	0.0269696
257	A_84_P14985	AT5G47220	ethylene responsive element binding factor 2	-2.74997	0.0272416	-2.35696	0.0269763	-3.35065	0.0173181
258	A_84_P16877	AT5G47240	nudix hydrolase homolog 8	-5.87802	0.0172654	-2.19768	0.0139578	-3.42763	0.00315791
259	A_84_P50280	AT5G47760	2-phosphoglycolate phosphatase 2	-290.588	0.000703	-182.444	0.00117312	-204.222	0.000868382
260	A_84_P17825	AT5G47810	phosphofructokinase 2	-6.23945	0.00244093	-6.58708	0.0103761	-6.17337	0.00649264
261	A_84_P552235	AT5G48335	hypothetical protein	-2.85128	0.00343219	-2.75682	0.0149709	-2.6748	0.00645895
262	A_84_P82709	AT5G48340	hypothetical protein	-3.76642	0.00486454	-5.45654	0.00334834	-6.89474	0.00559051
263	A_84_P23503	AT5G48370	thioesterase family protein	-2.11364	0.00970382	-2.2378	0.00548488	-2.96364	0.00962681
264	A_84_P13100	AT5G48410	glutamate receptor 1.3	-12.5464	0.0301487	-4.17071	0.0269763	-12.2124	0.0385276
265	A_84_P716286	AT5G48530	hypothetical protein	-3.64098	0.00422419	-3.64709	0.0143918	-2.65326	0.0125986
266	A_84_P21612	AT5G48620	putative disease resistance RPP8-like protein 4	-46.7741	0.000703	-79.4518	0.00616882	-69.6343	0.0151097
267	A_84_P542507	AT5G48660	B-cell receptor-associated protein 31-like protein	-2.47237	0.0163305	-2.65293	0.0596657	-2.74731	0.0412898
268	A_84_P203728	AT5G48680	Sterile alpha motif (SAM) domain-containing protein	-7.822	0.00368084	-5.48742	0.00149244	-5.53932	0.00681941
269	A_84_P11214	AT5G49500	Signal recognition particle SRP54 subunit protein	-2.31072	0.0113231	-3.4288	0.00203256	-4.29788	0.0217774
270	A_84_P300930	AT5G49820	Protein of unknown function, DUF647	-3.69265	0.00682419	-3.88809	0.0162707	-3.58637	0.0212651
271	A_84_P113272	AT5G49830	exocyst complex component 84B	-761.382	0.00074	-796.337	0.00110038	-615.18	0.00225032
272	A_84_P107742	AT5G50550	transducin/WD40 domain-containing protein	-2.65661	0.00679155	-2.81676	0.00531255	-2.58039	0.00225032
273	A_84_P769075	AT5G50562	hypothetical protein	-13.533	0.00733072	-17.9062	0.00816827	-13.716	0.00353844
274	A_84_P239155	AT5G50565	hypothetical protein	-834.901	0.000703	-880.353	0.00110038	-957.074	0.00045269
275	A_84_P72974	AT5G50670	squamosa promoter-binding-like protein 13	-2.08543	0.00774739	-2.00809	0.00954709	-2.40643	0.0189349
276	A_84_P519449	AT5G51730	RNA-binding (RRM/RBD/RNP motifs) family protein	-524.857	0.000703	-290.025	0.00117312	-286.028	0.000696704
277	A_84_P22569	AT5G51770	protein kinase family protein	-2.00705	0.0441551	-1.27511	0.241652	-2.51434	0.0191402
278	A_84_P22570	AT5G51980	transducin/WD40 repeat-like superfamily protein	-3.3898	0.000703	-2.22413	0.0375692	-2.26661	0.0118737
279	A_84_P241085	AT5G52070	Agenet domain-containing protein	-217.932	0.00788001	-53.5615	0.113632	-119.989	0.000790526
280	A_84_P767638	AT5G52930	hypothetical protein	-13.6659	0.00972693	-5.78868	0.03641	-5.03756	0.0199564
281	A_84_P525660	AT5G52940	hypothetical protein	-36.5323	0.0252062	-10.6349	0.00995357	-8.7664	0.00919107
282	A_84_P526554	AT5G53010	putative calcium-transporting ATPase	-2.21158	0.00355881	-1.60476	0.213301	-2.10183	0.0122922
283	A_84_P769609	AT5G53048	other RNA	-19.7931	0.00261133	-7.14709	0.0108311	-3.36309	0.0124915
284	A_84_P153588	AT5G54830	DOMON and dopamine beta-monooxygenase N-terminal domain-containing protein	-2.60023	0.0222356	-2.89463	0.00548947	-3.23761	0.0124301
285	A_84_P713273	AT5G55125	ribosomal protein L31	-18.311	0.00954291	-15.1814	0.00919778	-12.7235	0.00715047
286	A_84_P262520	AT5G55620	hypothetical protein	-3.26116	0.00809721	-2.46038	0.0550959	-3.52186	0.0268105
287	A_84_P56660	AT5G55893	hypothetical protein	-349.364	0.000805	-464.883	0.00110038	-658.712	0.000444817
288	A_84_P163293	AT5G55940	Uncharacterised protein family (UPF0172)	-895.553	0.00218166	-808.524	0.00111839	-672.747	0.000444817
289	A_84_P200424	AT5G56380	FBD-associated F-box protein	-498.257	0.000779	-274.083	0.00149244	-174.296	0.00359299
290	A_84_P766856	AT5G56747	transposable element gene	-10.3062	0.00245643	-6.20392	0.00273228	-4.92905	0.0110341
291	A_84_P51480	AT5G56900	zinc finger CCCH domain-containing protein 64	-5.1991	0.000779	-2.63597	0.0110876	-2.48048	0.00315791
292	A_84_P194094	AT5G56910	proteinase inhibitor I25, cystatin, conserved region-containing protein	-16.6223	0.00455959	-17.2529	0.0015188	-17.0396	0.00045269
293	A_84_P784658	AT5G56980	hypothetical protein	-4.3841	0.0228659	-6.21582	0.00253145	-4.97783	0.0294249
294	A_84_P574476	AT5G59060	hypothetical protein	-4.93395	0.0215857	-3.04763	0.785885	-20.0341	0.00559764
295	A_84_P16922	AT5G59650	probable LRR receptor-like serine/threonine-protein kinase PAM74	-18.2345	0.00682419	-7.17375	0.00754053	-4.1662	0.00385931
296	A_84_P17868	AT5G59660	putative receptor like kinase	-20.8992	0.0160569	-54.1842	0.0113105	-31.4535	0.0151129
297	A_84_P18814	AT5G59670	Leucine-rich repeat protein kinase family protein	-4.96869	0.0084608	-6.69707	0.068534	-12.0091	0.0288013
298	A_84_P20706	AT5G59680	leucine-rich repeat protein kinase family protein	-34.3005	0.00558262	-20.8868	0.00950271	-27.2997	0.0195133
299	A_84_P21652	AT5G59700	putative receptor-like protein kinase	-2.01734	0.00985274	-3.41441	0.00777953	-4.81118	0.00527148
300	A_84_P15033	AT5G60230	splicing endonuclease 2	-175.616	0.00218166	-54.2525	0.00586058	-40.8889	0.000790526
301	A_84_P552282	AT5G61190	putative endonuclease or glycosyl hydrolase with C2H2-type zinc finger domain	-3.64418	0.0137391	-2.40036	0.0323952	-3.24361	0.00970306
302	A_84_P22607	AT5G61600	ethylene response factor 104	-2.81277	0.033901	-1.71099	0.140726	-2.21919	0.0128802
303	A_84_P11260	AT5G61610	oleosin	-13.4681	0.020239	-2.64545	0.568702	-8.26946	0.0436203
304	A_84_P192034	AT5G62150	peptidoglycan-binding LysM domain-containing protein	-2.39757	0.0179896	-1.86703	0.0756442	-5.36666	0.038318
305	A_84_P17881	AT5G62360	plant invertase/pectin methylesterase inhibitor superfamily protein	-6.15256	0.0318514	-2.33772	0.0917986	-3.27257	0.0387571
306	A_84_P251995	AT5G62650	Tic22-like family protein	-3.96935	0.00342412	-3.19098	0.0015188	-3.07943	0.00939222
307	A_84_P766643	AT5G63020	CC-NBS-LRR class disease resistance protein	-9.67398	0.000543	-13.1974	0.00171839	-11.5786	0.00359299
308	A_84_P67354	AT5G63580	flavonol synthase 2	-4.50679	0.0197956	-4.91197	0.00572411	-3.99833	0.00748253
309	A_84_P91909	AT5G64710	putative endonuclease or glycosyl hydrolase	-9.45028	0.0317992	-3.46198	0.0145267	-3.35028	0.0306836
310	A_84_P144369	AT5G64730	transducin/WD40 domain-containing protein	-11.0773	0.0129069	-7.36243	0.01419	-9.20041	0.0189589
311	A_84_P14110	AT5G65350	histone 3 11	-2.42623	0.0227429	-5.19335	0.0162707	-4.71827	0.0238
312	A_84_P165273	AT5G65440	hypothetical protein	-3.81256	0.00628498	-2.9145	0.0050838	-2.76819	0.00695676
313	A_84_P84459	AT5G65683	C3H4 type zinc finger protein	-2.10406	0.00682419	-1.65271	0.327618	-2.96939	0.0123912
314	A_84_P558547	AT5G65850	F-box protein	-34.1478	0.00986398	-16.7907	0.00898924	-7.67124	0.00239003
315	A_84_P78009	AT5G66052	hypothetical protein	-214.761	0.00718508	-342.399	0.00149244	-361.657	0.00487187
316	A_84_P63380	AT5G67290	FAD-dependent oxidoreductase-like protein	-2.61475	0.0042071	-2.90121	0.00598596	-2.68191	0.00874294
317	A_84_P14118	AT5G67310	cytochrome P450, family 81, subfamily G, polypeptide 1	-2.96685	0.0101474	-1.25367	0.388546	-2.01577	0.027126
318	A_84_P846967	AT5G53050	hydrolase, alpha/beta fold family protein	-5.08066	0.00721368	-3.95175	0.00297799	-3.65876	0.00233914
319	A_84_P821335	AT5G53970	tyrosine aminotransferase	-4.35335	0.035387	-2.71808	0.0201789	-3.0843	0.00226708
320	A_84_P789823	AT4G08093	pseudogene of unknown protein	-5.4533	0.000818	-2.20461	0.296444	-4.60415	0.00527148
321	A_84_P848596	AT5G15310	myb domain protein 16	-2.00987	0.020965	-1.79229	0.223857	-2.18393	0.0326251
322	A_84_P826434	AT5G43170	zinc-finger protein 3	-12.0719	0.0128581	-2.16325	0.0838075	-3.25816	0.0287015
323	A_84_P14281	AT1G15550	gibberellin 3-oxidase 1	-4.24668	0.0319624	-5.63761	0.0293395	-1.5745	0.206614
324	A_84_P208358	AT1G30260	hypothetical protein	-7.5459	0.0129239	-3.4897	0.0178461	-2.01793	0.132686
325	A_84_P549811	AT1G47395	hypothetical protein	-18.1026	0.034881	-21.6718	0.00921425	-1.93748	0.640269
326	A_84_P12418	AT1G49530	geranylgeranyl pyrophosphate synthase 6	-5.36792	0.0472008	-3.02118	0.0248651	-1.55952	0.0272198
327	A_84_P13359	AT1G50520	cytochrome P450, family 705, subfamily A, polypeptide 27	-76.9542	0.00229643	-137.634	0.00223071	-35.896	0.201468
328	A_84_P18159	AT1G58370	glycosyl hydrolase family 10 protein / carbohydrate-binding domain-containing protein	-7.18686	0.0465739	-2.65332	0.0149944	-1.92501	0.0585651
329	A_84_P233429	AT1G58390	CC-NBS-LRR class disease resistance protein	-6.4378	0.0483595	-5.85533	0.0241826	-3.77248	0.0618991
330	A_84_P20950	AT1G72610	germin-like protein 1	-3.44255	0.0434967	-2.73086	0.0127616	-3.228	0.0680475
331	A_84_P826049	AT2G41990	hypothetical protein	-4.95611	0.0324942	-3.59284	0.0383699	-2.67994	0.116631
332	A_84_P70874	AT3G06470	GNS1/SUR4 membrane protein family	-2.39743	0.00650091	-2.7112	0.0110876	-1.81588	0.0288631
333	A_84_P530576	AT3G09340	transmembrane amino acid transporter-like protein	-3.85028	0.0457482	-3.8551	0.0429563	-2.63843	0.0551293
334	A_84_P15508	AT3G14020	nuclear factor Y, subunit A6	-2.8554	0.00968184	-2.42349	0.00323593	-1.77183	0.0314482
335	A_84_P21212	AT3G16530	legume lectin-like protein	-5.17056	0.00930125	-2.39591	0.0361501	-1.85148	0.115773
336	A_84_P580314	AT3G22235	hypothetical protein	-88.2109	0.0202312	-11.0123	0.0406374	-3.12524	0.166478
337	A_84_P759817	AT3G29725	pseudogene, N-hydroxycinnamoyl/benzoyltransferase, blastp match of 38% identity and 1.6e-55 P-value to GP|10187185|emb|CAC09066.1||AX025514 cDNA~Lemon acyl transferase {Citrus limon}	-2.16037	0.0466992	-2.28606	0.0351169	-3.58969	0.0540954
338	A_84_P14620	AT3G52310	ABC transporter G family member 27	-11.1132	0.0413325	-2.87354	0.00882918	-2.08702	0.0559504
339	A_84_P127561	AT4G15680	monothiol glutaredoxin-S4	-46.0493	0.0246021	-10.4108	0.0212788	-1.90889	0.642719
340	A_84_P23370	AT4G16680	putative RNA helicase	-3.12125	0.0166363	-2.08799	0.0369492	-1.45985	0.183292
341	A_84_P572473	AT4G21920	hypothetical protein	-3.09786	0.0328409	-2.60654	0.0471417	-4.79589	0.0835175
342	A_84_P11960	AT4G27220	NB-ARC domain-containing disease resistance protein	-3.47064	0.0349015	-3.00491	0.039096	-2.97306	0.251268
343	A_84_P560054	AT4G29905	hypothetical protein	-5.10558	0.0178104	-2.22749	0.0173973	-1.01125	0.978142
344	A_84_P20504	AT4G34930	1-phosphatidylinositol phosphodiesterase-related protein	-16.02	0.00893803	-4.20201	0.0183634	-1.57474	0.524088
345	A_84_P12054	AT5G07580	ethylene-responsive transcription factor ERF106	-4.25731	0.010968	-2.10554	0.0110876	-1.98278	0.0701126
346	A_84_P14936	AT5G26220	ChaC-like family protein	-8.24915	0.00244093	-2.79286	0.0378162	-4.24002	0.0641063
347	A_84_P290604	AT5G42030	ABL interactor-like protein 4	-2.33506	0.00553122	-2.59955	0.0117841	-1.79342	0.0105189
348	A_84_P21598	AT5G45060	TIR-NBS-LRR class disease resistance protein	-2.89327	0.0201241	-2.31845	0.0110876	-1.96229	0.005535
349	A_84_P609163	AT5G45480	hypothetical protein	-3.02174	0.0198876	-6.56845	0.01419	-3.89754	0.0926758
350	A_84_P768092	AT5G46874	putative defensin-like protein 309	-12.4005	0.0469893	-6.64099	0.00694069	-5.04403	0.0757743
351	A_84_P13114	AT5G52440	Bacterial sec-independent translocation protein mttA/Hcf106	-2.02302	0.0118684	-2.37041	0.0117841	-1.63674	0.0469642
352	A_84_P17850	AT5G54950	Aconitase family protein	-12.5707	0.00556591	-2.03756	0.0461509	1.0018	0.994858
353	A_84_P594970	AT5G55790	hypothetical protein	-5.67484	0.0237204	-17.316	0.00759766	-9.15976	0.14409
354	A_84_P131786	AT5G56370	FBD-associated F-box protein	-89.2869	0.00558262	-40.3539	0.0222473	-13.1993	0.267613
355	A_84_P22596	AT5G59340	WUSCHEL related homeobox 2	-13.7247	0.0338841	-14.1646	0.0167946	-4.21671	0.0812543
356	A_84_P604788	AT5G59510	ROTUNDIFOLIA like 5	-4.32936	0.0357717	-11.2502	0.00482159	-3.99688	0.0512171
357	A_84_P809943	AT5G59690	histone H4	-2.47475	0.0202312	-2.29289	0.0380702	-1.67606	0.0119991
358	A_84_P65254	AT5G60260	hypothetical protein	-40.2529	0.00302869	-4.82426	0.0292621	-2.58735	0.105518
359	A_84_P610117	AT5G63080	HR demethylase JMJ20	-2.38465	0.00352989	-2.04478	0.00954709	-1.61929	0.0364745
360	A_84_P798445	AT5G64640	putative pectinesterase/pectinesterase inhibitor 64	-4.60855	0.0119046	-3.76584	0.0463775	-2.54045	0.0829148
361	A_84_P554960	AT5G66055	ankyrin repeat protein	-2.45604	0.00326193	-2.33731	0.00790355	-1.87816	0.0238
362	A_84_P843011	AT1G07050	CCT motif family protein	-7.022	0.01751	-2.00124	0.0439196	-6.34631	0.0609289
363	A_84_P838058	AT1G34315	hypothetical protein	-4.12735	0.00878914	-2.97151	0.015712	-1.85849	0.1464
364	A_84_P810552	AT3G48360	BTB and TAZ domain protein 2	-7.62218	0.0127332	-2.06921	0.0395018	-1.33322	0.591788
365	A_84_P765109	AT4G36050	endonuclease/exonuclease/phosphatase family protein	-5.90623	0.00918738	-3.41613	0.0387986	-7.46522	0.103962
366	A_84_P860159	AT5G45050	Disease resistance protein (TIR-NBS-LRR class)	-3.33862	0.00286151	-2.87687	0.0110732	-2.1753	0.0551422

## Sheet: 4C
S4C Table. Genes upregulated in W-D/W-C and M-D/M-C
				W-D2/W-C		W-D4/W-C		M-D2/M-C		M-D4/M-C
#	ProbeName	AGI	Gene description	Fold change	FDR-corrected P value	Fold change	FDR-corrected P value	Fold change	FDR-corrected P value	Fold change	FDR-corrected P value
1	A_84_P22495	AT1G01010	NAC domain containing protein 1	10.4964	0.00049376	10.1819	0.000254258	10.4556	0.00101829	7.90387	0.000460284	W-D2/W-C= WT–Dry2 vs WT–well-watered
2	A_84_P98456	AT1G01030	AP2/B3-like transcriptional factor family protein	6.90621	0.00131033	3.48181	0.00437479	3.82784	0.00281228	2.11998	0.0223381	W-D4/W-C= WT–Dry4 vs WT–well-watered
3	A_84_P16823	AT1G01060	Homeodomain-like superfamily protein	3.77828	0.00108257	1.02583	0.82147	3.36476	0.00362951	1.19093	0.360626	M-D2/M-C= kai2-2–Dry2 vs kai2-2–well-watered
4	A_84_P231009	AT1G01070	nodulin MtN21-like transporter family protein	1.85176	0.0378945	2.73142	0.0062684	1.9783	0.0781513	2.27637	0.0442898	M-D4/M-C= kai2-2–Dry4 vs kai2-2–well-watered
5	A_84_P14934	AT1G01120	3-ketoacyl-CoA synthase 1	19.9765	0.000906988	23.2249	0.00081159	3.89757	0.0186102	3.63601	0.0180831
6	A_84_P22095	AT1G01240	hypothetical protein	1.69775	0.00138444	2.8082	0.000254258	1.29154	0.0163748	2.08269	0.000789091	Blue color indicates down-regulation ( fold changes ≤ -2, corrected p-value < 0.05)
7	A_84_P14532	AT1G01360	regulatory component of ABA receptor 1	3.83278	0.000354415	2.90975	0.000341278	3.99293	0.00121767	4.33526	0.00208232	Red color indicates up-regulation ( fold changes ≥ 2, corrected p-value < 0.05)
8	A_84_P11342	AT1G01470	Late embryogenesis abundant protein	8.34356	0.000462038	10.1873	0.000206521	5.99644	0.000590838	7.80652	0.000280039
9	A_84_P12287	AT1G01480	1-amino-cyclopropane-1-carboxylate synthase 2	27.3495	0.00985114	106.372	0.00359322	172.227	0.00016498	452.315	0.000191772
10	A_84_P22852	AT1G01520	transcription factor ASG4	235.768	0.000341776	59.6342	0.000506439	91.0665	0.000573887	41.0547	0.000447219
11	A_84_P10559	AT1G01560	MAP kinase 11	3.63465	0.0346976	14.2648	0.00202203	14.4031	0.00281899	22.2057	0.00049527
12	A_84_P533719	AT1G01570	hypothetical protein	5.66219	0.000523865	6.17308	0.000795348	8.31355	0.00072268	12.0253	0.000400273
13	A_84_P17960	AT1G01580	ferric reduction oxidase 2	13.064	0.00085932	13.3733	0.000647352	15.4969	0.00383333	16.2446	0.00286877
14	A_84_P805391	AT1G01620	plasma membrane intrinsic protein 1C	3.46623	0.00183146	2.64378	0.0011793	4.18297	0.00235836	4.25353	0.00152986
15	A_84_P15026	AT1G01650	SIGNAL PEPTIDE PEPTIDASE-LIKE 4	5.66874	0.00172984	4.54822	0.00161107	4.99228	0.000841638	4.05232	0.00066459
16	A_84_P11247	AT1G01660	putative U-box domain-containing protein 55	4.42047	0.00237598	3.86694	0.00263169	2.84462	0.00314735	2.01274	0.0147515
17	A_84_P566493	AT1G01695	phosphatidylinositol N-acetyglucosaminlytransferase subunit P-like protein	3.26234	0.0143068	1.95769	0.137586	2.83901	0.0124563	2.26134	0.178523
18	A_84_P751755	AT1G01710	acyl-CoA thioesterase family protein	3.5309	0.000304291	4.08813	0.000339289	4.38307	0.00125402	5.34465	0.000834961
19	A_84_P19986	AT1G01720	NAC (No Apical Meristem) domain transcriptional regulator superfamily protein	20.6388	0.000816853	15.0704	0.000923536	19.832	0.000819108	20.2528	0.00103662
20	A_84_P17148	AT1G01900	subtilase family protein	5.31505	0.00135256	6.25445	0.000969521	3.6942	0.00457118	3.69649	0.00410182
21	A_84_P13388	AT1G02000	UDP-D-glucuronate 4-epimerase 2	1.7663	0.00161882	2.55128	0.00107368	2.06771	0.000999312	2.37246	0.000284963
22	A_84_P20862	AT1G02030	C2H2-like zinc finger protein	5.48723	0.00662911	4.53327	0.00595286	4.97194	0.0292988	3.24038	0.0633686
23	A_84_P868722	AT1G02090	Proteasome component (PCI) domain protein	2.63968	0.00259426	2.26707	0.00749739	2.50525	0.0106977	1.42869	0.0213831
24	A_84_P23636	AT1G02180	ferredoxin-like protein	2.09865	0.0118282	2.05329	0.0247836	1.77433	0.0247294	2.13582	0.00660393
25	A_84_P20781	AT1G02205	Fatty acid hydroxylase superfamily	18.3504	0.000607494	26.4733	0.000474418	7.16183	0.00241118	12.5329	0.00113151
26	A_84_P19916	AT1G02220	NAC domain containing protein 3	7.13591	0.00141207	23.754	0.00143012	7.99255	0.00126557	11.2806	0.000395852
27	A_84_P15123	AT1G02310	Glycosyl hydrolase superfamily protein	4.11822	0.0183006	100.496	0.00771563	2.58098	0.0305078	22.3202	0.000940294
28	A_84_P117852	AT1G02380	hypothetical protein	1.91029	0.0319153	2.56985	0.0103831	2.32202	0.0240882	3.19665	0.0133201
29	A_84_P20799	AT1G02390	glycerol-3-phosphate acyltransferase 2	8.28378	0.000823172	15.1323	0.000382633	5.12972	0.00431125	6.91055	0.00137249
30	A_84_P21745	AT1G02400	gibberellin 2-oxidase 6	17.1794	0.00426625	19.6286	0.00305618	7.97702	0.00245618	5.55196	0.00299038
31	A_84_P14635	AT1G02460	pectin lyase-like superfamily protein	20.4729	0.00146573	13.3355	0.00104379	12.8071	0.0066091	7.48792	0.00952764
32	A_84_P220938	AT1G02470	SRPBCC ligand-binding domain-containing protein	2.02307	0.0532349	39.9265	0.000739603	1.68325	0.0578665	7.76295	0.00173706
33	A_84_P606594	AT1G02670	P-loop containing nucleoside triphosphate hydrolases superfamily protein	-1.07247	0.649967	3.18238	0.00689458	1.23807	0.463491	3.48632	0.0144455
34	A_84_P249675	AT1G02700	hypothetical protein	5.37571	0.00263042	9.1809	0.00360869	6.24623	0.00313169	15.5134	0.00075797
35	A_84_P12469	AT1G02816	hypothetical protein	2.84905	0.000873304	4.29054	0.000759654	2.23992	0.023269	3.40433	0.00665391
36	A_84_P554085	AT1G02880	thiamin pyrophosphokinase1	2.65173	0.00561023	2.70123	0.00193916	3.20165	0.00154961	2.77974	0.00107054
37	A_84_P288070	AT1G02990	hypothetical protein	2.23418	0.00128514	3.1968	0.000592889	2.28161	0.00112768	2.33385	0.00138658
38	A_84_P19925	AT1G03020	monothiol glutaredoxin-S1	6.32717	0.00336988	2.66923	0.133517	18.9502	0.0123959	17.2378	0.00945792
39	A_84_P575402	AT1G03055	inhibition of secondary bud outgrowth protein D27-like protein	8.33171	0.00108879	4.11037	0.00271376	5.46685	0.00213832	3.51608	0.00152316
40	A_84_P14250	AT1G03070	protein lifeguard 4	5.7239	0.00174545	10.5358	0.000387483	6.87763	0.00603646	13.4833	0.00234772
41	A_84_P15196	AT1G03080	kinase interacting (KIP1-like) protein	2.76098	0.000617423	3.00597	0.000757339	3.58297	0.000729846	3.93269	0.000447423
42	A_84_P251685	AT1G03170	protein FANTASTIC FOUR 2	3.70569	0.00220626	1.71504	0.14391	4.87271	0.00298989	3.49155	0.00488195
43	A_84_P583443	AT1G03180	hypothetical protein	2.0778	0.00189194	3.2689	0.000899741	2.39621	0.00581491	4.02803	0.000709981
44	A_84_P22745	AT1G03220	aspartyl protease-like protein	6.18084	0.000703555	20.4227	0.000519314	7.46666	0.00159832	17.9073	0.000690542
45	A_84_P812231	AT1G03230	aspartyl protease-like protein	3.58931	0.00765946	10.9106	0.00110721	5.09704	0.00217685	12.0085	0.000674151
46	A_84_P20780	AT1G03495	coumaroyl-CoA:anthocyanidin 3-O-glucoside-6"-O-coumaroyltransferase 2	21.5686	0.0206255	18.1329	0.0215166	17.3165	0.00218161	5.47487	0.00492097
47	A_84_P14193	AT1G03790	Zinc finger C-x8-C-x5-C-x3-H type family protein	1.77924	0.399046	16.9076	0.00104695	1.0896	0.749785	38.4903	0.000447423
48	A_84_P21760	AT1G03940	coumaroyl-CoA:anthocyanidin 3-O-glucoside-6"-O-coumaroyltransferase 1	20.5653	0.00242626	20.3356	0.00182937	6.92612	0.00458565	2.63395	0.0549976
49	A_84_P11399	AT1G04120	multidrug resistance-associated protein 5	3.44716	0.000442445	3.00076	0.000578558	3.62834	0.00149182	3.47723	0.000745239
50	A_84_P10453	AT1G04130	carboxylate clamp-tetratricopeptide repeat protein	3.22394	0.00116722	2.15785	0.00148217	2.56615	0.00168923	2.19553	0.00205274
51	A_84_P857938	AT1G04160	myosin XI B	3.86458	0.00106474	3.41325	0.00136124	2.79042	0.00819363	2.11341	0.00749617
52	A_84_P23692	AT1G04220	3-ketoacyl-CoA synthase 2	177.16	0.000286823	375.626	9.40271e-05	65.0439	0.000765104	71.2448	0.00040665
53	A_84_P16136	AT1G04310	ethylene response sensor 2	5.56728	0.00165558	4.09556	0.0020822	4.87116	0.00175396	4.55121	0.00142641
54	A_84_P13300	AT1G04350	1-aminocyclopropane-1-carboxylate oxidase-like 6	2.0905	0.00538559	2.42978	0.00719447	1.56088	0.0117439	2.02175	0.00916289
55	A_84_P11410	AT1G04370	Ethylene-responsive element binding factor 14	3.8665	0.0182945	6.95985	0.00279284	11.0505	0.00275921	9.41672	0.00247408
56	A_84_P592391	AT1G04445	C2H2-like zinc finger protein	15.9182	0.000539976	31.7597	0.000577861	22.2876	0.000743837	34.881	0.00111248
57	A_84_P596819	AT1G04490	hypothetical protein	7.75972	0.00232683	7.38471	0.00236676	15.226	0.0062269	11.6087	0.00737218
58	A_84_P590571	AT1G04500	CCT motif-containing protein	-1.01454	0.962017	9.76978	0.000387483	1.50686	0.531213	6.47016	0.0112938
59	A_84_P22733	AT1G04560	AWPM-19-like family protein	1.35755	0.607903	12.0887	0.00112773	1.81364	0.119685	24.5186	0.000727748
60	A_84_P21787	AT1G04570	probable folate-biopterin transporter	32.5425	0.00176203	23.1132	0.00174098	9.58344	0.00129839	8.77306	0.000440965
61	A_84_P20841	AT1G04580	aldehyde oxidase 4	1.20364	0.161617	21.5398	0.000393698	1.38977	0.303589	19.6812	0.000548328
62	A_84_P19895	AT1G04600	myosin XI A	3.84461	0.00451996	5.38642	0.00616552	2.29904	0.0675672	2.61002	0.0263587
63	A_84_P16112	AT1G04690	potassium channel beta subunit 1	2.13291	0.00107783	2.54471	0.00164964	2.05253	0.00405761	2.3562	0.00109039
64	A_84_P15166	AT1G04700	PB1 domain-containing protein tyrosine kinase	2.30581	0.00533662	2.2689	0.00742549	2.09293	0.0243034	2.46553	0.0196593
65	A_84_P12538	AT1G04920	sucrose phosphate synthase 3F	2.41116	0.00497822	3.31324	0.00295144	2.79324	0.0898421	3.91959	0.0398268
66	A_84_P261050	AT1G04960	hypothetical protein	1.76656	0.00225515	2.64044	0.000939861	1.82768	0.00338343	2.29628	0.00171876
67	A_84_P804883	AT1G04990	zinc finger CCCH domain-containing protein 3	2.72795	0.237535	3.32903	0.00613695	1.29264	0.148915	2.05026	0.00268598
68	A_84_P16077	AT1G05100	mitogen-activated protein kinase kinase kinase 18	1943.86	0.000336904	2156.82	0.0002793	1241.09	0.000712134	1491.63	0.000447572
69	A_84_P18951	AT1G05170	putative beta-1,3-galactosyltransferase 2	5.6657	0.000456962	5.47414	0.000468087	3.42405	0.000691637	3.41651	0.000395852
70	A_84_P10441	AT1G05260	Peroxidase superfamily protein	4.98765	0.0491524	7.83953	0.0348259	2.43485	0.0436031	2.22278	0.0335488
71	A_84_P12333	AT1G05330	hypothetical protein	1.38142	0.66775	8.78445	0.0304996	3.29838	0.0189567	18.5481	0.00134209
72	A_84_P11388	AT1G05340	hypothetical protein	4.21112	0.00313283	64.1118	0.000206521	8.26613	0.00193122	54.8047	0.000371591
73	A_84_P16113	AT1G05360	protein KMS2	1.58163	0.0111278	4.33424	0.000665804	1.9212	0.0111733	7.94556	0.000490192
74	A_84_P17120	AT1G05510	hypothetical protein	1.82551	0.173935	7.53884	0.00168539	3.31061	0.011055	28.0019	0.000365679
75	A_84_P19958	AT1G05560	UDP-glucosyltransferase 75B1	4.51043	0.0177164	9.34288	0.00621284	7.19157	0.000786203	11.0284	0.000445952
76	A_84_P19923	AT1G05680	Uridine diphosphate glycosyltransferase 74E2	7.67785	0.00170169	18.0209	0.00169129	34.3065	0.000489255	60.2774	0.000253394
77	A_84_P20869	AT1G05700	Leucine-rich repeat transmembrane protein kinase protein	13.1282	0.019422	8.02432	0.0282129	20.3054	0.000841638	29.828	0.000599753
78	A_84_P69044	AT1G05710	basic helix-loop-helix domain-containing protein	2.58388	0.00294009	2.392	0.00230607	4.9402	0.00402456	4.21436	0.0051796
79	A_84_P577232	AT1G05740	hypothetical protein	2.78016	0.00448911	1.19238	0.392216	2.6135	0.00572871	1.62008	0.141104
80	A_84_P751853	AT1G05750	Tetratricopeptide repeat (TPR)-like superfamily protein	3.18893	0.00137826	4.30709	0.00141768	4.76066	0.0273889	8.07823	0.0109468
81	A_84_P303930	AT1G05800	alpha/beta-Hydrolases superfamily protein	23.9203	0.00841921	15.6284	0.0211542	44.7446	0.00160814	8.43646	0.00109964
82	A_84_P591506	AT1G05870	hypothetical protein	4.6247	0.00606113	3.16343	0.0121381	4.75838	0.00135604	3.31009	0.00119693
83	A_84_P752669	AT1G05894	hypothetical protein	4.99868	0.00129475	8.49775	0.000594732	5.75261	0.00104283	12.0016	0.000371591
84	A_84_P18514	AT1G06000	flavonol-7-O-rhamnosyltransferase	16.3297	0.00215311	6.78545	0.00563298	17.2872	0.000926303	9.20695	0.000657806
85	A_84_P10954	AT1G06050	hypothetical protein	1.20104	0.0238421	2.93171	0.000452139	1.27253	0.0477598	2.57232	0.0013035
86	A_84_P11901	AT1G06100	delta-9 desaturase-like 2 protein	32.676	0.00112944	20.1927	0.00179007	5.47232	0.0124217	2.86024	0.031894
87	A_84_P17577	AT1G06180	myb domain protein 13	6.43455	0.00145262	9.26818	0.00100621	12.3888	0.000819715	26.4002	0.000311318
88	A_84_P13795	AT1G06210	ENTH/VHS/GAT family protein	2.76015	0.00104295	3.69745	0.000735124	2.39547	0.00130285	2.89392	0.00026951
89	A_84_P715100	AT1G06240	hypothetical protein	3.97337	0.00112201	8.58792	0.000347193	4.22901	0.00127639	11.0143	0.000371591
90	A_84_P19471	AT1G06250	phospholipase A1-IIalpha	1.30699	0.28309	2.24223	0.0162309	1.37274	0.113669	2.63701	0.00491578
91	A_84_P16060	AT1G06430	FTSH protease 8	2.49008	0.00231255	3.27215	0.0008415	1.79611	0.00113542	2.26242	0.000522077
92	A_84_P15259	AT1G06490	glucan synthase-like 7	2.02478	0.0137694	1.86574	0.00610968	1.86551	0.0649964	2.16335	0.0340174
93	A_84_P22453	AT1G06540	hypothetical protein	5.59603	0.00671846	5.83997	0.00646712	8.12944	0.00248012	11.2429	0.000674833
94	A_84_P14882	AT1G06620	2-oxoglutarate-dependent dioxygenase-like protein	6.12256	0.0267929	3.49676	0.0821478	26.1846	0.00160814	12.9033	0.00221701
95	A_84_P22448	AT1G06640	2-oxoglutarate-dependent dioxygenase-like protein	4.16561	0.0339743	2.50095	0.0989584	3.38717	0.00499588	2.07027	0.0184476
96	A_84_P576340	AT1G06750	P-loop containing nucleoside triphosphate hydrolases superfamily protein	3.20634	0.0216549	5.04622	0.00655542	4.67648	0.00769924	10.7583	0.00128341
97	A_84_P11514	AT1G06970	cation/hydrogen exchanger 14	10.9436	0.00090055	9.81685	0.00153486	5.53413	0.019454	7.9711	0.00746028
98	A_84_P67524	AT1G07025	mitochondrial substrate carrier family protein	1.42992	0.0596181	3.05466	0.00359019	1.28084	0.642962	6.00173	0.00276397
99	A_84_P23813	AT1G07030	mitochondrial substrate carrier family protein	2.07446	0.00219075	2.42861	0.00116522	2.57692	0.00162997	3.00979	0.000958157
100	A_84_P249225	AT1G07080	GILT domain-containing protein	3.76164	0.00112623	4.75298	0.000929548	4.07616	0.00059998	5.10971	0.000280055
101	A_84_P17191	AT1G07160	putative protein phosphatase 2C 2	7.96195	0.0417288	4.58646	0.0735985	25.9328	0.00110311	12.9151	0.00381358
102	A_84_P19229	AT1G07300	josephin protein-like protein	1.7039	0.00710501	2.26833	0.00225433	1.81448	0.00409876	2.74287	0.000998429
103	A_84_P23956	AT1G07350	serine/arginine rich-like protein SR45a	3.01619	0.000842353	3.14852	0.000911176	2.88044	0.00197293	2.69172	0.00113151
104	A_84_P15440	AT1G07400	class I heat shock protein	69.521	0.00038363	161.165	0.000461908	61.2562	0.00155749	61.3709	0.000674151
105	A_84_P13548	AT1G07430	highly ABA-induced PP2C gene 2	152.404	0.000512632	179.243	0.000477675	158.2	0.00129874	171.442	0.000948518
106	A_84_P62790	AT1G07470	transcription factor IIA, alpha/beta subunit	1.82805	0.00145512	2.36767	0.000636147	2.18165	0.000631416	3.02063	0.000465499
107	A_84_P18271	AT1G07500	hypothetical protein	111.895	0.000304291	74.3382	0.000368972	175.43	0.000253431	114.136	0.000225072
108	A_84_P22050	AT1G07590	pentatricopeptide repeat-containing protein	29.4853	0.000284338	82.1331	0.000206521	42.9479	0.000546005	172.984	0.000272678
109	A_84_P148418	AT1G07610	metallothionein 1C	12.866	0.00412489	32.5561	0.00172759	11.5519	0.00447261	30.1542	0.00162719
110	A_84_P751611	AT1G07620	GTP-binding protein Obg/CgtA	2.40343	0.0165319	4.09757	0.0115689	5.70602	0.00433866	4.15226	0.00503558
111	A_84_P22024	AT1G07640	Dof-type zinc finger DNA-binding family protein	1.62976	0.0110333	2.02508	0.027846	2.51809	0.0169657	2.00885	0.0286389
112	A_84_P22020	AT1G07720	3-ketoacyl-CoA synthase 3	37.3547	0.000286823	44.5078	0.00020791	17.5476	0.00119474	14.6444	0.000922808
113	A_84_P20121	AT1G07860	putative protein kinase	40.6843	0.00668188	85.1818	0.00399073	84.9933	0.00202135	178.616	0.00119693
114	A_84_P16202	AT1G07870	putative serine/threonine-protein kinase RLCKVII	8.767	0.000321419	9.623	0.000347193	12.0773	0.000544177	11.4061	0.000225072
115	A_84_P16329	AT1G07890	ascorbate peroxidase 1	2.55876	0.00159997	2.42514	0.00408686	2.54284	0.00335882	2.06933	0.00065991
116	A_84_P65284	AT1G07900	LOB domain-containing protein 1	106.429	0.000821325	215.644	0.000630649	120.342	0.000745105	139.998	0.000420994
117	A_84_P522242	AT1G07985	hypothetical protein	1.38925	0.0473083	10.2034	0.000715041	5.84519	0.00613348	54.2755	0.000727748
118	A_84_P71934	AT1G08050	C3HC4-type RING finger-containing protein	2.75907	0.0193969	3.62167	0.00372037	3.44436	0.011725	2.59477	0.00169828
119	A_84_P16171	AT1G08190	vacuolar protein sorting 41	2.38838	0.0030532	3.07098	0.00247745	1.9754	0.00123578	2.5252	0.000483311
120	A_84_P17117	AT1G08200	UDP-D-apiose/UDP-D-xylose synthase 2	5.45051	0.000622298	2.87337	0.000883867	4.36443	0.000723379	2.95659	0.000947556
121	A_84_P19955	AT1G08230	GABA transporter 1	4.01482	0.00130186	3.79885	0.00121258	3.63108	0.00377991	3.52307	0.00439181
122	A_84_P10499	AT1G08250	arogenate dehydratase 6	5.97179	0.000336412	7.16837	0.000845707	5.18604	0.00103062	5.32008	0.000261919
123	A_84_P14280	AT1G08290	WIP domain protein 3	12.642	0.0200962	7.64558	0.0345392	18.1222	0.00111929	19.5832	0.0246183
124	A_84_P298034	AT1G08500	early nodulin-like protein 18	4.053	0.00184496	8.88589	0.000917721	2.79288	0.00284318	7.57223	0.000536136
125	A_84_P18974	AT1G08510	fatty acyl-ACP thioesterases B	1.99475	0.00808633	3.05647	0.00212321	1.74474	0.0122277	2.31238	0.00358161
126	A_84_P19883	AT1G08650	phosphoenolpyruvate carboxylase kinase 1	10.2623	0.00140094	12.4979	0.00085738	10.6318	0.00256565	14.9456	0.00097259
127	A_84_P18938	AT1G08800	hypothetical protein	6.88009	0.000904418	4.49517	0.00042898	7.32969	0.00105015	5.54178	0.000759108
128	A_84_P22732	AT1G08860	Calcium-dependent phospholipid-binding Copine family protein	2.25282	0.03936	1.83923	0.0532355	3.22074	0.00405123	2.23649	0.0202817
129	A_84_P752539	AT1G08920	ERD (early response to dehydration) six-like 1	3.35708	0.00243495	9.30665	0.000636129	4.03284	0.00177719	8.58129	0.00064897
130	A_84_P11384	AT1G09000	NPK1-related protein kinase 1	2.38357	0.00210802	2.41307	0.00100666	2.11739	0.0102091	2.42762	0.00636213
131	A_84_P584393	AT1G09155	phloem protein 2-B15	2.50104	0.0278312	3.14334	0.00903597	3.65876	0.045256	5.5328	0.0205726
132	A_84_P752675	AT1G09157	hypothetical protein	3.78608	0.00518847	3.95218	0.0056719	3.98615	0.0267971	6.02973	0.0177053
133	A_84_P754439	AT1G09176	hypothetical protein	2.44142	0.0287341	6.35425	0.0065607	4.80089	0.0173014	13.6102	0.0024649
134	A_84_P18965	AT1G09180	secretion-associated RAS super family 1	54.6714	0.00038363	49.7193	0.000288527	19.2941	0.000547628	17.3739	0.000240009
135	A_84_P10456	AT1G09240	nicotianamine synthase 3	3.04662	0.0415532	12.2182	0.0017221	2.28531	0.0797601	3.13236	0.0052961
136	A_84_P809869	AT1G09310	hypothetical protein	7.22978	0.000286823	8.97208	0.000254258	2.0416	0.0477122	1.94437	0.0502977
137	A_84_P12334	AT1G09360	plant invertase/pectin methylesterase inhibitor superfamily protein	6.66685	0.00227556	1.82798	0.279636	7.76313	0.0138511	4.80449	0.00138025
138	A_84_P21790	AT1G09490	alcohol dehydrogenase	1.37074	0.0973377	2.96588	0.00252536	1.08582	0.671099	2.05068	0.0102813
139	A_84_P22736	AT1G09500	alcohol dehydrogenase-like protein	24.6977	0.00359537	135.016	0.00126864	30.0813	0.000488694	82.3484	0.000284963
140	A_84_P23682	AT1G09510	alcohol dehydrogenase-like protein	24.5241	0.00216427	189.352	0.000402868	121.486	0.000563954	308.539	0.000186699
141	A_84_P11389	AT1G09530	phytochrome interacting factor 3	3.93969	0.000407406	3.60421	0.00059695	5.80342	0.000535909	5.91162	0.00026951
142	A_84_P22729	AT1G09880	rhamnogalacturonate lyase-like protein	2.948	0.00220626	3.54186	0.00119199	3.56334	0.0542258	5.4539	0.0229524
143	A_84_P10436	AT1G09890	Rhamnogalacturonate lyase family protein	2.76176	0.00430948	3.19893	0.00226759	2.56235	0.0953694	3.37132	0.0353826
144	A_84_P582597	AT1G09932	phosphoglycerate mutase family protein	3.79996	0.0259336	2.60126	0.0477321	7.76139	0.00420235	2.38671	0.0531256
145	A_84_P17054	AT1G09950	RESPONSE TO ABA AND SALT 1	36.9007	0.000575805	20.1264	0.000352633	34.91	0.000819108	53.1906	0.000549935
146	A_84_P18000	AT1G09960	sucrose transporter 4	2.1118	0.00586399	2.57024	0.00118325	2.9873	0.0164264	4.26478	0.00653447
147	A_84_P21792	AT1G10060	branched-chain amino acid transaminase 1	1.16757	0.481269	3.01396	0.00202534	3.0735	0.00765514	5.79739	0.000898535
148	A_84_P10448	AT1G10230	SKP1-like 18	3.36893	0.00153299	2.3184	0.0032015	3.72147	0.00165299	3.31745	0.00136945
149	A_84_P116772	AT1G10280	core-2/I-branching beta-1,6-N-acetylglucosaminyltransferase family protein	2.13588	0.00234777	2.42428	0.000447333	1.97081	0.00335941	2.22672	0.000529368
150	A_84_P13284	AT1G10300	nucleolar GTP-binding protein	2.55434	0.0645106	11.3739	0.00494421	2.65272	0.0880793	11.8902	0.00592629
151	A_84_P112622	AT1G10360	glutathione S-transferase TAU 18	3.32123	0.000594494	2.32813	0.00104379	1.96015	0.00922529	2.03876	0.00589275
152	A_84_P19904	AT1G10370	Glutathione S-transferase family protein	69.5774	0.000534854	57.0853	0.000707605	28.5523	0.00266778	21.1459	0.00258593
153	A_84_P257080	AT1G10380	putative membrane lipoprotein	2.4106	0.00273745	1.50459	0.0425971	2.48311	0.0370807	1.45773	0.257551
154	A_84_P22742	AT1G10400	UDP-glycosyltransferase 90A2	10.6035	0.000695241	42.1934	0.00110449	15.0467	0.00207137	79.6164	0.000405861
155	A_84_P23688	AT1G10410	hypothetical protein	1.82189	0.00583139	3.29794	0.000985913	1.48503	0.0119882	2.1136	0.00263384
156	A_84_P799968	AT1G10417	hypothetical protein	1.82919	0.209828	2.08404	0.0219738	2.15192	0.0947903	2.43235	0.0267291
157	A_84_P16137	AT1G10530	hypothetical protein	57.3372	0.000940483	51.9037	0.000822747	44.8216	0.00302291	54.6933	0.00218188
158	A_84_P17083	AT1G10540	nucleobase-ascorbate transporter 8	1.23796	0.490109	3.33106	0.0116049	1.01026	0.985394	2.25582	0.0264374
159	A_84_P18975	AT1G10560	plant U-box 18	36.4147	0.000322743	28.0461	0.000285947	21.5789	0.00173203	17.7663	0.00116084
160	A_84_P545304	AT1G10580	transducin/WD40 repeat-like superfamily protein	4.53826	0.000986638	2.38889	0.00104926	5.3335	0.00127835	2.26384	0.00050427
161	A_84_P237173	AT1G10585	basic helix-loop-helix domain-containing protein	184.879	0.000410538	113.689	0.000401937	144.67	0.000488694	59.3788	0.000346979
162	A_84_P754449	AT1G10586	basic helix-loop-helix domain-containing protein	8.4631	0.000997709	14.5598	0.00372732	5.3053	0.044789	3.33761	0.0832899
163	A_84_P753669	AT1G10588	Gibberellin-regulated GASA/GAST/Snakin family protein	4.45347	0.00303632	26.8608	0.00171785	2.80956	0.00727865	5.37209	0.00226189
164	A_84_P20899	AT1G10640	pectin lyase-like protein	18.1361	0.00164209	20.0618	0.00167362	13.2422	0.0146224	15.1928	0.0108789
165	A_84_P21845	AT1G10650	putative S-ribonuclease binding protein SBP1	1.51873	0.0159319	2.25845	0.00173326	1.83928	0.0127138	2.56674	0.00144259
166	A_84_P533782	AT1G10710	poor homologous synapsis 1	2.22935	0.022854	6.91117	0.00194485	2.17967	0.163047	3.79799	0.0234364
167	A_84_P14259	AT1G10740	alpha/beta-Hydrolases superfamily protein	5.15876	0.000659397	6.55262	0.000522516	3.88956	0.00169202	4.23881	0.00116084
168	A_84_P20880	AT1G10810	probable aldo-keto reductase 1	3.14705	0.0238388	5.01636	0.0201003	3.19468	0.0342945	4.30645	0.0188275
169	A_84_P10508	AT1G11100	SNF2 , helicase and zinc-finger domain-containing protein	2.36862	0.00521686	3.25786	0.00309484	2.35547	0.00686035	1.95545	0.0263998
170	A_84_P22936	AT1G11170	hypothetical protein	-1.08146	0.581623	3.8652	0.00187188	1.16077	0.111143	5.80777	0.000741623
171	A_84_P15367	AT1G11190	bifunctional nuclease i	6.61221	0.00291336	7.86323	0.00332526	3.87844	0.0364602	6.2774	0.0128816
172	A_84_P12388	AT1G11410	G-type lectin S-receptor-like serine/threonine-protein kinase	2.79361	0.00609218	3.72848	0.00288913	2.21568	0.00212527	2.51053	0.00238683
173	A_84_P12367	AT1G11670	MATE efflux family protein	3.67897	0.00311291	1.84627	0.0179241	2.59901	0.00319016	1.10426	0.294573
174	A_84_P20877	AT1G11720	starch synthase 3	4.43905	0.00373739	3.63055	0.00362363	3.24186	0.00171529	2.97711	0.00256218
175	A_84_P19932	AT1G11790	arogenate dehydratase 1	6.85453	0.000462528	7.42248	0.000650064	6.6535	0.000776758	7.19071	0.00030849
176	A_84_P15177	AT1G11840	glyoxalase I homolog	4.22961	0.00267395	4.06714	0.00262917	3.33349	0.000871202	3.72295	0.0011805
177	A_84_P18960	AT1G11940	core-2/I-branching beta-1,6-N-acetylglucosaminyltransferase family protein	4.82408	0.000912784	6.00259	0.000715041	4.35055	0.00104277	4.64924	0.000637442
178	A_84_P15176	AT1G11960	putative ERD4 protein	2.89396	0.000354415	1.58904	0.00297837	3.00595	0.00635148	1.40598	0.115796
179	A_84_P21735	AT1G12370	photolyase 1	4.89811	0.000945723	4.00518	0.000955924	4.12271	0.00294617	4.64631	0.00116175
180	A_84_P15114	AT1G12380	hypothetical protein	4.40451	0.00203483	1.91992	0.0170002	3.41461	0.0244071	1.2681	0.484997
181	A_84_P17953	AT1G12420	ACT domain repeat 8	2.31805	0.0413032	2.48132	0.0308106	4.44368	0.00316089	2.97055	0.00514628
182	A_84_P302500	AT1G12540	transcription factor bHLH55	63.2638	0.0168229	6.2915	0.130875	69.6504	0.000901132	12.9595	0.000398124
183	A_84_P16247	AT1G12610	Integrase-type DNA-binding superfamily protein	86.5041	0.000439088	31.6199	0.00141731	84.2368	0.000488694	30.5187	0.00242555
184	A_84_P194884	AT1G12640	lysophosphatidylcholine acyltransferase 1	1.85364	0.00267979	4.85374	0.00076219	2.0937	0.00150695	4.19672	0.000619587
185	A_84_P704429	AT1G12672	hypothetical protein	3.77634	0.0237834	4.06262	0.15362	5.24984	0.0191789	3.67627	0.0863291
186	A_84_P605779	AT1G12845	hypothetical protein	3.10799	0.00310091	5.83885	0.000725248	2.72898	0.0707913	6.54353	0.00798201
187	A_84_P19323	AT1G12890	ethylene-responsive transcription factor ERF088	4.52588	0.00159904	7.06138	0.00109652	30.476	0.00179806	43.6633	0.000379063
188	A_84_P18380	AT1G12950	root hair specific 2	3.11461	0.0272801	1.53869	0.184092	3.10195	0.0228925	2.50948	0.0525013
189	A_84_P18909	AT1G13310	Endosomal targeting BRO1-like domain-containing protein	16.5658	0.000366303	42.67	0.000341662	18.9298	0.000987274	57.7169	0.000405861
190	A_84_P12457	AT1G13420	sulfotransferase 4B	25.0463	0.00558352	9.0942	0.00697826	8.12763	0.00163353	2.76351	0.0775899
191	A_84_P562126	AT1G13470	hypothetical protein	1.83826	0.470294	5.60919	0.0288128	6.13339	0.034267	2.87396	0.113016
192	A_84_P123362	AT1G13740	ABI five binding protein 2	4.2116	0.000703842	3.90285	0.000487561	5.39771	0.000488694	4.51296	0.000356338
193	A_84_P17174	AT1G13890	soluble N-ethylmaleimide-sensitive factor adaptor protein 30	1.41249	0.191658	7.28995	0.00519721	1.66608	0.398469	13.9252	0.00135141
194	A_84_P299330	AT1G13930	salt tolerance-related protein	2.05389	0.00751093	2.57437	0.00229685	1.66956	0.017787	2.86312	0.000275148
195	A_84_P203998	AT1G13990	hypothetical protein	2.05977	0.00527023	4.98639	0.000731827	1.72359	0.0114063	3.42806	0.00157826
196	A_84_P15207	AT1G14120	2-oxoglutarate (2OG) and Fe(II)-dependent oxygenase-like protein	9.48794	0.0435418	3.8134	0.125855	4.36831	0.00621263	3.12999	0.00175386
197	A_84_P16153	AT1G14130	2-oxoglutarate (2OG) and Fe(II)-dependent oxygenase-like protein	2.81074	0.00978738	2.54589	0.0138934	2.47683	0.00224035	2.09866	0.00681604
198	A_84_P750252	AT1G14530	Protein of unknown function (DUF1084)	1.51219	0.00587638	3.50444	0.000682912	1.66876	0.00500062	3.53544	0.000947556
199	A_84_P15773	AT1G14980	chaperonin 10	2.1496	0.000711601	1.75899	0.00267095	2.10787	0.00514495	1.60062	0.0201596
200	A_84_P19559	AT1G15010	hypothetical protein	3.1918	0.0363016	2.90125	0.0210271	3.57475	0.0272082	2.30456	0.128423
201	A_84_P18047	AT1G15100	RING-H2 finger A2A	4.84694	0.000759506	4.78188	0.000232092	5.39334	0.00146394	6.15059	0.00125797
202	A_84_P10484	AT1G15110	phosphatidylserine synthase 1	3.03148	0.00396974	4.72732	0.00195851	5.41592	0.000917878	6.41742	0.000457198
203	A_84_P59930	AT1G15150	MATE efflux family protein	13.6444	0.0048102	8.12523	0.00371996	18.9907	0.0109701	14.4078	0.0126072
204	A_84_P550623	AT1G15190	fasciclin-like arabinogalactan protein 19	5.66935	0.00232983	5.36229	0.00282696	2.78145	0.0141065	2.66151	0.0199875
205	A_84_P14264	AT1G15310	signal recognition particle 54 kDa subunit	-1.03083	0.764577	3.186	0.000889743	-1.22496	0.182728	2.06036	0.0219292
206	A_84_P19838	AT1G15415	phosphatase 2A B'gamma subunit	2.98742	0.0232115	7.11571	0.0041287	5.0277	0.00115745	7.18889	0.00124843
207	A_84_P88579	AT1G15430	hypothetical protein	4.02416	0.000851528	7.01199	0.000368972	7.55453	0.00136316	12.9111	0.000447219
208	A_84_P11446	AT1G15520	pleiotropic drug resistance 12	1.4625	0.70532	10.98	0.0248208	11.7194	0.0439265	7.52083	0.0517016
209	A_84_P18064	AT1G15580	indole-3-acetic acid inducible 5	8.50726	0.00617283	2.49629	0.122785	2.84609	0.0309762	1.02625	0.934748
210	A_84_P591542	AT1G16230	Target SNARE coiled-coil domain protein	1.63724	0.125704	2.49468	0.0470194	1.03287	0.899462	4.99558	0.00339529
211	A_84_P17098	AT1G16270	octicosapeptide/Phox/Bem1p domain-containing protein kinase	1.53353	0.00787173	2.52702	0.00076219	1.48374	0.00938477	2.23762	0.000655199
212	A_84_P22772	AT1G16300	glyceraldehyde-3-phosphate dehydrogenase of plastid 2	3.07983	0.00251445	2.35992	0.00315537	3.77356	0.00881141	3.08532	0.0163997
213	A_84_P13315	AT1G16370	organic cation/carnitine transporter 6	13.4559	0.00159421	2.56975	0.0222952	5.59781	0.00427863	1.73843	0.0976805
214	A_84_P532908	AT1G16515	hypothetical protein	29.049	0.0031089	47.2221	0.00199643	18.1544	0.00178312	22.9162	0.000871294
215	A_84_P124901	AT1G16520	hypothetical protein	1.65695	0.00108879	2.09993	0.000285641	2.46701	0.0280866	2.65324	0.0196671
216	A_84_P506289	AT1G16530	ASYMMETRIC LEAVES 2-like 9	3.3261	0.0165319	4.58668	0.00521421	5.48827	0.00946698	6.58369	0.00644755
217	A_84_P22888	AT1G16540	molybdenum cofactor sulfurase (LOS5) (ABA3)	2.25327	0.0030176	4.83651	0.000400263	2.03333	0.00368194	3.39791	0.00138025
218	A_84_P585313	AT1G16705	p300/CBP acetyltransferase-related protein	9.25737	0.000969823	18.2692	0.000722941	2.56073	0.0227975	4.66734	0.00484971
219	A_84_P255380	AT1G16850	hypothetical protein	24.7087	0.000704739	42.5137	0.000387483	6.31666	0.00428185	8.77082	0.00288239
220	A_84_P21833	AT1G17020	senescence-related gene 1	2.6949	0.0571213	12.2393	0.00462923	3.21924	0.0161714	10.2149	0.00207228
221	A_84_P20887	AT1G17050	solanesyl diphosphate synthase 2	5.73722	0.000968565	3.64379	0.00325346	3.15287	0.00420325	2.50985	0.00605954
222	A_84_P13409	AT1G17090	hypothetical protein	1.57393	0.0123998	2.02518	0.00349273	1.43525	0.0202049	2.39095	0.00583636
223	A_84_P750263	AT1G17230	leucine-rich receptor-like protein kinase	2.15285	0.0255991	1.35904	0.184211	4.3921	0.00492918	3.60417	0.00512041
224	A_84_P800042	AT1G17360	hypothetical protein	3.64306	0.000861068	2.10287	0.00267796	2.19861	0.00156945	1.59483	0.00713663
225	A_84_P21367	AT1G17370	oligouridylate binding protein 1B	2.47154	0.00308174	1.66119	0.0121381	2.21883	0.00194368	1.85293	0.00327299
226	A_84_P17584	AT1G17380	jasmonate-zim-domain protein 5	14.6934	0.00860297	7.36914	0.0198741	93.8475	0.000647538	43.8198	0.000822363
227	A_84_P14748	AT1G17420	lipoxygenase 3	94.5035	0.000870547	32.3673	0.0016633	239.495	0.000488694	73.7657	0.000261045
228	A_84_P14755	AT1G17550	homology to ABI2	4.7785	0.000704201	5.85316	0.00060573	4.90819	0.00124464	5.838	0.000902253
229	A_84_P187904	AT1G17620	late embryogenesis abundant hydroxyproline-rich glycoprotein	3.70954	0.00106377	2.31905	0.00277892	2.41962	0.00276566	1.58016	0.0504591
230	A_84_P205068	AT1G17744	hypothetical protein	32.3409	0.011538	50.0015	0.00916941	115.762	0.000570399	78.3981	0.000375637
231	A_84_P10399	AT1G17745	D-3-phosphoglycerate dehydrogenase	8.14261	0.00127245	23.0826	0.00125778	12.6268	0.000525995	20.2605	0.000434759
232	A_84_P11345	AT1G17750	PEP1 receptor 2	9.90766	0.0100078	3.55443	0.0518642	21.3256	0.00205241	6.9886	0.00407447
233	A_84_P82909	AT1G17830	hypothetical protein	2.77601	0.0366084	4.25811	0.0161654	7.18753	0.00298629	12.4019	0.00178202
234	A_84_P162633	AT1G17870	ethylene-dependent gravitropism-deficient and yellow-green-like 3	5.96522	0.0010062	7.25101	0.000662128	5.4707	0.00131351	9.25922	0.000967974
235	A_84_P540888	AT1G17940	Endosomal targeting BRO1-like domain-containing protein	20.2568	0.000334887	15.5257	0.000343357	19.4994	0.000488694	15.7562	0.00026951
236	A_84_P14349	AT1G17950	myb domain protein 52	3.55968	0.0015228	5.54902	0.0010736	6.71434	0.0426849	14.1732	0.0172108
237	A_84_P704941	AT1G18075	MIR159/MIR159B; miRNA	3.68754	0.00826586	3.49386	0.00949498	2.60297	0.00154038	1.14854	0.230674
238	A_84_P13400	AT1G18100	PEBP (phosphatidylethanolamine-binding protein) family protein	174.213	0.000284338	670.47	0.000206521	224.895	0.000488694	900.113	0.00026951
239	A_84_P18688	AT1G18360	alpha/beta-Hydrolases superfamily protein	3.50389	0.00404724	2.74799	0.00599631	2.33545	0.00128075	1.77243	0.00112303
240	A_84_P23413	AT1G18510	tetraspanin 16	2.50491	0.0345124	1.61118	0.19182	3.52191	0.0137295	3.19954	0.0476469
241	A_84_P13407	AT1G18590	sulfotransferase 17	9.99858	0.011139	3.30307	0.0663814	7.58173	0.00156945	1.20941	0.580197
242	A_84_P13338	AT1G18710	myb domain protein 47	5.59271	0.00552054	-1.17219	0.588602	8.98546	0.00582472	1.68145	0.0205543
243	A_84_P550637	AT1G18830	transport protein SEC31-like protein SEC31B	1.84371	0.0192903	2.93525	0.00511937	3.06157	0.0127869	6.59724	0.00374745
244	A_84_P11448	AT1G18870	isochorismate synthase 2	12.991	0.00200912	17.5644	0.00163412	7.01206	0.00204307	9.46333	0.00100409
245	A_84_P17012	AT1G18940	nodulin-like and major facilitator domain-containing protein	1.85375	0.00158579	3.06615	0.00105761	1.47672	0.110895	2.0328	0.000677133
246	A_84_P18904	AT1G18960	myb-like HTH transcriptional regulator family protein	5.06941	0.0106766	7.55412	0.000512857	3.64719	0.0178878	11.1043	0.00155661
247	A_84_P21742	AT1G18990	hypothetical protein	4.77999	0.00752353	5.31853	0.00203549	2.37875	0.0650122	5.61723	0.012738
248	A_84_P193424	AT1G19180	jasmonate-zim-domain protein 1	22.0221	0.00371247	22.582	0.00337119	65.9801	0.000624193	59.3836	0.000356832
249	A_84_P592444	AT1G19200	hypothetical protein	5.27747	0.0045827	26.5753	0.000870752	4.88043	0.000488694	13.3827	0.00026951
250	A_84_P20976	AT1G19210	ethylene-responsive transcription factor ERF017	22.2095	0.00148642	14.2378	0.00246927	18.2516	0.00110568	19.6409	0.000600878
251	A_84_P11073	AT1G19300	Nucleotide-diphospho-sugar transferases superfamily protein	3.74194	0.000908176	1.71492	0.013303	2.81775	0.00168067	1.34517	0.0237477
252	A_84_P13909	AT1G19320	pathogenesis-related thaumatin-like protein	4.77677	0.00118276	25.7048	0.000513513	8.11041	0.00492918	27.0317	0.00136913
253	A_84_P10133	AT1G19390	putative wall-associated receptor kinase-like 11	2.70177	0.00305829	2.14351	0.00571847	3.99082	0.00221071	3.23515	0.0040457
254	A_84_P279650	AT1G19490	basic-leucine zipper transcription factor family protein	4.71034	0.000654087	6.2847	0.000647352	4.47117	0.00155451	6.12277	0.00142641
255	A_84_P12975	AT1G19550	Glutathione S-transferase-like protein	2.03515	0.00628233	-1.2704	0.134887	3.48027	0.0349133	1.23964	0.728657
256	A_84_P109302	AT1G19570	dehydroascorbate reductase	3.42801	0.031976	3.41223	0.030426	4.34428	0.00228736	4.7305	0.00175028
257	A_84_P750319	AT1G19630	cytochrome P450, family 722, subfamily A, polypeptide 1	11.0356	0.0054745	8.90915	0.00680824	4.30984	0.0337212	4.41368	0.0277527
258	A_84_P13518	AT1G19640	jasmonic acid carboxyl methyltransferase	28.1021	0.00131547	42.0211	0.00100485	63.7049	0.000691637	79.5886	0.000465499
259	A_84_P22826	AT1G19650	Sec14p-like phosphatidylinositol transfer family protein	7.5633	0.000521578	6.0707	0.000861421	4.29751	0.000661262	3.62949	0.000485244
260	A_84_P19191	AT1G19670	chlorophyllase 1	17.8716	0.0121202	2.35117	0.24349	12.9248	0.00123444	1.95518	0.0048129
261	A_84_P81009	AT1G19860	zinc finger CCCH domain-containing protein 6	3.16974	0.00198488	2.93205	0.00149937	3.19628	0.000779897	2.49129	0.00257273
262	A_84_P14313	AT1G19970	ER lumen protein retaining receptor	8.55513	0.000284338	11.1066	0.000206521	8.39304	0.00057562	9.16918	0.000438167
263	A_84_P23814	AT1G20030	pathogenesis-related thaumatin-like protein	10.3748	0.000507164	8.68231	0.000437381	6.2642	0.00129829	8.04877	0.000593739
264	A_84_P22866	AT1G20070	hypothetical protein	24.0132	0.000677092	15.8526	0.000696521	15.1758	0.00182068	7.85006	0.00218929
265	A_84_P12463	AT1G20080	Calcium-dependent lipid-binding (CaLB domain) family protein	2.44899	0.0356733	4.08261	0.00289438	3.67058	0.0103961	5.9497	0.000930386
266	A_84_P20026	AT1G20100	hypothetical protein	2.78696	0.00038363	4.16087	0.000236676	3.32295	0.000578244	5.43709	0.000225072
267	A_84_P15258	AT1G20120	GDSL esterase/lipase	2.88535	0.00127926	7.25386	0.000923308	3.75195	0.00361534	13.2839	0.00170092
268	A_84_P18132	AT1G20180	hypothetical protein	4.03225	0.0207086	95.0757	0.0002793	14.3779	0.0048189	111.003	0.00116175
269	A_84_P17188	AT1G20270	2-oxoglutarate (2OG) and Fe(II)-dependent oxygenase superfamily protein	2.3283	0.00157477	1.83919	0.0036246	2.12819	0.00443213	1.68869	0.0032868
270	A_84_P181974	AT1G20310	hypothetical protein	8.34885	0.0137685	7.29906	0.0181453	17.1116	0.00103583	4.49634	0.120053
271	A_84_P10384	AT1G20440	cold-regulated 47	5.56765	0.00129322	8.83698	0.000563734	2.39103	0.0110607	3.5791	0.00288748
272	A_84_P15109	AT1G20450	Dehydrin family protein	10.7696	0.000372361	10.1282	0.000236987	4.46512	0.00443213	4.75263	0.00350208
273	A_84_P20784	AT1G20460	hypothetical protein	1.95809	0.00552544	2.86822	0.000264138	2.36859	0.00134338	3.63235	0.000553664
274	A_84_P21728	AT1G20490	4-coumarate--CoA ligase-like 3	6.3922	0.0076717	4.10053	0.0157771	3.59481	0.00634536	2.17445	0.0313614
275	A_84_P13216	AT1G20510	OPC-8:0 CoA ligase1	3.96839	0.00364504	1.42949	0.180269	5.61203	0.000488694	1.7757	0.0022546
276	A_84_P860987	AT1G20680	hypothetical protein	5.36192	0.000565195	3.11367	0.00271724	7.51704	0.00783845	5.94988	0.011183
277	A_84_P858159	AT1G20730	hypothetical protein	2.07955	0.0098221	1.31364	0.247296	1.26838	0.428269	2.38432	0.0367419
278	A_84_P799503	AT1G20740	hypothetical protein	3.29515	0.082149	2.39849	0.0333871	4.48715	0.00432364	3.79138	0.0110279
279	A_84_P17009	AT1G20823	RING-H2 finger protein ATL80	10.7165	0.000571892	6.62796	0.000939223	12.0937	0.00155749	9.46437	0.00144364
280	A_84_P596907	AT1G20870	HSP20-like chaperones superfamily protein	5.91555	0.00594466	7.05098	0.00315063	6.53332	0.0030553	14.0007	0.00114112
281	A_84_P502754	AT1G20925	auxin efflux carrier-like protein	1.51266	0.093669	4.6397	0.00639139	1.31768	0.113865	6.57596	0.00142925
282	A_84_P12523	AT1G21070	nucleotide-sugar transporter-like protein	2.77649	0.00194254	2.67088	0.00361798	2.30605	0.00516862	1.85476	0.0173546
283	A_84_P216278	AT1G21210	wall associated kinase 4	4.91161	0.00360329	4.0394	0.00239738	9.07368	0.00174064	8.48326	0.00283341
284	A_84_P110192	AT1G21380	Target of Myb protein 1	2.43993	0.00200911	2.60715	0.00108275	2.61762	0.00508055	2.37266	0.00165397
285	A_84_P268920	AT1G21410	F-box/RNI-like superfamily protein	11.5581	0.000993831	14.756	0.000452139	6.97992	0.00129874	9.20683	0.000763688
286	A_84_P16577	AT1G21520	hypothetical protein	2.28417	0.0439284	5.00908	0.00448251	3.06667	0.00534026	3.5355	0.00293857
287	A_84_P751391	AT1G21525	pseudogene of unknown protein	3.45548	0.0325309	8.01387	0.00854245	3.56295	0.0450081	3.09503	0.0409586
288	A_84_P12797	AT1G21528	hypothetical protein	13.3986	0.00266779	3.69611	0.0230131	12.8237	0.00536853	3.38981	0.0280749
289	A_84_P21308	AT1G21550	putative calcium-binding protein CML44	9.64371	0.00156571	9.97213	0.00294719	7.0091	0.00260287	3.76309	0.0113752
290	A_84_P280930	AT1G21670	hypothetical protein	2.57851	0.00325623	3.59712	0.00235766	2.70814	0.00070452	3.47351	0.000380601
291	A_84_P19519	AT1G21790	TRAM, LAG1 and CLN8 (TLC) lipid-sensing domain containing protein	15.5463	0.000477385	16.6188	0.000456629	6.93867	0.00202685	7.16558	0.00126343
292	A_84_P262090	AT1G21980	phosphatidylinositol-4-phosphate 5-kinase 1	4.28147	0.00137227	5.11388	0.00150083	3.6486	0.00724289	3.20445	0.00844086
293	A_84_P19082	AT1G22190	ethylene-responsive transcription factor RAP2.4	2.75161	0.000537346	2.74414	0.00124421	3.57863	0.000677841	4.66909	0.000876385
294	A_84_P590665	AT1G22220	F-box protein	9.53636	0.00363783	11.6716	0.00124421	9.57669	0.00129545	14.6522	0.000784385
295	A_84_P751290	AT1G22350	pseudogene, putative UDP-glucose glucosyltransferase, similar to UDP-glucose glucosyltransferase GI:3928543 from (Arabidopsis thaliana); blastp match of 56% identity and 2.1e-151 P-value to GP|19911203|dbj|BAB86928.1||AB070753 glucosyltransferase-10 {Vigna angularis}	2.88039	0.0164622	4.13085	0.00548126	2.39499	0.0024222	4.17884	0.000337592
296	A_84_P17955	AT1G22380	UDP-glucosyl transferase 85A3	2.15555	0.0661601	6.61378	0.003405	4.15543	0.00919576	9.60496	0.00183753
297	A_84_P10496	AT1G22400	UDP-Glycosyltransferase superfamily protein	1.06235	0.882818	3.01761	0.0416469	2.73301	0.00799314	4.58858	0.00210271
298	A_84_P22789	AT1G22410	Class-II DAHP synthetase family protein	2.92643	0.00195304	3.1704	0.00266759	2.48855	0.00108908	2.43909	0.000690542
299	A_84_P158205	AT1G22470	hypothetical protein	41.3692	0.00631122	17.5835	0.0133705	36.382	0.00119218	15.0355	0.00216511
300	A_84_P18059	AT1G22480	plastocyanin-like domain-containing protein	2.49738	0.113749	3.87452	0.0399677	7.55321	0.00611037	8.17837	0.00481865
301	A_84_P817749	AT1G22640	myb domain protein 3	2.86866	0.00297371	2.30745	0.00420005	2.45144	0.0157565	2.07035	0.0264153
302	A_84_P786163	AT1G22750	hypothetical protein	2.01354	0.000323828	2.41253	0.000232092	1.83343	0.0135427	2.20582	0.0040194
303	A_84_P15185	AT1G22810	ethylene-responsive transcription factor ERF019	25.5393	0.00432319	8.01586	0.0155771	24.7883	0.00216412	9.99858	0.0070308
304	A_84_P13267	AT1G22840	CYTOCHROME C-1	1.61112	0.00242946	2.31322	0.000646687	1.55207	0.00922529	2.14408	0.00049527
305	A_84_P796358	AT1G22930	T-complex protein 11	2.2091	0.000407406	3.57741	0.000498082	2.05197	0.0250578	3.16837	0.00865554
306	A_84_P568372	AT1G22985	ethylene-responsive transcription factor ERF069	1.28496	0.00536841	4.13938	0.000219979	1.41043	0.00157577	5.83563	0.000253394
307	A_84_P14212	AT1G22990	heavy-metal-associated domain-containing protein	1.76422	0.283596	25.7127	0.00410365	1.84849	0.011353	8.70401	0.00224278
308	A_84_P23662	AT1G23040	hydroxyproline-rich glycoprotein family protein	3.48256	0.00137469	9.95927	0.000392922	2.68059	0.0049149	4.19943	0.00142349
309	A_84_P20824	AT1G23070	hypothetical protein	28.6501	0.0348944	27.7732	0.000596398	14.6393	0.00121074	36.1617	0.000491351
310	A_84_P13259	AT1G23190	phosphoglucomutase 3	3.2089	0.00165505	4.45411	0.000471748	2.23042	0.00583027	3.01015	0.00077295
311	A_84_P12314	AT1G23200	probable pectinesterase/pectinesterase inhibitor 6	10.7579	0.000536483	8.29432	0.000400263	10.8682	0.00326403	6.57797	0.00433763
312	A_84_P15108	AT1G23205	plant invertase/pectin methylesterase inhibitor superfamily protein	3.09706	0.00952596	2.95898	0.00396341	2.28875	0.0691432	2.15021	0.0177925
313	A_84_P14182	AT1G23330	alpha/beta-Hydrolases superfamily protein	3.47604	0.000561214	3.14769	0.000856116	2.76747	0.00248061	2.57983	0.000371591
314	A_84_P19655	AT1G23440	peptidase C15, pyroglutamyl peptidase I-like protein	7.26065	0.00339043	6.43481	0.00421923	4.11268	0.00784224	3.83815	0.0139082
315	A_84_P516972	AT1G23450	pentatricopeptide repeat-containing protein	5.29365	0.00272604	15.4601	0.000618529	7.10493	0.00295402	18.2072	0.000593999
316	A_84_P17024	AT1G23460	polygalacturonase	2.71625	0.00303124	6.36607	0.000917292	4.79796	0.00727865	10.561	0.00222207
317	A_84_P810497	AT1G23490	ADP-ribosylation factor 1	2.33974	0.00163536	1.55026	0.0174669	2.76035	0.0056764	1.64213	0.0430465
318	A_84_P22701	AT1G23500	GDSL esterase/lipase	2.07823	0.137792	2.42914	0.0274816	2.41353	0.310937	2.94319	0.0286529
319	A_84_P21754	AT1G23710	hypothetical protein	2.39568	0.000480005	3.11577	0.00028631	3.58696	0.000658517	4.93038	0.00185713
320	A_84_P10407	AT1G23740	alkenal/one oxidoreductase	5.55888	0.00208041	3.18191	0.00525383	2.39653	0.00210709	1.81695	0.00170617
321	A_84_P17025	AT1G23800	aldehyde dehydrogenase 2B7	4.80316	0.00241882	6.06664	0.000849128	5.11985	0.00201069	5.82594	0.00144259
322	A_84_P19409	AT1G24020	MLP-like protein 423	8.20791	0.00207793	5.21408	0.00229705	5.85132	0.0244272	2.1593	0.15451
323	A_84_P17520	AT1G24070	cellulose synthase-like A10	13.6359	0.00712873	13.1546	0.00729986	17.7156	0.00777809	13.8792	0.00810684
324	A_84_P15150	AT1G24100	UDP-glucosyl transferase 74B1	4.7152	0.00376463	2.56246	0.0161836	4.08902	0.00354419	1.55865	0.0597075
325	A_84_P16097	AT1G24140	putative metalloproteinase	2.96774	0.0138132	4.7728	0.00629464	5.40262	0.00381171	1.88917	0.0824409
326	A_84_P20826	AT1G24330	U-box domain-containing protein 6	2.53944	0.0106174	2.95627	0.00582686	1.89393	0.0616454	2.25892	0.0438317
327	A_84_P13252	AT1G24470	beta-ketoacyl reductase 2	3.82405	0.0031389	6.1543	0.00178183	1.53112	0.0797245	3.79777	0.00165707
328	A_84_P18872	AT1G24480	S-adenosylmethionine-dependent methyltransferase domain-containing protein	3.91492	0.0156627	4.53703	0.0112612	2.98825	0.013017	3.74101	0.00800433
329	A_84_P509870	AT1G24570	hypothetical protein	8.20248	0.00580265	16.0511	0.00264817	5.42938	0.00119054	10.324	0.000395852
330	A_84_P611144	AT1G24575	hypothetical protein	4.31537	0.00127321	7.83199	0.000600644	4.7822	0.00668241	8.56884	0.00331555
331	A_84_P52140	AT1G24580	RING/U-box domain-containing protein	125.838	0.000950852	50.0453	0.000965951	523.408	0.000488694	379.939	0.000191772
332	A_84_P231269	AT1G24600	hypothetical protein	81.9462	0.000284338	336.514	0.000235684	118.278	0.000488694	307.739	0.000261919
333	A_84_P754304	AT1G24733	pseudogene of CCoAMT (caffeoyl-CoA 3-O-methyltransferase)	2.03518	0.0279389	2.2402	0.0187395	2.31141	0.00581385	3.34166	0.00255507
334	A_84_P87289	AT1G24807	putative anthranilate synthase beta subunit	2.06304	0.00500252	1.26683	0.0419121	3.05849	0.00271678	1.81599	0.0113262
335	A_84_P17208	AT1G25250	indeterminate(ID)-domain 16	2.42599	0.00783867	2.11345	0.013385	2.21469	0.0162263	2.01009	0.0108744
336	A_84_P723830	AT1G25422	hypothetical protein	7.19278	0.0119274	2.13272	0.0879246	11.4605	0.00509983	5.32306	0.00530083
337	A_84_P729151	AT1G25425	CLAVATA3/ESR-RELATED 43	2.34529	0.00491865	2.84006	0.00423959	2.09629	0.0161753	2.00602	0.00605601
338	A_84_P553302	AT1G25500	plasma-membrane choline transporter-like protein	3.29682	0.00321353	1.88099	0.0350031	2.53574	0.000862345	1.66758	0.00168132
339	A_84_P149828	AT1G25510	aspartyl protease family protein	6.07673	0.00046075	3.31842	0.000785559	5.44308	0.0214967	2.49553	0.0835328
340	A_84_P15298	AT1G25520	putative transmembrane protein	2.1218	0.000880443	2.66346	0.00292671	3.65897	0.00156338	4.51063	0.00075919
341	A_84_P19081	AT1G25530	transmembrane amino acid transporter family protein	4.24241	0.0029535	9.28814	0.00108325	5.47521	0.00415252	13.9168	0.00142641
342	A_84_P561285	AT1G26140	hypothetical protein	11.8737	0.000743582	13.9853	0.000507666	7.86016	0.00306387	12.9837	0.00122881
343	A_84_P13616	AT1G26450	carbohydrate-binding X8 domain-containing protein	2.09496	0.0288726	3.02567	0.00738291	5.43331	0.0121044	8.96026	0.00476729
344	A_84_P826664	AT1G26480	general regulatory factor 12	1.72162	0.130735	2.2773	0.0313877	1.58836	0.0968047	2.00344	0.0270465
345	A_84_P20230	AT1G26560	beta glucosidase 40	24.1098	0.000304291	16.3233	0.000306093	6.84885	0.000631416	6.29639	0.000274721
346	A_84_P16442	AT1G26620	hypothetical protein	1.28397	0.0395357	2.27041	0.00137631	1.26103	0.0113549	2.07092	0.00122048
347	A_84_P21203	AT1G26730	phosphate transporter PHO1-7	6.88351	0.00581391	3.00696	0.025555	7.09569	0.00111929	2.39079	0.0048733
348	A_84_P10804	AT1G26770	expansin A10	92.3028	0.000286823	84.8568	0.000405875	28.2492	0.000779897	23.2037	0.000560248
349	A_84_P22755	AT1G26820	ribonuclease 3	4.00583	0.00555827	4.8838	0.00630607	2.51089	0.114449	3.77793	0.0386211
350	A_84_P10462	AT1G26920	hypothetical protein	2.22699	0.001962	3.30391	0.000387483	2.13628	0.00329795	2.84621	0.000866645
351	A_84_P17018	AT1G27160	valyl-tRNA synthetase / valine--tRNA ligase-like protein	2.46453	0.0117021	2.666	0.0769018	1.65284	0.401714	8.26525	0.0070086
352	A_84_P846038	AT1G27200	hypothetical protein	2.42023	0.00916497	2.4172	0.00787637	2.04791	0.0161666	1.73246	0.0266498
353	A_84_P270690	AT1G27330	ribosome associated membrane protein RAMP4	2.03629	0.00421143	2.12374	0.00992541	2.04306	0.00295873	1.59628	0.0253286
354	A_84_P115172	AT1G27380	ROP-interactive CRIB motif-containing protein 2	4.73099	0.000440445	9.77999	0.0002526	3.33657	0.00864917	7.8602	0.00146392
355	A_84_P754114	AT1G27461	hypothetical protein	3.67117	0.0039743	28.0347	0.000364545	5.42454	0.00771474	38.7975	0.000585644
356	A_84_P23729	AT1G27620	HXXXD-type acyl-transferase-like protein	2.03231	0.0339192	1.60421	0.205396	2.70089	0.0496177	2.80407	0.0436482
357	A_84_P21874	AT1G27730	salt tolerance zinc finger	10.8174	0.000770827	12.3131	0.000456629	23.2355	0.00104708	22.3084	0.00026951
358	A_84_P166453	AT1G27760	interferon-related developmental regulator family protein / IFRD protein family	5.5072	0.000595521	7.02469	0.000793383	6.48471	0.000896951	7.9028	0.000632172
359	A_84_P10597	AT1G27770	autoinhibited Ca2+-ATPase 1	2.11191	0.00287277	1.63958	0.00458184	2.94882	0.00185156	1.69475	0.0212648
360	A_84_P821646	AT1G27840	Transducin/WD40 repeat-like superfamily protein	1.49671	0.0152663	2.09448	0.00486744	1.41187	0.0426641	2.08503	0.00369374
361	A_84_P10352	AT1G27910	plant U-box 45	3.50584	0.000993235	2.51795	0.00118157	3.07435	0.00326403	2.23683	0.00302731
362	A_84_P19808	AT1G27920	microtubule-associated protein 65-8	3.04868	0.000789018	3.54838	0.000232092	3.05682	0.0235201	3.72838	0.0164849
363	A_84_P15079	AT1G27930	hypothetical protein	2.13569	0.000983292	1.68524	0.000715041	2.15085	0.00104973	1.78029	0.000756966
364	A_84_P10354	AT1G27940	P-glycoprotein 13	10.8262	0.00191119	6.8188	0.00248902	3.53536	0.029301	1.40112	0.338886
365	A_84_P19810	AT1G27950	glycosylphosphatidylinositol-anchored lipid protein transfer 1	5.13864	0.000562779	4.55844	0.000572242	2.88985	0.00484055	2.07285	0.00721017
366	A_84_P12249	AT1G28010	P-glycoprotein 14	8.76284	0.000463266	4.2782	0.000961511	4.78011	0.00215408	2.8558	0.00366862
367	A_84_P16032	AT1G28040	RING-H2 finger protein ATL20	9.15697	0.00156318	31.3725	0.000319336	10.0829	0.00137005	54.3371	0.000973275
368	A_84_P241449	AT1G28190	hypothetical protein	2.01591	0.00479569	2.21723	0.00840337	3.85624	0.00219839	3.33541	0.00244886
369	A_84_P23823	AT1G28360	ERF domain protein 12	1.91517	0.0302032	3.46155	0.00774489	5.23839	0.0442413	10.6326	0.0145705
370	A_84_P21931	AT1G28370	ERF domain protein 11	9.83726	0.000485471	9.13376	0.000738457	35.9671	0.000488694	28.665	0.000284963
371	A_84_P17119	AT1G28470	NAC domain containing protein 10	1.93012	0.0407006	2.35934	0.0327653	2.59664	0.0334612	3.49867	0.0150039
372	A_84_P821314	AT1G28520	vascular plant one zinc finger protein	1.57856	0.00768854	2.23162	0.0011144	1.97524	0.0108079	2.317	0.00406019
373	A_84_P18105	AT1G28560	snRNA activating complex family protein	2.02956	0.00358175	2.94324	0.0017799	1.56058	0.019124	2.0939	0.00648874
374	A_84_P16201	AT1G28650	GDSL esterase/lipase	1.12579	0.490843	19.4461	0.00104866	1.679	0.336648	7.26597	0.010975
375	A_84_P596030	AT1G28960	nudix hydrolase homolog 15	1.41797	0.0377856	2.57509	0.00140593	1.56567	0.0202358	2.61195	0.00178467
376	A_84_P173831	AT1G29195	hypothetical protein	10.7637	0.0123695	27.3187	0.00445463	12.8534	0.00176898	31.3962	0.000717205
377	A_84_P10985	AT1G29200	O-fucosyltransferase-like protein	2.94684	0.0116962	3.61181	0.00635854	2.34545	0.00993575	3.14781	0.00344043
378	A_84_P17601	AT1G29230	CBL-interacting protein kinase 18	27.5204	0.00111216	202.704	9.40271e-05	40.5297	0.00115113	152.536	0.000477551
379	A_84_P244795	AT1G29240	hypothetical protein	1.38946	0.102425	4.26977	0.000894957	2.6114	0.00791561	5.57391	0.00150985
380	A_84_P161213	AT1G29300	Plant protein of unknown function (DUF641)	2.36515	0.00375093	3.77605	0.00311981	2.98986	0.00631172	2.6926	0.00341293
381	A_84_P10253	AT1G29330	ER lumen protein retaining receptor family protein	8.22408	0.00142105	6.68625	0.00199643	11.4667	0.000755138	9.5579	0.000577747
382	A_84_P19709	AT1G29340	plant U-box 17	2.06666	0.00132666	2.10245	0.00100274	2.85016	0.00201187	2.93517	0.000696363
383	A_84_P817865	AT1G29400	MEI2-like protein 5	1.1708	0.441072	2.09661	0.00681773	1.11033	0.185871	2.04776	0.00107513
384	A_84_P767643	AT1G29620	cytochrome C oxidase polypeptide VIB family protein	3.79995	0.001255	4.6959	0.000877077	6.84582	0.00186534	6.8882	0.00139639
385	A_84_P10269	AT1G29640	hypothetical protein	117.095	0.000703235	180.964	0.000689415	107.196	0.00114093	113.215	0.000787194
386	A_84_P12162	AT1G29680	hypothetical protein	10.8059	0.0004629	36.9006	0.000508408	11.5483	0.00352445	33.3253	0.000906021
387	A_84_P14354	AT1G29770	haloacid dehalogenase-like hydrolase	8.03982	0.000973748	20.5462	0.000625105	14.2917	0.00422155	49.649	0.00154387
388	A_84_P117452	AT1G29800	RING/FYVE/PHD zinc finger-containing protein	1.11317	0.425694	2.81531	0.00226103	1.12577	0.305924	2.7215	0.0049146
389	A_84_P21983	AT1G29980	hypothetical protein	4.58924	0.00111009	2.84551	0.0050471	3.1952	0.00230434	2.04332	0.00727634
390	A_84_P555983	AT1G30190	hypothetical protein	2.81468	0.0472562	2.85625	0.0235062	3.88796	0.00584923	3.90071	0.0168789
391	A_84_P208358	AT1G30260	hypothetical protein	3.76793	0.00838963	1.66241	0.171932	8.14752	0.000560244	6.21645	0.00157882
392	A_84_P20054	AT1G30300	metallo-beta-lactamase domain-containing protein	2.04992	0.000316131	1.86263	0.000933352	2.37665	0.00520695	2.3873	0.0034097
393	A_84_P195774	AT1G30320	Remorin family protein	4.4473	0.00100876	2.33255	0.00308384	5.10978	0.00073747	3.23388	0.00136913
394	A_84_P10404	AT1G30455	cyclin/Brf1-like TBP-binding domain-containing protein	10.5861	0.00283499	25.5879	0.0016158	7.34368	0.0408845	21.9532	0.0101416
395	A_84_P797541	AT1G30473	heavy-metal-associated domain-containing protein	1.55621	0.437762	4.39784	0.0248209	1.97895	0.0126992	7.25723	0.00146987
396	A_84_P22697	AT1G30530	UDP-glucosyl transferase 78D1	4.6128	0.00456274	2.07398	0.0279508	4.55381	0.00189065	1.69936	0.0159994
397	A_84_P12358	AT1G30620	NAD(P)-binding Rossmann-fold superfamily protein	3.14838	0.00632284	5.03633	0.00274619	5.20072	0.000691511	7.30037	0.000274763
398	A_84_P13303	AT1G30630	coatomer subunit epsilon-1	2.58762	0.000816853	2.45981	0.00157454	2.31753	0.00461561	1.83942	0.00224278
399	A_84_P14248	AT1G30640	protein kinase family protein	2.90294	0.00139325	2.68682	0.00288147	2.9389	0.00358043	2.19881	0.00513094
400	A_84_P531176	AT1G30680	toprim domain-containing protein	2.54801	0.00142549	1.94345	0.00540333	2.53844	0.00627186	2.32742	0.0058832
401	A_84_P22760	AT1G30750	hypothetical protein	3.33473	0.075703	16.7423	0.00749665	3.6335	0.00327708	11.468	0.0022162
402	A_84_P22675	AT1G30760	FAD-binding and BBE domain-containing protein	12.4122	0.00224154	8.58076	0.00292296	11.5383	0.00585458	4.97721	0.0134901
403	A_84_P13299	AT1G31130	hypothetical protein	2.11136	0.0121886	2.13428	0.00714988	2.54516	0.00339221	1.62277	0.00400759
404	A_84_P832053	AT1G31290	ARGONAUTE 3	4.03309	0.0184517	4.65163	0.00117584	3.8854	0.00309894	2.53807	0.0280941
405	A_84_P601376	AT1G31400	TRAF-like family protein	2.64376	0.0901775	2.91545	0.00953184	2.79954	0.00384092	3.89334	0.00262965
406	A_84_P754667	AT1G31485	other RNA	1.44885	0.0240554	2.86307	0.00105785	1.72843	0.00802425	4.03212	0.00187425
407	A_84_P754645	AT1G31540	TIR-NBS-LRR class disease resistance protein	2.9402	0.00575726	1.44304	0.0940824	3.06659	0.0101929	1.10196	0.692406
408	A_84_P609369	AT1G31550	GDSL esterase/lipase	3.75303	0.0461618	1.25886	0.634088	5.02792	0.0139402	1.17144	0.653565
409	A_84_P583566	AT1G31600	tRNA methyltransferase 9	3.68727	0.000361873	4.1429	0.000500143	3.1159	0.00703533	3.26705	0.00510729
410	A_84_P17209	AT1G31690	copper amine oxidase family protein	11.8079	0.00272295	6.43382	0.00931726	5.82526	0.00753319	2.36257	0.0365139
411	A_84_P127021	AT1G31750	proline-rich family protein	4.47957	0.00149432	5.4337	0.00161666	2.34687	0.0183115	3.41091	0.00806379
412	A_84_P170983	AT1G31820	polyamine transporter 1	4.93503	0.000740606	7.32166	0.000474418	2.18974	0.00180487	2.66057	0.00240506
413	A_84_P836837	AT1G31830	polyamine transporter 2	1.55376	0.122472	2.09884	0.0316751	1.98147	0.0108022	2.34092	0.00422265
414	A_84_P277360	AT1G31940	hypothetical protein	2.16959	0.00106701	2.22871	0.000865607	2.17977	0.00441505	1.94512	0.00252053
415	A_84_P13432	AT1G32100	pinoresinol reductase 1	2.17469	0.0132011	2.23339	0.0124633	2.52297	0.0843602	3.08616	0.0394263
416	A_84_P12887	AT1G32375	putative FBD-associated F-box protein	29.6767	0.000483807	44.2364	0.000592889	5.84999	0.0320377	11.8054	0.0104676
417	A_84_P18562	AT1G32390	transposable element gene	1.09997	0.575018	3.96967	0.00294823	1.79472	0.459158	6.5576	0.00109872
418	A_84_P20458	AT1G32450	nitrate transporter 1.5	4.25645	0.00318502	14.2473	0.000703006	4.10062	0.00329039	7.30566	0.00197655
419	A_84_P17175	AT1G32560	Late embryogenesis abundant protein, group 1 protein	7.76546	0.00295418	18.5047	0.00128874	4.77077	0.018232	7.94697	0.00586183
420	A_84_P17140	AT1G32640	Basic helix-loop-helix (bHLH) DNA-binding family protein	3.47539	0.0493108	1.62317	0.322513	4.99455	0.00112205	2.40548	0.00815342
421	A_84_P18041	AT1G32690	hypothetical protein	3.79887	0.00243487	3.50548	0.00194614	4.89352	0.00287095	4.23177	0.00220499
422	A_84_P17099	AT1G32740	SBP (S-ribonuclease binding protein) family protein	3.74472	0.00188917	3.65227	0.00106033	1.96734	0.0193367	2.41566	0.00384483
423	A_84_P861998	AT1G32790	CTC-interacting domain 11	2.68878	0.00544335	3.82412	0.00181505	2.9791	0.0277035	2.99892	0.030072
424	A_84_P570186	AT1G32860	glucan endo-1,3-beta-glucosidase 11	6.99119	0.000522877	9.21864	0.000283716	3.79203	0.00769924	5.57484	0.00209841
425	A_84_P11450	AT1G32870	NAC domain protein 13	5.56479	0.000743974	11.3312	0.000379775	5.74459	0.000525995	8.71486	0.00045417
426	A_84_P12395	AT1G32900	granule-bound starch synthase 1	8.39955	0.000557167	3.21113	0.000789027	7.63139	0.00135617	4.26802	0.000445952
427	A_84_P502791	AT1G32910	HXXXD-type acyl-transferase-like protein	23.4574	0.0085686	2.56846	0.217891	20.1601	0.0013608	3.99146	0.0264414
428	A_84_P140849	AT1G32920	hypothetical protein	1.48366	0.0191415	2.80458	0.00246926	2.24498	0.00701117	3.48077	0.00107495
429	A_84_P17121	AT1G32940	Subtilase family protein	1.18988	0.441638	5.26605	0.00405819	1.80842	0.0796852	2.29872	0.00422003
430	A_84_P577314	AT1G32950	subtilase family protein	18.0872	0.00584109	60.3046	0.00382083	35.3592	0.00149446	57.0754	0.00136367
431	A_84_P19013	AT1G32960	Subtilase family protein	2.47951	0.193893	6.31208	0.036085	4.09695	0.0238371	2.59461	0.0212537
432	A_84_P754336	AT1G33102	hypothetical protein	4.01614	0.0022321	4.53497	0.00155464	2.53132	0.00368184	2.91752	0.00184136
433	A_84_P22583	AT1G33110	MATE efflux family protein	5.18118	0.000601256	5.22989	0.000615701	9.28013	0.000687576	9.22417	0.00045417
434	A_84_P751964	AT1G33160	pseudogene, similar to actin, blastp match of 74% identity and 8.3e-48 P-value to GP|9965319|gb|AAG10041.1|AF288226_1|AF288226 actin {Setaria italica}	10.4187	0.017716	21.546	0.00790197	20.6656	0.00127454	45.3759	0.00114775
435	A_84_P161603	AT1G33260	probable receptor-like protein kinase	68.7752	0.000393207	37.385	0.000471748	27.3942	0.00153456	17.2915	0.00102836
436	A_84_P291694	AT1G33420	PHD finger protein	1.22446	0.294343	2.40567	0.00783252	1.40906	0.046743	2.78098	0.00636437
437	A_84_P20015	AT1G33430	putative beta-1,3-galactosyltransferase 8	4.65513	0.0192051	6.32389	0.0272966	3.16269	0.00420981	2.91749	0.00926258
438	A_84_P751709	AT1G33480	RING-H2 finger protein ATL58	7.98223	0.00127204	8.84762	0.0010718	10.8684	0.00110571	15.6494	0.000880911
439	A_84_P558645	AT1G33500	hypothetical protein	2.09919	0.19138	6.0904	0.00115336	1.39022	0.334593	7.58881	0.00195873
440	A_84_P15324	AT1G33560	Disease resistance protein (CC-NBS-LRR class) family	2.67947	0.00127188	2.71265	0.00168548	2.63823	0.00153339	1.9299	0.00252506
441	A_84_P194234	AT1G33800	glucuronoxylan 4-O-methyltransferase	5.09216	0.000656352	6.83429	0.000447019	3.81391	0.0071617	4.96388	0.00384399
442	A_84_P751028	AT1G33855	transposable element gene	2.43412	0.0498495	7.11176	0.0556523	3.52731	0.0783433	6.64335	0.0217493
443	A_84_P752737	AT1G34047	defensin-like protein 208	-2.45194	0.163594	5.55741	0.0418427	1.27408	0.731377	3.39944	0.00539363
444	A_84_P583576	AT1G34260	FORMS APLOID AND BINUCLEATE CELLS 1A	1.75206	0.00388729	2.66911	0.000319336	2.00519	0.00266668	2.7143	0.00196698
445	A_84_P211388	AT1G34480	cysteine/histidine-rich C1 domain family protein	2.02298	0.046984	1.65479	0.0643211	3.0275	0.00655843	3.39021	0.00321279
446	A_84_P751848	AT1G34630	hypothetical protein	2.0888	0.00657115	2.50249	0.00311717	2.71258	0.000631416	3.55358	0.000343592
447	A_84_P18160	AT1G35170	TRAM, LAG1 and CLN8 (TLC) lipid-sensing domain containing protein	3.24713	0.00368132	5.35781	0.000939861	2.09117	0.027954	2.13641	0.0103027
448	A_84_P15097	AT1G35290	thioesterase family protein	2.48002	0.00179212	1.97596	0.0103313	1.9697	0.0981105	2.52941	0.0266808
449	A_84_P13675	AT1G35720	annexin 1	2.22852	0.00516502	3.66718	0.00150763	2.05623	0.000705741	2.99802	0.00090149
450	A_84_P818977	AT1G35780	hypothetical protein	2.03056	0.00222266	1.50868	0.00203549	2.14257	0.0174256	1.96817	0.0226533
451	A_84_P22819	AT1G35910	probable trehalose-phosphate phosphatase D	7.8015	0.00191677	5.94905	0.00490505	16.0906	0.0273732	9.93674	0.0412731
452	A_84_P246875	AT1G36160	acetyl-CoA carboxylase 1	1.74396	0.0101808	2.54921	0.00119194	1.57783	0.0115567	2.07404	0.00641918
453	A_84_P788405	AT1G36280	L-aspartase-like family protein	6.54537	0.0359116	4.35548	0.0591534	5.53018	0.0024203	5.73708	0.00115043
454	A_84_P15458	AT1G41830	SKU5-similar 6	5.05298	0.000456962	3.96819	0.000387483	3.11428	0.00126569	2.69308	0.00142641
455	A_84_P500133	AT1G42980	formin-like protein 12	18.3801	0.000954399	20.8884	0.0010246	24.8762	0.00149027	27.3533	0.00116084
456	A_84_P11288	AT1G43000	PLATZ transcription factor family protein	5.59892	0.000339666	3.96588	0.00292671	7.32218	0.0108427	6.25326	0.0152847
457	A_84_P16121	AT1G43160	related to AP2 6	433.033	0.00567308	440.215	0.00530168	898.026	0.00127349	842.876	0.000975663
458	A_84_P752311	AT1G43180	pseudogene, putative disease resistance protein, similar to disease resistance protein GI:8843900 from (Arabidopsis thaliana); blastp match of 30% identity and 8.6e-32 P-value to GP|4092774|gb|AAC99466.1||AF105140 disease resistance gene homolog 9N {Brassica napus}	2.44509	0.00509515	1.77257	0.00924012	2.46134	0.0309992	2.43948	0.0291737
459	A_84_P596946	AT1G43560	thioredoxin Y2	3.409	0.00108877	2.78751	0.00291754	2.24482	0.00578535	2.04289	0.00365726
460	A_84_P23633	AT1G43910	P-loop containing nucleoside triphosphate hydrolases superfamily protein	18.2225	0.00106938	32.954	0.00143772	31.3895	0.00153339	42.0915	0.000326781
461	A_84_P236643	AT1G44350	IAA-leucine resistant (ILR)-like gene 6	7.55816	0.0119878	3.90955	0.0329094	8.91633	0.00111929	3.82228	0.00148412
462	A_84_P17345	AT1G44790	ChaC-like family protein	3.09514	0.00424338	3.35376	0.00331021	2.20274	0.00192874	2.20006	0.0018523
463	A_84_P268780	AT1G45010	TRAM, LAG1 and CLN8 (TLC) lipid-sensing domain containing protein	13.1734	0.00146495	8.39602	0.00265161	2.77982	0.0111224	1.44012	0.143048
464	A_84_P16057	AT1G45145	thioredoxin H-type 5	3.62758	0.00368894	5.24792	0.0065072	4.63916	0.00536756	4.05031	0.00493582
465	A_84_P507242	AT1G45201	triacylglycerol lipase-like 1	13.6977	0.00205684	9.88679	0.00233125	7.8734	0.00113913	4.48527	0.00154387
466	A_84_P576436	AT1G45249	abscisic acid responsive elements-binding factor 2	14.357	0.000323828	21.7503	0.000254258	14.833	0.000546005	21.2265	0.000277076
467	A_84_P93419	AT1G45616	receptor like protein 6	2.87181	0.0157522	1.09207	0.845982	2.62838	0.00400252	1.8788	0.0149033
468	A_84_P307590	AT1G45688	hypothetical protein	3.84049	0.000720074	2.58354	0.00197496	2.92609	0.00571002	2.26817	0.00721763
469	A_84_P50830	AT1G47128	Granulin repeat cysteine protease family protein	2.12346	0.00310768	4.10762	0.000821303	1.86416	0.00328419	3.10935	0.000584174
470	A_84_P532079	AT1G47510	inositol polyphosphate 5-phosphatase 11	251.298	0.00266779	192.542	0.0027486	204.423	0.00195761	104.657	0.00202379
471	A_84_P18051	AT1G47610	WD40 domain-containing protein	6.44745	0.001089	10.987	0.00801601	22.7233	0.0016839	12.7498	0.00181514
472	A_84_P16956	AT1G47960	cell wall / vacuolar inhibitor of fructosidase 1	3.18846	0.00285429	5.31269	0.00118767	2.34482	0.028454	3.6527	0.00809708
473	A_84_P11283	AT1G47980	hypothetical protein	11.0638	0.0212888	20.9911	0.0136843	3.03584	0.106204	4.52452	0.00709497
474	A_84_P18845	AT1G48000	myb domain protein 112	8.79348	0.000389428	16.3818	0.000347193	6.47789	0.00225447	7.43984	0.00149418
475	A_84_P11067	AT1G48020	pectin methylesterase inhibitor 1	3.70378	0.00356024	4.27142	0.00464076	9.33555	0.00268538	16.7236	0.00223006
476	A_84_P19573	AT1G48100	polygalacturonase	154.575	0.000358017	107.862	0.000285641	49.3609	0.000636715	35.9287	0.000566544
477	A_84_P21457	AT1G48220	protein kinase family prtein	3.62685	0.00835187	13.1817	0.000670296	2.90807	0.00284623	14.3048	0.000727031
478	A_84_P287950	AT1G48320	1,4-dihydroxy-2-naphthoyl-CoA thioesterase 1	10.7888	0.000384602	14.165	0.000423888	8.35767	0.000525995	7.72702	0.000598781
479	A_84_P603188	AT1G48325	hypothetical protein	-1.92126	0.0501831	2.74599	0.00186752	1.19918	0.657295	4.6464	0.00867843
480	A_84_P168923	AT1G48330	hypothetical protein	1.78707	0.00350218	3.2075	0.00298115	1.49703	0.0460053	2.62838	0.00565441
481	A_84_P293214	AT1G48370	YELLOW STRIPE like 8	2.30676	0.00141194	7.50005	0.000653427	3.03403	0.000940007	6.81411	0.000412202
482	A_84_P502808	AT1G48405	Kinase interacting (KIP1-like) family protein	15.1793	0.00244868	33.0404	0.00105416	15.9101	0.00150557	40.1547	0.000363531
483	A_84_P16528	AT1G48440	B-cell receptor-associated 31-like protein	2.57283	0.00319543	2.59645	0.00288538	2.02337	0.0045388	1.98862	0.0019138
484	A_84_P18422	AT1G48470	glutamine synthetase 1;5	4.20127	0.0131148	4.63682	0.0102539	1.23918	0.601754	2.64761	0.0242034
485	A_84_P15257	AT1G48640	transmembrane amino acid transporter family protein	18.5133	0.000795204	58.8565	0.000288527	16.3778	0.00128994	44.4013	0.000371591
486	A_84_P13367	AT1G48660	auxin-responsive GH3 family protein	1.65965	0.405525	5.02905	0.0179563	6.48302	0.00284811	11.9974	0.00182065
487	A_84_P753729	AT1G48745	hypothetical protein	1.90017	0.00527596	2.07981	0.00166212	1.21597	0.506017	2.11227	0.0371014
488	A_84_P12397	AT1G48930	glycosyl hydrolase 9C1	15.4938	0.0081362	5.59571	0.00512586	99.7166	0.000525995	47.5453	0.0186528
489	A_84_P22781	AT1G49390	2-oxoglutarate (2OG) and Fe(II)-dependent oxygenase-like protein	3.78055	0.00571076	5.24989	0.00236965	1.94118	0.136553	4.1581	0.0143118
490	A_84_P601401	AT1G49405	hypothetical protein	2.03761	0.0294629	2.07721	0.0289711	2.16533	0.0167705	1.77357	0.0194295
491	A_84_P126091	AT1G49430	long-chain acyl-CoA synthetase 2	4.03733	0.00340155	3.4651	0.00700976	2.66537	0.013762	2.20316	0.0106685
492	A_84_P19943	AT1G49450	WD40 domain-containing protein	101.375	0.000823054	142.826	0.000793843	143.432	0.00146623	190.708	0.00102585
493	A_84_P12418	AT1G49530	geranylgeranyl pyrophosphate synthase 6	3.54316	0.0311075	1.3358	0.467569	6.29536	0.00177388	4.59788	0.000634105
494	A_84_P10527	AT1G49660	carboxyesterase 5	2.54406	0.00538218	1.9404	0.0135025	2.02508	0.0340255	1.56418	0.0920577
495	A_84_P19645	AT1G49670	ARP protein (REF)	1.57251	0.0125676	2.56056	0.00173703	1.50537	0.0168327	2.11951	0.00387151
496	A_84_P842269	AT1G49700	hypothetical protein	5.46468	0.00549487	6.00013	0.00295258	3.88757	0.00540002	26.5086	0.105187
497	A_84_P295374	AT1G49740	PI-PLC X domain-containing protein	7.86512	0.000568363	9.88777	0.000474289	5.98099	0.00129067	5.99843	0.000923733
498	A_84_P20053	AT1G49910	Transducin/WD40 repeat-like superfamily protein	1.40333	0.115531	2.26379	0.00575269	1.63815	0.14346	2.90841	0.0184263
499	A_84_P246035	AT1G50010	tubulin alpha-2 chain	2.05833	0.00915374	1.39065	0.0844087	2.28226	0.0085741	1.97132	0.0167375
500	A_84_P13355	AT1G50020	hypothetical protein	2.10775	0.000883626	2.67827	0.000757196	1.63497	0.0020187	2.03194	0.00255166
501	A_84_P265820	AT1G50260	N-terminal-transmembrane-C2 domain type 5.1	7.40274	0.00076854	12.9301	0.000332409	6.65133	0.00059998	11.4387	0.000318583
502	A_84_P23339	AT1G50420	scarecrow-like 3	1.30383	0.150474	2.19578	0.0130569	1.27269	0.322741	2.30238	0.00879036
503	A_84_P789608	AT1G50640	ethylene responsive element binding factor 3	1.68347	0.00637276	2.12351	0.000766838	1.84683	0.00269013	2.28922	0.000362037
504	A_84_P12417	AT1G50960	gibberellin 2-oxidase 7	27.2798	0.0117703	9.15022	0.0300269	17.878	0.00129067	3.21873	0.0900961
505	A_84_P21002	AT1G51090	hypothetical protein	24.8942	0.000519717	24.2347	0.000636147	4.84775	0.0144264	4.13802	0.026568
506	A_84_P13436	AT1G51140	transcription factor bHLH122	10.8497	0.000479969	26.0171	0.000250087	13.87	0.000823604	35.0647	0.000379063
507	A_84_P134135	AT1G51350	ARM repeat superfamily protein	1.48719	0.00335298	2.05915	0.000468087	1.53213	0.0115832	2.00106	0.00407055
508	A_84_P22718	AT1G51420	sucrose-phosphatase 1	1.35347	0.567686	2.68777	0.0159386	2.36652	0.0104842	3.65989	0.00373389
509	A_84_P10418	AT1G51440	DAD1-like lipase 2	19.9315	0.000942685	12.7328	0.00118905	22.2517	0.013616	11.7203	0.0218088
510	A_84_P17891	AT1G51500	ABC-2 type transporter family protein	3.21134	0.00115906	3.56836	0.000814368	2.26927	0.00660418	2.33789	0.00492942
511	A_84_P19585	AT1G51530	RNA recognition motif-containing protein	2.22266	0.00785923	3.38314	0.000460125	2.86687	0.0370852	4.31886	0.0158624
512	A_84_P265500	AT1G51670	hypothetical protein	6.51158	0.00595922	6.51063	0.00327713	8.11006	0.0100243	8.84153	0.00739958
513	A_84_P12419	AT1G51760	peptidase M20/M25/M40 family protein	9.78431	0.00204831	4.65382	0.00656621	13.7819	0.000488694	5.61745	0.000445952
514	A_84_P540960	AT1G51770	core-2/I-branching beta-1,6-N-acetylglucosaminyltransferase family protein	25.2139	0.000304291	38.1447	0.000422311	14.6553	0.00142972	30.3708	0.000536136
515	A_84_P10561	AT1G51780	IAA-leucine resistant (ILR)-like gene 5	14.6072	0.000484408	10.6657	0.000791207	16.896	0.00087262	9.92346	0.00102813
516	A_84_P20994	AT1G51950	indole-3-acetic acid inducible 18	2.27886	0.000392758	1.52842	0.00548803	2.607	0.0020544	2.11264	0.00131941
517	A_84_P588044	AT1G51960	IQ-domain 27	4.86466	0.0296318	5.23939	0.0257128	4.84275	0.00152211	3.4823	0.00235011
518	A_84_P23654	AT1G52000	mannose-binding lectin superfamily protein	16.2116	0.00329064	3.72239	0.0299482	25.6367	0.00141183	7.1523	0.00294357
519	A_84_P10415	AT1G52030	myrosinase-binding protein 2	6.97474	0.0700309	11.7606	0.0342866	3.94741	0.0199513	4.10705	0.00195873
520	A_84_P15140	AT1G52080	actin binding protein family	4.43701	0.000479969	11.2953	0.000219979	5.32931	0.000688414	9.82595	0.000274763
521	A_84_P12384	AT1G52540	protein kinase superfamily protein	2.7921	0.0023147	3.74135	0.00140424	3.01365	0.00199695	3.39301	0.00134713
522	A_84_P11439	AT1G52560	heat shock protein 26.5	39.9853	0.0026385	150.393	0.00106234	41.8423	0.00125604	81.7745	0.000657308
523	A_84_P285230	AT1G52565	hypothetical protein	173.593	0.000286823	170.791	0.000321427	56.5983	0.000653401	58.9135	0.000320811
524	A_84_P19002	AT1G52680	late embryogenesis abundant protein-like protein	1.15006	0.747032	5.93764	0.014126	2.55004	0.00247866	12.3571	0.000898577
525	A_84_P14274	AT1G52690	Late embryogenesis abundant protein (LEA) family protein	2947.28	0.000380348	17156.2	0.000293924	3261.68	0.000844369	9559.75	0.000465499
526	A_84_P278740	AT1G52720	hypothetical protein	8.70752	0.00218712	10.2049	0.00181745	14.6406	0.000925882	15.1499	0.000609473
527	A_84_P19999	AT1G52770	phototropic-responsive NPH3 family protein	2.79308	0.0447823	5.31097	0.0107588	2.23005	0.108218	5.13215	0.0128104
528	A_84_P553355	AT1G52827	cadmium tolerance 1	28.9671	0.000334887	31.9146	0.000465968	4.79138	0.00658235	5.25977	0.0041594
529	A_84_P13379	AT1G52830	indole-3-acetic acid 6	11.9731	0.00038363	8.21874	0.000447019	4.07381	0.0144745	2.42918	0.0400482
530	A_84_P520558	AT1G52855	hypothetical protein	61.4099	0.000244226	52.0179	0.00020791	20.5188	0.000631416	11.0707	0.000605512
531	A_84_P15269	AT1G52890	NAC domain containing protein 19	72.8813	0.000304291	81.1668	0.000235684	55.4658	0.00111973	56.2312	0.00075778
532	A_84_P205328	AT1G52900	Toll-Interleukin-Resistance domain-containing protein	58.0158	0.00122779	146.594	0.00100713	31.5725	0.00106599	36.6962	0.000480337
533	A_84_P276600	AT1G52910	hypothetical protein	2.44844	0.00307561	2.24105	0.00390396	2.70661	0.0400088	2.50246	0.0258437
534	A_84_P15489	AT1G53090	SPA1-related 4	3.23697	0.00114034	2.13298	0.00161666	2.81363	0.00267773	1.95538	0.00385976
535	A_84_P19272	AT1G53100	core-2/I-branching beta-1,6-N-acetylglucosaminyltransferase-like protein	3.18426	0.00950832	11.1725	0.00230922	2.80791	0.00974537	5.2254	0.00280111
536	A_84_P14288	AT1G53170	ethylene response factor 8	11.9777	0.00254324	13.3549	0.00201425	11.5306	0.000488694	12.9934	0.00026951
537	A_84_P189774	AT1G53300	tetratricopetide-repeat thioredoxin-like 1	4.4808	0.000573611	1.56602	0.0104912	2.90503	0.00141653	1.52972	0.0270013
538	A_84_P10507	AT1G53310	phosphoenolpyruvate carboxylase 1	3.30005	0.000494493	4.02887	0.00133289	2.54717	0.00247866	2.45132	0.000945728
539	A_84_P18321	AT1G53470	mechanosensitive channel of small conductance-like 4	19.449	0.00154951	30.0385	0.00051942	49.2708	0.00148513	64.2649	0.000624195
540	A_84_P271180	AT1G53490	RING finger-containing protein HEI10	1.5412	0.00805123	2.36107	0.00383259	2.70153	0.00617294	3.11033	0.00568241
541	A_84_P12710	AT1G53500	NAD-dependent epimerase/dehydratase family protein	3.46076	0.000286823	2.21903	0.000605756	2.75322	0.00368696	1.85084	0.00690359
542	A_84_P10555	AT1G53540	HSP20-like chaperone	6.85082	0.0256231	37.2014	0.0104406	6.69234	0.140401	5.7314	0.0148838
543	A_84_P754506	AT1G53542	hypothetical protein	4.40526	0.000567592	2.90663	0.00194485	3.55073	0.0189131	2.96875	0.0186757
544	A_84_P19309	AT1G53560	ribosomal protein L18ae family	3.63857	0.000775055	4.00911	0.000939861	2.35416	0.0047317	3.10608	0.00228379
545	A_84_P11501	AT1G53680	glutathione S-transferase TAU 28	11.537	0.0010562	13.2019	0.000831872	15.1569	0.000563954	14.3766	0.000360003
546	A_84_P10491	AT1G53920	GDSL-motif lipase 5	6.10817	0.00200256	5.95309	0.00253982	13.7304	0.00207652	12.2231	0.00170292
547	A_84_P807456	AT1G54000	GDSL esterase/lipase	6.09934	0.0496281	3.45761	0.119259	6.65082	0.0135549	2.48443	0.0863896
548	A_84_P294704	AT1G54010	GDSL esterase/lipase	7.88006	0.0381017	4.30023	0.0879121	8.09322	0.0121242	2.97829	0.0649714
549	A_84_P815994	AT1G54020	GDSL esterase/lipase	14.4295	0.0221104	6.99598	0.0441383	5.81416	0.0303045	1.44586	0.595298
550	A_84_P16140	AT1G54030	GDSL-like Lipase/Acylhydrolase superfamily protein	2.62022	0.00554666	2.38578	0.0184203	2.12427	0.00524327	1.20152	0.181675
551	A_84_P18032	AT1G54050	CIII heat shock protein 17.4	4.699	0.00957523	2.61427	0.0430635	10.6738	0.0031175	5.7781	0.00199283
552	A_84_P19924	AT1G54100	aldehyde dehydrogenase 7B4	3.7325	0.00146689	5.09258	0.000577492	2.85151	0.00763262	3.89902	0.00237035
553	A_84_P204568	AT1G54120	hypothetical protein	12.9925	0.00144465	30.9548	0.000796264	8.42394	0.000934783	14.5855	0.000447572
554	A_84_P21816	AT1G54130	RELA/SPOT homolog 3	3.97941	0.00112724	7.17226	0.000250087	3.13661	0.000706347	4.62718	0.000404713
555	A_84_P10469	AT1G54160	nuclear factor Y, subunit A5	4.8547	0.00215311	10.5926	0.00136714	9.97491	0.00159186	6.6858	0.000495802
556	A_84_P245655	AT1G54170	CTC-interacting domain 3	1.84252	0.00199364	3.23807	0.000548238	1.92038	0.000879678	3.01183	0.00045417
557	A_84_P13423	AT1G54270	eif4a-2	1.75254	0.0075454	3.1854	0.000246903	2.0995	0.0122321	2.86052	0.000343592
558	A_84_P16259	AT1G54290	protein translation factor SUI1-2	2.98977	0.00113517	5.27803	0.000456629	3.04244	0.00164593	4.87769	0.00045417
559	A_84_P23710	AT1G54330	NAC domain containing protein 20	1.74064	0.0108245	2.14551	0.00761488	2.26336	0.0288814	4.25852	0.00504234
560	A_84_P10586	AT1G54530	hypothetical protein	5.42593	0.00685975	7.44156	0.00354618	3.24281	0.0123198	4.19139	0.00390428
561	A_84_P21805	AT1G54560	Myosin family protein with Dil domain	1.75017	0.269471	34.5491	0.00160323	4.76957	0.0747338	107.357	0.0033539
562	A_84_P64354	AT1G54570	phytyl ester synthase 1	2.53795	0.00576696	12.7583	0.000456629	1.83093	0.00971246	6.08883	0.000599504
563	A_84_P503731	AT1G54575	hypothetical protein	7.44608	0.00309938	31.4644	0.000968036	9.34239	0.00124656	29.5961	0.000272889
564	A_84_P17076	AT1G54590	splicing factor Prp18 domain-containing protein	1.30196	0.40738	2.06325	0.0299987	1.05478	0.820769	4.79687	0.00519491
565	A_84_P170653	AT1G54710	homolog of yeast autophagy 18 (ATG18) H	2.36067	0.00109894	5.7862	0.0005105	3.28821	0.000706503	6.4389	0.000280159
566	A_84_P12349	AT1G54830	nuclear factor Y, subunit C3	1.71963	0.00061174	2.56942	0.000605756	1.63836	0.00587748	2.75112	0.000379063
567	A_84_P19820	AT1G54960	NPK1-related protein kinase 2	1.59951	0.0108252	2.2504	0.00237853	1.9152	0.0947495	2.69918	0.0272489
568	A_84_P18874	AT1G54970	proline-rich protein 1	22.3637	0.0086208	5.05637	0.0504381	48.707	0.00131149	22.9864	0.000667107
569	A_84_P16036	AT1G55020	lipoxygenase 1	2.45446	0.00220808	3.62128	0.00179565	2.34914	0.00727718	2.76879	0.00730624
570	A_84_P15049	AT1G55180	phospholipase D alpha 4	7.00515	0.00164159	6.62547	0.00192984	3.31929	0.030392	3.95588	0.0184351
571	A_84_P18832	AT1G55190	PRA1 (Prenylated rab acceptor) family protein	1.60969	0.00258789	2.07912	0.00066289	1.69903	0.00820097	2.34022	0.00102585
572	A_84_P13157	AT1G55210	dirigent protein 20	7.93694	0.00128865	5.862	0.00217032	7.44455	0.00284763	6.09842	0.00334651
573	A_84_P16935	AT1G55260	Bifunctional inhibitor/lipid-transfer protein/seed storage 2S albumin superfamily protein	8.71427	0.000748108	5.59404	0.00110227	4.54837	0.00111977	2.51109	0.00196698
574	A_84_P13152	AT1G55280	Lipase/lipooxygenase, PLAT/LH2 family protein	1.613	0.0124978	3.62903	0.00142883	1.1833	0.142677	2.52022	0.00286877
575	A_84_P16933	AT1G55290	feruloyl CoA ortho-hydroxylase 2	2.46042	0.0332634	3.83755	0.00396079	3.5045	0.0181708	9.06049	0.00524611
576	A_84_P534766	AT1G55320	acyl-activating enzyme 18	2.22368	0.0048254	3.25952	0.00147324	1.90418	0.0175068	3.65696	0.00259391
577	A_84_P606764	AT1G55365	hypothetical protein	1.21994	0.251135	2.2598	0.00176163	1.67167	0.00543947	2.59456	0.00265142
578	A_84_P11454	AT1G55730	cation exchanger 5	1.37845	0.0803168	3.80672	0.00323372	1.34092	0.0897943	2.07886	0.00635504
579	A_84_P22799	AT1G55760	BTB/POZ domain-containing protein	2.90059	0.00306331	5.28074	0.0012914	2.63406	0.00340933	2.16583	0.00935827
580	A_84_P15882	AT1G55800	hypothetical protein	2.05453	0.0256383	2.04984	0.0123232	2.38384	0.0112181	4.42667	0.00125514
581	A_84_P67034	AT1G55910	zinc transporter 11 precursor	3.451	0.00501358	4.06722	0.00406661	4.51361	0.00338634	2.98787	0.00207981
582	A_84_P21609	AT1G56170	nuclear factor Y, subunit C2	12.8353	0.000442873	7.9809	0.000519959	12.5902	0.000887562	9.25718	0.000687042
583	A_84_P213598	AT1G56320	hypothetical protein	7.22169	0.00203237	10.6355	0.000711475	6.10202	0.00900744	11.5444	0.00346638
584	A_84_P750593	AT1G56470	pseudogene, disease resistance protein (fragment), blastp match of 58% identity and 1.1e-16 P-value to GP|15787901|gb|AAL07542.1||AF316412 resistance gene analog NBS7 {Helianthus annuus}	19.051	0.00640163	15.1935	0.00746064	15.0693	0.00100732	17.78	0.000489846
585	A_84_P22659	AT1G56540	TIR-NBS-LRR class disease resistance protein	2.34503	0.00725244	2.23438	0.00390797	2.11682	0.0412682	1.38856	0.171454
586	A_84_P863099	AT1G56580	Protein of unknown function, DUF538	16.5651	0.000285804	15.6126	0.000232092	15.6615	0.000614178	13.9298	0.000382879
587	A_84_P17929	AT1G56600	galactinol synthase 2	157.97	0.000375497	121.731	0.00066289	31.3056	0.000844369	24.9549	0.00100468
588	A_84_P16037	AT1G56650	production of anthocyanin pigment 1	490.648	0.00839278	355.224	0.00939254	99.4101	0.000940007	64.9906	0.000608801
589	A_84_P824268	AT1G56660	hypothetical protein	2.1757	0.0325705	2.42232	0.0320853	4.61027	0.00161739	3.55195	0.00271119
590	A_84_P156995	AT1G57560	myb domain protein 50	11.8119	0.00388913	7.38557	0.00398256	13.3173	0.0032113	4.33899	0.0148569
591	A_84_P17207	AT1G57590	pectinacetylesterase family protein	49.2906	0.00308823	170.208	0.00146368	39.3932	0.00130708	122.24	0.00026951
592	A_84_P154735	AT1G57610	hypothetical protein	2.56093	0.000459179	1.75292	0.00554679	3.02287	0.00182436	2.03641	0.00834417
593	A_84_P12481	AT1G57730	RING/U-box domain-containing protein	1.01625	0.982189	4.34136	0.044518	1.69428	0.182662	9.91047	0.00126267
594	A_84_P13426	AT1G57750	cytochrome P450, family 96, subfamily A, polypeptide 15	6.27961	0.00230722	14.2541	0.00179706	13.1848	0.0199853	6.05804	0.0407482
595	A_84_P171893	AT1G57765	hypothetical protein	1.37678	0.0500243	2.15664	0.00178706	1.5078	0.0185114	2.02516	0.00167052
596	A_84_P751136	AT1G58025	DNA-binding bromodomain-containing protein	1.3864	0.0262372	2.15223	0.00145999	1.55322	0.00528587	2.51458	0.000619587
597	A_84_P12484	AT1G58170	Disease resistance-responsive (dirigent-like protein) family protein	14.9108	0.000659204	4.85466	0.00345158	12.6641	0.0058768	3.01611	0.0469067
598	A_84_P123322	AT1G58200	MSCS-like 3	2.7076	0.001886	3.20992	0.00106868	2.80061	0.00197226	3.8192	0.000829383
599	A_84_P13405	AT1G58270	TRAF-like family protein	11.8488	0.000393207	11.2511	0.000298648	123.669	0.000923397	113.552	0.000494588
600	A_84_P828432	AT1G58280	phosphoglycerate mutase-like protein	3.29828	0.00341722	2.66088	0.00512586	3.30271	0.00297446	2.75607	0.00152677
601	A_84_P15301	AT1G58340	MATE efflux family protein	1.25414	0.38076	3.13074	0.0113961	4.3821	0.0219829	9.29902	0.00773499
602	A_84_P11515	AT1G58360	amino acid permease 1	1.3489	0.173526	2.84559	0.00470011	2.63521	0.0111646	5.12713	0.00249896
603	A_84_P138279	AT1G58420	hypothetical protein	4.95118	0.0232115	4.69904	0.0161184	4.49561	0.0273981	2.80592	0.114843
604	A_84_P585407	AT1G58520	lipases;hydrolases, acting on ester bonds	31.9539	0.00038363	27.0457	0.00036402	4.213	0.000995797	3.93662	0.000947556
605	A_84_P573814	AT1G59171	Inositol-pentakisphosphate 2-kinase-like protein	6.1099	0.00399198	6.85962	0.000991275	3.23071	0.00851008	2.37342	0.199462
606	A_84_P819429	AT1G59640	BIG PETAL P	13.2285	0.000739062	7.4279	0.000991275	12.6989	0.00122732	10.1371	0.000545646
607	A_84_P19928	AT1G59700	glutathione S-transferase TAU 16	4.69128	0.00105139	3.15075	0.00179197	4.0197	0.00123444	3.60487	0.00242463
608	A_84_P21935	AT1G59740	probable peptide/nitrate transporter	6.99239	0.00295418	5.21251	0.00449758	6.30703	0.000916295	2.68196	0.0125381
609	A_84_P18971	AT1G59970	Matrixin family protein	4.08805	0.000506959	2.66009	0.000882377	2.13797	0.000653401	1.87727	0.0010435
610	A_84_P549850	AT1G60190	U-box domain-containing protein 19	2726.42	0.000286823	3148.11	0.000246316	2233	0.000871202	2618.89	0.000554337
611	A_84_P15182	AT1G60260	beta glucosidase 5	4.14955	0.0309317	1.10698	0.823126	4.00923	0.00323863	1.93849	0.00725383
612	A_84_P16128	AT1G60270	beta glucosidase 6	22.0309	0.00716647	7.28099	0.0232405	19.056	0.000871202	11.1141	0.000831276
613	A_84_P14238	AT1G60440	pantothenate kinase 1	1.63059	0.0102101	3.00823	0.00108849	2.38456	0.00874916	2.99405	0.00351387
614	A_84_P18929	AT1G60590	pectin lyase-like protein	16.9122	0.00328016	10.291	0.00727473	17.1326	0.0101562	13.7743	0.0101581
615	A_84_P19875	AT1G60610	putative S-ribonuclease binding protein	1.67536	0.0279389	4.24373	0.00175515	1.29495	0.168034	2.02632	0.0302599
616	A_84_P295304	AT1G60790	Plant protein of unknown function (DUF828)	2.84679	0.000321419	1.90959	0.000337795	2.21778	0.00151081	1.75066	0.00517529
617	A_84_P14302	AT1G60920	AGAMOUS-like 55	1.64637	0.152321	4.29747	0.0193793	-1.06368	0.913126	16.9843	0.00226769
618	A_84_P22715	AT1G61110	NAC domain containing protein 25	33.6232	0.00113156	2.29682	0.10543	8.93928	0.0135209	1.07313	0.778717
619	A_84_P21769	AT1G61120	terpene synthase 04	23.2237	0.00471183	4.0965	0.0665457	482.933	0.00120054	158.482	0.00111758
620	A_84_P767575	AT1G61210	protein DWD hypersensitive to ABA 3	5.32019	0.028217	3.59644	0.00122058	2.18931	0.0155896	1.90369	0.0179305
621	A_84_P515273	AT1G61255	hypothetical protein	53.952	0.00174144	61.4831	0.00154131	15.9335	0.00301171	8.4764	0.00413493
622	A_84_P11368	AT1G61260	hypothetical protein	12.2906	0.0012526	17.473	0.00249085	10.9384	0.00124117	10.4208	0.000744948
623	A_84_P20831	AT1G61340	F-box stress induced 1	56.5941	0.000321419	37.493	0.00020791	74.1474	0.000595677	60.9817	0.000274763
624	A_84_P17993	AT1G61370	S-locus lectin protein kinase family protein	2.27722	0.0151233	2.16857	0.00800131	3.26454	0.00875805	2.0349	0.0320729
625	A_84_P13251	AT1G61550	G-type lectin S-receptor-like serine/threonine-protein kinase	4.1962	0.00345128	3.803	0.0055638	2.70693	0.00244854	1.28407	0.645832
626	A_84_P23655	AT1G61560	Seven transmembrane MLO family protein	2.36196	0.0156148	1.54806	0.10061	2.59625	0.0385337	1.03777	0.923699
627	A_84_P18925	AT1G61610	putative G-type lectin S-receptor-like serine/threonine-protein kinase	14.6982	0.00422976	6.36169	0.0119501	61.2367	0.000861213	25.1775	0.000921427
628	A_84_P231939	AT1G61800	glucose-6-phosphate/phosphate translocator 2	9.41627	0.0243565	15.145	0.0124268	10.3739	0.000841638	17.8444	0.00026951
629	A_84_P259470	AT1G61890	MATE efflux family protein	16.3752	0.00303532	8.88328	0.00532142	22.9069	0.000844369	11.6029	0.000606013
630	A_84_P68354	AT1G61930	hypothetical protein	15.031	0.000366303	5.21247	0.00387519	7.71114	0.00212213	4.23599	0.00995743
631	A_84_P235683	AT1G62000	hypothetical protein	9.26442	0.000711601	9.95692	0.000748982	6.84994	0.00480709	10.4317	0.00232074
632	A_84_P14160	AT1G62045	hypothetical protein	1.34216	0.0123347	3.32517	0.00256485	1.82826	0.0617359	3.46335	0.00875661
633	A_84_P10432	AT1G62180	5'adenylylphosphosulfate reductase 2	2.31034	0.00601198	1.15556	0.138911	2.17091	0.0114951	1.36625	0.0236908
634	A_84_P146039	AT1G62240	hypothetical protein	6.78791	0.0430836	3.81011	0.0991447	2.31064	0.025761	2.82703	0.0068494
635	A_84_P600561	AT1G62305	core-2/I-branching beta-1,6-N-acetylglucosaminyltransferase family protein	3.75133	0.00038363	5.64541	0.000628216	4.44381	0.000535909	4.28333	0.000480337
636	A_84_P509776	AT1G62310	transcription factor jumonji domain-containing protein	1.22302	0.285442	2.30087	0.0122604	1.18688	0.0704229	2.03217	0.0112316
637	A_84_P588071	AT1G62320	ERD (early-responsive to dehydration stress) family protein	13.5786	0.190723	4.44738	0.00792577	3.66734	0.0415916	2.64986	0.0328556
638	A_84_P20040	AT1G62370	RING/U-box domain-containing protein	12.8465	0.000323828	31.6901	0.000246316	12.8106	0.000488694	20.5639	0.00026951
639	A_84_P10585	AT1G62430	CDP-diacylglycerol synthase 1	2.4403	0.00270022	2.39334	0.000737105	2.1891	0.00344379	2.22902	0.000805867
640	A_84_P15136	AT1G62440	leucine-rich repeat/extensin 2	2.06247	0.0393134	1.08647	0.54313	2.69868	0.00655484	1.34736	0.110672
641	A_84_P13247	AT1G62520	hypothetical protein	2.42902	0.00135384	2.26134	0.0012623	2.10998	0.0114332	3.04444	0.00222207
642	A_84_P16082	AT1G62540	flavin-monooxygenase glucosinolate S-oxygenase 2	24.7164	0.0042161	48.3337	0.00199449	23.6924	0.0010245	41.9368	0.000186699
643	A_84_P752219	AT1G62550	transposable element gene	2.63232	0.100392	4.94322	0.0380386	2.38626	0.0197886	11.8476	0.00237414
644	A_84_P17028	AT1G62560	flavin-monooxygenase glucosinolate S-oxygenase 3	23.0103	0.0243642	23.3776	0.022543	24.0233	0.00252303	23.0295	0.00246049
645	A_84_P17974	AT1G62570	flavin-monooxygenase glucosinolate S-oxygenase 4	42.959	0.000336412	183.786	0.000232092	29.0205	0.000817745	83.9413	0.000362037
646	A_84_P570247	AT1G62620	flavin-containing monooxygenase FMO GS-OX-like 3	18.2635	0.000887299	84.9886	0.000347193	16.8387	0.00127487	62.2731	0.00051028
647	A_84_P23381	AT1G62660	acid beta-fructofuranosidase 3	5.2449	0.0219443	10.2013	0.00751742	7.16722	0.00167266	15.5093	0.000844145
648	A_84_P18655	AT1G62710	beta vacuolar processing enzyme	50.6328	0.000761888	72.6722	0.000509294	27.4617	0.00133217	33.8959	0.000899271
649	A_84_P12421	AT1G62800	aspartate aminotransferase 4	2.46964	0.00298244	1.31353	0.0382494	2.01363	0.00270959	1.44927	0.00504191
650	A_84_P752395	AT1G62870	hypothetical protein	5.7126	0.00473186	2.46647	0.0236251	3.60653	0.0499783	1.18086	0.708602
651	A_84_P754310	AT1G62880	protein cornichon-3	2.41078	0.0129419	2.8632	0.053181	1.10457	0.830493	2.33563	0.0211928
652	A_84_P23772	AT1G62890	transposable element gene	2.58403	0.0628079	2.79733	0.0234272	3.37192	0.0222131	4.82714	0.0106531
653	A_84_P525034	AT1G62975	transcription factor bHLH125	6.74744	0.00355188	1.69458	0.114514	4.44941	0.000743352	1.45606	0.091831
654	A_84_P23170	AT1G63010	Major Facilitator Superfamily with SPX domain-containing protein	3.5469	0.00180432	6.56945	0.000714295	3.58056	0.000488694	5.89405	0.000242025
655	A_84_P17145	AT1G63030	Integrase-type DNA-binding superfamily protein	40.4732	0.00136628	13.803	0.00048412	28.9229	0.00149799	9.10373	0.0107594
656	A_84_P18091	AT1G63040	a pseudogene member of the DREB subfamily A-4 of ERF/AP2 transcription factor family. The translated product contains one AP2 domain. There are 17 members in this subfamily including TINY.	6.31905	0.0149264	5.95988	0.018986	2.29017	0.0265231	2.51565	0.0237142
657	A_84_P234129	AT1G63245	CLAVATA3/ESR-RELATED 14	3.05569	0.0448148	4.97671	0.0244509	3.49963	0.00546115	2.18766	0.0696796
658	A_84_P750683	AT1G63370	flavin-containing monooxygenase FMO GS-OX-like 5	1.96981	0.00182115	3.58908	0.000644463	1.81182	0.00272879	3.11638	0.00115771
659	A_84_P143249	AT1G63390	FAD/NAD(P)-binding oxidoreductase family protein	1.80634	0.00220125	2.77843	0.0016708	1.65716	0.0050727	2.28941	0.000940968
660	A_84_P23851	AT1G63420	hypothetical protein	1.52857	0.0284182	3.60942	0.00166154	3.75143	0.00702029	7.43679	0.00221419
661	A_84_P18174	AT1G63440	heavy metal atpase 5	4.15104	0.0030041	15.7234	0.000254258	5.7233	0.00594785	15.0302	0.00149088
662	A_84_P22903	AT1G63450	root hair specific 8	1.24395	0.460097	7.54679	0.0332923	1.32307	0.565372	9.05911	0.00362664
663	A_84_P23752	AT1G63650	basic helix-loop-helix (bHLH) DNA-binding superfamily protein	3.02885	0.0231893	2.10501	0.0890299	4.30273	0.0330163	2.40379	0.0823399
664	A_84_P19022	AT1G63710	cytochrome P450, family 86, subfamily A, polypeptide 7	15.7152	0.00314629	7.46791	0.00556125	2.90844	0.0288652	-1.2422	0.434216
665	A_84_P251265	AT1G63720	hypothetical protein	2.49029	0.00495339	4.83263	0.000831872	3.08597	0.00162197	4.43668	0.000472248
666	A_84_P12429	AT1G63820	CCT motif family protein	10.1549	0.0026079	14.1182	0.000845276	16.3347	0.0185962	7.523	0.00386169
667	A_84_P11484	AT1G63840	RING/U-box domain-containing protein	4.15967	0.00346036	9.51156	0.000922188	4.9083	0.0016093	5.24528	0.00118215
668	A_84_P23860	AT1G64110	transcription factor DUO1	6.3233	0.0183127	23.8539	0.00371394	10.1446	0.0063382	34.7103	0.00197176
669	A_84_P752754	AT1G64195	defensin-like protein 35	89.2593	0.005378	64.0526	0.00623132	75.3017	0.00451991	105.847	0.00313799
670	A_84_P15341	AT1G64200	vacuolar H+-ATPase subunit E isoform 3	5.94532	0.0164647	4.35171	0.0263006	4.01449	0.00315737	3.16602	0.0029615
671	A_84_P20957	AT1G64390	glycosyl hydrolase 9C2	15.8059	0.000555071	6.82489	0.00239885	4.70143	0.00298164	1.8684	0.0446918
672	A_84_P23664	AT1G64670	alpha/beta-Hydrolases superfamily protein	5.56965	0.000764459	4.19407	0.000733268	2.08142	0.0102642	1.20261	0.269806
673	A_84_P600571	AT1G64700	hypothetical protein	3.97864	0.000790185	2.67078	0.00476817	6.60311	0.00632593	4.09897	0.00712986
674	A_84_P582735	AT1G64820	MATE efflux family protein	28.4497	0.0006863	25.0937	0.000786085	27.3937	0.00556523	40.7811	0.00336881
675	A_84_P10474	AT1G64910	UDP-glycosyltransferase 79B10	16.317	0.00249715	7.59696	0.00423457	6.16057	0.0124913	3.61659	0.0267439
676	A_84_P169583	AT1G64950	cytochrome P450, family 89, subfamily A, polypeptide 5	3.21594	0.00568629	4.33089	0.00249485	2.2397	0.0066657	2.98536	0.00236428
677	A_84_P14255	AT1G64970	gamma-tocopherol methyltransferase	2.64755	0.00500598	2.60955	0.00636864	3.61518	0.000690957	3.22349	0.000585435
678	A_84_P597003	AT1G64980	putative nucleotide-diphospho-sugar transferase	2.68859	0.000311752	1.7842	0.000963221	2.20239	0.00364123	1.4219	0.0125366
679	A_84_P610339	AT1G65040	HRD1-like protein	1.47277	0.0085742	2.59694	0.0039095	1.58178	0.00141327	2.43713	0.00105153
680	A_84_P15222	AT1G65060	4-coumarate:CoA ligase 3	5.54862	0.00101776	4.07964	0.000994676	2.50546	0.0151045	2.13562	0.00659566
681	A_84_P15304	AT1G65390	phloem protein 2 A5	1.16556	0.398908	-2.41692	0.0184459	6.09864	0.0104389	2.72044	0.0504937
682	A_84_P57860	AT1G65490	hypothetical protein	2.49513	0.00331065	-1.04187	0.873324	2.21795	0.0230315	1.65689	0.155353
683	A_84_P16072	AT1G65690	late embryogenesis abundant (LEA) hydroxyproline-rich glycoprotein	2.55643	0.0589655	7.63511	0.00596695	4.96628	0.00574664	6.35974	0.00301288
684	A_84_P15201	AT1G65840	polyamine oxidase 4	1.5899	0.00243487	2.43606	0.000979379	2.1366	0.00333796	3.35437	0.00166559
685	A_84_P827867	AT1G65880	benzoyloxyglucosinolate 1	35.3984	0.0147946	17.6099	0.0384574	51.8454	0.000658407	11.3971	0.000947534
686	A_84_P10495	AT1G65890	acyl activating enzyme 12	73.2634	0.0331454	27.2707	0.0625343	83.8475	0.00186881	18.3117	0.0038585
687	A_84_P204138	AT1G66080	hypothetical protein	2.52578	0.00137293	1.26485	0.0386833	2.1011	0.0182293	-1.13458	0.171452
688	A_84_P13393	AT1G66090	TIR-NBS class of disease resistance protein	2.54728	0.00763998	2.27405	0.0125589	4.7573	0.0036302	1.7846	0.0674998
689	A_84_P501967	AT1G66235	hypothetical protein	2.58651	0.0199027	2.64924	0.0918409	5.27058	0.000817745	5.51144	0.00360771
690	A_84_P21851	AT1G66370	myb domain protein 113	152.92	0.0494623	24.7684	0.145729	250.98	0.000688414	35.1609	0.000727202
691	A_84_P23750	AT1G66380	myb domain protein 114	8.11712	0.00200474	4.15157	0.0130598	7.4207	0.0116195	4.52638	0.0170705
692	A_84_P13353	AT1G66390	myb domain protein 90	21.4752	0.00252248	23.4708	0.00703708	19.2288	0.00175108	10.1613	0.00197176
693	A_84_P11470	AT1G66400	calmodulin like 23	4.218	0.0040203	10.4839	0.00229901	7.97626	0.00227688	7.72519	0.001645
694	A_84_P87559	AT1G66500	Pre-mRNA cleavage complex II	16.9687	0.00337197	19.7047	0.00278525	23.7712	0.00312754	23.8608	0.00192982
695	A_84_P20925	AT1G66550	WRKY DNA-binding protein 67	126.625	0.0108332	283.281	0.000918033	72.8804	0.00067929	102.955	0.000403123
696	A_84_P19979	AT1G66580	senescence associated gene 24	1.11019	0.237197	2.49412	0.00247317	1.45728	0.0106761	2.1347	0.00129735
697	A_84_P752730	AT1G66725	MIR163; miRNA	9.78947	0.00454078	3.56321	0.0246535	20.4766	0.00188793	7.72192	0.00298404
698	A_84_P15250	AT1G66760	MATE efflux family protein	6.87947	0.00305829	3.5199	0.0118312	8.06818	0.00245856	8.44595	0.00175111
699	A_84_P20016	AT1G66830	probable inactive leucine-rich repeat receptor-like protein kinase	2.45712	0.0740366	3.09629	0.03783	2.94156	0.0253767	3.33082	0.0146993
700	A_84_P10446	AT1G67100	LOB domain-containing protein 40	2.2007	0.0968387	5.71712	0.0143617	2.45958	0.0255199	4.63284	0.0130431
701	A_84_P20819	AT1G67210	PSP and zinc knuckle domain-containing protein	2.62086	0.00109852	5.53702	0.000406309	2.41637	0.000844369	3.96668	0.000362037
702	A_84_P15143	AT1G67300	putative plastidic glucose transporter 2	3.59323	0.00251271	5.31928	0.00158776	3.5231	0.00131149	5.31373	0.000410334
703	A_84_P14199	AT1G67340	F-box protein	1.99637	0.010886	2.36842	0.00454815	4.00936	0.00333618	3.2514	0.00307738
704	A_84_P12309	AT1G67360	REF/SRPP-like protein	42.404	0.000286823	67.7713	0.000285947	34.0503	0.000634905	38.8016	0.000287268
705	A_84_P753864	AT1G67365	other RNA	2.55721	0.00432426	3.36116	0.00191563	2.56866	0.00339377	3.19542	0.00131463
706	A_84_P22711	AT1G67370	DNA-binding HORMA family protein	-1.08779	0.716999	3.85262	0.000247205	-1.4086	0.107463	2.04489	0.00560226
707	A_84_P21750	AT1G67730	beta-ketoacyl reductase 1	3.00101	0.00141604	3.54317	0.000980232	2.07427	0.00754402	1.76852	0.00246049
708	A_84_P754390	AT1G67856	RING/U-box domain-containing protein	68.3863	0.000509815	56.6021	0.000393698	106.102	0.000687576	95.8965	0.000292701
709	A_84_P10548	AT1G67880	beta-1,4-N-acetylglucosaminyltransferase like protein	1.99696	0.00482419	2.79895	0.00305197	2.4345	0.00281228	3.06685	0.00122813
710	A_84_P78279	AT1G67920	hypothetical protein	9.7757	0.000947292	19.6746	0.000996092	19.0442	0.000840697	20.6472	0.000510659
711	A_84_P585437	AT1G68180	RING/U-box domain-containing protein	2.75872	0.00409446	2.97334	0.0103186	2.94508	0.0236433	3.70808	0.011524
712	A_84_P566698	AT1G68210	pseudo-response regulator 6	2.64019	0.00561858	1.03195	0.860525	4.28941	0.0102117	1.02421	0.861966
713	A_84_P801431	AT1G68250	hypothetical protein	24.3887	0.000899524	49.1201	0.000296303	36.7816	0.00846743	43.1134	0.00589489
714	A_84_P209278	AT1G68340	hypothetical protein	2.49567	0.00181477	3.02088	0.0021659	2.74586	0.00241476	2.86898	0.00113151
715	A_84_P280570	AT1G68350	hypothetical protein	41.9628	0.000322743	69.4813	0.000236676	8.52454	0.00473162	12.366	0.00262081
716	A_84_P16207	AT1G68360	zinc finger-related protein	1.19722	0.457824	3.60455	0.00676547	1.57914	0.125972	2.02722	0.0383708
717	A_84_P237923	AT1G68470	Exostosin family protein	1.59297	0.0324157	2.25153	0.0100256	2.52952	0.00846451	2.9229	0.00281721
718	A_84_P249125	AT1G68500	hypothetical protein	2.22102	0.000743582	8.83395	0.000563734	3.80046	0.0197274	12.8982	0.00326876
719	A_84_P19995	AT1G68530	3-ketoacyl-CoA synthase 6	3.87364	0.000382113	4.01927	0.000239601	2.75436	0.0118974	2.58565	0.0106511
720	A_84_P838032	AT1G68570	Major facilitator superfamily protein	2.20306	0.0159194	5.49333	0.0012785	5.04784	0.0173925	8.22418	0.00438797
721	A_84_P12113	AT1G68600	Aluminum activated malate transporter family protein	8.34442	0.00167508	11.7512	0.00145116	5.66434	0.00186108	4.23499	0.00465601
722	A_84_P16074	AT1G68610	PLANT CADMIUM RESISTANCE 11	1.83563	0.200056	8.56749	0.000870564	3.49305	0.00742441	12.0262	0.00111432
723	A_84_P23455	AT1G68620	probable carboxylesterase 6	15.0623	0.00072523	37.0535	0.000291084	53.7253	0.0018479	64.3257	0.0012032
724	A_84_P294484	AT1G68680	hypothetical protein	4.6762	0.000500395	4.7184	0.00120528	3.75244	0.00534291	3.50716	0.00263635
725	A_84_P13937	AT1G68710	putative phospholipid-transporting ATPase 9	2.07904	0.0029704	2.90468	0.0014516	2.51741	0.00562229	3.31388	0.00245587
726	A_84_P789233	AT1G68735	Encodes a defensin-like (DEFL) family protein.	3.63761	0.00346078	9.01763	0.000452139	12.8421	0.00576997	15.6733	0.00460022
727	A_84_P610349	AT1G68765	Putative membrane lipoprotein	2.54469	0.109946	20.5042	0.00926323	12.2434	0.00344241	11.5623	0.00386566
728	A_84_P240325	AT1G68795	CLAVATA3/ESR-RELATED 12	13.8503	0.00366484	18.1323	0.00246836	20.0293	0.022251	33.3242	0.0123909
729	A_84_P23786	AT1G68820	transmembrane Fragile-X-F-associated protein	1.32595	0.0488698	3.69751	0.000739409	1.23099	0.082209	2.68158	0.00121955
730	A_84_P22828	AT1G69010	BES1-interacting Myc-like protein 2	3.10587	0.000646653	2.85735	0.000628216	2.5049	0.000501377	2.87291	0.000268609
731	A_84_P222889	AT1G69210	hypothetical protein	1.37807	0.019981	2.01609	0.0017729	1.52899	0.0206527	2.32123	0.00224863
732	A_84_P15236	AT1G69250	nuclear transport factor 2 and RNA recognition motif-containing protein	1.8838	0.00338656	2.24162	0.000985696	2.66549	0.00075451	3.14549	0.00050514
733	A_84_P706132	AT1G69252	other RNA	2.30219	0.00221645	2.48066	0.00237794	2.18472	0.00978787	2.64398	0.00388313
734	A_84_P132025	AT1G69260	ABI five binding protein	104.781	0.000412247	121.965	0.000378103	129.93	0.00073747	122.69	0.000494588
735	A_84_P13346	AT1G69270	receptor-like protein kinase 1	3.13556	0.00284056	4.20061	0.00165108	3.77509	0.000488694	4.7459	0.000323846
736	A_84_P868191	AT1G69295	plasmodesmata callose-binding protein 4	6.04156	0.000511237	7.49363	0.000387217	5.71677	0.00115112	7.54336	0.000284963
737	A_84_P13347	AT1G69350	pentatricopeptide repeat-containing protein	1.00068	0.997135	2.27588	0.00392462	1.33982	0.0646912	3.59318	0.00107352
738	A_84_P157325	AT1G69360	hypothetical protein	2.88432	0.00414836	2.11178	0.0108206	2.42951	0.00181696	2.21235	0.00245443
739	A_84_P18074	AT1G69410	eukaryotic elongation factor 5A-3	1.45982	0.00397925	2.0669	0.00071044	1.80352	0.0259344	2.2048	0.00779257
740	A_84_P560506	AT1G69430	hypothetical protein	8.6362	0.00244868	4.76259	0.00532026	7.76264	0.00248012	5.62411	0.00216085
741	A_84_P586330	AT1G69480	EXS (ERD1/XPR1/SYG1) family protein	480.943	0.000284338	464.54	0.000215699	119.101	0.000937963	76.7303	0.000763298
742	A_84_P14306	AT1G69490	NAC-like, activated by AP3/PI	5.23776	0.00270687	5.54548	0.00309202	4.16963	0.00330979	3.6153	0.00303432
743	A_84_P833327	AT1G69550	TIR-NBS-LRR class disease resistance protein	2.07034	0.00281548	1.42408	0.0698373	2.03937	0.00587029	1.26681	0.0953084
744	A_84_P16617	AT1G69600	zinc finger homeodomain 1	8.73348	0.000934531	12.5876	0.000681849	13.834	0.0189567	20.8204	0.0106315
745	A_84_P581851	AT1G69610	hypothetical protein	27.9266	0.000284338	28.8178	0.000206521	27.5154	0.000488694	23.9803	0.000225072
746	A_84_P19019	AT1G69640	sphingoid base hydroxylase 1	1.52831	0.0127905	2.13873	0.00364508	1.74808	0.00815791	2.6195	0.000974946
747	A_84_P21327	AT1G69660	TRAF-like family protein	-1.12892	0.600132	3.12864	0.00978052	1.31932	0.555769	4.32649	0.0187621
748	A_84_P23749	AT1G69730	wall-associated receptor kinase-like 9	2.38377	0.00225815	1.7028	0.0541139	2.5409	0.0104905	1.3379	0.150142
749	A_84_P150878	AT1G69760	hypothetical protein	2.27421	0.0115098	2.58916	0.00490421	5.21501	0.000746399	4.48468	0.000375155
750	A_84_P15235	AT1G69790	putative protein serine/threonine kinase	15.2508	0.000639676	20.8247	0.00129656	15.1448	0.00175804	13.7116	0.00137517
751	A_84_P10536	AT1G69870	nitrate transporter 1.7	1.98145	0.00643732	2.53985	0.00925021	2.44606	0.00898743	1.98228	0.00782807
752	A_84_P20938	AT1G69880	thioredoxin H-type 8	2.64065	0.0405377	19.2778	0.00169047	1.97632	0.12465	6.7181	0.016958
753	A_84_P21781	AT1G70000	myb-like transcription factor	3.45203	0.000906988	3.16683	0.00127509	2.22945	0.00161739	1.84163	0.00229507
754	A_84_P12324	AT1G70130	putative L-type lectin-domain containing receptor kinase V.2	596.662	0.00159421	58.5705	0.00442483	632.712	0.000488694	99.4408	0.00026951
755	A_84_P10433	AT1G70140	formin 8	2.37243	0.00177479	1.54879	0.0619282	2.71534	0.0120646	1.71321	0.0464945
756	A_84_P739644	AT1G70260	nodulin MtN21-like transporter UMAMIT36	61.0961	0.00344516	12.4484	0.0371172	36.4507	0.0102346	16.1025	0.0171763
757	A_84_P20854	AT1G70300	K+ uptake permease 6	1.47425	0.0241626	2.70914	0.000232092	1.9542	0.00198254	4.25437	0.000856049
758	A_84_P242183	AT1G70390	putative F-box protein	2.53529	0.0402631	2.40106	0.00487589	3.41409	0.00701303	3.2421	0.173028
759	A_84_P294874	AT1G70480	hypothetical protein	3.06244	0.000880443	2.25613	0.00218632	3.08486	0.00173669	2.10388	0.00188375
760	A_84_P17129	AT1G70500	pectin lyase-like protein	2.64196	0.0060376	2.97851	0.0024831	2.74457	0.0319748	3.65764	0.0115153
761	A_84_P18106	AT1G70580	alanine-2-oxoglutarate aminotransferase 2	4.10176	0.00372886	2.75016	0.00767939	2.98933	0.00231262	2.23181	0.0012364
762	A_84_P17160	AT1G70610	transporter associated with antigen processing protein 1	5.65888	0.00044209	7.58953	0.000270997	3.058	0.000765527	4.13008	0.000371591
763	A_84_P560513	AT1G70640	octicosapeptide/Phox/Bem1p (PB1) domain-containing protein	83.5882	0.000975016	182.693	0.000685338	15.2945	0.00326097	31.6197	0.00131648
764	A_84_P101906	AT1G70700	TIFY domain/Divergent CCT motif family protein	2.52313	0.0364116	1.89162	0.0754051	5.96774	0.000631416	4.56719	0.00030849
765	A_84_P161013	AT1G70720	plant invertase/pectin methylesterase inhibitor domain-containing protein	7.79701	0.00194774	16.2379	0.000805906	6.04464	0.0136032	6.01879	0.00890985
766	A_84_P10543	AT1G70730	phosphoglucomutase 2	3.33208	0.0011515	3.32897	0.000599169	2.0794	0.00922529	2.15145	0.00212124
767	A_84_P601466	AT1G70910	RING/U-box domain-containing protein	2.12243	0.224307	5.54106	0.000759061	3.56759	0.0130094	10.9151	0.00393184
768	A_84_P17108	AT1G71000	chaperone DnaJ-domain containing protein	107.604	0.00061122	745.95	0.000232092	115.216	0.000488694	1368.2	0.000161858
769	A_84_P307000	AT1G71080	RNA polymerase II transcription elongation factor	2.97609	0.000838678	1.82553	0.00224507	2.92051	0.00241924	2.07366	0.00537247
770	A_84_P16225	AT1G71100	Ribose 5-phosphate isomerase, type A protein	2.79204	0.000928212	3.34249	0.000615701	5.30037	0.000860486	5.98926	0.000854353
771	A_84_P521515	AT1G71140	MATE efflux family protein	2.89997	0.002807	5.30719	0.00740431	2.9544	0.0213021	2.36187	0.031829
772	A_84_P23792	AT1G71160	3-ketoacyl-CoA synthase 7	1.21695	0.255856	6.52783	0.00386264	1.06114	0.816021	6.99852	0.00554353
773	A_84_P14300	AT1G71250	GDSL esterase/lipase	2.11472	0.287008	12.4376	0.0413824	2.64542	0.272421	12.8557	0.0267234
774	A_84_P752553	AT1G71310	organellar DNA-binding protein 1	2.31332	0.00993169	2.44132	0.00740049	2.92495	0.00119926	3.7428	0.000668172
775	A_84_P17137	AT1G71330	non-intrinsic ABC protein 5	8.17238	0.000522877	8.05759	0.000288507	11.3388	0.000886291	13.8797	0.000424912
776	A_84_P23626	AT1G71450	ethylene-responsive transcription factor ERF021	7.43782	0.000840471	8.20723	0.00108325	13.3454	0.00161062	19.3317	0.00101685
777	A_84_P15113	AT1G71520	ERF/AP2 transcription factor family protein DREB A-5	3.62832	0.00262867	14.8892	0.00122917	6.44498	0.0108026	9.24737	0.00314073
778	A_84_P11333	AT1G71530	protein kinase superfamily protein	2.42127	0.00875979	4.88308	0.00715702	2.27042	0.0107108	2.66987	0.00551616
779	A_84_P20786	AT1G71692	AGAMOUS-like 12	4.4001	0.0216978	3.34142	0.0302225	6.85581	0.0191173	11.4134	0.0114588
780	A_84_P23624	AT1G71697	choline kinase 1	3.74242	0.00158212	3.75994	0.00071044	4.53947	0.00103583	4.40131	0.000794551
781	A_84_P19970	AT1G71890	Major facilitator superfamily protein	4.95373	0.0215453	8.07558	0.011931	9.87064	0.00175396	19.3317	0.00100337
782	A_84_P307230	AT1G71910	hypothetical protein	2.4949	0.00185771	3.78823	0.001273	2.25278	0.0343315	2.35865	0.0233006
783	A_84_P20916	AT1G71930	vascular related NAC-domain protein 7	6.56057	0.000589147	5.81179	0.00145851	8.7813	0.0103895	11.427	0.0055964
784	A_84_P194354	AT1G71940	SNARE associated Golgi protein family	1.80026	0.00299307	2.79086	0.0029805	1.88626	0.00243617	2.51478	0.00082439
785	A_84_P147148	AT1G71960	ATP-binding casette family G25	5.88182	0.00207062	7.36526	0.000939861	9.51496	0.0028824	11.1206	0.00152986
786	A_84_P12451	AT1G72100	late embryogenesis abundant domain-containing protein	5.66555	0.00177753	23.9746	0.000691297	6.23765	0.00212084	15.6597	0.000602694
787	A_84_P750311	AT1G72120	putative peptide/nitrate transporter	11.5218	0.00298976	18.3921	0.00184465	17.3919	0.000618738	23.9502	0.00030849
788	A_84_P10525	AT1G72125	putative peptide/nitrate transporter	12.7323	0.00305829	21.5477	0.00200721	18.7533	0.000488694	28.323	0.000273539
789	A_84_P801399	AT1G72180	leucine-rich receptor-like protein kinase	1.68917	0.00325664	2.99468	0.0302345	1.51777	0.0542399	2.08914	0.0198222
790	A_84_P21584	AT1G72210	transcription factor bHLH96	3.39631	0.000780103	1.99228	0.00388713	3.50552	0.0447518	1.88339	0.18263
791	A_84_P11184	AT1G72240	hypothetical protein	26.5929	0.00167761	25.5281	0.00263115	16.8419	0.00115745	8.04108	0.000947753
792	A_84_P17803	AT1G72280	endoplasmic reticulum oxidoreductins 1	2.23496	0.018673	1.4725	0.0998396	2.80549	0.00432078	1.31131	0.112215
793	A_84_P255510	AT1G72450	jasmonate-zim-domain protein 6	2.70566	0.0203033	1.11965	0.706833	3.41234	0.00146394	1.55765	0.00595942
794	A_84_P604144	AT1G72500	hypothetical protein	3.71671	0.000334887	1.80728	0.000785559	3.14592	0.00189104	1.79894	0.00680471
795	A_84_P18072	AT1G72520	lipoxygenase 4	15.5046	0.000428687	3.86418	0.00101142	58.0602	0.001025	13.1467	0.00184623
796	A_84_P20004	AT1G72660	developmentally regulated G-protein 2	5.90361	0.0023693	8.69707	0.00135393	9.35896	0.00109006	18.6062	0.000560787
797	A_84_P542792	AT1G72670	IQ-domain 8	-1.14511	0.523206	3.1059	0.00527229	2.16834	0.0746077	6.73608	0.00573528
798	A_84_P19058	AT1G72680	cinnamyl-alcohol dehydrogenase	1.82107	0.00501285	3.93262	0.00197941	2.30974	0.00723793	3.384	0.00293387
799	A_84_P530384	AT1G72690	hypothetical protein	1.1026	0.135215	3.04275	0.000737359	1.27299	0.0071617	2.60782	0.00104205
800	A_84_P17166	AT1G72700	putative phospholipid-transporting ATPase 5	2.14091	0.0019448	4.14253	0.00138129	1.94442	0.00114012	2.89577	0.000240009
801	A_84_P12440	AT1G72770	homology to ABI1	21.3914	0.000354415	24.7596	0.00027285	11.9828	0.000544177	12.1596	0.000451318
802	A_84_P138149	AT1G72800	RNA-binding (RRM/RBD/RNP motifs) family protein	1.88669	0.00829492	3.15067	0.000967284	1.87796	0.0745584	3.31222	0.00608432
803	A_84_P817566	AT1G73010	phosphate starvation-induced gene 2	4.06561	0.00244868	8.63622	0.000395863	3.52894	0.0234552	5.43554	0.0124194
804	A_84_P14270	AT1G73040	Mannose-binding lectin superfamily protein	2.58033	0.00472449	4.18933	0.00424373	3.91727	0.0379102	6.11099	0.0151723
805	A_84_P17107	AT1G73080	PEP1 receptor 1	4.81584	0.000752907	2.85612	0.00114161	6.59686	0.000639789	3.58493	0.000660037
806	A_84_P202508	AT1G73210	hypothetical protein	7.22288	0.00580298	5.1891	0.0087922	3.88139	0.00100868	3.50692	0.000882725
807	A_84_P14326	AT1G73220	organic cation/carnitine transporter1	1.86646	0.376653	12.881	0.0069376	2.49872	0.0151363	2.22028	0.0825244
808	A_84_P115562	AT1G73325	Kunitz family trypsin and protease inhibitor protein	67.3249	0.0195644	10.574	0.0805378	76.2878	0.00223045	20.7868	0.00217346
809	A_84_P13435	AT1G73370	sucrose synthase 6	4.76299	0.00240487	8.80619	0.000715041	8.15478	0.0114525	21.1104	0.00391399
810	A_84_P248755	AT1G73390	Endosomal targeting BRO1-like domain-containing protein	45.8558	0.000304291	37.2587	0.000215699	37.5909	0.000563954	32.8076	0.000343592
811	A_84_P23838	AT1G73480	alpha/beta-Hydrolases superfamily protein	9.64818	0.000659204	7.43775	0.000985967	5.44939	0.00120336	4.28644	0.000668983
812	A_84_P22892	AT1G73500	MAP kinase kinase 9	2.9183	0.0194897	3.48761	0.00967577	5.16834	0.00236678	5.03482	0.0012425
813	A_84_P602371	AT1G73510	hypothetical protein	4.73848	0.0113438	6.69798	0.00320537	3.78727	0.00863575	11.7777	0.00225281
814	A_84_P21946	AT1G73540	nudix hydrolase homolog 21	3.08303	0.000391422	5.37654	0.000270997	3.26514	0.000889282	4.49404	0.000451318
815	A_84_P709842	AT1G73687	MIR159/MIR159A; miRNA	3.10404	0.0500823	5.10981	0.012431	5.97303	0.00480138	5.77189	0.00604843
816	A_84_P17134	AT1G73750	hypothetical protein	8.13797	0.000769816	15.076	0.000400263	4.64746	0.00073747	8.07551	0.000274483
817	A_84_P20918	AT1G73780	bifunctional inhibitor/lipid-transfer protein/seed storage 2S albumin superfamily protein	5.26454	0.00208951	8.50071	0.000923701	5.08452	0.00315121	15.1162	0.000584174
818	A_84_P504670	AT1G73810	core-2/I-branching beta-1,6-N-acetylglucosaminyltransferase-like protein	1.79539	0.227976	9.23319	0.00686517	3.99762	0.0208522	4.28026	0.000675647
819	A_84_P107472	AT1G73880	UDP-glucosyl transferase 89B1	3.58078	0.00256164	7.84384	0.00187953	3.84678	0.004279	4.82454	0.00398646
820	A_84_P17155	AT1G73920	alpha/beta-hydrolase domain-containing protein	4.01739	0.00110486	3.38278	0.000400263	3.96269	0.000614178	3.96158	0.000404713
821	A_84_P274730	AT1G73965	CLAVATA3/ESR-RELATED 13	2.09992	0.00856743	2.60229	0.00605657	2.99882	0.00553909	2.40602	0.0384699
822	A_84_P13373	AT1G74000	strictosidine synthase 3	6.66666	0.000375497	8.74471	0.000455187	3.08594	0.00686141	2.95383	0.00540343
823	A_84_P12428	AT1G74010	strictosidine synthase-like protein	2.8022	0.0541461	13.067	0.0041287	2.2289	0.0888477	6.62952	0.00740163
824	A_84_P11483	AT1G74020	strictosidine synthase 2	1.4015	0.00742576	11.2926	0.000266764	1.94722	0.0137663	10.7466	0.00075778
825	A_84_P20939	AT1G74080	myb domain protein 122	42.7334	0.000744915	86.8897	0.000748982	47.8924	0.00706048	84.2336	0.00455143
826	A_84_P19047	AT1G74100	sulfotransferase 16	9.98164	0.000286823	3.74838	0.00104379	9.07732	0.000546005	2.34856	0.00362371
827	A_84_P20328	AT1G74190	receptor like protein 15	1.14458	0.4478	3.63958	0.0352577	1.21999	0.279348	6.45368	0.0148926
828	A_84_P14320	AT1G74310	heat shock protein 101	4.49781	0.00278822	3.01919	0.0129717	3.94565	0.0154915	1.44958	0.0102813
829	A_84_P11488	AT1G74400	pentatricopeptide repeat-containing protein	2.47592	0.00276514	2.17705	0.00165437	2.29923	0.0147102	1.9451	0.0538572
830	A_84_P12431	AT1G74420	fucosyltransferase 3	2.20482	0.00250527	-1.2367	0.308265	2.44406	0.0103736	-1.15765	0.573553
831	A_84_P13376	AT1G74430	myb domain protein 95	6.93114	0.00503447	2.24073	0.0593455	5.49289	0.000945235	1.79187	0.0121607
832	A_84_P17158	AT1G74490	protein kinase superfamily protein	2.96505	0.106527	2.91592	0.0037446	2.71335	0.0371305	3.34394	0.0124459
833	A_84_P17109	AT1G74770	zinc ion binding protein	2.36803	0.00629612	2.33862	0.00914866	3.35553	0.00452781	3.82722	0.0049916
834	A_84_P11465	AT1G74810	HCO3- transporter family	3.52178	0.00247415	5.37304	0.00171048	2.24723	0.0110461	2.19118	0.026529
835	A_84_P163153	AT1G74830	hypothetical protein	4.50501	0.110084	4.24983	0.023394	3.5932	0.179468	11.4882	0.00218571
836	A_84_P19028	AT1G74930	Integrase-type DNA-binding superfamily protein	3.36758	0.0380609	1.92487	0.200914	6.46117	0.00247078	5.00159	0.000939611
837	A_84_P267120	AT1G74950	TIFY domain/Divergent CCT motif family protein	7.06098	0.0122938	5.43034	0.0168339	11.2839	0.000735493	8.20994	0.000347426
838	A_84_P510878	AT1G75000	GNS1/SUR4 membrane-like protein	2.24093	0.0049686	2.3207	0.00454056	3.04289	0.0010646	2.60692	0.00045417
839	A_84_P15244	AT1G75030	thaumatin-like protein 3	1.88236	0.0250814	3.36198	0.00114274	2.02565	0.00321445	4.35435	0.000539308
840	A_84_P524195	AT1G75060	hypothetical protein	2.30008	0.0186768	2.10418	0.0367946	3.55707	0.0272968	2.93843	0.0284678
841	A_84_P236753	AT1G75170	Sec14p-like phosphatidylinositol transfer family protein	4.67505	0.00145198	9.81373	0.00157454	9.38964	0.00117309	14.8794	0.000509033
842	A_84_P254190	AT1G75230	DNA glycosylase superfamily protein	2.35722	0.00467303	1.25944	0.232165	2.02474	0.000748855	1.42172	0.00242155
843	A_84_P18125	AT1G75280	putative Isoflavone reductase	3.3727	0.00375961	1.87755	0.0252173	2.83781	0.00783901	1.93901	0.0227617
844	A_84_P17179	AT1G75300	isoflavone reductase-like protein	12.3793	0.0169368	3.50315	0.0956426	4.13545	0.0191764	1.2446	0.391268
845	A_84_P77799	AT1G75370	Sec14p-like phosphatidylinositol transfer family protein	1.83712	0.0252361	2.05746	0.00625508	1.76318	0.0166666	2.31867	0.00171787
846	A_84_P16362	AT1G75400	RING/U-box domain-containing protein	1.94183	0.00165218	3.22343	0.000456629	2.29517	0.0013561	3.35444	0.000274483
847	A_84_P13287	AT1G75580	SAUR-like auxin-responsive protein	5.43111	0.00115906	2.95028	0.00327714	6.47755	0.0147863	7.0134	0.0110986
848	A_84_P153675	AT1G75860	hypothetical protein	2.1346	0.000739062	2.36637	0.000642237	2.0456	0.00566381	2.45441	0.000668983
849	A_84_P789655	AT1G75891	other RNA	2.59768	0.324113	3.98609	0.00708894	1.39924	0.159422	2.71682	0.0094152
850	A_84_P14345	AT1G76040	calcium-dependent protein kinase 29	3.21171	0.00972122	2.79332	0.0134949	5.48878	0.00275246	3.84579	0.00413491
851	A_84_P309203	AT1G76070	hypothetical protein	2.48552	0.0266768	2.25423	0.0570787	4.84388	0.000631416	4.48885	0.00431096
852	A_84_P11528	AT1G76130	alpha-amylase-like 2	5.36205	0.000676436	7.51601	0.00139651	6.03673	0.00307972	6.5281	0.00277433
853	A_84_P10583	AT1G76180	Dehydrin family protein	2.53507	0.00178838	3.62952	0.00026029	2.05408	0.0109792	2.83878	0.00231881
854	A_84_P20006	AT1G76380	DNA-binding bromodomain-containing protein	5.09289	0.000850393	3.78889	0.00124584	5.37415	0.000634905	5.2801	0.000447423
855	A_84_P295554	AT1G76390	U-box domain-containing protein 43	3.80298	0.00047545	4.19768	0.000752335	2.98335	0.000598473	2.91544	0.000427394
856	A_84_P23757	AT1G76420	NAC (No Apical Meristem) domain transcriptional regulator superfamily protein	4.34914	0.00117991	3.36738	0.00215584	5.1612	0.0315175	5.39386	0.0268022
857	A_84_P532167	AT1G76470	NAD(P)-binding Rossmann-fold superfamily protein	50.5142	0.00439247	93.79	0.0028834	70.0921	0.000623833	81.8032	0.000318083
858	A_84_P98686	AT1G76620	hypothetical protein	5.85456	0.000500565	4.32784	0.000682912	5.38086	0.00321188	3.88657	0.00733001
859	A_84_P18113	AT1G76640	calcium-binding protein CML39	29.9033	0.0448989	9.75752	0.108889	123.362	0.000946605	27.8962	0.001294
860	A_84_P14331	AT1G76650	calmodulin-like 38	12.6576	0.000485148	10.4315	0.000679452	28.7321	0.000895569	18.7618	0.000794849
861	A_84_P205438	AT1G76670	Nucleotide-sugar transporter family protein	2.68815	0.000991352	2.40454	0.00127892	2.75842	0.000770142	2.2906	0.000685286
862	A_84_P16222	AT1G76690	12-oxophytodienoate reductase 2	4.03816	0.0137904	3.22139	0.0215225	3.72013	0.0101039	2.4152	0.0195956
863	A_84_P22843	AT1G76790	indole glucosinolate o-methyltransferase 5	26.1492	0.0238159	14.2337	0.0392065	29.6722	0.00119019	13.8625	0.000743467
864	A_84_P581876	AT1G76955	hypothetical protein	4.04886	0.0236131	6.56283	0.00828794	2.32768	0.00604131	2.67668	0.00642914
865	A_84_P12310	AT1G76960	hypothetical protein	4.92131	0.0132165	7.20592	0.0351499	6.27287	0.0096053	2.95066	0.064818
866	A_84_P752211	AT1G76965	protease inhibitor/seed storage/LTP family protein	23.9668	0.0304706	26.3326	0.0257725	48.9361	0.000653401	52.5705	0.000511677
867	A_84_P13255	AT1G76970	Target of Myb protein 1	2.61144	0.00903012	2.74073	0.00347331	5.06894	0.00256493	3.99268	0.00219898
868	A_84_P14200	AT1G76980	hypothetical protein	12.2525	0.0077313	13.4802	0.00638861	16.5899	0.00520157	15.0506	0.00454382
869	A_84_P17036	AT1G77000	RNI-like superfamily protein	2.31745	0.00369074	5.23939	0.000909704	2.81461	0.00241472	5.88066	0.000395852
870	A_84_P23658	AT1G77120	alcohol dehydrogenase 1	3.50811	0.0160768	11.4962	0.000993015	4.31303	0.0139901	11.846	0.00276443
871	A_84_P583681	AT1G77150	pentatricopeptide repeat-containing protein	1.63896	0.0170098	4.10387	0.000836781	1.38689	0.020004	4.37199	0.000320811
872	A_84_P521535	AT1G77170	pentatricopeptide repeat-containing protein	1.64446	0.00485673	4.39136	0.000637124	1.41271	0.0135048	4.45723	0.000491351
873	A_84_P22740	AT1G77200	ERF/AP2 transcription factor family protein DREB A-4	4.4686	0.00112219	6.29939	0.00331979	2.09009	0.016874	2.25742	0.00640818
874	A_84_P18956	AT1G77280	adenine nucleotide alpha hydrolases-domain containing protein kinase	3.18716	0.00193266	3.02293	0.00233125	2.35635	0.00165519	1.87956	0.0139643
875	A_84_P255810	AT1G77390	CYCLIN A1;2	2.16724	0.0379221	1.63132	0.112198	2.57641	0.00499066	1.8838	0.0144668
876	A_84_P16192	AT1G77450	NAC domain containing protein 32	37.139	0.000703842	25.4514	0.00119664	46.2864	0.000590838	34.776	0.000346979
877	A_84_P20921	AT1G77520	O-methyltransferase family protein	28.3311	0.00953752	30.3334	0.0082329	20.0311	0.00785629	24.6467	0.0059849
878	A_84_P727225	AT1G77525	hypothetical protein	6.68898	0.0017285	18.1901	0.0123993	4.74531	0.010203	6.17728	0.00142641
879	A_84_P828389	AT1G77680	ribonuclease II/R family protein	6.16709	0.000779031	5.46946	0.000795483	7.70003	0.000731616	7.50618	0.000281508
880	A_84_P12413	AT1G77730	Pleckstrin homology (PH) domain-containing protein	10.178	0.0076927	67.0349	0.00155464	22.8551	0.00406038	71.8027	0.00167728
881	A_84_P754792	AT1G77765	hypothetical protein	2.2858	0.0070773	5.33476	0.00175116	-1.22853	0.242934	2.11679	0.00903204
882	A_84_P152058	AT1G77770	hypothetical protein	2.04058	0.00150415	7.34793	0.000347193	2.39948	0.00121865	6.43613	0.000494588
883	A_84_P16164	AT1G77840	putative eukaryotic translation initiation factor 5-2	1.52571	0.00231107	2.28066	0.00117389	1.77833	0.00127061	2.18397	0.000624195
884	A_84_P230459	AT1G77890	DNA-directed RNA polymerase II protein	1.78438	0.00314202	4.63721	0.000471748	2.41211	0.000535909	4.65541	0.000404713
885	A_84_P11438	AT1G78000	sulfate transporter 1;2	2.66718	0.0140802	1.09698	0.802378	4.46759	0.00366922	1.4141	0.140483
886	A_84_P21924	AT1G78050	phosphoglycerate/bisphosphoglycerate mutase	4.88004	0.00108297	6.08409	0.00042898	5.43917	0.00209628	7.08972	0.000274483
887	A_84_P23821	AT1G78060	putative beta-D-xylosidase 7	4.44959	0.00321353	3.90354	0.00337538	2.67743	0.00339643	3.29954	0.00126817
888	A_84_P281740	AT1G78070	transducin/WD40 repeat-like superfamily protein	31.0881	0.000398981	25.0268	0.000462266	7.2061	0.00153166	6.53912	0.00138829
889	A_84_P13328	AT1G78080	related to AP2 4	3.47815	0.0021468	2.98334	0.00232433	5.96263	0.000953997	5.11453	0.000871294
890	A_84_P581880	AT1G78120	tetratricopeptide repeat-containing protein	1.99336	0.0354222	2.11341	0.0406772	4.15028	0.0187056	3.68058	0.0414019
891	A_84_P106882	AT1G78170	hypothetical protein	2.64168	0.0023173	2.00764	0.00405298	2.52548	0.00373631	1.27477	0.101283
892	A_84_P147748	AT1G78210	alpha/beta-Hydrolases superfamily protein	5.72282	0.000393207	5.11078	0.000452139	2.94006	0.00274951	1.99058	0.00605492
893	A_84_P15231	AT1G78230	Outer arm dynein light chain 1 protein	4.65819	0.00341533	4.99661	0.00233774	3.68248	0.000930528	4.33465	0.000378488
894	A_84_P751743	AT1G78260	RNA recognition motif-containing protein	-1.95013	0.0225331	2.33379	0.0102321	-1.56096	0.0810129	2.37013	0.0147277
895	A_84_P21852	AT1G78340	glutathione S-transferase TAU 22	11.6814	0.00346077	24.7585	0.00298253	4.92951	0.184675	22.9871	0.0315126
896	A_84_P11530	AT1G78370	glutathione S-transferase TAU 20	8.49939	0.0232337	4.94432	0.0452174	8.03175	0.00204983	7.31308	0.00104913
897	A_84_P20906	AT1G78380	glutathione S-transferase TAU 19	2.01227	0.00359304	4.38447	0.00123683	1.63717	0.00312282	2.32144	0.00851007
898	A_84_P19960	AT1G78390	nine-cis-epoxycarotenoid dioxygenase 9	18.2745	0.00449334	9.85098	0.0121933	32.4531	0.00490751	17.7445	0.000752472
899	A_84_P266630	AT1G78420	RING/U-box domain-containing protein	1.60818	0.000393207	2.61755	0.000519959	1.85771	0.00100868	2.59546	0.000945474
900	A_84_P19093	AT1G78490	cytochrome P450, family 708, subfamily A, polypeptide 3	2.3697	0.0387401	1.34708	0.347198	2.82407	0.0109292	2.26753	0.00897572
901	A_84_P20039	AT1G78570	rhamnose biosynthesis 1	4.79659	0.000711601	4.03437	0.00225553	4.63759	0.00393466	3.72888	0.00253562
902	A_84_P504684	AT1G78610	mechanosensitive channel of small conductance-like 6	6.53387	0.00130386	10.3827	0.000393698	6.75043	0.001025	9.09942	0.000232141
903	A_84_P23820	AT1G78680	gamma-glutamyl hydrolase 2	7.49079	0.00275933	7.15225	0.00250597	4.69729	0.000823604	4.70731	0.00026951
904	A_84_P754698	AT1G78922	hypothetical protein	73.3269	0.000513423	89.5794	0.000232092	21.8123	0.00119218	7.30667	0.00176652
905	A_84_P206528	AT1G79110	protein BRG2	1.9222	0.0214178	3.1148	0.0034205	1.96585	0.022686	2.19645	0.0115961
906	A_84_P265130	AT1G79260	hypothetical protein	7.22633	0.00153391	5.35733	0.00349895	5.35448	0.000631416	4.55145	0.00176652
907	A_84_P217518	AT1G79270	evolutionarily conserved C-terminal region 8	18.3674	0.000284338	23.7288	0.00020791	9.78097	0.000488694	12.1118	0.00026951
908	A_84_P787694	AT1G79450	ALA-interacting subunit 5	4.35389	0.00135756	25.9323	0.000285947	5.00117	0.00059715	29.1093	0.000457879
909	A_84_P609485	AT1G79520	cation efflux family protein	38.3311	0.000286823	56.5873	0.00020791	22.1488	0.000488694	27.7755	0.00026951
910	A_84_P18036	AT1G79530	glyceraldehyde-3-phosphate dehydrogenase of plastid 1	2.11637	0.00270389	2.17081	0.0042006	1.91344	0.02385	2.01954	0.0355728
911	A_84_P20873	AT1G79570	protein kinase superfamily protein with octicosapeptide/Phox/Bem1p domain	1.63438	0.00594627	2.37429	0.00614901	1.60778	0.0186513	2.06214	0.0031742
912	A_84_P10503	AT1G79610	Na+/H+ antiporter 6	2.69655	0.00218793	4.45861	0.000883867	2.55334	0.00120054	3.36802	0.000703677
913	A_84_P11449	AT1G79620	putative serine/threonine kinase	3.38956	0.00220871	3.85081	0.00160872	2.42749	0.0415548	2.70002	0.0282265
914	A_84_P12435	AT1G79900	Mitochondrial substrate carrier family protein	17.9462	0.00116445	99.8687	0.00024798	27.8023	0.000488694	65.7246	0.000346979
915	A_84_P143109	AT1G79920	Heat shock protein 70	2.08062	0.000703842	2.05217	0.00290413	2.2667	0.00386131	1.74787	0.00114996
916	A_84_P12385	AT1G80110	phloem protein 2-B11	11.4588	0.00058505	15.6292	0.000402868	11.7712	0.000602549	17.4312	0.000291271
917	A_84_P301340	AT1G80120	hypothetical protein	4.0436	0.00107132	3.5752	0.00125184	5.95318	0.00101072	6.76207	0.000660037
918	A_84_P57250	AT1G80160	GLYOXYLASE I 7	4.51143	0.00231742	37.3906	0.000401937	6.52084	0.0138511	27.0497	0.0028216
919	A_84_P13348	AT1G80300	nucleotide transporter 1	3.23839	0.0032018	5.51617	0.000780429	4.73065	0.000535909	7.87063	0.00026951
920	A_84_P15238	AT1G80320	2-oxoglutarate (2OG) and Fe(II)-dependent oxygenase superfamily protein	24.6937	0.000494372	23.3791	0.000254258	31.3426	0.000618738	32.2691	0.000451318
921	A_84_P596161	AT1G80520	Sterile alpha motif (SAM) domain-containing protein	2.64212	0.00739554	1.42383	0.117111	2.8673	0.03573	2.02746	0.097867
922	A_84_P20953	AT1G80530	Major facilitator superfamily protein	2.93103	0.000473333	2.37901	0.000735124	3.49547	0.000894231	2.58523	0.00112941
923	A_84_P233289	AT1G80610	hypothetical protein	3.63147	0.000633355	4.39292	0.000679452	5.92333	0.000488694	7.60305	0.000370249
924	A_84_P18935	AT1G80660	H(+)-ATPase 9	2.53282	0.190778	5.12219	0.00734126	1.97571	0.218198	3.75337	0.049404
925	A_84_P19887	AT1G80760	NOD26-like intrinsic protein 6;1	3.15202	0.0126841	-1.53343	0.152752	3.11838	0.0221573	1.05812	0.858751
926	A_84_P20835	AT1G80820	cinnamoyl coa reductase	6.66435	0.00142372	4.21406	0.00266821	16.2463	0.000488694	9.72012	0.000299735
927	A_84_P13271	AT1G80840	WRKY DNA-binding protein 40	5.13614	0.000533822	1.89848	0.00736581	10.4347	0.000984097	3.51658	0.00438797
928	A_84_P848846	AT2G01180	phosphatidic acid phosphatase 1	1.60106	0.0307078	2.01927	0.0222137	2.07107	0.0142623	1.58002	0.0870052
929	A_84_P214578	AT2G01275	RING/FYVE/PHD zinc finger-containing protein	2.0057	0.00537526	2.17559	0.00610227	2.31386	0.0968047	3.75397	0.0258437
930	A_84_P786948	AT2G01300	hypothetical protein	19.0435	0.00397311	18.2961	0.00425427	4.80409	0.00438278	4.33276	0.00526176
931	A_84_P218248	AT2G01590	chlororespiratory reduction 3	3.89713	0.00153391	1.51541	0.0236643	2.06135	0.0010836	1.6781	0.00389345
932	A_84_P99236	AT2G01600	putative clathrin assembly protein	2.65906	0.00128207	2.85595	0.0047968	3.06115	0.00144246	2.64381	0.00600023
933	A_84_P569414	AT2G01610	invertase/pectin methylesterase inhibitor-like protein	9.41088	0.00854838	7.81559	0.00563565	8.71822	0.00776375	6.20756	0.0127733
934	A_84_P116602	AT2G01830	CHASE domain containing histidine kinase protein	4.78649	0.00133652	5.64203	0.000712365	3.44523	0.0147215	3.78625	0.0051575
935	A_84_P20170	AT2G01890	purple acid phosphatase 8	9.15899	0.00293165	25.798	0.00172408	5.98705	0.00471528	10.0959	0.00214396
936	A_84_P707913	AT2G01918	PsbQ-like 3	3.15554	0.00348006	2.86559	0.00321365	1.50718	0.00502772	2.17699	0.000782517
937	A_84_P523321	AT2G01920	ENTH/VHS/GAT family protein	2.37246	0.0192285	16.4486	0.000810662	6.08146	0.0489522	17.1914	0.00165927
938	A_84_P305850	AT2G02010	glutamate decarboxylase 4	4.10383	0.0177265	4.12277	0.0557646	9.48637	0.0144032	3.08679	0.0192495
939	A_84_P305540	AT2G02061	nucleotide-diphospho-sugar transferase domain-containing protein	3.73344	0.0444945	31.0978	0.0043264	10.6785	0.00165994	34.5538	0.000477238
940	A_84_P166723	AT2G02350	SKP1 interacting partner 3	2.65834	0.00114679	3.09713	0.000254258	1.91816	0.0363467	2.18497	0.0059849
941	A_84_P290344	AT2G02560	cullin-associated and neddylation dissociated	3.40955	0.00121658	4.16275	0.000814368	2.58898	0.0120549	2.80961	0.00343619
942	A_84_P15411	AT2G02580	cytochrome P450, family 71, subfamily B, polypeptide 9	15.3347	0.00489699	15.916	0.0070873	11.3471	0.00368882	11.3717	0.00751629
943	A_84_P800627	AT2G02700	cysteine/histidine-rich C1 domain-containing protein	27.724	0.00040221	90.04	0.000338275	66.5768	0.000624193	671.377	0.000542865
944	A_84_P182664	AT2G02710	PAS/LOV protein B	1.88859	0.0100893	2.26004	0.00139803	2.47636	0.00186872	3.1444	0.000769284
945	A_84_P20119	AT2G02720	putative pectate lyase 6	-1.28226	0.0231785	4.39725	0.0182044	1.01329	0.938884	9.48867	0.00504191
946	A_84_P88649	AT2G02850	plantacyanin	3.34208	0.0468549	6.1747	0.0128278	4.32131	0.00212084	4.02604	0.00268308
947	A_84_P15455	AT2G02860	sucrose transporter 2	2.62539	0.00100917	2.72762	0.000773451	2.93367	0.00188213	2.61527	0.000480337
948	A_84_P12620	AT2G02990	ribonuclease 1	263.489	0.00518054	893.102	0.00279301	44.8923	0.0135048	45.9711	0.0118048
949	A_84_P288954	AT2G03020	Heat shock protein HSP20/alpha crystallin family protein	2.7839	0.00272985	3.10695	0.00473455	2.43455	0.0143319	2.74709	0.00373784
950	A_84_P14510	AT2G03090	expansin A15	10.2311	0.00140609	24.56	0.000984905	6.88109	0.0386312	15.3509	0.0141576
951	A_84_P756970	AT2G03110	putative RNA-binding protein	1.45888	0.287336	2.47125	0.0431818	1.79458	0.00748845	2.16924	0.0277776
952	A_84_P87139	AT2G03210	fucosyltransferase 2	3.18093	0.0132795	1.89303	0.25973	3.06076	0.0567881	3.60115	0.0297727
953	A_84_P14504	AT2G03520	ureide permease 4	4.08398	0.0247197	1.89431	0.083638	2.25908	0.021596	1.75948	0.241096
954	A_84_P15398	AT2G03710	K-box region and MADS-box transcription factor family protein	2.42383	0.00133652	2.17466	0.00325255	2.20113	0.000765104	2.56527	0.00103795
955	A_84_P17290	AT2G03740	late embryogenesis abundant domain-containing protein	2.848	0.145691	8.44885	0.00888796	3.85085	0.0133444	4.16298	0.0160404
956	A_84_P20128	AT2G03760	sulphotransferase 12	5.65047	0.00191575	10.196	0.0010819	7.55649	0.00228861	11.6559	0.00125326
957	A_84_P13477	AT2G03850	late embryogenesis abundant protein (LEA) family protein	1.23016	0.619244	9.31846	0.000522289	1.58794	0.0150922	11.0846	0.00160761
958	A_84_P12511	AT2G03980	GDSL esterase/lipase	2.79824	0.00288576	3.01967	0.00201878	2.28483	0.0170906	2.23234	0.0163051
959	A_84_P23858	AT2G04030	Chaperone protein htpG family protein	2.71865	0.00150348	2.03343	0.00275436	2.20775	0.00798681	2.23333	0.000930061
960	A_84_P16999	AT2G04038	basic leucine-zipper 48	1.80226	0.10467	3.6006	0.0297546	3.21544	0.0220337	4.74922	0.0174884
961	A_84_P600633	AT2G04050	MATE efflux family protein	2.21997	0.10398	3.92175	0.0427926	4.56545	0.00726468	5.02737	0.00866838
962	A_84_P756184	AT2G04066	MATE efflux family protein	3.87837	0.0254072	2.27939	0.0968492	2.85192	0.00289296	2.03758	0.0117429
963	A_84_P756195	AT2G04070	MATE efflux family protein	2.15697	0.15143	3.4333	0.0392076	3.38686	0.00257761	2.0171	0.00259626
964	A_84_P562314	AT2G04080	MATE efflux family protein	3.54549	0.0466508	2.11171	0.155668	2.70623	0.00342556	1.80681	0.00838774
965	A_84_P104386	AT2G04100	MATE efflux family protein	2.21516	0.0438833	4.92178	0.00947269	2.59445	0.00199472	4.84946	0.0024409
966	A_84_P725389	AT2G04110	pseudogene of unknown protein	4.36994	0.00125279	4.82335	0.00122781	3.82688	0.0019914	3.8223	0.00974036
967	A_84_P93389	AT2G04160	Subtilisin-like serine endopeptidase family protein	1.73909	0.0209673	5.30386	0.00346117	1.95504	0.0992513	4.01177	0.0135689
968	A_84_P595278	AT2G04170	TRAF-like family protein	1.63431	0.0149529	2.20294	0.00308649	2.02791	0.0667408	2.53445	0.0215639
969	A_84_P589027	AT2G04190	TRAF-like family protein	1.06442	0.665897	5.31829	0.00384645	1.05655	0.864617	5.11618	0.00335626
970	A_84_P556121	AT2G04235	hypothetical protein	2.24631	0.00444947	3.24391	0.00240882	2.46243	0.0343308	4.1353	0.00941147
971	A_84_P14437	AT2G04240	RING/U-box superfamily protein	1.66155	0.0156568	2.29737	0.00413711	1.42039	0.131098	2.30836	0.000510659
972	A_84_P756101	AT2G04260	pseudogene, BS1-related mitochondrial protein, blastp match of 53% identity and 8.5e-45 P-value to GP|17385707|dbj|BAB78658.1||AP003022 P0681B11.25 {Oryza sativa (japonica cultivar-group)}	9.09694	0.00663796	17.0292	0.00662173	24.057	0.000624193	28.0446	0.0023245
973	A_84_P21095	AT2G04350	AMP-dependent synthetase and ligase family protein	7.12694	0.000468336	11.7421	0.000482645	6.41559	0.000630631	8.75606	0.000280159
974	A_84_P19203	AT2G04400	indole-3-glycerol phosphate synthase	4.91579	0.000436158	3.06883	0.000794954	4.22446	0.000830281	2.16199	0.00258867
975	A_84_P755572	AT2G04625	transposable element gene	2.52429	0.0245384	8.93269	0.000773916	5.16072	0.00913176	13.1603	0.00173706
976	A_84_P295884	AT2G04780	FASCICLIN-like arabinoogalactan 7	3.41691	0.000672787	2.61091	0.00226555	2.12248	0.00443585	1.67343	0.0112336
977	A_84_P757369	AT2G04925	defensin-like protein 293	6.31032	0.00901978	2.85216	0.0547038	3.12902	0.195398	3.23455	0.0431394
978	A_84_P755281	AT2G05050	protein phosphatase 2C-like protein	3.88516	0.000354415	4.41057	0.0125736	5.93505	0.00121628	6.43172	0.00124166
979	A_84_P10679	AT2G05180	cytochrome P450, family 705, subfamily A, polypeptide 6	5.05955	0.0126164	7.74534	0.00864873	2.88461	0.00658656	5.58911	0.00205306
980	A_84_P306090	AT2G05260	alpha/beta-Hydrolases superfamily protein	2.75966	0.00297461	4.60754	0.00130931	3.82245	0.000687576	5.59531	0.00045417
981	A_84_P560560	AT2G05270	hypothetical protein	2.59031	0.038006	5.89146	0.18492	1.93402	0.117977	2.45061	0.0433308
982	A_84_P867403	AT2G05910	hypothetical protein	-1.21651	0.466971	3.48748	0.019122	2.16701	0.405879	4.58505	0.0486354
983	A_84_P15417	AT2G05940	RPM1-induced protein kinase	3.65539	0.000754961	4.32387	0.00185065	2.96402	0.00493469	2.87696	0.00352665
984	A_84_P755325	AT2G06045	transposable element gene	3.01772	0.0101811	1.23971	0.564317	3.71944	0.00544254	2.91067	0.0687641
985	A_84_P15340	AT2G06050	oxophytodienoate-reductase 3	12.0222	0.00501119	4.21954	0.0220003	27.1735	0.000314683	9.27575	0.000242025
986	A_84_P586386	AT2G07640	NAD(P)-binding Rossmann-fold superfamily protein	1.62327	0.0237778	2.94728	0.00362748	1.4808	0.016052	2.12499	0.00166655
987	A_84_P12543	AT2G10450	14-3-3 family protein	1.14975	0.569866	2.94182	0.0214787	1.41202	0.410786	2.74994	0.0050755
988	A_84_P756691	AT2G11280	pseudogene, hypothetical protein	2.88486	0.0908202	5.75616	0.0123567	4.62119	0.00211752	5.80309	0.00512399
989	A_84_P850845	AT2G11890	adenylate cyclase	8.23372	0.00046559	12.1774	0.000323716	8.58757	0.000883943	14.2303	0.000242025
990	A_84_P758259	AT2G11891	hypothetical protein	8.1285	0.000819321	13.0335	0.000341278	8.34447	0.00131511	14.6354	0.000444316
991	A_84_P844754	AT2G12190	Cytochrome P450 superfamily protein	2.84561	0.00625589	3.7856	0.00262788	2.06888	0.00579927	2.56291	0.00150043
992	A_84_P555238	AT2G12400	hypothetical protein	3.98403	0.00127204	2.66263	0.00204633	3.80208	0.00301511	2.6954	0.0069619
993	A_84_P755229	AT2G13128	pseudogene of F-box family protein	4.09038	0.00442521	2.46718	0.0848247	3.98469	0.00182903	1.40861	0.209223
994	A_84_P755483	AT2G13450	hypothetical protein	2.98449	0.076244	3.92085	0.0380315	6.74709	0.00228861	6.21637	0.00439151
995	A_84_P590834	AT2G13640	transcription factor IIS family protein	4.38357	0.00502494	17.1626	0.000814368	9.13089	0.00150084	38.935	0.0010673
996	A_84_P535752	AT2G13790	somatic embryogenesis receptor-like kinase 4	2.11011	0.0202135	1.34909	0.25006	3.32541	0.00219299	1.53309	0.0650995
997	A_84_P755231	AT2G14270	Cytochrome C oxidase polypeptide VIB family protein	4.39975	0.00121658	5.48972	0.00117297	6.91142	0.00131618	6.53016	0.00108423
998	A_84_P265870	AT2G14520	CBS and transporter associated domain-containing protein	1.94299	0.000555071	2.97585	0.00180691	1.68021	0.117488	2.34686	0.0368541
999	A_84_P16322	AT2G14620	xyloglucan endotransglucosylase/hydrolase 10	1.73613	0.0266696	3.77005	0.0207435	2.77176	0.076957	3.93309	0.0255332
1000	A_84_P15428	AT2G14750	APS kinase	5.80839	0.0089134	3.77778	0.0173098	6.19362	0.00167659	3.93476	0.00124843
1001	A_84_P15384	AT2G15310	ADP-ribosylation factor B1A	1.66133	0.00255404	2.8301	0.00227381	2.26453	0.00345371	3.93061	0.00103737
1002	A_84_P94029	AT2G15555	other RNA	1.1199	0.446509	3.13135	0.00660997	1.29215	0.281287	8.48054	0.0116597
1003	A_84_P51740	AT2G15760	hypothetical protein	5.57141	0.00287376	1.83081	0.0564608	4.9727	0.00344434	2.307	0.188414
1004	A_84_P13454	AT2G15780	Cupredoxin superfamily protein	7.69922	0.0844421	35.4596	0.0159291	53.3672	0.000832772	138.289	0.000420994
1005	A_84_P533108	AT2G15830	hypothetical protein	3.30006	0.00275276	8.78511	0.00138457	2.1373	0.00502772	3.54308	0.00324608
1006	A_84_P85809	AT2G15860	hypothetical protein	2.22037	0.000963311	1.82967	0.00558747	2.32009	0.00538291	1.70589	0.0162212
1007	A_84_P843500	AT2G15910	CSL zinc finger domain-containing protein	2.46041	0.0191738	4.37193	0.00519749	4.99667	0.0114135	10.4434	0.00416615
1008	A_84_P16290	AT2G15970	cold regulated 413 plasma membrane 1	3.19218	0.00260707	4.60689	0.00106338	1.5526	0.0578224	2.16713	0.0112303
1009	A_84_P204458	AT2G16070	plastid division2	2.48518	0.000516829	3.09291	0.000417509	2.36761	0.000929082	2.89502	0.000722489
1010	A_84_P757222	AT2G16367	Encodes a defensin-like (DEFL) family protein.	132.489	0.00117963	39.2732	0.00256719	103.165	0.00124117	45.9146	0.000388761
1011	A_84_P514207	AT2G16450	putative F-box protein	1.3788	0.335534	2.84546	0.0194521	1.61231	0.134599	5.51307	0.00215564
1012	A_84_P264060	AT2G16460	hypothetical protein	2.31341	0.00037857	3.07637	0.00125146	2.96523	0.0330681	3.24053	0.02364
1013	A_84_P311643	AT2G16530	putative polyprenol reductase 2	1.84004	0.010829	2.77614	0.0014261	1.55727	0.00903535	2.11503	0.00233921
1014	A_84_P109232	AT2G16630	pollen Ole e 1 allergen and extensin family protein	6.99227	0.000856393	16.6496	0.000860155	5.34138	0.00490659	11.8272	0.00157589
1015	A_84_P14413	AT2G16700	actin depolymerizing factor 5	1.56708	0.0117111	3.48416	0.000390571	1.6293	0.0248217	2.85067	0.000866645
1016	A_84_P16304	AT2G16720	myb domain protein 7	20.7745	0.000426155	20.0993	0.000595913	12.5466	0.000488694	12.3606	0.000284963
1017	A_84_P21980	AT2G16740	ubiquitin-conjugating enzyme 29	1.9703	0.00995054	2.40124	0.00228716	2.93069	0.0126535	3.78807	0.00545664
1018	A_84_P604204	AT2G16770	Basic-leucine zipper (bZIP) transcription factor family protein	1.95478	0.000557167	2.74836	0.000461908	1.87752	0.0545324	2.57611	0.0168403
1019	A_84_P529548	AT2G16890	UDP-glycosyltransferase 90A1	4.2177	0.00141526	6.19699	0.00113684	4.22686	0.0244423	3.77846	0.042866
1020	A_84_P172791	AT2G16900	phospholipase-like protein (PEARLI 4) family	3.32813	0.000822403	3.0825	0.000966406	3.95674	0.00249302	3.52856	0.00125474
1021	A_84_P598872	AT2G17010	mechanosensitive ion channel protein 8	11.0261	0.00298214	20.2215	0.00195198	5.21801	0.00463396	11.965	0.00141762
1022	A_84_P13202	AT2G17040	NAC domain containing protein 36	2.13701	0.0815806	2.86482	0.0234598	2.98544	0.00398273	1.94525	0.0961471
1023	A_84_P95766	AT2G17120	lysm domain GPI-anchored protein 2 precursor	2.38611	0.0111278	2.2983	0.020552	2.81929	0.00337927	2.26561	0.00738475
1024	A_84_P14414	AT2G17180	protein DUO1-ACTIVATED ZINC FINGER 1	2.00992	0.262123	4.19604	0.023624	1.99918	0.0886915	8.52832	0.00961299
1025	A_84_P16305	AT2G17190	ubiquitin family protein	1.82607	0.000968565	2.82417	0.00151598	1.61372	0.00326097	2.14579	0.000672511
1026	A_84_P20089	AT2G17220	putative serine/threonine-specific protein kinase kin3	1.65388	0.0689133	2.74544	0.00610943	2.77246	0.00568723	2.60663	0.00113484
1027	A_84_P21714	AT2G17280	phosphoglycerate mutase-like protein	11.5289	0.000420183	11.3819	0.000512857	11.7764	0.00121767	8.60868	0.000568505
1028	A_84_P816631	AT2G17500	auxin efflux carrier family protein	11.5411	0.00518847	37.6278	0.00219686	2.85449	0.0322505	5.01388	0.00848527
1029	A_84_P755705	AT2G17560	high mobility group B4	2.02362	0.00145231	2.27205	0.00150005	1.93943	0.00957503	2.41082	0.00455143
1030	A_84_P594418	AT2G17660	RPM1-interacting protein 4-like protein	6.16877	0.00113104	3.85569	0.00672035	3.93272	0.0033466	1.80024	0.0514959
1031	A_84_P595305	AT2G17730	NEP-interacting protein 2	-1.03907	0.746727	2.76324	0.00222859	1.68838	0.0078896	4.57595	0.000509033
1032	A_84_P10368	AT2G17760	aspartyl protease family protein	1.68454	0.00198488	3.94184	0.000368972	2.03172	0.00357085	4.12429	0.00030849
1033	A_84_P16040	AT2G17840	Senescence/dehydration-associated protein-related	3.12109	0.00355692	2.77205	0.00264034	2.6944	0.0447745	1.97535	0.100267
1034	A_84_P285660	AT2G17850	rhodanese-like domain-containing protein 17	7.18236	0.00985697	5.91629	0.0202762	5.55071	0.0120161	3.07618	0.0450021
1035	A_84_P21716	AT2G17900	SET domain group 37	1.68975	0.0207492	2.89346	0.00280085	1.53874	0.00537964	2.23427	0.00122614
1036	A_84_P13550	AT2G18000	TBP-associated factor 14	2.23615	0.00836994	2.82466	0.00664957	2.36734	0.00175732	2.56783	0.00189497
1037	A_84_P523352	AT2G18090	PHD finger, SWIB/MDM2 and GYF domain-containing protein	1.8391	0.0108284	2.5499	0.000644727	2.61627	0.00194368	3.45807	0.000525918
1038	A_84_P201968	AT2G18100	hypothetical protein	6.04684	0.000739417	8.00827	0.000477797	4.87719	0.000841638	7.30602	0.000687043
1039	A_84_P23924	AT2G18150	peroxidase 15	4.71614	0.17032	6.33392	0.0144	4.43832	0.0373219	5.26323	0.022191
1040	A_84_P21086	AT2G18170	MAP kinase 7	2.73982	0.00241117	4.28376	0.00152835	2.81309	0.00148709	3.7256	0.000401756
1041	A_84_P511815	AT2G18193	P-loop containing nucleoside triphosphate hydrolases superfamily protein	2.20273	0.0149097	3.37721	0.00403653	4.3037	0.00584329	3.99588	0.00882384
1042	A_84_P13476	AT2G18230	pyrophosphorylase 2	4.13873	0.000967925	5.09412	0.000577492	3.13554	0.0060678	3.65661	0.00226862
1043	A_84_P159155	AT2G18240	protein RER1D	2.31418	0.00142257	3.77464	0.00081195	1.92536	0.0046471	2.36167	0.00149986
1044	A_84_P21041	AT2G18340	late embryogenesis abundant domain-containing protein	6.33322	0.00251443	42.3978	0.000776847	15.6092	0.00111104	79.7202	0.000362037
1045	A_84_P22048	AT2G18550	homeobox protein 21	1.39013	0.0240184	4.00808	0.00382876	4.34658	0.0310598	6.48148	0.0118404
1046	A_84_P22049	AT2G18620	geranylgeranyl pyrophosphate synthase 7	26.5932	0.00340205	10.0272	0.00886048	7.27132	0.00419026	3.45261	0.000712417
1047	A_84_P560583	AT2G18670	RING-H2 finger protein ATL56	2.34373	0.029005	4.40005	0.0114071	5.13765	0.0028498	7.23312	0.00273297
1048	A_84_P19198	AT2G18720	translation elongation factor EF1A/initiation factor IF2gamma family protein	11.5887	0.000994747	22.8824	0.00025886	8.6123	0.0191922	15.9254	0.00968026
1049	A_84_P177654	AT2G18950	homogentisate phytyltransferase 1	2.35554	0.00162702	6.03638	0.000321427	1.46306	0.0212702	2.89283	0.0011853
1050	A_84_P509156	AT2G19240	RabGAP/TBC domain-containing protein	4.10847	0.00943381	9.00897	0.00294815	2.4525	0.00373322	4.43439	0.000614964
1051	A_84_P522474	AT2G19320	hypothetical protein	1.42422	0.116313	7.86844	0.00372013	9.99195	0.321996	10.7701	0.00135191
1052	A_84_P22996	AT2G19570	cytidine deaminase 1	4.46064	0.000940483	8.41337	0.0008415	5.30668	0.000893614	8.36654	0.000397888
1053	A_84_P10703	AT2G19580	tetraspanin2	3.3048	0.000831909	1.7375	0.00935805	3.88706	0.0102642	2.81056	0.0129989
1054	A_84_P867063	AT2G19610	RING/U-box superfamily protein	1.40297	0.572906	3.73279	0.0371395	1.12088	0.615433	3.00863	0.00504174
1055	A_84_P756644	AT2G19755	transposable element gene	2.17886	0.0325497	3.47502	0.00743085	3.63818	0.00290707	5.77374	0.00171645
1056	A_84_P12498	AT2G19780	leucine-rich repeat-containing protein	6.23565	0.00066098	2.20668	0.00446779	2.12636	0.000841638	-1.57547	0.102457
1057	A_84_P863283	AT2G19830	SNF7 family protein	1.97344	0.0157218	2.62977	0.00656621	1.56778	0.00172212	2.10409	0.00122685
1058	A_84_P11552	AT2G19860	hexokinase 2	2.05686	0.0114086	2.91534	0.000906939	1.79353	0.00631133	2.7857	0.00120217
1059	A_84_P122352	AT2G19880	nucleotide-diphospho-sugar transferases superfamily protein	1.88915	0.0105816	2.53097	0.00342262	2.0846	0.00342556	2.15445	0.00185548
1060	A_84_P578362	AT2G19890	hypothetical protein	17.0496	0.000304291	49.7283	0.000377086	24.7611	0.000930528	92.401	0.000303978
1061	A_84_P757237	AT2G19893	putative defensin-like protein 12	1.90878	0.227298	4.28412	0.00823807	11.7662	0.179745	14.8269	0.00113426
1062	A_84_P51200	AT2G20010	hypothetical protein	1.80089	0.0021468	2.47319	0.00143215	1.98997	0.00139794	2.23177	0.000609473
1063	A_84_P56100	AT2G20110	Tesmin/TSO1-like CXC domain-containing protein	4.38528	0.00129243	5.93338	0.000880892	4.23268	0.00325368	4.3493	0.00154609
1064	A_84_P17265	AT2G20340	tyrosine decarboxylase 1	11.3152	0.0011806	4.00577	0.0029183	4.26249	0.00426113	3.74905	0.00192278
1065	A_84_P238663	AT2G20370	Exostosin family protein	2.74952	0.00283344	1.57106	0.0291024	2.59719	0.00492926	1.20376	0.135699
1066	A_84_P20092	AT2G20470	AGC (cAMP-dependent, cGMP-dependent and protein kinase C) kinase family protein	21.262	0.000948962	24.4659	0.000929548	12.0987	0.00488993	12.7873	0.00291845
1067	A_84_P14417	AT2G20560	DNAJ heat shock family protein	7.21278	0.000533929	7.87201	0.00171048	5.57002	0.00176125	4.70939	0.000586277
1068	A_84_P19217	AT2G20610	Tyrosine transaminase family protein	2.86537	0.0166106	1.3352	0.277574	3.81399	0.00493389	1.39424	0.128475
1069	A_84_P16052	AT2G20625	hypothetical protein	4.32284	0.00138753	5.44851	0.000420027	4.08019	0.0142402	9.90725	0.00360413
1070	A_84_P517162	AT2G20630	PP2C induced by AVRRPM1	136.229	0.000284338	131.715	0.00029642	140.868	0.000940007	151.056	0.000553664
1071	A_84_P786597	AT2G20770	GCR2-like 2	1.74257	0.00166484	2.07991	0.005961	1.68867	0.0241993	2.22906	0.0136446
1072	A_84_P758106	AT2G20784	hypothetical protein	2.60148	0.00138612	3.29138	0.00346252	1.82969	0.0744224	5.90301	0.000855992
1073	A_84_P208258	AT2G20830	folic acid binding / transferase	1.67787	0.00790257	2.02399	0.00205645	1.71015	0.00149543	2.0165	0.00438797
1074	A_84_P10627	AT2G20880	ethylene-responsive transcription factor ERF053	72.8832	0.000286823	50.6278	0.000215699	38.4895	0.00104545	33.2595	0.000699196
1075	A_84_P21077	AT2G21130	peptidyl-prolyl cis-trans isomerase CYP19-2	1.64357	0.106655	5.30209	0.00411275	2.35719	0.0153378	8.14952	0.000693724
1076	A_84_P724762	AT2G21180	hypothetical protein	-1.14801	0.394995	2.29807	0.00837664	-1.01493	0.963313	3.03388	0.0040457
1077	A_84_P757737	AT2G21187	other RNA	2.62628	0.00140938	7.13257	0.00429246	2.1177	0.00254529	2.90693	0.013039
1078	A_84_P142769	AT2G21190	putative ER lumen protein retaining receptor	1.77543	0.000934531	2.46683	0.00182814	2.10046	0.00243975	2.32513	0.0012519
1079	A_84_P575690	AT2G21237	hypothetical protein	5.30574	0.00233191	10.3983	0.000288527	4.90468	0.0143816	14.5952	0.00346667
1080	A_84_P18269	AT2G21490	dehydrin LEA	7.87554	0.000949597	10.4037	0.000663914	7.9602	0.00125157	12.1458	0.00148447
1081	A_84_P19215	AT2G21510	DNAJ heat shock N-terminal domain-containing protein	3.96928	0.00606705	7.77371	0.00623314	4.52928	0.00872113	6.22864	0.00335776
1082	A_84_P83919	AT2G21560	hypothetical protein	1.88941	0.0143396	2.52015	0.00415343	2.73796	0.034101	3.69545	0.0165312
1083	A_84_P21013	AT2G21590	Glucose-1-phosphate adenylyltransferase family protein	2.47879	0.00507643	4.88615	0.000519959	1.89191	0.106703	5.03085	0.00971779
1084	A_84_P53000	AT2G21620	Adenine nucleotide alpha hydrolases-like superfamily protein	2.01597	0.00275449	6.60603	0.000370766	1.93007	0.00257385	4.93525	0.000343592
1085	A_84_P21012	AT2G21630	sec23/sec24-like transport protein	-1.19541	0.0299266	2.31133	0.000835355	1.5646	0.0185121	5.18234	0.000921427
1086	A_84_P266810	AT2G21640	uncharacterized oxidative stress response protein	1.34627	0.260299	3.30097	0.007229	1.66891	0.0824377	4.30025	0.00623937
1087	A_84_P210388	AT2G21820	hypothetical protein	3.98003	0.0304297	7.91075	0.0182394	8.29692	0.0168779	16.3287	0.00823608
1088	A_84_P533131	AT2G22010	related to KPC1	2.83601	0.000401391	2.37181	0.00051805	3.34339	0.000779897	2.95047	0.000602694
1089	A_84_P22916	AT2G22190	probable trehalose-phosphate phosphatase E	3.84	0.00336683	5.00457	0.00194975	3.1307	0.0188998	3.30482	0.0115453
1090	A_84_P21970	AT2G22200	ethylene-responsive transcription factor ERF056	31.343	0.00571635	18.5097	0.00791224	32.0423	0.000653401	19.3208	0.000727031
1091	A_84_P12513	AT2G22240	myo-inositol-1-phosphate synthase 2	5.00104	0.00146725	3.83286	0.00140424	7.46302	0.00073747	6.29851	0.000668983
1092	A_84_P22022	AT2G22330	cytochrome P450, family 79, subfamily B, polypeptide 3	4.2777	0.0210885	3.002	0.0419044	4.57823	0.0109414	3.35132	0.0198914
1093	A_84_P757545	AT2G22335	pseudogene of cytochrome P450 family protein	4.96419	0.0360105	2.6734	0.103505	5.06352	0.045524	2.80225	0.130535
1094	A_84_P18238	AT2G22420	peroxidase	6.79813	0.00150945	11.0655	0.000938184	11.956	0.00148793	15.7572	0.00045417
1095	A_84_P758209	AT2G22426	hypothetical protein	6.26174	0.000975217	13.8964	0.000557976	12.4963	0.00221429	16.3574	0.00214732
1096	A_84_P555267	AT2G22460	hypothetical protein	10.9656	0.00267148	32.0562	0.000798892	24.8412	0.00111929	55.103	0.000674622
1097	A_84_P51530	AT2G22470	arabinogalactan protein 2	148.775	0.000355149	356.211	0.000217799	162.532	0.00092958	288.694	0.000404713
1098	A_84_P600669	AT2G22475	GRAM domain family protein	1.764	0.00372071	2.33672	0.000662568	2.08756	0.00648086	2.73919	0.00100986
1099	A_84_P22967	AT2G22500	uncoupling protein 5	7.70011	0.000786177	8.84274	0.00120242	10.3118	0.00156924	7.60276	0.000853033
1100	A_84_P607768	AT2G22560	Kinase interacting (KIP1-like) family protein	4.36808	0.00184818	6.57396	0.00132917	4.016	0.00073747	4.03085	0.000274763
1101	A_84_P16314	AT2G22590	UDP-glycosyltransferase 91A1	6.26214	0.0340064	3.97823	0.0777268	3.52768	0.0163647	3.38722	0.0104314
1102	A_84_P521598	AT2G22760	transcription factor bHLH19	25.3646	0.00962109	11.4643	0.0211468	78.0808	0.0015115	32.2926	0.00214845
1103	A_84_P22932	AT2G22770	basic helix-loop-helix (bHLH) DNA-binding superfamily protein	4.27117	0.0137402	-1.6203	0.209202	2.75196	0.00368184	1.06989	0.670445
1104	A_84_P816880	AT2G22780	peroxisomal NAD-malate dehydrogenase 1	4.69504	0.00054623	3.80289	0.000810662	3.90216	0.00166275	3.4831	0.00124695
1105	A_84_P610444	AT2G22795	hypothetical protein	2.71838	0.00307183	1.69297	0.0208468	2.28534	0.00651815	1.45911	0.0244866
1106	A_84_P23020	AT2G22850	basic leucine-zipper 6	2.4394	0.000322743	1.73952	0.00426225	4.35465	0.00481167	3.14939	0.0113545
1107	A_84_P290124	AT2G22860	phytosulfokine 2 precursor	4.48798	0.00443578	2.11692	0.0253216	10.9907	0.00218161	5.8749	0.00331972
1108	A_84_P611334	AT2G22880	VQ motif-containing protein	10.8575	0.000555071	3.21567	0.00178996	22.5922	0.00111977	5.05979	0.00320422
1109	A_84_P22977	AT2G23000	serine carboxypeptidase-like 10	12.4206	0.00226796	8.57697	0.00277545	8.20519	0.00223305	7.51349	0.0015989
1110	A_84_P10684	AT2G23010	serine carboxypeptidase-like 9	6.5112	0.0510948	7.3077	0.0394516	5.07674	0.00296959	7.60592	0.000843556
1111	A_84_P13519	AT2G23110	Late embryogenesis abundant protein, group 6	2.90173	0.0206132	25.0452	0.000288527	9.77448	0.00158465	88.5626	0.000410334
1112	A_84_P852818	AT2G23120	Late embryogenesis abundant protein, group 6	3.94557	0.00124239	3.83998	0.00138571	2.27736	0.00596532	2.08484	0.00958726
1113	A_84_P21992	AT2G23150	natural resistance-associated macrophage protein 3	4.25319	0.000923571	8.82514	0.000505319	4.66733	0.00144703	8.20378	0.000663387
1114	A_84_P11591	AT2G23340	DREB and EAR motif protein 3	11.2289	0.000316131	3.91187	0.00066588	8.0069	0.000823604	4.06527	0.00125479
1115	A_84_P15422	AT2G23450	wall-associated receptor kinase-like 14	1.69025	0.00233011	2.10158	0.00043688	2.26315	0.00897938	2.5944	0.00417537
1116	A_84_P193344	AT2G23790	hypothetical protein	4.20392	0.00130803	5.08969	0.000638117	5.07778	0.00124117	4.73886	0.00105001
1117	A_84_P501178	AT2G23810	tetraspanin8	1.78957	0.00291744	2.96093	0.00105545	2.26541	0.008395	2.76212	0.00547777
1118	A_84_P596217	AT2G23830	vesicle-associated protein 3-1	2.79392	0.0411611	3.62446	0.0170448	1.6888	0.315965	4.85802	0.000843556
1119	A_84_P796064	AT2G23880	transposable element gene	1.38825	0.0388884	2.626	0.0372625	3.13791	0.0387185	10.0678	0.00397032
1120	A_84_P19131	AT2G23910	Rossmann-fold NAD(P)-binding domain-containing protein	1.0988	0.622098	14.5287	0.000931824	-1.37362	0.135156	14.6523	0.000505431
1121	A_84_P522490	AT2G24040	Low temperature and salt responsive protein	2.2175	0.00257609	4.91981	0.00160018	1.69146	0.00498417	2.7307	0.000388632
1122	A_84_P18258	AT2G24210	terpene synthase 10	15.6489	0.0207417	7.94121	0.0324608	2.01858	0.275913	2.51335	0.0117191
1123	A_84_P606010	AT2G24320	alpha/beta-Hydrolases superfamily protein	7.29864	0.000745788	7.2806	0.000988774	5.82408	0.022202	6.51377	0.0149147
1124	A_84_P272230	AT2G24540	Galactose oxidase/kelch repeat superfamily protein	13.7663	0.000795204	8.67022	0.000293924	18.9194	0.000926303	14.4777	0.000542865
1125	A_84_P14482	AT2G24560	GDSL esterase/lipase	6.87709	0.00541799	10.8152	0.00753399	6.20326	0.0457106	3.80099	0.0779148
1126	A_84_P530177	AT2G24680	B3 domain-containing protein REM12	2.28848	0.0101566	2.52161	0.00335387	1.5594	0.0743274	2.29887	0.00608002
1127	A_84_P16281	AT2G24820	translocon at the inner envelope membrane of chloroplasts 55-II	3.07273	0.00275933	4.63634	0.000891076	1.45821	0.0482919	2.03043	0.0046256
1128	A_84_P596218	AT2G25130	armadillo/beta-catenin-like repeats-containing protein	2.9485	0.00744015	3.6579	0.00310863	1.87897	0.218507	2.87829	0.0356164
1129	A_84_P502971	AT2G25290	carboxylate clamp-tetratricopeptide repeat protein	2.5508	0.000850513	3.06668	0.000628038	1.91817	0.018044	2.12842	0.00504055
1130	A_84_P757627	AT2G25312	ECA1 gametogenesis related family protein	9.10578	0.0126541	21.1543	0.00338976	10.3354	0.00070452	27.0168	0.000344274
1131	A_84_P17347	AT2G25450	1-aminocyclopropane-1-carboxylate oxidase-like protein	6.38403	0.000786177	7.14121	0.000606598	3.48504	0.00389809	4.20948	0.00136913
1132	A_84_P245475	AT2G25460	hypothetical protein	93.3241	0.000485471	132.147	0.000402868	279.507	0.000488694	414.895	6.83198e-05
1133	A_84_P274380	AT2G25530	AFG1-like ATPase family protein	11.2348	0.000286823	10.5958	0.000614381	12.105	0.0010641	11.7909	0.0007816
1134	A_84_P11653	AT2G25600	Shaker pollen inward K+ channel	1.02235	0.955635	2.62908	0.0282799	-2.27888	0.0267666	2.32389	0.0476772
1135	A_84_P13543	AT2G25610	ATPase, F0/V0 complex, subunit C protein	1.88692	0.00475504	2.66565	0.000871653	2.0329	0.0228355	2.79351	0.00272301
1136	A_84_P14488	AT2G25620	DNA-binding protein phosphatase 1	11.3631	0.000321419	8.95343	0.00024798	13.1607	0.00095367	11.8742	0.000404713
1137	A_84_P255630	AT2G25625	hypothetical protein	34.4748	0.00044442	74.1746	0.00027285	13.393	0.00178312	25.0808	0.000650021
1138	A_84_P98636	AT2G25670	hypothetical protein	2.11363	0.00226958	2.15488	0.000895335	2.06516	0.00729076	1.98189	0.00312556
1139	A_84_P512722	AT2G25690	hypothetical protein	7.2409	0.000369875	5.95407	0.000402957	7.88978	0.00059715	8.04013	0.000634105
1140	A_84_P20162	AT2G25700	SKP1-like 3	2.0118	0.00141348	2.56576	0.00156419	1.74958	0.0362947	2.23081	0.00917046
1141	A_84_P12502	AT2G25810	tonoplast intrinsic protein 4;1	22.3644	0.00102488	11.3119	0.00145999	7.59797	0.00713103	1.67872	0.179821
1142	A_84_P11557	AT2G25820	ethylene-responsive transcription factor ERF042	150.798	0.013769	63.764	0.0219717	56.7745	0.00680387	29.2236	0.0125799
1143	A_84_P14393	AT2G25880	ataurora2	1.87169	0.0782579	2.39532	0.0205742	3.19175	0.036658	6.09633	0.00753481
1144	A_84_P13448	AT2G25890	Oleosin-like protein	3.91388	0.004148	38.9193	0.000577861	5.09973	0.00125402	60.7945	0.000347426
1145	A_84_P186344	AT2G25910	3'-5' exonuclease and KH-I domain-containing protein	4.11845	0.00329285	5.72333	0.00293985	3.6207	0.001206	4.10029	0.000929468
1146	A_84_P17339	AT2G25940	alpha-vacuolar processing enzyme	2.09195	0.0243589	3.36992	0.00450146	2.12935	0.0850091	3.69438	0.0131525
1147	A_84_P19231	AT2G26150	heat shock transcription factor A2	170.764	0.000526594	97.3908	0.000854185	154.643	0.00527197	72.8841	0.00493134
1148	A_84_P20125	AT2G26170	cytochrome P450, family 711, subfamily A, polypeptide 1	2.25233	0.0021482	2.02945	0.00275711	3.96904	0.00303741	3.08423	0.00438852
1149	A_84_P22016	AT2G26250	3-ketoacyl-CoA synthase 10	2.41676	0.00272604	2.84272	0.000715041	2.11729	0.0159751	1.91718	0.0118271
1150	A_84_P16342	AT2G26290	root-specific kinase 1	4.96085	0.0219928	9.55211	0.00897958	6.07108	0.00180462	8.58218	0.000956172
1151	A_84_P788340	AT2G26310	fatty acid binding protein 2	5.91275	0.00194531	19.3962	0.000337795	4.80155	0.0191085	9.21976	0.00638078
1152	A_84_P20104	AT2G26380	leucine-rich repeat-containing protein	6.71793	0.0178473	4.88202	0.0078874	7.2331	0.00404059	4.29603	0.0158389
1153	A_84_P21996	AT2G26390	serpin-Z3	4.271	0.0178736	2.30431	0.142429	4.00922	0.00131618	1.60294	0.10085
1154	A_84_P584647	AT2G26610	hypothetical protein	5.17791	0.000787622	8.34343	0.00376339	5.86888	0.00245341	8.38679	0.00217261
1155	A_84_P21055	AT2G26690	nitrate transporter 1.4	7.3903	0.00120604	6.51372	0.000712554	3.16896	0.000802223	3.02564	0.00139248
1156	A_84_P513614	AT2G27030	calmodulin 5	3.0666	0.000928815	3.11231	0.00191199	4.12001	0.00728065	4.46145	0.00461957
1157	A_84_P102986	AT2G27080	late embryogenesis abundant hydroxyproline-rich glycoprotein	2.51513	0.0201197	1.12735	0.701399	3.4398	0.00566525	2.50128	0.0605071
1158	A_84_P20174	AT2G27150	abscisic aldehyde oxidase 3	2.32742	0.00101639	5.85443	0.000670296	2.74708	0.00360007	5.01431	0.0011805
1159	A_84_P758007	AT2G27160	hypothetical protein	3.10227	0.00121455	3.0476	0.0487069	2.64657	0.0312078	4.91317	0.00345218
1160	A_84_P581058	AT2G27270	hypothetical protein	17.6303	0.000372613	33.6362	0.000360381	13.2404	0.00165994	32.8819	0.000940968
1161	A_84_P126581	AT2G27280	Coiled-coil domain-containing protein 55	5.09346	0.00827984	14.5345	0.00144928	5.93356	0.00547466	23.9975	0.00157061
1162	A_84_P12622	AT2G27300	NTM1-like 8	14.6219	0.000393207	6.77543	0.00174674	11.6364	0.0141907	10.582	0.0143837
1163	A_84_P541993	AT2G27310	F-box protein	2.05258	0.0152383	1.51931	0.0398647	3.54687	0.00296385	2.51281	0.00151534
1164	A_84_P13212	AT2G27395	pseudogene of cysteine protease-related	4.44689	0.00943122	1.79442	0.409369	4.14732	0.0245909	2.72518	0.133398
1165	A_84_P269630	AT2G27505	FBD-like domain family protein	3.15402	0.0372987	1.35146	0.515671	15.0376	0.0360801	4.12656	0.152383
1166	A_84_P18229	AT2G27550	centroradialis	24.2087	0.0203407	114.949	0.00408686	30.3869	0.000817745	203.134	0.000472248
1167	A_84_P20120	AT2G27690	cytochrome P450, family 94, subfamily C, polypeptide 1	17.7482	0.000613132	4.81806	0.00141833	40.2263	0.00150613	10.1407	0.00354274
1168	A_84_P852742	AT2G27710	60S acidic ribosomal protein P2-2	2.31533	0.00113551	1.40979	0.0757547	3.12894	0.00372863	2.02625	0.0522914
1169	A_84_P97466	AT2G27830	hypothetical protein	2.16093	0.00886332	2.73574	0.00178016	2.13012	0.00276566	2.7667	0.00298788
1170	A_84_P526028	AT2G27950	RING/U-box domain-containing protein	2.25002	0.00239525	2.50919	0.00143772	2.12736	0.000871202	2.26846	0.000448368
1171	A_84_P546443	AT2G28085	SAUR-like auxin-responsive protein	5.26219	0.00604885	7.88664	0.00139754	2.6922	0.0219051	4.40979	0.00751961
1172	A_84_P178904	AT2G28305	Putative lysine decarboxylase family protein	4.34008	0.00108043	6.39253	0.000924651	6.71423	0.0012293	8.42704	0.000852952
1173	A_84_P291534	AT2G28320	pleckstrin homology (PH) and lipid-binding START domain-containing protein	3.14512	0.000975482	5.00961	0.000572461	3.25564	0.000614178	4.50945	0.000447219
1174	A_84_P118462	AT2G28400	hypothetical protein	35.065	0.000286823	44.1108	0.00026029	10.599	0.00122064	16.1613	0.000451318
1175	A_84_P607788	AT2G28500	LOB domain-containing protein 11	8.2182	0.000454799	6.18641	0.00224777	5.59409	0.00145921	3.8492	0.00423702
1176	A_84_P19180	AT2G28510	Dof zinc finger protein DOF2.1	2.66631	0.00247158	2.46817	0.00303374	3.7415	0.0046846	2.95005	0.00779995
1177	A_84_P233859	AT2G28570	hypothetical protein	4.45714	0.00191409	2.83309	0.00275283	5.01564	0.00230434	4.1048	0.00716961
1178	A_84_P197554	AT2G28650	exocyst subunit exo70 family protein H8	24.4754	0.0031581	10.3847	0.00787104	28.8265	0.00168067	16.6428	0.000951026
1179	A_84_P22017	AT2G28790	pathogenesis-related thaumatin-like protein	4.23483	0.00813647	2.14125	0.0431793	5.02655	0.0407396	2.57344	0.129284
1180	A_84_P605140	AT2G28920	RING/U-box domain-containing protein	5.45674	0.000740177	10.435	0.00877608	4.91708	0.00219266	4.51673	0.00321493
1181	A_84_P22075	AT2G29080	FTSH protease 3	2.37478	0.000459179	2.78361	0.000368972	1.84983	0.00633805	2.32627	0.00157138
1182	A_84_P14509	AT2G29120	glutamate receptor 2.7	5.30727	0.00227989	8.30963	0.0031484	5.4718	0.00151216	3.75577	0.00102506
1183	A_84_P557066	AT2G29125	ROTUNDIFOLIA like 2	3.29677	0.00522439	1.88079	0.0248268	4.42409	0.0158346	2.71075	0.0535874
1184	A_84_P558829	AT2G29350	senescence-associated gene 13	2.46405	0.203034	11.1934	0.0282618	22.123	0.00473162	28.4332	0.00151345
1185	A_84_P22954	AT2G29380	highly ABA-induced PP2C gene 3	1.66442	0.380404	13.5215	0.000964628	2.4505	0.0426126	11.3688	0.00218839
1186	A_84_P20116	AT2G29410	metal tolerance protein B1	2.73012	0.000354415	2.91539	0.00224753	3.95343	0.0232676	3.88321	0.0219315
1187	A_84_P756013	AT2G29430	hypothetical protein	4.91993	0.0205064	7.81613	0.00712803	5.59664	0.0121139	7.68348	0.00574048
1188	A_84_P17278	AT2G29440	glutathione S-transferase tau 6	237.356	0.00055311	41.2446	0.00108826	197.544	0.000757643	40.8495	0.000696363
1189	A_84_P16332	AT2G29450	glutathione S-transferase tau 5	17.0945	0.000571892	12.5867	0.000731825	11.659	0.000653401	7.94749	0.000460284
1190	A_84_P14441	AT2G29460	glutathione S-transferase tau 4	7.54838	0.00761798	12.1485	0.00628894	82.5629	0.000525995	52.3984	0.000253394
1191	A_84_P12551	AT2G29470	glutathione S-transferase tau 3	29.2317	0.00664058	57.941	0.00443112	118.631	0.00420235	56.926	0.003526
1192	A_84_P10724	AT2G30020	putative protein phosphatase 2C 25	4.08539	0.000506695	4.87609	0.00069413	5.86621	0.000712134	6.12033	0.000457149
1193	A_84_P23963	AT2G30040	mitogen-activated protein kinase kinase kinase 14	21.2581	0.000676569	25.2112	0.000341278	22.2169	0.000647538	18.4217	0.000477551
1194	A_84_P20136	AT2G30110	ubiquitin-activating enzyme 1	2.08618	0.000595521	2.70995	0.000691297	1.98132	0.00310349	2.25841	0.000481791
1195	A_84_P16352	AT2G30140	UDP-glycosyltransferase 87A2	8.75351	0.00092336	13.2469	0.000480685	17.4231	0.00123578	17.0795	0.000719705
1196	A_84_P826932	AT2G30150	UDP-glycosyltransferase 87A1	2.40862	0.00207095	2.16768	0.00447418	2.35151	0.00184114	2.09985	0.00670485
1197	A_84_P23859	AT2G30250	WRKY DNA-binding protein 25	1.32864	0.133261	2.32819	0.0075413	2.24818	0.00840067	2.43914	0.00683629
1198	A_84_P13455	AT2G30360	SOS3-interacting protein 4	11.3895	0.000321419	11.0856	0.000375388	8.66927	0.00073747	7.91808	0.000395852
1199	A_84_P757868	AT2G30362	other RNA	4.32873	0.00910005	3.85323	0.011488	3.19872	0.0134661	2.32311	0.0284595
1200	A_84_P551745	AT2G30480	hypothetical protein	2.02899	0.00188927	3.6657	0.000600644	1.59988	0.0424118	2.63549	0.00693896
1201	A_84_P13438	AT2G30490	cinnamate-4-hydroxylase	2.41696	0.00150945	2.36991	0.00142857	2.47259	0.00224727	2.25976	0.00194224
1202	A_84_P11548	AT2G30550	phospholipase A1-Igamma2	1.58325	0.0166152	2.87548	0.00698588	2.44196	0.0285057	2.60742	0.026196
1203	A_84_P22950	AT2G30640	transposable element gene	1.66407	0.0111278	4.33338	0.000473559	1.69392	0.00853181	3.39522	0.00110843
1204	A_84_P592683	AT2G30720	thioesterase/thiol ester dehydrase-isomerase superfamily protein	2.27303	0.00378856	1.83808	0.0151	2.23209	0.0043664	1.23554	0.144142
1205	A_84_P857638	AT2G30770	cytochrome P450, family 71, subfamily A, polypeptide 13	2.97749	0.33189	11.1907	0.0461986	7.92396	0.0581214	7.20437	0.0108074
1206	A_84_P17310	AT2G30830	2-oxoglutarate dependent oxygenase-like protein	205.1	0.000575393	153.761	0.00077926	103.234	0.000706347	78.0543	0.000447336
1207	A_84_P804996	AT2G30860	glutathione S-transferase PHI 9	2.04386	0.0851583	2.66356	0.0343425	1.84448	0.00338214	2.22034	0.00263152
1208	A_84_P800706	AT2G30880	Pleckstrin homology (PH) domain-containing protein	5.28146	0.00197146	2.49456	0.0174063	8.3158	0.00219777	2.76934	0.0131525
1209	A_84_P757132	AT2G30933	carbohydrate-binding X8 domain-containing protein	3.09763	0.00609905	2.50764	0.0120011	3.43288	0.010637	3.4116	0.00930926
1210	A_84_P18202	AT2G31100	phospholipase A1-IIbeta	3.86133	0.0315429	3.37656	0.0671496	5.3855	0.00911407	10.2592	0.00207774
1211	A_84_P289214	AT2G31130	hypothetical protein	1.46702	0.0220008	2.30021	0.00393481	1.61786	0.0223329	2.30557	0.00237943
1212	A_84_P131086	AT2G31160	Protein of unknown function (DUF640)	3.30148	0.0045827	2.77187	0.00539535	4.569	0.0124592	3.44122	0.0189798
1213	A_84_P22012	AT2G31180	myb domain protein 14	27.8975	0.00857543	18.3474	0.0107468	29.6182	0.00217129	20.1603	0.00202847
1214	A_84_P577514	AT2G31210	transcription factor bHLH91	17.6508	0.00957191	26.5042	0.00605897	17.58	0.00543291	22.3286	0.00247761
1215	A_84_P13501	AT2G31250	Glutamyl-tRNA reductase family protein	-1.22087	0.35086	2.50993	0.0238933	-1.88314	0.00656627	2.52263	0.00787135
1216	A_84_P270420	AT2G31260	autophagy 9 (APG9)	1.2586	0.030058	3.13092	0.000601126	1.53732	0.0049701	2.91529	0.000525004
1217	A_84_P102696	AT2G31560	hypothetical protein	7.12632	0.000462347	6.73328	0.000509577	6.49531	0.00658235	6.1518	0.00445093
1218	A_84_P17247	AT2G31570	glutathione peroxidase 2	3.09638	0.000479969	5.77232	0.000321096	2.61937	0.00263947	4.29279	0.000789442
1219	A_84_P551747	AT2G31610	40S ribosomal protein S3-1	2.06189	0.00640692	1.71811	0.0088197	2.15418	0.0223749	2.0031	0.0144771
1220	A_84_P12506	AT2G31790	UDP-glycosyltransferase 74C1	2.95193	0.0220049	1.43765	0.24768	2.33462	0.00614761	1.08586	0.569138
1221	A_84_P13452	AT2G31910	cation/H+ exchanger 21	7.12731	0.00357861	7.55661	0.0029926	11.0807	0.01276	5.46737	0.000940276
1222	A_84_P157605	AT2G31940	hypothetical protein	10.0806	0.000286823	6.2624	0.000450379	16.2131	0.00663779	12.3657	0.00742893
1223	A_84_P548213	AT2G31945	hypothetical protein	8.81673	0.000750921	29.5651	0.000288527	16.4162	0.00121767	38.3263	0.000539106
1224	A_84_P23964	AT2G31980	PHYTOCYSTATIN 2	1.74067	0.169011	3.69142	0.01381	1.21383	0.319449	2.23837	0.011947
1225	A_84_P152818	AT2G31990	Exostosin family protein	1.72405	0.0075513	3.86286	0.000821303	2.78061	0.0134226	3.28148	0.00585147
1226	A_84_P209868	AT2G32130	hypothetical protein	11.0595	0.00388567	10.0969	0.00222696	10.6771	0.0223358	4.42838	0.0604707
1227	A_84_P14505	AT2G32140	transmembrane receptor protein	6.95322	0.0109097	5.40798	0.00962779	11.2871	0.00210754	3.09744	0.00440017
1228	A_84_P501207	AT2G32160	hypothetical protein	3.31116	0.00140638	3.23735	0.00221169	2.15018	0.0358009	1.80945	0.0606489
1229	A_84_P228659	AT2G32190	hypothetical protein	7.619	0.00814603	17.7724	0.00635435	20.2654	0.00148742	22.4067	0.00178095
1230	A_84_P576622	AT2G32200	hypothetical protein	6.57412	0.00178245	4.92789	0.00788092	13.6477	0.00567859	5.68593	0.0173495
1231	A_84_P280220	AT2G32210	hypothetical protein	6.80972	0.0093678	5.65751	0.0214229	26.9225	0.0012293	19.7583	0.0015521
1232	A_84_P502091	AT2G32235	hypothetical protein	4.93936	0.00069415	5.28231	0.00057818	5.827	0.00143538	7.0705	0.000996583
1233	A_84_P12615	AT2G32240	hypothetical protein	3.09135	0.00208683	2.36345	0.00194897	4.35533	0.0021819	3.19292	0.00135777
1234	A_84_P603362	AT2G32250	FAR1-related sequence 2	2.52576	0.000973748	2.24383	0.00135598	3.00896	0.0010646	2.27583	0.004168
1235	A_84_P18215	AT2G32290	beta-amylase 6	8.79124	0.00289118	7.56732	0.00410561	4.74807	0.0058169	2.8326	0.00299317
1236	A_84_P755976	AT2G32350	ubiquitin-like superfamily protein	3.61129	0.0659142	8.87056	0.0191532	5.39603	0.00740816	12.5486	0.00250318
1237	A_84_P19214	AT2G32510	mitogen-activated protein kinase kinase kinase 17	95.4844	0.000857051	97.7495	0.000923701	91.672	0.000781983	106.767	0.000509033
1238	A_84_P524292	AT2G32530	cellulose synthase-like B3	14.4775	0.00153909	12.8838	0.00237275	4.22862	0.00488759	5.50895	0.00358415
1239	A_84_P18223	AT2G32800	protein kinase family protein	2.42853	0.00288576	2.65029	0.00512806	3.54212	0.00657486	3.66124	0.00323315
1240	A_84_P546142	AT2G32930	zinc finger nuclease 2	4.01785	0.00193875	5.72215	0.00104879	4.34132	0.00148117	6.11177	0.000472248
1241	A_84_P14433	AT2G32990	glycosyl hydrolase 9B8	24.778	0.00254433	10.9192	0.00496244	16.3492	0.000626897	10.4751	0.000494588
1242	A_84_P561498	AT2G33000	ubiquitin-associated (UBA)/TS-N domain-containing protein-like protein	13.7824	0.00407739	11.4902	0.00410365	15.0916	0.000735493	16.5045	0.00097259
1243	A_84_P19139	AT2G33060	receptor like protein 27	1.41927	0.285824	3.23071	0.0150363	1.35922	0.134341	2.13613	0.00836664
1244	A_84_P15355	AT2G33070	nitrile specifier protein 2	7.21136	0.0364548	5.36956	0.0455472	6.29507	0.0094175	5.91134	0.0076222
1245	A_84_P12520	AT2G33100	cellulose synthase-like D1	6.31022	0.00436819	32.3449	0.00201961	9.01265	0.00148237	69.4167	0.00101599
1246	A_84_P594466	AT2G33130	ralf-like 18	2.17511	0.0213102	1.99998	0.178536	7.29701	0.00538255	7.03713	0.00694718
1247	A_84_P811483	AT2G33150	peroxisomal 3-ketoacyl-CoA thiolase 3	1.94767	0.00670962	5.08639	0.000232092	1.84469	0.017411	3.26458	0.00194576
1248	A_84_P21026	AT2G33380	Caleosin-related family protein	176.512	0.000707926	223.726	0.00061242	138.346	0.000688414	188.557	0.000371591
1249	A_84_P603366	AT2G33385	actin-related protein C2B	14.0304	0.00117482	87.256	0.00042898	14.4077	0.00249858	53.5526	0.000915487
1250	A_84_P522524	AT2G33490	BAR domain-containing protein	1.09864	0.229463	2.19359	0.000847834	1.43457	0.0206051	2.07066	0.00318322
1251	A_84_P22919	AT2G33530	serine carboxypeptidase-like 46	2.96438	0.00287458	2.21972	0.0237434	2.28074	0.0028118	1.57597	0.00407336
1252	A_84_P13462	AT2G33580	LysM-containing receptor-like kinase	2.02829	0.0114056	1.73562	0.0286974	3.46605	0.00194273	1.91716	0.00857886
1253	A_84_P14407	AT2G33590	cinnamoyl-CoA:NADP oxidoreductase-like 1	6.09939	0.000940483	11.1501	0.000703024	5.88014	0.000544177	8.87674	0.000288759
1254	A_84_P16404	AT2G33700	putative protein phosphatase 2C 27	3.54071	0.000286823	5.37546	0.000456629	4.3999	0.00101583	6.09149	0.0018504
1255	A_84_P537588	AT2G33705	F-box protein	1.17393	0.438663	2.80503	0.0207548	3.48958	0.476515	12.0115	0.00234792
1256	A_84_P512750	AT2G33780	VQ motif-containing protein	2.70656	0.0957799	2.63592	0.0467391	2.37506	0.0457768	1.92032	0.400597
1257	A_84_P553528	AT2G34030	Calcium-binding EF-hand family protein	16.8243	0.00428843	25.3873	0.00284834	8.33052	0.000829312	19.4409	0.000478051
1258	A_84_P130146	AT2G34070	TRICHOME BIREFRINGENCE-LIKE 37	3.97112	0.00657674	1.94619	0.0693364	4.13387	0.000687576	2.28229	0.00189234
1259	A_84_P17235	AT2G34080	cysteine proteinase-like protein	14.9776	0.000399498	10.8435	0.000993015	8.44938	0.00796062	3.92044	0.0246278
1260	A_84_P73494	AT2G34090	maternal effect embryo arrest 18	3.7942	0.000929398	3.58227	0.00413711	4.05601	0.00681296	3.30779	0.00393316
1261	A_84_P23857	AT2G34140	Dof-type zinc finger DNA-binding family protein	2.43189	0.00643403	1.88428	0.00506538	2.58267	0.00586947	2.11002	0.00762864
1262	A_84_P155375	AT2G34310	hypothetical protein	2.10296	0.00636565	1.571	0.0188073	1.91776	0.00123444	2.00657	0.000871294
1263	A_84_P20172	AT2G34490	cytochrome P450, family 710, subfamily A, polypeptide 2	6.96566	0.0156381	2.34269	0.129118	2.51818	0.0274018	1.2841	0.427792
1264	A_84_P17334	AT2G34500	cytochrome P450, family 710, subfamily A, polypeptide 1	1.27029	0.61171	6.97338	0.0296711	1.27222	0.52272	3.47037	0.0120243
1265	A_84_P502099	AT2G34530	hypothetical protein	1.90424	0.00655195	2.39583	0.00270067	3.10625	0.0654717	4.67127	0.0263711
1266	A_84_P236563	AT2G34540	hypothetical protein	2.39087	0.0148129	2.14845	0.00720251	2.50754	0.0493586	2.67845	0.0390709
1267	A_84_P76044	AT2G34580	hypothetical protein	2.59138	0.182837	7.52339	0.0066619	4.44242	0.00818478	2.11618	0.0344736
1268	A_84_P610481	AT2G34600	jasmonate-zim-domain protein 7	11.4586	0.0147613	6.51577	0.0296192	21.3143	0.00113542	15.5176	0.000491104
1269	A_84_P15443	AT2G34630	geranyl diphosphate synthase 1	2.09436	0.000804895	2.08419	0.0013448	2.01219	0.000691511	1.94431	0.00030849
1270	A_84_P11621	AT2G34660	multidrug resistance-associated protein 2	2.5257	0.00861522	3.85571	0.00250524	2.2818	0.000999312	2.88044	0.00178789
1271	A_84_P15401	AT2G34720	nuclear factor Y, subunit A4	3.43723	0.00174383	3.4576	0.00261849	2.64613	0.00348207	2.61334	0.00282849
1272	A_84_P14448	AT2G34790	FAD-binding Berberine family protein	2.19295	0.0317147	3.06863	0.0117032	1.9046	0.105953	3.11393	0.0199017
1273	A_84_P14449	AT2G34810	FAD-binding and BBE domain-containing protein	37.2989	0.00282208	105.452	0.00146935	27.7518	0.00253479	85.4114	0.00113077
1274	A_84_P15394	AT2G34830	WRKY DNA-binding protein 35	2.71466	0.0113972	2.52616	0.0155038	3.78119	0.0153805	2.81723	0.0247653
1275	A_84_P16340	AT2G34840	coatomer subunit epsilon-2	2.54354	0.0010643	3.69283	0.000599169	1.84365	0.0033776	2.25403	0.000646209
1276	A_84_P17286	AT2G34850	NAD(P)-binding Rossmann-fold superfamily protein	10.7112	0.00148834	18.013	0.00111757	8.89853	0.00150729	17.2405	0.000749793
1277	A_84_P11613	AT2G34930	disease resistance family protein / LRR family protein	9.82327	0.00163708	3.86972	0.0192515	12.6762	0.000987274	4.79407	0.00212456
1278	A_84_P12558	AT2G34940	VACUOLAR SORTING RECEPTOR 5	3.52784	0.0248152	2.40512	0.06796	7.84899	0.00446314	3.14851	0.00324616
1279	A_84_P18231	AT2G35000	E3 ubiquitin-protein ligase ATL9	3.15313	0.0262372	2.80044	0.0407942	5.77136	0.0054979	3.12839	0.013681
1280	A_84_P255480	AT2G35070	hypothetical protein	11.8605	0.00066098	11.4307	0.000993015	15.6119	0.00130968	11.0314	0.00120891
1281	A_84_P52700	AT2G35190	novel plant snare 11	4.76391	0.00283344	2.8219	0.0105438	3.24255	0.00867614	1.88997	0.062934
1282	A_84_P183724	AT2G35290	hypothetical protein	3.62458	0.00324971	5.03308	0.00190075	3.2049	0.00299618	4.38431	0.00140377
1283	A_84_P18193	AT2G35300	Late embryogenesis abundant protein, group 1 protein	71.2226	0.000391422	508.68	0.000206521	147.804	0.00122737	800.579	0.000595162
1284	A_84_P198784	AT2G35600	BREVIS RADIX-like 1	3.11595	0.00443324	3.99486	0.00233835	8.09277	0.00124077	10.0274	0.000727748
1285	A_84_P758556	AT2G35658	hypothetical protein	2.09519	0.0156445	2.96925	0.00600692	3.44981	0.00286943	2.71253	0.00142665
1286	A_84_P268870	AT2G35710	putative glucuronosyltransferase PGSIP8	2.78096	0.0209359	3.00252	0.00914704	8.86902	0.00229766	5.72939	0.001477
1287	A_84_P281110	AT2G35730	heavy-metal-associated domain-containing protein	2.61171	0.192983	55.2755	0.00432985	13.8116	0.0012359	109.987	0.000362037
1288	A_84_P16385	AT2G35740	nositol transporter 3	1.17746	0.769626	3.79222	0.0376653	-1.10621	0.883548	3.27667	0.0202817
1289	A_84_P54670	AT2G35760	CASP-like protein	8.52386	0.000780103	8.1413	0.000760115	5.56295	0.00325368	7.1193	0.00136643
1290	A_84_P12571	AT2G35940	BEL1-like homeodomain 1	5.764	0.000772509	6.60635	0.000521936	5.54413	0.000916295	5.54467	0.000554337
1291	A_84_P756407	AT2G35950	embryo sac development arrest 12	8.8829	0.000575476	6.98406	0.000921189	6.72047	0.00987168	8.23876	0.00630449
1292	A_84_P550010	AT2G36030	hypothetical protein	1.99808	0.0198758	2.90351	0.017864	2.1276	0.22082	3.8832	0.0446023
1293	A_84_P22011	AT2G36080	B3 DNA-binding domain transcription factor	2.31497	0.0760789	2.64423	0.0492044	2.25151	0.0141256	2.47719	0.010718
1294	A_84_P199944	AT2G36100	casparian strip membrane protein 1	1.44616	0.071981	4.09879	0.00914974	-1.05125	0.918019	2.24974	0.0370043
1295	A_84_P22976	AT2G36270	Basic-leucine zipper (bZIP) transcription factor family protein	6.16702	0.00360531	17.0086	0.00148842	8.81405	0.00258447	21.4371	0.0011151
1296	A_84_P289594	AT2G36290	alpha/beta-Hydrolases superfamily protein	1.75452	0.00638423	2.18315	0.00155011	1.66615	0.00179827	2.12938	0.0017227
1297	A_84_P757541	AT2G36325	GDSL esterase/lipase	1.74145	0.00210582	3.91323	0.0142979	1.42193	0.30202	4.38485	0.0167301
1298	A_84_P757143	AT2G36355	hypothetical protein	2.51675	0.000750921	2.92709	0.00188144	1.83167	0.0629966	2.59101	0.0114056
1299	A_84_P169313	AT2G36590	proline transporter 3	112.847	0.000473333	64.2077	0.000736117	60.9829	0.00191389	35.7249	0.000495802
1300	A_84_P847244	AT2G36610	homeobox protein 22	1.91114	0.0425528	2.44907	0.0123235	1.9419	0.167229	3.36643	0.0302044
1301	A_84_P118252	AT2G36630	Sulfite exporter TauE/SafE family protein	7.06804	0.000717808	15.4765	0.000835355	7.2767	0.00141737	10.7109	0.000880781
1302	A_84_P18221	AT2G36640	embryonic cell protein 63	273.396	0.000352433	590.352	0.000236987	209.267	0.000687576	609.998	0.00045417
1303	A_84_P555310	AT2G36650	hypothetical protein	12.1619	0.0203519	4.16027	0.0809909	15.4335	0.00550336	8.02242	0.0095061
1304	A_84_P19166	AT2G36750	UDP-glucosyl transferase 73C1	15.807	0.00256307	18.4832	0.00415135	15.0829	0.00738101	9.59558	0.000906021
1305	A_84_P21058	AT2G36770	UDP-glucosyl transferase 73C4	4.68157	0.0020555	7.04044	0.00185598	8.38067	0.00465185	9.44242	0.00196695
1306	A_84_P293284	AT2G36780	UDP-glucosyl transferase 73C3	13.5842	0.00273595	62.8379	0.00161508	41.1904	0.00332996	67.9196	0.000908275
1307	A_84_P22004	AT2G36790	UDP-glucosyl transferase 73C6	5.93432	0.0016702	15.2946	0.00143067	9.18127	0.0151317	11.9137	0.0102589
1308	A_84_P13526	AT2G36830	gamma tonoplast intrinsic protein	7.03874	0.000401509	7.37709	0.000320181	5.19819	0.00110752	5.43974	0.000231359
1309	A_84_P758371	AT2G36854	hypothetical protein	2.64514	0.0008513	2.25913	0.00168506	2.98928	0.00171463	2.4073	0.00493372
1310	A_84_P22985	AT2G36870	xyloglucan endotransglucosylase/hydrolase 32	2.16775	0.00309734	1.33214	0.29094	2.23227	0.013712	1.72493	0.0308624
1311	A_84_P10692	AT2G36880	methionine adenosyltransferase 3	3.92798	0.000799575	2.12936	0.00201504	2.41282	0.000563954	1.27514	0.00394481
1312	A_84_P12583	AT2G36890	Duplicated homeodomain-like superfamily protein	3.04847	0.0060282	2.47282	0.00957999	4.12632	0.00580712	2.36541	0.0300519
1313	A_84_P603377	AT2G36895	hypothetical protein	3.18949	0.00156139	4.39083	0.000831273	1.95395	0.00150557	2.77042	0.000450097
1314	A_84_P14471	AT2G36950	heavy-metal-associated domain-containing protein	-1.13051	0.437752	2.05228	0.00430351	3.03802	0.0025347	6.49443	0.000465499
1315	A_84_P14472	AT2G37040	PHE ammonia lyase 1	8.3568	0.00399434	3.48845	0.0171045	5.76831	0.00057562	2.90319	0.000277076
1316	A_84_P517219	AT2G37070	hypothetical protein	1.99284	0.0258335	4.98591	0.00293877	2.75689	0.0762868	7.17061	0.0103596
1317	A_84_P163903	AT2G37110	PLAC8 domain-containing protein	1.86783	0.00318602	2.53712	0.00161095	2.08105	0.00885142	2.24793	0.00328931
1318	A_84_P23864	AT2G37150	RING-finger domain-containing protein	2.34302	0.00103662	4.68416	0.000276272	2.3559	0.000962227	3.8115	0.000509033
1319	A_84_P20080	AT2G37170	plasma membrane intrinsic protein 2	4.5967	0.00108759	3.4803	0.00231772	4.3312	0.000628608	3.87624	0.000898535
1320	A_84_P17242	AT2G37180	Aquaporin-like superfamily protein	15.6805	0.00224154	7.86036	0.0043269	35.9268	0.000841638	24.7942	0.000597908
1321	A_84_P186644	AT2G37240	Thioredoxin superfamily protein	5.29154	0.000739062	3.57226	0.000974935	3.01295	0.00387511	1.97841	0.00530544
1322	A_84_P731856	AT2G37250	adenosine kinase	2.13124	0.000558101	2.43399	0.00216096	2.43743	0.00323825	2.36623	0.00234903
1323	A_84_P191534	AT2G37580	RING-H2 finger protein ATL33	5.53794	0.0036476	6.83903	0.00338224	3.10272	0.00854849	2.87244	0.00537841
1324	A_84_P22987	AT2G37620	actin 1	3.99628	0.0022349	1.84789	0.00726936	2.37014	0.00318894	1.54845	0.00346667
1325	A_84_P786976	AT2G37750	hypothetical protein	-2.16611	0.00744829	2.11241	0.0240207	-1.066	0.868303	2.16323	0.0211267
1326	A_84_P15421	AT2G37760	aldo-keto reductase family 4 member C8	5.88843	0.00102205	12.6321	0.000585496	4.73631	0.00366803	6.41352	0.0007421
1327	A_84_P17313	AT2G37770	aldo-keto reductase family 4 member C9	150.7	0.0155997	284.065	0.0109403	164.602	0.00214901	158.398	0.00097259
1328	A_84_P302850	AT2G37870	protease inhibitor/seed storage/lipid transfer protein (LTP) family protein	164.864	0.000933604	894.558	0.000413206	82.1963	0.00244053	393.176	0.00104284
1329	A_84_P108532	AT2G37880	hypothetical protein	14.1541	0.000454799	15.3417	0.000432632	14.1823	0.00538242	18.5626	0.00354643
1330	A_84_P132075	AT2G37970	SOUL heme-binding family protein	6.99715	0.00100582	5.428	0.0036883	5.42076	0.00115941	3.96812	0.00265657
1331	A_84_P19193	AT2G37980	O-fucosyltransferase family protein	2.34891	0.0486176	3.07189	0.0188342	3.06919	0.00119019	3.84776	0.00297493
1332	A_84_P597157	AT2G38010	Neutral/alkaline non-lysosomal ceramidase	10.1404	0.000426155	4.99122	0.0023512	7.61202	0.000823604	4.52087	0.000595162
1333	A_84_P13535	AT2G38240	2-oxoglutarate (2OG) and Fe(II)-dependent oxygenase-like protein	90.4546	0.00528443	90.6367	0.00488795	78.8403	0.0136774	59.5448	0.0143804
1334	A_84_P14480	AT2G38250	trihelix transcription factor GT-3b	7.64863	0.000427799	7.52564	0.000831752	10.6789	0.000965464	8.89409	0.000788972
1335	A_84_P274850	AT2G38255	hypothetical protein	32.1071	0.00030641	36.2336	0.000253413	29.2371	0.000757643	31.7423	0.000444289
1336	A_84_P10708	AT2G38340	dehydration-responsive element-binding protein 2E	6.66425	0.00428843	69.5157	0.00104906	12.5721	0.00290104	50.3702	0.000451318
1337	A_84_P155905	AT2G38360	prenylated RAB acceptor 1.B4	6.53586	0.000304291	6.34253	0.000600644	4.81086	0.00186469	3.84444	0.0012579
1338	A_84_P557982	AT2G38440	SCAR homolog 2	2.34097	0.00223055	2.10392	0.00155607	2.77798	0.00191226	2.38963	0.00210135
1339	A_84_P11592	AT2G38490	CBL-interacting protein kinase 22	2.74978	0.0078439	13.9887	0.0010799	3.93304	0.00248012	13.825	0.000277695
1340	A_84_P21047	AT2G38530	lipid transfer protein 2	3.32523	0.0108215	11.3696	0.000402868	1.91736	0.0223406	3.84736	0.00446043
1341	A_84_P534067	AT2G38640	hypothetical protein	10.0618	0.00129243	8.60274	0.0022876	13.9438	0.000904919	13.3055	0.000947741
1342	A_84_P178294	AT2G38710	AMMECR1 family protein	2.0674	0.00474169	3.78993	0.00132433	1.71445	0.0107544	2.60726	0.00107786
1343	A_84_P260920	AT2G38740	haloacid dehalogenase-like hydrolase family protein	5.17844	0.00035507	6.48142	0.000585446	4.54234	0.00192113	4.83764	0.00141821
1344	A_84_P15372	AT2G38750	annexin 4	26.7159	0.0108137	10.2292	0.0264797	13.2197	0.000680804	6.23861	0.000274721
1345	A_84_P13482	AT2G38760	annexin 3	14.5582	0.00936007	8.38103	0.0165883	8.80777	0.00156265	4.24312	0.00199283
1346	A_84_P224809	AT2G38790	hypothetical protein	6.81582	0.000667392	10.5582	0.00114367	7.51253	0.00168067	6.79455	0.000940294
1347	A_84_P568618	AT2G38823	hypothetical protein	2.40241	0.15536	4.98965	0.0186214	3.37002	0.0761516	9.23684	0.0138071
1348	A_84_P194694	AT2G38860	Class I glutamine amidotransferase-like superfamily protein	3.11427	0.00837851	2.10849	0.00943542	5.117	0.0016808	2.36477	0.00595253
1349	A_84_P23913	AT2G38870	PR-6 proteinase inhibitor family protein	2.44821	0.0111389	2.94753	0.00261739	2.47491	0.00947244	2.81294	0.0285095
1350	A_84_P301370	AT2G38890	hypothetical protein	2.43596	0.000927312	3.65457	0.000814368	1.93598	0.110324	3.62285	0.01666
1351	A_84_P500346	AT2G38905	Low temperature and salt responsive protein	12.5327	0.000543476	21.077	0.000588949	9.86544	0.00173487	22.185	0.000408973
1352	A_84_P294924	AT2G38920	SPX and C3HC4-type RING finger domain-containing protein	3.06894	0.0216693	21.2589	0.00373354	2.58856	0.0118739	3.58681	0.0338093
1353	A_84_P280790	AT2G39020	probable acetyltransferase NATA1-like	2.59043	0.00172871	2.19792	0.00104974	2.15603	0.00365729	2.08856	0.00133668
1354	A_84_P91639	AT2G39030	L-ornithine N5-acetyltransferase NATA1	22.2656	0.0391203	70.6101	0.0156148	309.457	0.00325449	714.953	0.00195314
1355	A_84_P226239	AT2G39050	Euonymus lectin S3	8.18208	0.00127204	25.2766	0.00101276	8.43138	0.000634905	15.6865	0.000343592
1356	A_84_P20129	AT2G39110	protein kinase superfamily protein	3.48387	0.00120937	6.02063	0.000493285	3.26279	0.0102275	5.3795	0.0034046
1357	A_84_P521657	AT2G39160	hypothetical protein	1.34548	0.435121	4.30103	0.00201425	1.93901	0.0337335	8.67927	0.00137517
1358	A_84_P20166	AT2G39200	Seven transmembrane MLO family protein	3.51431	0.00688258	2.00545	0.100076	2.42452	0.0140579	1.13028	0.6899
1359	A_84_P18274	AT2G39220	PATATIN-like protein 6	3.12336	0.00170433	2.25839	0.00612184	2.75403	0.00536712	1.39624	0.131211
1360	A_84_P522542	AT2G39240	RNA polymerase I specific transcription initiation factor RRN3 protein	3.7144	0.0101811	2.6742	0.0150742	2.12094	0.0339019	2.16082	0.0198462
1361	A_84_P123822	AT2G39250	Integrase-type DNA-binding superfamily protein	10.2925	0.00226486	2.77617	0.0173268	9.74261	0.00219777	3.97884	0.00247648
1362	A_84_P84589	AT2G39270	probable adenylate kinase	1.66186	0.00406596	2.35848	0.00136434	1.81468	0.000748855	2.27637	0.00026951
1363	A_84_P17328	AT2G39350	ABC transporter G family member 1	34.04	0.000459179	68.9531	0.000222412	17.9034	0.00103525	23.3935	0.000578925
1364	A_84_P23005	AT2G39360	putative receptor-like protein kinase	2.07665	0.0127753	2.02802	0.00989714	2.06807	0.0347445	1.77688	0.0287912
1365	A_84_P13549	AT2G39420	alpha/beta-Hydrolases superfamily protein	4.06941	0.0469348	3.69132	0.0568731	11.939	0.00153261	7.85823	0.000593739
1366	A_84_P14494	AT2G39430	Disease resistance-responsive (dirigent-like protein) family protein	3.92612	0.110541	8.74914	0.0257077	3.36139	0.028866	7.29921	0.00903093
1367	A_84_P249325	AT2G39435	phosphatidylinositol N-acetyglucosaminlytransferase subunit P-like protein	1.96408	0.0219728	4.31594	0.00206464	1.54172	0.0310022	2.33482	0.0107594
1368	A_84_P59240	AT2G39450	Cation efflux family protein	2.2564	0.00107682	1.98073	0.00105761	2.27459	0.00427052	2.34428	0.0158521
1369	A_84_P545592	AT2G39650	hypothetical protein	1.93119	0.00403456	2.83556	0.0014605	2.8528	0.016552	3.2839	0.00944541
1370	A_84_P11589	AT2G39770	Glucose-1-phosphate adenylyltransferase family protein	2.51719	0.0086707	1.17988	0.384636	2.23483	0.00401339	1.29124	0.066737
1371	A_84_P11587	AT2G39800	delta1-pyrroline-5-carboxylate synthase 1	52.718	0.000750921	63.484	0.000639554	11.1438	0.00132519	16.1	0.000789705
1372	A_84_P251805	AT2G39830	DA1-related protein 2	1.54501	0.00198949	3.23436	0.00224062	3.03495	0.0293497	4.17536	0.0151667
1373	A_84_P13439	AT2G39980	HXXXD-type acyl-transferase-like protein	2.3159	0.0258476	1.19222	0.351827	5.57848	0.00725551	2.3932	0.0250106
1374	A_84_P15329	AT2G40000	ortholog of sugar beet HS1 PRO-1 2	1.22544	0.138952	2.107	0.00880339	1.8556	0.0298135	2.32533	0.00774986
1375	A_84_P211628	AT2G40080	Protein of unknown function (DUF1313)	-16.2207	0.000354415	3.35265	0.00500657	-8.93761	0.0025347	3.015	0.00782807
1376	A_84_P507460	AT2G40113	pollen Ole e 1 allergen and extensin family protein	1.14631	0.689388	2.27856	0.016603	4.60722	0.0197881	2.92512	0.0416034
1377	A_84_P17256	AT2G40140	zinc finger (CCCH-type) family protein	1.92745	0.00346274	2.49659	0.00109244	2.67789	0.00581558	3.4739	0.00113033
1378	A_84_P10637	AT2G40170	Stress induced protein	6.5196	0.00661923	36.3124	0.00151343	9.97166	0.00212241	43.0264	0.000452726
1379	A_84_P12528	AT2G40180	phosphatase 2C5	8.02074	0.00108022	7.62657	0.00132037	10.4135	0.0185993	7.99353	0.0226651
1380	A_84_P609600	AT2G40200	transcription factor bHLH51	7.98072	0.00664829	4.16021	0.0212869	7.56385	0.00105094	4.13288	0.00104268
1381	A_84_P584694	AT2G40390	hypothetical protein	1.55091	0.0435287	4.89411	0.00366935	3.14173	0.145555	8.68186	0.0266497
1382	A_84_P22673	AT2G40435	hypothetical protein	9.4593	0.000786233	10.845	0.000763334	4.49972	0.00283728	6.28838	0.00026951
1383	A_84_P11568	AT2G40460	putative peptide/nitrate transporter	2.82733	0.00688292	-1.00846	0.972902	2.04201	0.0258714	-1.49738	0.0846815
1384	A_84_P524320	AT2G40475	hypothetical protein	9.80047	0.000873989	8.20102	0.000932746	5.28995	0.00133648	3.36055	0.00152136
1385	A_84_P21088	AT2G40670	response regulator 16	-1.20498	0.29237	2.54466	0.0241662	1.74103	0.0374412	2.39013	0.0160302
1386	A_84_P758327	AT2G40711	hypothetical protein	4.35708	0.00118251	4.06421	0.00134567	4.25097	0.000871202	4.41637	0.00181309
1387	A_84_P205478	AT2G40800	hypothetical protein	2.25621	0.000286823	2.59263	0.000860155	2.14818	0.000863157	2.58444	0.000344274
1388	A_84_P788914	AT2G40900	nodulin MtN21-like transporter family protein	2.85555	0.00179883	2.9136	0.00114603	3.9275	0.00551076	4.30401	0.00817883
1389	A_84_P50120	AT2G40925	F-box protein	1.49385	0.222049	2.86182	0.0266334	1.70503	0.0780936	3.91334	0.00568228
1390	A_84_P13542	AT2G41070	Basic-leucine zipper (bZIP) transcription factor family protein	2.42945	0.0010461	3.75685	0.0352781	2.78496	0.00266668	3.28736	0.0127138
1391	A_84_P21107	AT2G41110	calmodulin 2	2.06099	0.0109066	1.2675	0.118893	2.03185	0.0387957	1.035	0.875141
1392	A_84_P607832	AT2G41150	hypothetical protein	3.22743	0.00897044	5.66969	0.002242	1.29834	0.185489	2.54887	0.00326013
1393	A_84_P173611	AT2G41170	F-box protein	17.6796	0.000849367	15.72	0.000627547	4.68602	0.00358614	3.64607	0.00254605
1394	A_84_P108542	AT2G41180	VQ motif-containing protein	1.72229	0.0219863	2.0409	0.0164747	2.13978	0.00571947	1.66376	0.0133206
1395	A_84_P256260	AT2G41190	transmembrane amino acid transporter family protein	72.7764	0.000762915	181.755	0.00055553	45.7726	0.000947984	94.5483	0.000467932
1396	A_84_P131856	AT2G41200	hypothetical protein	1.16823	0.0145788	2.04328	0.000232092	1.3139	0.0388636	2.56423	0.0010562
1397	A_84_P16378	AT2G41210	phosphatidylinositol- 4-phosphate 5-kinase 5	2.48464	0.00123829	3.77286	0.000792059	2.55325	0.00423937	4.77208	0.00113941
1398	A_84_P855226	AT2G41220	glutamate synthase 2	1.75626	0.000781087	2.61152	0.00203192	1.73246	0.00157905	2.10739	0.00131648
1399	A_84_P297904	AT2G41230	hypothetical protein	46.3849	0.00212055	39.1283	0.00217392	62.3547	0.00159687	46.2292	0.0012748
1400	A_84_P795880	AT2G41231	hypothetical protein	20.0137	0.00108297	27.5651	0.00057865	25.9304	0.00195761	29.8393	0.000976621
1401	A_84_P737847	AT2G41312	other RNA	46.8753	0.00336988	29.2591	0.00427976	8.06054	0.00186574	3.91685	0.00268598
1402	A_84_P18213	AT2G41380	S-adenosyl-L-methionine-dependent methyltransferase-like protein	4.79739	0.00203606	5.25688	0.00417102	5.74888	0.00189609	3.53747	0.00366862
1403	A_84_P17267	AT2G41410	putative calcium-binding protein CML35	2.54347	0.00648081	3.26866	0.000459442	3.19001	0.00173487	2.58677	0.00160761
1404	A_84_P255020	AT2G41420	proline-rich uncharacterized protein	2.0371	0.00332702	1.58041	0.00108325	2.82407	0.00656464	2.14344	0.0162381
1405	A_84_P755266	AT2G41450	N-acetyltransferase	2.96089	0.00440358	4.86	0.00288996	2.23342	0.0257306	3.85628	0.00338032
1406	A_84_P21103	AT2G41480	putative peroxidase	3.03314	0.0270782	2.24206	0.0443096	3.36842	0.0245694	1.49194	0.281009
1407	A_84_P73044	AT2G41660	Protein of unknown function, DUF617	2.8977	0.0050052	2.38784	0.00620865	4.93695	0.017787	2.94692	0.0419684
1408	A_84_P23879	AT2G41690	heat shock transcription factor B3	3.07433	0.0593454	4.45089	0.0147976	2.64733	0.00145477	2.53389	0.00239906
1409	A_84_P160753	AT2G41800	hypothetical protein	10.3064	0.0243468	49.1366	0.00574034	11.1199	0.039325	9.34516	0.0316234
1410	A_84_P22895	AT2G41870	remorin-like protein	7.13527	0.000304291	6.52392	0.000400263	3.17269	0.00203871	2.97024	0.00137312
1411	A_84_P540276	AT2G41905	hypothetical protein	2.88396	0.00299307	3.52176	0.00215556	2.49853	0.0046082	3.53633	0.00390569
1412	A_84_P170853	AT2G42005	transmembrane amino acid transporter family protein	1.56436	0.143699	2.26256	0.0374867	2.1623	0.0194194	5.09373	0.0018504
1413	A_84_P581112	AT2G42150	DNA-binding bromodomain-containing protein	18.0689	0.000475248	8.85448	0.00066289	10.0868	0.000817745	4.80281	0.00225721
1414	A_84_P22943	AT2G42250	cytochrome P450, family 712, subfamily A, polypeptide 1	1.23071	0.16153	3.24363	0.00149848	1.31123	0.385242	2.73332	0.0215696
1415	A_84_P838247	AT2G42340	hypothetical protein	18.7326	0.00169114	117.514	0.000288527	23.9669	0.00504728	70.0904	0.00100468
1416	A_84_P10613	AT2G42530	cold regulated 15b	12.3825	0.00118763	15.6389	0.000911176	1.37682	0.177107	2.65105	0.00447667
1417	A_84_P23852	AT2G42540	cold-regulated 15a	102.634	0.000522741	133.792	0.000447019	7.32517	0.0149024	10.5914	0.0123152
1418	A_84_P22906	AT2G42560	late embryogenesis abundant domain-containing protein	202.975	0.00195111	2630.6	0.000439351	58.6501	0.0538749	436.153	0.0161487
1419	A_84_P218298	AT2G42760	hypothetical protein	3.56136	0.00414014	1.67227	0.0619575	3.51298	0.00287458	1.99736	0.00447351
1420	A_84_P23918	AT2G42790	citrate synthase 3	2.4015	0.00130803	4.57318	0.000557976	1.85093	0.0117437	3.46894	0.00141834
1421	A_84_P216708	AT2G42975	hypothetical protein	11.585	0.000537346	5.42163	0.00149052	3.62142	0.00141887	2.1501	0.00681163
1422	A_84_P293384	AT2G43040	tetratricopeptide repeat (TPR)-containing protein	3.42351	0.00363658	3.1516	0.00534291	2.66862	0.00901031	2.21826	0.0120608
1423	A_84_P14423	AT2G43100	isopropylmalate isomerase 2	7.60743	0.0253409	2.58922	0.149003	6.61243	0.00426856	3.69773	0.00643779
1424	A_84_P754996	AT2G43240	nucleotide-sugar transporter	6.45311	0.000564813	5.54653	0.000821303	5.1231	0.00123578	4.6089	0.000727202
1425	A_84_P16283	AT2G43290	Calcium-binding EF-hand family protein	2.96777	0.00410365	4.82245	0.00339283	4.14014	0.00329922	3.98412	0.00452178
1426	A_84_P249195	AT2G43320	S-adenosyl-L-methionine-dependent methyltransferase-like protein	1.93114	0.00829265	2.3674	0.00730631	3.06605	0.00329265	2.81251	0.00182459
1427	A_84_P819810	AT2G43330	inositol transporter 1	2.07539	0.00169996	1.93873	0.000834892	2.01136	0.00356825	2.46057	0.00174026
1428	A_84_P224439	AT2G43410	RNA binding	1.99381	0.0184517	2.45453	0.00841836	1.8282	0.0107556	2.41659	0.000598781
1429	A_84_P606611	AT2G43500	nodule inception protein-like protein 8	5.56622	0.000284338	5.77404	0.000406309	4.7052	0.00119926	4.95746	0.00076144
1430	A_84_P21958	AT2G43510	trypsin inhibitor protein 1	1.35476	0.431883	4.80531	0.0205262	1.64226	0.0607454	3.77114	0.00554793
1431	A_84_P10611	AT2G43530	defensin-like protein 194	5.79921	0.0416963	2.50616	0.193044	4.40135	0.00236595	2.11523	0.00547732
1432	A_84_P21007	AT2G43570	chitinase, putative	9.33986	0.0294865	30.2885	0.00959461	42.1653	0.00461404	45.286	0.0017212
1433	A_84_P20061	AT2G43580	chitinase family protein	13.1849	0.00225225	43.6163	0.000685338	23.2317	0.0016349	30.8685	0.000692939
1434	A_84_P19115	AT2G43590	chitinase family protein	1.92186	0.387888	8.57726	0.0200458	4.95909	0.0413663	12.3611	0.00857468
1435	A_84_P15331	AT2G43620	chitinase family protein	2.4646	0.0805842	5.29191	0.00826469	2.97015	0.0473602	4.25784	0.0131034
1436	A_84_P180334	AT2G43660	carbohydrate-binding X8 domain-containing protein	7.7239	0.00466572	15.6791	0.0017418	4.92491	0.0430816	5.2954	0.024112
1437	A_84_P511022	AT2G43800	formin-like protein 2	5.77121	0.000440218	4.94002	0.000320181	7.42445	0.00635847	8.74033	0.0041075
1438	A_84_P12497	AT2G43820	UDP-glucosyltransferase 74F2	1.82062	0.0481549	3.82961	0.00333301	3.05938	0.00482911	4.13651	0.00076144
1439	A_84_P23845	AT2G43840	UDP-glycosyltransferase 74 F1	1.90731	0.0266254	2.15123	0.0126697	2.17248	0.0643783	2.92299	0.0192276
1440	A_84_P23844	AT2G43870	putative polygalacturonase /pectinase	2.13253	0.027835	9.10922	0.0158055	2.02984	0.0225286	1.47428	0.160484
1441	A_84_P830520	AT2G44010	hypothetical protein	1.13727	0.737319	6.85387	0.00736604	1.91593	0.0524816	4.98977	0.00262676
1442	A_84_P19197	AT2G44060	Late embryogenesis abundant protein, group 2	3.08392	0.000347176	2.94161	0.000810662	2.74783	0.00213996	2.6609	0.00102585
1443	A_84_P22035	AT2G44070	NagB/RpiA/CoA transferase-like superfamily protein	7.89343	0.00538452	2.68118	0.159491	7.92452	0.0162164	3.02164	0.0901305
1444	A_84_P69544	AT2G44200	pre-mRNA splicing factor domain-containing protein	3.09004	0.00102313	2.65227	0.000991275	3.00471	0.00178383	2.57746	0.0016349
1445	A_84_P579344	AT2G44220	hypothetical protein	8.8526	0.00451293	7.75225	0.00833445	10.3516	0.00147727	8.20028	0.000881708
1446	A_84_P756705	AT2G44280	major facilitator protein	1.94155	0.00148443	4.08033	0.000387483	2.71773	0.00241543	4.23611	0.000585948
1447	A_84_P173691	AT2G44290	bifunctional inhibitor/lipid-transfer protein/seed storage 2S albumin superfamily protein	3.46991	0.00824031	5.07564	0.00227353	4.68306	0.00484379	5.04511	0.00216958
1448	A_84_P101346	AT2G44300	bifunctional inhibitor/lipid-transfer protein/seed storage 2S albumin superfamily protein	6.13387	0.00283344	5.20873	0.00191357	4.59723	0.0292644	4.11439	0.0266423
1449	A_84_P757973	AT2G44578	RING/U-box domain-containing protein	17.4116	0.0128172	5.08457	0.0585911	4.98295	0.00457422	1.97531	0.0321017
1450	A_84_P23014	AT2G44581	RING/U-box domain-containing protein	12.0687	0.0140333	3.79479	0.066746	3.66917	0.00640059	1.57926	0.250378
1451	A_84_P18289	AT2G44810	alpha/beta-Hydrolases superfamily protein	610.708	0.000286823	100.338	0.00041778	389.012	0.000726969	53.6089	0.000465499
1452	A_84_P175021	AT2G44830	protein kinase	2.16154	0.00585986	1.16185	0.315878	2.86142	0.0260251	1.60879	0.161532
1453	A_84_P17343	AT2G44840	ethylene-responsive element binding factor 13	12.6474	0.000566951	3.37033	0.00225433	33.7292	0.00199764	13.2824	0.0026331
1454	A_84_P238703	AT2G44970	alpha/beta-Hydrolases superfamily protein	1.81616	0.000304291	2.50082	0.000387483	2.14288	0.000598473	2.49825	0.000272678
1455	A_84_P518129	AT2G44990	carotenoid cleavage dioxygenase 7	1.43856	0.452809	20.3333	0.00104379	2.05444	0.0658985	7.81914	0.00120964
1456	A_84_P758450	AT2G45023	other RNA	6.99496	0.0488451	13.3525	0.0212235	9.20963	0.00423486	16.7971	0.0012579
1457	A_84_P16307	AT2G45210	SAUR-like auxin-responsive protein	-1.71319	0.0175837	2.61213	0.000559646	2.14608	0.0619438	3.21126	0.0118051
1458	A_84_P176164	AT2G45300	3-phosphoshikimate 1-carboxyvinyltransferase / 5-enolpyruvylshikimate-3-phosphate / EPSP synthase	2.63049	0.000728507	2.00496	0.000966406	2.433	0.00279842	1.88531	0.00101283
1459	A_84_P527881	AT2G45500	AAA-type ATPase-like protein	1.66951	0.0930078	2.75078	0.0156969	1.53112	0.0495521	2.13187	0.0099249
1460	A_84_P11607	AT2G45570	cytochrome P450, family 76, subfamily C, polypeptide 2	11.1468	0.0106837	220.649	0.00120753	84.7318	0.00174889	771.778	0.000447423
1461	A_84_P13497	AT2G45580	cytochrome P450, family 76, subfamily C, polypeptide 3	-1.09354	0.833625	5.49696	0.0190449	1.0085	0.99539	6.36569	0.0219542
1462	A_84_P19171	AT2G45630	D-isomer specific 2-hydroxyacid dehydrogenase-like protein	1.7171	0.000915942	2.42125	0.000411894	1.43495	0.00325368	2.0611	0.000475744
1463	A_84_P308363	AT2G45750	putative methyltransferase PMT16	2.35815	0.0026079	2.74068	0.0014654	2.47094	0.0374881	2.3756	0.0384668
1464	A_84_P582920	AT2G45760	BON association protein 2	16.4512	0.0302211	23.5619	0.0250908	60.2028	0.00103062	40.0776	0.00054572
1465	A_84_P597183	AT2G45900	phosphatidylinositol N-acetyglucosaminlytransferase subunit P-like protein	5.90606	0.00215576	6.65172	0.00246798	3.67002	0.0242479	4.66042	0.0127217
1466	A_84_P570438	AT2G45920	U-box domain-containing protein 37	4.10728	0.00049376	4.99354	0.000319336	4.12857	0.000841638	5.32143	0.000427394
1467	A_84_P212878	AT2G45930	hypothetical protein	4.91945	0.0478335	2.65984	0.148393	6.00088	0.0433916	3.49521	0.0851949
1468	A_84_P515468	AT2G45940	hypothetical protein	34.1523	0.010976	8.97764	0.0377919	42.7144	0.000817745	13.2834	0.000529368
1469	A_84_P808919	AT2G45960	plasma membrane intrinsic protein 1B	5.47888	0.000991352	3.97971	0.00155605	4.1301	0.00173365	2.83818	0.000492347
1470	A_84_P16291	AT2G46030	ubiquitin-conjugating enzyme 6	2.24081	0.00296638	4.95103	0.000285947	2.20764	0.00207652	4.96185	0.000457879
1471	A_84_P231689	AT2G46080	BYPASS1-related protein	1.65294	0.00449515	2.41034	0.000375388	1.66578	0.00360176	2.2621	0.00194419
1472	A_84_P758704	AT2G46100	Nuclear transport factor 2 family protein	3.8406	0.000287976	4.04726	0.000243221	2.14613	0.00180576	2.21709	0.00251208
1473	A_84_P18182	AT2G46140	Late embryogenesis abundant protein	5.3773	0.00186644	7.10676	0.00153301	4.51145	0.00622602	5.22369	0.0092265
1474	A_84_P542948	AT2G46150	late embryogenesis abundant hydroxyproline-rich glycoprotein	5.05128	0.00108139	4.28929	0.0020354	4.84262	0.010802	2.28828	0.087713
1475	A_84_P289524	AT2G46170	reticulon-like protein B5	3.34645	0.000624731	2.87658	0.000899812	3.02149	0.00477238	2.7325	0.00268598
1476	A_84_P19130	AT2G46270	G-box binding factor 3	7.56411	0.00034043	6.17892	0.000712554	10.2419	0.00155414	7.80518	0.00143091
1477	A_84_P141589	AT2G46300	late embryogenesis abundant hydroxyproline-rich glycoprotein	3.23496	0.00652743	4.47063	0.00104341	2.28838	0.0367392	3.41256	0.0137208
1478	A_84_P17318	AT2G46340	SPA (suppressor of phyA-105) protein family	3.4234	0.00112944	2.97214	0.00104926	2.01901	0.00580366	1.83799	0.00413493
1479	A_84_P18264	AT2G46370	Auxin-responsive GH3 family protein	19.6295	0.000316131	5.63941	0.000820335	18.5673	0.000563954	5.90802	0.000285578
1480	A_84_P223109	AT2G46420	hypothetical protein	4.08392	0.000836027	2.60244	0.00215261	4.26705	0.00134174	2.12951	0.00925692
1481	A_84_P14403	AT2G46500	phosphoinositide 4-kinase gamma 4	2.45008	0.00451595	3.61059	0.00145553	3.06107	0.00248012	3.73589	0.000750526
1482	A_84_P80879	AT2G46510	ABA-inducible BHLH-type transcription factor	5.20988	0.00291941	4.1037	0.00416443	5.40539	0.00125921	4.28109	0.00117015
1483	A_84_P18186	AT2G46520	putative cellular apoptosis susceptibility protein / importin-alpha re-exporter	7.37993	0.000286823	4.01695	0.000434439	5.9626	0.000602641	3.37061	0.000614463
1484	A_84_P554467	AT2G46535	hypothetical protein	2.71549	0.000886617	2.83165	0.000811319	2.18946	0.0148428	1.90876	0.0165906
1485	A_84_P599862	AT2G46640	protein TILLER ANGLE CONTROL 1	3.20977	0.0103511	2.6647	0.0151514	2.31975	0.00296959	2.46304	0.00259626
1486	A_84_P22952	AT2G46650	cytochrome B5 isoform C	8.84462	0.0354609	4.4785	0.086714	17.5108	0.00215662	6.47385	0.00468089
1487	A_84_P581126	AT2G46670	CCT motif family protein	9.75485	0.000939103	6.36065	0.00156468	2.51862	0.00128099	2.57161	0.00121626
1488	A_84_P10659	AT2G46680	homeobox 7	34.6669	0.000795358	61.8253	0.000638729	17.7361	0.000602549	27.523	0.000349742
1489	A_84_P794173	AT2G46735	hypothetical protein	3.3112	0.00339923	3.25384	0.00417053	2.6984	0.00203361	2.14109	0.00617725
1490	A_84_P582022	AT2G46760	D-arabinono-1,4-lactone oxidase family protein	1.83432	0.0381468	2.61891	0.00900998	1.93672	0.0471361	3.08545	0.0124559
1491	A_84_P126821	AT2G46790	pseudo-response regulator 9	9.39349	0.000716074	5.31254	0.00129982	2.43863	0.00309828	1.79827	0.00538466
1492	A_84_P23971	AT2G46800	zinc transporter of Arabidopsis thaliana	3.00332	0.0036218	2.25837	0.00574087	2.65184	0.00220014	2.52167	0.00164685
1493	A_84_P595402	AT2G46810	transcription factor bHLH70	2.29281	0.00395838	1.22672	0.318419	2.30636	0.00777661	1.93918	0.0261273
1494	A_84_P19241	AT2G46830	circadian clock associated 1	8.66697	0.000934531	3.18707	0.00427052	6.77037	0.00103525	4.01823	0.00178789
1495	A_84_P603414	AT2G46940	hypothetical protein	3.44768	0.00316375	2.28887	0.0044159	5.27938	0.0243089	2.72018	0.0840993
1496	A_84_P710346	AT2G47015	MIR408; miRNA	2.918	0.0137382	2.87676	0.0141744	1.52403	0.0323071	2.43649	0.0411506
1497	A_84_P23846	AT2G47180	galactinol synthase 1	15.76	0.0316438	7.83802	0.0661844	25.7917	0.00154504	17.6497	0.00152324
1498	A_84_P17225	AT2G47190	myb domain protein 2	7.27674	0.00093975	21.5416	0.000394807	5.76987	0.00983468	8.31083	0.00395406
1499	A_84_P19116	AT2G47260	WRKY DNA-binding protein 23	5.59377	0.00258946	7.13473	0.000854185	5.39067	0.00126501	6.36516	0.000447423
1500	A_84_P844075	AT2G47300	ribonucleases P/MRP protein subunit POP1-like	1.36194	0.08053	2.40168	0.00515651	1.40395	0.0468464	2.26356	0.0017131
1501	A_84_P281480	AT2G47350	HIT zinc finger and PAPA-1-like domain-containing protein	1.35978	0.00719907	2.2275	0.000512857	1.41313	0.00681317	2.4066	0.000727202
1502	A_84_P19141	AT2G47460	myb domain protein 12	6.23193	0.00258505	6.06243	0.00158393	4.93467	0.00481034	7.33266	0.00111248
1503	A_84_P565090	AT2G47485	hypothetical protein	7.07783	0.000601256	7.27898	0.000543117	2.61346	0.0262145	2.32988	0.0417369
1504	A_84_P22924	AT2G47550	probable pectinesterase/pectinesterase inhibitor 20	7.52749	0.0309355	11.3134	0.011918	10.393	0.0172464	14.6438	0.0127036
1505	A_84_P18194	AT2G47600	magnesium/proton exchanger	2.95335	0.0039358	3.07227	0.00306563	2.28341	0.00582097	2.40149	0.00490522
1506	A_84_P21037	AT2G47650	UDP-xylose synthase 4	2.43059	0.00314421	2.51832	0.00358473	2.12958	0.00106599	1.78743	0.00100468
1507	A_84_P10636	AT2G47670	pectin methylesterase inhibitor 6	3.24028	0.0108162	4.0588	0.00536517	2.45927	0.0315688	2.87292	0.0248255
1508	A_84_P574017	AT2G47720	hypothetical protein	1.83428	0.0013743	2.17899	0.000931824	2.70785	0.025281	2.92162	0.0090672
1509	A_84_P18196	AT2G47730	glutathione S-transferase phi 8	3.04227	0.000877168	4.43251	0.000881549	3.15088	0.00234331	3.84124	0.00107214
1510	A_84_P109472	AT2G47770	TSPO(outer membrane tryptophan-rich sensory protein)-related	3288.81	0.000355149	8720.97	0.000250584	1372.99	0.000805847	2892.95	0.000454724
1511	A_84_P257260	AT2G47780	Rubber elongation factor protein	122.146	0.00101854	126.369	0.000979379	14.7095	0.00217738	17.005	0.00165995
1512	A_84_P11579	AT2G47800	multidrug resistance-associated protein 4	4.78425	0.000389953	11.0524	0.000860155	3.83862	0.00222606	4.9091	0.000784385
1513	A_84_P155845	AT2G47950	hypothetical protein	50.8338	0.000517401	75.9424	0.000449991	84.1168	0.000841638	87.0326	0.000599504
1514	A_84_P514578	AT2G48060	hypothetical protein	7.85441	0.00395589	18.9112	0.00132479	5.75727	0.00275166	13.5694	0.000495802
1515	A_84_P19226	AT2G48090	hypothetical protein	1.4576	0.0106611	4.27432	0.00066289	2.75255	0.0212764	11.2057	0.0017227
1516	A_84_P134645	AT2G48150	glutathione peroxidase 4	2.44988	0.00893764	4.88203	0.00165637	2.79928	0.0187621	7.73682	0.00303858
1517	A_84_P284920	AT3G01060	hypothetical protein	4.93846	0.000912784	2.11302	0.00429595	2.5637	0.00191683	1.38087	0.0216544
1518	A_84_P21137	AT3G01120	Pyridoxal phosphate (PLP)-dependent transferases superfamily protein	2.1227	0.0108349	1.03294	0.736023	2.38557	0.00466949	1.51498	0.0255117
1519	A_84_P11687	AT3G01350	putative peptide/nitrate transporter	3.02686	0.000647571	2.35092	0.00108826	2.86106	0.0100103	2.75296	0.00890799
1520	A_84_P19248	AT3G01550	phosphoenolpyruvate (pep)/phosphate translocator 2	12.8152	0.00111775	5.96649	0.00261942	7.34497	0.000996528	4.17294	0.00143534
1521	A_84_P593637	AT3G01650	RING domain ligase1	1.24613	0.0248286	6.43767	0.000243956	1.7623	0.0484198	7.94605	0.000618004
1522	A_84_P867324	AT3G01820	P-loop containing nucleoside triphosphate hydrolases superfamily protein	2.41302	0.00346181	2.27446	0.000514426	3.13617	0.00217684	3.26499	0.000349114
1523	A_84_P15474	AT3G01990	ACT domain repeat 6	2.70363	0.00154135	1.95809	0.00069413	3.86162	0.00100732	3.51702	0.00155264
1524	A_84_P275730	AT3G02140	AFP2 (ABI five-binding protein 2) family protein	9.51362	0.00102174	16.8082	0.000539056	28.3453	0.00285261	34.8337	0.00218167
1525	A_84_P17372	AT3G02150	plastid transcription factor 1	5.085	0.00102752	5.28527	0.000968036	6.10687	0.000488694	6.11354	0.000191772
1526	A_84_P605212	AT3G02160	Bromodomain transcription factor	3.96418	0.00056505	5.3911	0.000917824	5.03347	0.00509825	6.87233	0.00182033
1527	A_84_P18305	AT3G02230	reversibly glycosylated polypeptide 1	6.69157	0.000286823	4.9421	0.00020791	6.30962	0.00186216	4.83003	0.00166321
1528	A_84_P18335	AT3G02480	Late embryogenesis abundant protein (LEA) family protein	238.533	0.000522877	1399.87	0.000217799	982.499	0.000623102	5046.92	0.00029649
1529	A_84_P10772	AT3G02570	Mannose-6-phosphate isomerase, type I	3.31886	0.00316833	1.58532	0.0254362	2.18245	0.0307761	1.15541	0.478653
1530	A_84_P555359	AT3G02800	atypical dual-specificity phosphatase	2.75511	0.00179291	4.46178	0.000388458	6.5705	0.000659208	7.40613	0.000343592
1531	A_84_P23059	AT3G02850	STELAR K+ outward rectifier	1.00161	0.993967	2.07347	0.0155996	2.07182	0.0668209	4.36544	0.00776544
1532	A_84_P21167	AT3G02875	Peptidase M20/M25/M40 family protein	3.5878	0.00544017	8.73957	0.00196877	4.40839	0.0014354	6.07153	0.00302676
1533	A_84_P10767	AT3G02990	heat shock transcription factor A1E	2.53989	0.000455261	4.35343	0.00223344	3.52079	0.0136023	6.94516	0.0026725
1534	A_84_P11701	AT3G03050	cellulose synthase-like D3	2.33799	0.00415859	1.64909	0.0038784	2.60123	0.00954779	1.87701	0.0133143
1535	A_84_P187934	AT3G03170	hypothetical protein	3.97391	0.0064533	8.06066	0.00217094	4.10458	0.00506	10.1646	0.000494588
1536	A_84_P516374	AT3G03230	alpha/beta-Hydrolases superfamily protein	1.28879	0.115943	2.32921	0.0478969	1.53335	0.372209	2.28713	0.00728214
1537	A_84_P13591	AT3G03250	UDP-GLUCOSE PYROPHOSPHORYLASE 1	4.14567	0.00069226	3.41798	0.000471748	2.78552	0.00812178	2.45383	0.000582718
1538	A_84_P286360	AT3G03310	lecithin:cholesterol acyltransferase 3	1.82902	0.00605655	4.68261	0.000773451	2.57232	0.00103583	6.00102	0.000343592
1539	A_84_P16416	AT3G03320	RNA-binding ASCH domain protein	1.89796	0.00805123	3.41446	0.00156288	1.86053	0.00452586	3.35022	0.000789091
1540	A_84_P762197	AT3G03341	hypothetical protein	401.834	0.000304291	916.367	0.000222412	300.816	0.000608647	622.024	0.00033375
1541	A_84_P172581	AT3G03440	ARM repeat superfamily protein	3.68292	0.00187925	8.57623	0.000641765	4.54523	0.00110568	10.6107	0.000542865
1542	A_84_P23037	AT3G03450	RGA-like 2	5.73341	0.000532945	3.37707	0.00173508	4.23174	0.0191235	2.86906	0.0310763
1543	A_84_P537650	AT3G03460	hypothetical protein	10.3899	0.000393207	14.9137	0.00024798	14.689	0.00738039	21.9398	0.00418975
1544	A_84_P22091	AT3G03470	cytochrome P450, family 87, subfamily A, polypeptide 9	5.73538	0.000284338	9.27887	0.000127118	3.84628	0.00881468	5.02216	0.00448909
1545	A_84_P232569	AT3G03530	non-specific phospholipase C4	6.17577	0.00677369	9.63457	0.000650236	2.20347	0.372409	4.18194	0.0275744
1546	A_84_P551816	AT3G03620	MATE efflux family protein	1.52587	0.192569	14.8516	0.000362213	5.03238	0.00195874	29.4853	0.000471234
1547	A_84_P16410	AT3G03640	beta glucosidase 25	2.13534	0.00953752	3.54138	0.0028911	2.04013	0.0129752	2.86324	0.00409402
1548	A_84_P759366	AT3G03700	plasma-membrane choline transporter family protein	-1.25948	0.20498	2.03982	0.0103375	1.25365	0.588295	2.45433	0.0182716
1549	A_84_P113792	AT3G03770	putative inactive leucine-rich repeat receptor-like protein kinase	5.52929	0.000495887	3.79778	0.000937844	5.08271	0.00575421	3.51665	0.0125943
1550	A_84_P23973	AT3G03780	methionine synthase 2	10.8739	0.00069904	4.00697	0.000714063	6.8623	0.00090281	3.57188	0.00125636
1551	A_84_P12625	AT3G03800	syntaxin of plants 131	1.11003	0.482822	5.42982	0.00980651	1.04663	0.890195	4.66648	0.0126242
1552	A_84_P15460	AT3G03900	adenosine-5'-phosphosulfate (APS) kinase 3	3.38594	0.000704607	5.70403	0.000232092	2.41518	0.0216085	4.40984	0.00172385
1553	A_84_P14515	AT3G03910	glutamate dehydrogenase 3	4.51549	0.0436146	1.51901	0.362458	11.4066	0.0163675	4.66134	0.0654907
1554	A_84_P192574	AT3G03970	ARM repeat superfamily protein	1.69765	0.00812917	2.51867	0.00169129	2.01688	0.0115832	2.97474	0.0029858
1555	A_84_P20213	AT3G04000	aldehyde reductase	2.18171	0.0589904	7.09109	0.00413711	2.27462	0.0155197	5.87719	0.0022433
1556	A_84_P21159	AT3G04010	O-glycosyl hydrolases family 17 protein	6.27193	0.00257344	11.4397	0.00153234	10.7487	0.00398479	9.38808	0.0023245
1557	A_84_P22105	AT3G04030	myb family transcription factor	1.58182	0.00668986	5.81545	0.000359256	2.12447	0.0379698	8.35296	0.00218405
1558	A_84_P209728	AT3G04040	hypothetical protein	1.51681	0.00497481	3.30877	0.0010736	1.23071	0.0864788	2.3709	0.00204597
1559	A_84_P23051	AT3G04050	pyruvate kinase	22.2535	0.00182237	42.1489	0.0010736	17.2551	0.00169598	46.0109	0.000602694
1560	A_84_P23997	AT3G04060	NAC domain containing protein 46	2.63104	0.00277025	7.56702	0.000368972	2.14297	0.0124429	3.94141	0.00284275
1561	A_84_P10758	AT3G04070	NAC domain containing protein 47	2.05643	0.0127132	12.314	0.000498909	3.15602	0.00985456	5.91564	0.00205144
1562	A_84_P23061	AT3G04240	Tetratricopeptide repeat (TPR)-like superfamily protein	2.83844	0.000286823	3.37277	0.000266764	3.35374	0.00135128	4.37948	0.000529368
1563	A_84_P86799	AT3G04380	SET-domain containing protein lysine methyltransferase family protein	5.67795	0.00204404	4.23824	0.00292296	6.29748	0.00444055	4.80458	0.00538458
1564	A_84_P214698	AT3G04520	threonine aldolase 2	1.58502	0.00931314	2.70452	0.00160404	1.78247	0.0374595	3.10605	0.00541048
1565	A_84_P537652	AT3G04620	DUO1-activated nucleic acid binding protein	13.8885	0.000823172	32.4658	0.0015688	18.2034	0.00136316	22.5536	0.000798401
1566	A_84_P267260	AT3G04630	WVD2-like 1	3.45014	0.000878172	4.3214	0.00221785	3.21746	0.0100761	3.64967	0.00569893
1567	A_84_P17374	AT3G04650	FAD/NAD(P)-binding oxidoreductase domain-containing protein	2.02338	0.000304291	1.18383	0.0774609	2.03073	0.00970487	1.34394	0.0932387
1568	A_84_P851295	AT3G04670	WRKY DNA-binding protein 39	1.53777	0.0163577	2.02564	0.00347316	2.11335	0.00110452	2.11521	0.00113941
1569	A_84_P20212	AT3G04710	carboxylate clamp-tetratricopeptide repeat protein	2.13705	0.00228892	1.64015	0.00976338	2.61263	0.00489055	1.75277	0.0222583
1570	A_84_P19252	AT3G05030	sodium hydrogen exchanger 2	5.14691	0.000463265	7.48025	0.000288527	2.76791	0.00551723	3.56743	0.00266578
1571	A_84_P309633	AT3G05165	Major facilitator superfamily protein	1.09997	0.62451	2.12093	0.0148153	2.31707	0.00824499	3.85988	0.00307207
1572	A_84_P20190	AT3G05180	GDSL esterase/lipase	2.33462	0.0167669	2.78303	0.00960606	2.36485	0.0552575	3.29507	0.0172614
1573	A_84_P12626	AT3G05260	NAD(P)-binding Rossmann-fold superfamily protein	4.02467	0.00102734	8.18879	0.000821303	3.58704	0.010903	6.54369	0.00338324
1574	A_84_P75094	AT3G05327	cyclin family protein	2.39421	0.00108111	2.70541	0.00104695	2.3223	0.042802	2.24885	0.0412991
1575	A_84_P14516	AT3G05360	receptor like protein 30	1.34721	0.246607	3.94149	0.0256158	2.43595	0.00939907	3.67619	0.00602773
1576	A_84_P502161	AT3G05390	hypothetical protein	5.06301	0.0222349	13.5243	0.00794359	24.4533	0.0066091	18.2031	0.00706223
1577	A_84_P15466	AT3G05430	PWWP domain-containing protein	3.12631	0.00344375	2.00468	0.00710088	2.06382	0.00272801	1.70707	0.00224344
1578	A_84_P23980	AT3G05500	Rubber elongation factor protein	2.67203	0.00309487	3.31924	0.00139054	2.83614	0.00491374	2.98831	0.00244021
1579	A_84_P16424	AT3G05580	serine/threonine-protein phosphatase PP1 isozyme 9	2.27492	0.0021538	2.3766	0.00051942	3.30556	0.0023736	2.90964	0.00123688
1580	A_84_P14533	AT3G05600	alpha/beta-Hydrolases superfamily protein	3.11725	0.0132523	2.54751	0.0554168	2.34304	0.0414942	2.46842	0.034208
1581	A_84_P12643	AT3G05620	putative pectinesterase/pectinesterase inhibitor 22	1.96536	0.00496756	2.47571	0.0025878	2.4875	0.144528	4.18069	0.0411988
1582	A_84_P11698	AT3G05630	phospholipase D P2	53.0974	0.00034043	132.111	0.00020791	127.089	0.000488694	161.986	0.000225072
1583	A_84_P23992	AT3G05640	putative protein phosphatase 2C	40.0619	0.000463344	28.9417	0.000393698	15.8481	0.000488694	16.1314	0.000298459
1584	A_84_P23046	AT3G05650	receptor like protein 32	7.8745	0.000334887	5.30409	0.00146248	6.5079	0.00160814	4.01459	0.00262564
1585	A_84_P215318	AT3G05670	RING/U-box protein	1.71531	0.0048874	2.36038	0.000939861	1.99297	0.0014905	2.35567	0.00166798
1586	A_84_P10760	AT3G05820	invertase H	6.51225	0.000565173	4.97453	0.000815258	10.4214	0.00266668	6.18261	0.00290091
1587	A_84_P11706	AT3G05830	alpha-helical IF-like protein	4.5953	0.000689724	5.49507	0.000952076	3.59602	0.000631416	4.03063	0.000427394
1588	A_84_P12651	AT3G05840	Protein kinase superfamily protein	3.99683	0.000284338	3.23931	0.00128679	3.09388	0.000488694	2.5194	0.00108489
1589	A_84_P14541	AT3G05870	anaphase-promoting complex/cyclosome 11	1.4266	0.00444204	2.99391	0.00157454	1.25321	0.0254536	2.39069	0.000509033
1590	A_84_P15486	AT3G05880	Low temperature and salt responsive protein family	1.6362	0.0100983	3.7138	0.000362187	1.52629	0.10434	2.99841	0.00826337
1591	A_84_P117182	AT3G05890	Low temperature and salt responsive protein family	9.19677	0.00131285	11.5999	0.00104379	4.91493	0.0115567	4.22307	0.0137042
1592	A_84_P113022	AT3G05980	hypothetical protein	3.47465	0.0168224	2.94372	0.0307669	2.64965	0.0399416	1.65046	0.237594
1593	A_84_P21174	AT3G06030	NPK1-related protein kinase 3	2.81519	0.00479331	2.43013	0.0052701	3.84191	0.00250584	4.467	0.00174145
1594	A_84_P579374	AT3G06035	glycoprotein membrane precursor GPI-anchored protein	8.54998	0.00150378	6.06057	0.00187356	5.98626	0.00433491	4.51207	0.00450875
1595	A_84_P10753	AT3G06420	Ubiquitin-like superfamily protein	3.88578	0.00108282	16.1235	0.000219979	4.01451	0.00188392	12.3393	0.000341292
1596	A_84_P760545	AT3G06433	pseudogene of nodulin MtN3 family protein	1.616	0.0393956	2.37614	0.00593099	2.49068	0.00427094	4.07153	0.000937718
1597	A_84_P18334	AT3G06490	myb domain protein 108	7.96479	0.00262818	5.24852	0.00545199	20.274	0.00120197	10.2264	0.00218627
1598	A_84_P17388	AT3G06500	putative neutral invertase	8.05768	0.000827442	10.6673	0.000499097	16.2032	0.000653401	20.4479	0.00026951
1599	A_84_P87399	AT3G06520	agenet domain-containing protein	10.1091	0.000859144	6.7984	0.000810662	10.6884	0.000692035	15.2966	0.00120815
1600	A_84_P825443	AT3G06550	O-acetyltransferase family protein	3.91866	0.000357309	2.15737	0.000679953	2.92074	0.00154082	1.74321	0.00278531
1601	A_84_P790990	AT3G06600	hypothetical protein	2.52992	0.00810839	2.08518	0.0134615	2.32403	0.0019914	2.18093	0.00164203
1602	A_84_P849068	AT3G06760	Drought-responsive family protein	2.60827	0.000739639	2.28985	0.00751283	2.88158	0.00143694	2.41446	0.00565636
1603	A_84_P191104	AT3G06780	glycine-rich protein	1.61845	0.00195	2.238	0.0025976	1.77486	0.00258447	2.35266	0.00138025
1604	A_84_P13607	AT3G06830	probable pectinesterase/pectinesterase inhibitor 23	8.67776	0.0289396	4.88726	0.061373	15.9462	0.00536755	11.6079	0.0395847
1605	A_84_P94789	AT3G06890	hypothetical protein	4.74385	0.0119215	2.23781	0.102399	4.73361	0.00473162	2.01866	0.0386355
1606	A_84_P761249	AT3G06985	low-molecular-weight cysteine-rich 44	3.9971	0.00199379	2.77813	0.0139623	2.05734	0.0434388	2.07118	0.0287043
1607	A_84_P761578	AT3G06995	Encodes a Defensin-like (DEFL) family protein [pseudogene]	3.83262	0.00638572	3.57718	0.0188158	2.16366	0.0953791	2.39936	0.0380538
1608	A_84_P283680	AT3G07090	PPPDE putative thiol peptidase family protein	10.0297	0.000284338	9.88033	0.000339289	9.418	0.000558049	7.30014	0.000388632
1609	A_84_P21157	AT3G07120	RING/U-box domain-containing protein	4.1777	0.0519524	5.78249	0.00465922	2.80284	0.021475	5.66756	0.00786193
1610	A_84_P155785	AT3G07390	auxin-responsive family protein	2.35111	0.00106555	2.02718	0.00450515	2.86942	0.000769628	1.88466	0.00304286
1611	A_84_P176954	AT3G07700	ABC1 kinase	3.21691	0.0029515	5.56886	0.000888962	3.581	0.0014896	4.30476	0.000457879
1612	A_84_P212288	AT3G07720	galactose oxidase/kelch repeat-containing protein	4.19934	0.000866943	5.38079	0.00127802	3.28642	0.00107464	2.94499	0.00026951
1613	A_84_P10764	AT3G07960	phosphatidylinositol-4-phosphate 5-kinase 6	3.12397	0.0196864	2.92601	0.0207224	3.0419	0.00853635	2.64693	0.00883427
1614	A_84_P16436	AT3G08040	MATE efflux family protein	3.65716	0.00755754	2.77108	0.0043269	2.35825	0.0407492	1.45322	0.477637
1615	A_84_P22188	AT3G08500	myb domain protein 83	6.42037	0.0139029	8.68722	0.00843132	3.68074	0.0366764	5.98704	0.01339
1616	A_84_P565120	AT3G08505	zinc finger (CCCH-type/C3HC4-type RING finger) family protein	1.28318	0.0405629	2.06703	0.00120528	1.26771	0.0587353	2.09296	0.00207331
1617	A_84_P249035	AT3G08630	hypothetical protein	2.81538	0.00106377	2.38758	0.000264302	2.45631	0.00963269	1.92703	0.00984153
1618	A_84_P124042	AT3G08640	hypothetical protein	2.4501	0.00203058	1.24326	0.0141012	2.07898	0.0129556	1.22731	0.0987126
1619	A_84_P17380	AT3G08720	serine/threonine protein kinase 2	2.66197	0.00182334	3.82862	0.0005353	4.69298	0.000889282	3.87871	0.000514641
1620	A_84_P596833	AT3G08750	F-box protein	2.00843	0.118398	12.0166	0.0372451	1.29227	0.370327	8.62697	0.00338776
1621	A_84_P17365	AT3G08970	DNAJ heat shock N-terminal domain-containing protein	3.90515	0.0158007	7.69048	0.00780262	3.30472	0.000958819	3.68591	0.00060418
1622	A_84_P514608	AT3G09032	hypothetical protein	2.64926	0.00418131	3.37248	0.00309484	4.34514	0.00340933	6.78342	0.00173483
1623	A_84_P271340	AT3G09350	Fes1A	3.07534	0.00198803	3.04618	0.0105062	3.75312	0.00220538	3.14828	0.00516909
1624	A_84_P10746	AT3G09370	myb domain protein 3r-3	2.011	0.00378589	4.39021	0.0106359	2.11594	0.00586638	3.45716	0.001019
1625	A_84_P16418	AT3G09440	heat shock protein 70-3	25.4593	0.000286823	23.633	0.00111757	23.9343	0.00134261	14.0179	0.000599504
1626	A_84_P519046	AT3G09450	hypothetical protein	36.9194	0.00167088	70.8457	0.0015068	11.0498	0.00198244	37.4105	0.000425954
1627	A_84_P10761	AT3G09560	phosphatidic acid phosphohydrolase 1	2.7157	0.0031089	2.71839	0.00254837	2.01053	0.00427513	1.66848	0.00717358
1628	A_84_P17379	AT3G09640	ascorbate peroxidase 2	2.96087	0.00206017	4.87689	0.00157454	3.86607	0.00928222	6.96236	0.00147334
1629	A_84_P16437	AT3G09870	SAUR-like auxin-responsive protein	14.5454	0.00881147	5.73126	0.0215149	8.06224	0.000940007	2.96033	0.011898
1630	A_84_P13601	AT3G09910	RAB GTPase homolog C2B	8.35095	0.00414626	17.709	0.00183201	8.23734	0.000841638	18.5769	0.000382879
1631	A_84_P759774	AT3G09915	pseudogene, hypothetical protein	5.86971	0.00385669	18.9593	0.000735124	2.0307	0.0256086	12.4809	0.00100546
1632	A_84_P12656	AT3G09920	phosphatidyl inositol monophosphate 5 kinase	3.20422	0.00217796	3.65278	0.000809131	3.47387	0.000488694	3.91554	0.00026951
1633	A_84_P11697	AT3G10040	sequence-specific DNA binding transcription factor	6.72971	0.00508642	2.15432	0.00188485	5.92851	0.00515314	-1.37744	0.265834
1634	A_84_P261020	AT3G10150	purple acid phosphatase 16	4.41435	0.0054689	3.81659	0.0120521	2.71332	0.0199484	2.2064	0.0365439
1635	A_84_P761565	AT3G10185	Gibberellin-regulated family protein	5.63075	0.00263731	4.79514	0.00506419	9.47855	0.00244811	6.75472	0.00180614
1636	A_84_P821045	AT3G10250	hypothetical protein	1.35013	0.0365705	2.36252	0.00151023	1.57784	0.00902022	2.57519	0.000465499
1637	A_84_P280890	AT3G10320	Glycosyltransferase family 61 protein	-1.08374	0.891062	10.8453	0.00631288	1.54813	0.243438	4.50116	0.00816891
1638	A_84_P11686	AT3G10340	phenylalanine ammonia-lyase 4	2.63769	0.00174193	2.62333	0.00201425	5.25095	0.00216361	6.0519	0.00136971
1639	A_84_P23979	AT3G10370	FAD-dependent oxidoreductase family protein	2.32618	0.00224211	4.30912	0.000691243	2.29678	0.00104545	3.80534	0.000447423
1640	A_84_P14531	AT3G10410	SERINE CARBOXYPEPTIDASE-LIKE 49	1.09038	0.489069	3.38303	0.00118543	-1.15416	0.057797	2.38013	0.000632172
1641	A_84_P130466	AT3G10420	protein seedling plastid development 1	9.84347	0.000522741	15.0303	0.000423765	5.34932	0.000653401	6.95591	0.000323846
1642	A_84_P12641	AT3G10450	serine carboxypeptidase-like 7	-1.30936	0.0283931	2.36758	0.00141671	-1.38941	0.151941	2.27606	0.00709701
1643	A_84_P297294	AT3G10500	NAC domain containing protein 53	2.42453	0.000961516	5.16785	0.000337795	4.51853	0.00165252	6.39358	0.000695
1644	A_84_P511950	AT3G10510	putative F-box/kelch-repeat protein	1.3959	0.614329	5.79345	0.0195831	3.16614	0.0049825	18.69	0.000405861
1645	A_84_P20205	AT3G10550	Myotubularin 1	1.24095	0.0831132	2.01181	0.00033562	1.22216	0.0645939	2.10711	0.000789705
1646	A_84_P18314	AT3G10640	SNF7 family protein	1.8396	0.0171253	2.85987	0.00127028	2.29011	0.0123795	2.39034	0.0022145
1647	A_84_P572262	AT3G10815	RING/U-box domain-containing protein	3.71369	0.00884817	4.59697	0.0106648	5.42185	0.00300592	4.06519	0.00598885
1648	A_84_P559821	AT3G10820	probable mediator of RNA polymerase II transcription subunit 26a	1.93725	0.0311135	4.52114	0.0042855	2.86736	0.182617	4.70243	0.0334377
1649	A_84_P11705	AT3G10870	methyl esterase 17	1.1062	0.298564	2.61538	0.00250597	1.25215	0.329067	2.65915	0.00827102
1650	A_84_P15484	AT3G10910	RING-H2 finger protein ATL72	5.14193	0.00342074	15.8414	0.000489217	6.29089	0.00290145	11.0458	0.00111248
1651	A_84_P12726	AT3G11020	DRE/CRT-binding protein 2B	1.36841	0.0431503	3.77831	0.00129862	1.62186	0.0308608	5.1165	0.000769762
1652	A_84_P225309	AT3G11150	2-oxoglutarate (2OG) and Fe(II)-dependent oxygenase superfamily protein	1.06966	0.601159	2.15505	0.00444498	1.64136	0.0377088	2.49895	0.00712261
1653	A_84_P18399	AT3G11170	fatty acid desaturase 7	3.06631	0.00153299	1.3251	0.0643706	2.75538	0.00131317	1.86008	0.00569642
1654	A_84_P285710	AT3G11210	GDSL esterase/lipase	2.9481	0.0036218	3.36542	0.00198371	2.12488	0.0031947	2.42584	0.000932097
1655	A_84_P596337	AT3G11260	WUSCHEL related homeobox 5	3.39751	0.0129111	5.35762	0.00770631	3.98784	0.00666655	10.3472	0.00392558
1656	A_84_P217908	AT3G11330	plant intracellular ras group-related LRR 9	1.9021	0.000542892	2.89692	0.00119687	1.81935	0.00283696	2.27504	0.00114159
1657	A_84_P577610	AT3G11405	hypothetical protein	5.58454	0.00180883	11.0187	0.00100713	8.13764	0.00873474	13.7638	0.000745239
1658	A_84_P10737	AT3G11410	protein phosphatase 2CA	22.2477	0.000334887	27.8417	0.000206521	12.1716	0.000488694	16.0734	0.00026951
1659	A_84_P294564	AT3G11420	hypothetical protein	8.82235	0.000576858	13.8688	0.000254258	12.1402	0.000726969	17.7832	0.000371591
1660	A_84_P186914	AT3G11480	S-adenosyl-L-methionine-dependent methyltransferases superfamily protein	2169.56	0.000867856	611.013	0.00132513	1417.44	0.000705741	994.825	0.000393306
1661	A_84_P854829	AT3G11570	TRICHOME BIREFRINGENCE-LIKE 8	2.67242	0.0158019	3.69969	0.00940308	2.21888	0.048177	1.75066	0.0955446
1662	A_84_P22084	AT3G11580	AP2/B3-like transcriptional factor family protein	3.30731	0.00300057	8.85077	0.000985919	4.57221	0.0243945	8.01352	0.0068494
1663	A_84_P19253	AT3G11660	NDR1/HIN1-like 1	5.79444	0.00115318	6.79499	0.000820335	4.37615	0.00191716	3.86875	0.000477551
1664	A_84_P761088	AT3G11773	electron carrier/ protein disulfide oxidoreductase	1.59872	0.0880125	3.1113	0.00987482	3.15499	0.00678311	3.97707	0.00232943
1665	A_84_P759481	AT3G12145	Leucine-rich repeat (LRR) family protein	8.54139	0.0249055	3.70427	0.085164	14.1429	0.0133623	5.57586	0.0334379
1666	A_84_P279060	AT3G12320	hypothetical protein	3.34963	0.000841634	1.37386	0.0308542	2.37624	0.00662487	1.4547	0.0890755
1667	A_84_P503984	AT3G12510	MADS-box family protein	7.1973	0.00151007	30.0895	0.00053376	5.76568	0.00130743	20.5244	0.000369228
1668	A_84_P18401	AT3G12580	heat shock protein 70	27.0741	0.000584703	23.9836	0.00206401	16.368	0.00150697	10.7822	0.000993921
1669	A_84_P137999	AT3G12700	aspartyl protease family protein	1.53136	0.0803168	2.46043	0.000725248	1.30226	0.100839	2.12039	0.00391771
1670	A_84_P71394	AT3G12800	short-chain dehydrogenase-reductase B	1.49947	0.00218583	2.77988	0.000627969	1.49004	0.00943725	2.10076	0.000993921
1671	A_84_P513731	AT3G12955	SAUR-like auxin-responsive family protein	1.22586	0.362489	3.48265	0.00495591	1.56981	0.14498	6.6284	0.00245591
1672	A_84_P18358	AT3G12960	hypothetical protein	2.79321	0.0363628	11.0622	0.00267411	6.12591	0.0280927	43.5448	0.00285281
1673	A_84_P761766	AT3G12965	other RNA	2.18181	0.000810928	2.03122	0.00663589	2.16111	0.0299205	1.85984	0.0307124
1674	A_84_P520827	AT3G13020	hAT transposon superfamily protein	3.78379	0.0019286	6.74271	0.000760115	3.40272	0.012535	7.84179	0.00390509
1675	A_84_P16466	AT3G13050	nicotinate transporter	1.88736	0.00503295	2.32164	0.00270868	2.21782	0.00168067	2.18881	0.000595162
1676	A_84_P21213	AT3G13090	multidrug resistance-associated protein 8	4.50219	0.000454799	4.22185	0.00207402	2.33323	0.00164904	2.31115	0.0043413
1677	A_84_P22159	AT3G13100	multidrug resistance-associated protein 7	5.26081	0.00275933	3.57882	0.0186841	2.88698	0.00289687	1.53665	0.034982
1678	A_84_P181054	AT3G13224	RNA recognition motif-containing protein	1.89398	0.00486218	2.71579	0.00113203	2.01926	0.00374175	2.25263	0.00192305
1679	A_84_P590096	AT3G13275	hypothetical protein	2.26074	0.00270099	4.10196	0.000425683	2.04575	0.0588895	2.35224	0.0336856
1680	A_84_P16491	AT3G13470	TCP-1/cpn60 chaperonin family protein	2.65161	0.00224798	1.09949	0.533799	3.02586	0.027247	1.73631	0.119975
1681	A_84_P110752	AT3G13520	arabinogalactan protein 12	2.05307	0.0181417	1.91576	0.0211819	2.27655	0.000823604	1.53152	0.0279385
1682	A_84_P20288	AT3G13620	POLYAMINE UPTAKE TRANSPORTER 4	4.39639	0.000885517	2.07283	0.00340954	3.04324	0.00121767	1.70309	0.00622861
1683	A_84_P18393	AT3G13640	RNAse l inhibitor protein 1	5.46419	0.00602414	3.78613	0.0143107	8.38382	0.014511	9.60174	0.0102614
1684	A_84_P19339	AT3G13650	disease resistance-responsive, dirigent domain-containing protein	57.6334	0.000454799	37.0594	0.000285641	39.0396	0.00217111	33.0613	0.00173359
1685	A_84_P23123	AT3G13672	seven in absentia (SINA) domain-containing protein	3.31345	0.00988899	7.14601	0.00351836	8.51542	0.00228861	11.3496	0.00144597
1686	A_84_P163543	AT3G13720	PRA1 (Prenylated rab acceptor) family protein	1.4605	0.00586672	2.02861	0.00563399	2.56335	0.0446803	3.03295	0.0251606
1687	A_84_P14586	AT3G13870	Root hair defective 3 GTP-binding protein (RHD3)	2.44403	0.00248688	2.16619	0.00164862	2.00844	0.00219076	1.86436	0.00134078
1688	A_84_P559833	AT3G13880	pentatricopeptide repeat-containing protein	2.44584	0.00470345	2.00756	0.00324321	4.04076	0.00256565	3.44689	0.000802867
1689	A_84_P799721	AT3G13910	hypothetical protein	3.5773	0.0109933	3.98691	0.0129363	4.15048	0.00315365	5.45296	0.00214295
1690	A_84_P166703	AT3G14000	DZC (Disease resistance/zinc finger/chromosome condensation-like region) domain containing protein	2.98069	0.000874501	2.3865	0.00250524	2.28508	0.0182666	2.35416	0.0102999
1691	A_84_P17400	AT3G14050	RELA/SPOT homolog 2	1.77767	0.00136556	2.61749	0.000330407	1.92322	0.00503977	2.7016	0.000898797
1692	A_84_P119322	AT3G14060	hypothetical protein	1.63178	0.0220718	6.31047	0.00510836	5.21473	0.0162798	10.0246	0.00683337
1693	A_84_P201808	AT3G14070	cation exchanger 9	2.31913	0.00419801	3.14955	0.00204682	2.97053	0.00141327	3.13457	0.00117903
1694	A_84_P535024	AT3G14075	Mono-/di-acylglycerol lipase, N-terminal;Lipase, class 3	2.86505	0.00275759	2.90703	0.00337643	2.98206	0.0029372	2.57588	0.00273435
1695	A_84_P582075	AT3G14170	hypothetical protein	2.17146	0.0127672	2.5817	0.00740669	3.86636	0.0239346	5.98731	0.00890906
1696	A_84_P847007	AT3G14172	hypothetical protein	2.06567	0.00208684	2.5944	0.00183417	2.16994	0.0050196	3.31986	0.000993538
1697	A_84_P199584	AT3G14200	chaperone DnaJ-domain containing protein	7.61562	0.000366035	4.2763	0.00104695	5.42269	0.0020964	3.51196	0.00155638
1698	A_84_P204508	AT3G14270	phosphatidylinositol-4-phosphate 5-kinase family protein	1.63793	0.0070397	3.74465	0.00055822	1.65856	0.00733993	2.7794	0.00232473
1699	A_84_P210598	AT3G14280	hypothetical protein	4.07434	0.00399793	16.8544	0.000721525	4.70082	0.00408543	8.73955	0.00165386
1700	A_84_P508417	AT3G14340	hypothetical protein	2.22742	0.000636288	1.51133	0.0099203	2.64466	0.000926303	2.06067	0.00907919
1701	A_84_P14557	AT3G14350	STRUBBELIG-receptor family 7	2.64373	0.00786802	1.73693	0.027103	3.00291	0.00377954	2.57765	0.00230946
1702	A_84_P136105	AT3G14360	alpha/beta-hydrolases	8.43258	0.000498923	14.8276	9.40271e-05	8.44139	0.00761952	23.0945	0.00233112
1703	A_84_P515522	AT3G14395	hypothetical protein	25.2062	0.00713026	11.9508	0.0163703	13.7734	0.00422861	14.5797	0.000709981
1704	A_84_P14587	AT3G14440	nine-cis-epoxycarotenoid dioxygenase 3	13.8454	0.000786177	14.788	0.000756303	10.884	0.000547959	10.3886	0.000274483
1705	A_84_P166633	AT3G14560	hypothetical protein	10.2875	0.000581531	14.6274	0.000270997	9.17384	0.00258811	20.4008	0.00110544
1706	A_84_P16459	AT3G14570	glucan synthase-like 4	5.4461	0.00102273	3.18098	0.00156469	11.1412	0.00322295	8.21681	0.00286819
1707	A_84_P75484	AT3G14590	Calcium-dependent lipid-binding (CaLB domain) family protein	3.02318	0.000462922	3.99334	0.000270997	3.35241	0.00128099	3.59277	0.00137517
1708	A_84_P536812	AT3G14595	ribosomal protein L18ae family protein	2.54437	0.00190627	3.03135	0.000969628	2.24182	0.00476972	2.8995	0.00230716
1709	A_84_P14568	AT3G14720	MAP kinase 19	4.74122	0.00116146	2.90513	0.0012658	3.47859	0.00238739	2.98905	0.000293929
1710	A_84_P17452	AT3G14780	hypothetical protein	2.05314	0.0100557	-1.06336	0.780553	5.4917	0.0142217	2.09686	0.115277
1711	A_84_P613238	AT3G14810	mechanosensitive channel of small conductance-like 5	10.301	0.00239901	5.91433	0.00354777	4.80018	0.00182068	2.49582	0.00563691
1712	A_84_P273110	AT3G14850	TRICHOME BIREFRINGENCE-LIKE 41	10.0132	0.00121586	16.1146	0.000582444	9.61902	0.000706503	10.8515	0.000602694
1713	A_84_P183994	AT3G14870	hypothetical protein	2.53412	0.0187716	1.56284	0.0989177	4.2777	0.00272879	3.63943	0.00315188
1714	A_84_P503581	AT3G14880	hypothetical protein	3.15288	0.00805123	2.06171	0.0306745	2.77003	0.00476972	3.17835	0.00388728
1715	A_84_P21211	AT3G14890	polynucleotide 3'-phosphatase ZDP	2.07249	0.0105167	-1.05822	0.681475	2.53358	0.0264976	1.20478	0.532175
1716	A_84_P14590	AT3G15020	Lactate/malate dehydrogenase family protein	2.72247	0.000807016	3.35746	0.000715041	2.09307	0.0231351	2.56289	0.0080363
1717	A_84_P22172	AT3G15200	pentatricopeptide repeat-containing protein	2.3627	0.00788474	1.67744	0.0215315	3.03859	0.00373631	1.84629	0.0369789
1718	A_84_P167943	AT3G15210	ethylene responsive element binding factor 4	4.34807	0.00163514	3.55929	0.0018902	4.53715	0.00152211	3.56618	0.000881708
1719	A_84_P102366	AT3G15280	hypothetical protein	5.98126	0.00561281	19.0644	0.00143935	15.1048	0.00101072	49.2164	0.00054889
1720	A_84_P60140	AT3G15350	core-2/I-branching beta-1,6-N-acetylglucosaminyltransferase family protein	6.28104	0.000551057	9.78061	0.000682912	6.03204	0.00178383	7.92376	0.000447423
1721	A_84_P563378	AT3G15357	hypothetical protein	4.51272	0.00287458	6.11428	0.00118479	6.02418	0.00272879	6.37358	0.00112841
1722	A_84_P248975	AT3G15460	ribosomal RNA processing brix domain-containing protein	4.59479	0.00180365	4.03983	0.00171519	3.77183	0.00172613	3.21926	0.000782559
1723	A_84_P11721	AT3G15500	NAC domain containing protein 3	3.89576	0.0010748	6.41711	0.000635277	5.26554	0.00206517	7.17966	0.000789091
1724	A_84_P762787	AT3G15534	hypothetical protein	105.231	0.000284338	335.73	0.000206521	126.026	0.000598473	261.699	0.00026951
1725	A_84_P10781	AT3G15650	alpha/beta-Hydrolases superfamily protein	8.47868	0.0012652	9.99748	0.0110686	8.72899	0.0138541	4.78638	0.00778482
1726	A_84_P11727	AT3G15670	Late embryogenesis abundant protein (LEA) family protein	62.2746	0.00120937	454.339	0.000462266	78.3164	0.00283141	616.376	0.00102105
1727	A_84_P163793	AT3G15760	hypothetical protein	3.40787	0.00206133	6.78036	0.00107258	6.57512	0.00125157	10.4776	0.000240009
1728	A_84_P276230	AT3G15790	methyl-CPG-binding domain 11	7.8209	0.00227407	4.87018	0.00478777	6.66319	0.000818628	5.13981	0.000987785
1729	A_84_P18344	AT3G15800	glycosyl hydrolase superfamily protein	2.02041	0.0103697	2.39574	0.00380577	3.71824	0.0655474	7.3999	0.0211577
1730	A_84_P21182	AT3G15880	WUS-interacting protein 2	2.21103	0.00580298	3.56777	0.00169469	3.13098	0.00117664	4.64603	0.00077295
1731	A_84_P15504	AT3G15990	sulfate transporter 3;4	12.8633	0.00399094	5.1598	0.0105825	14.1972	0.00169451	7.52226	0.00219592
1732	A_84_P18342	AT3G16050	pyridoxine biosynthesis 1.2	2.66676	0.00209493	1.42422	0.0195709	3.4726	0.00866576	3.06906	0.009546
1733	A_84_P759248	AT3G16175	thioesterase family protein	3.2568	0.00363472	2.99222	0.00613611	2.37912	0.0044581	3.09673	0.00242296
1734	A_84_P284980	AT3G16300	hypothetical protein	2.2811	0.0489719	4.56179	0.00587883	4.28159	0.00589046	8.1533	0.00256134
1735	A_84_P788342	AT3G16320	Tetratricopeptide repeat (TPR)-like superfamily protein	2.41179	0.00448589	3.09027	0.00299394	2.10395	0.00845052	3.01684	0.00505676
1736	A_84_P89489	AT3G16330	hypothetical protein	87.7286	0.00143499	57.7529	0.00157839	55.5229	0.00163556	29.8454	0.00145847
1737	A_84_P150668	AT3G16340	pleiotropic drug resistance 1	2.68816	0.0117939	4.09006	0.00234276	3.93532	0.00893098	6.2568	0.00346422
1738	A_84_P105636	AT3G16400	nitrile specifier protein 1	6.08522	0.0291597	4.98969	0.0371855	5.76768	0.00130285	6.23577	0.000925113
1739	A_84_P19320	AT3G16510	Calcium-dependent lipid-binding domain-containing protein	2.26974	0.00556499	2.83353	0.0031059	2.91047	0.000658517	2.74186	0.000447336
1740	A_84_P599034	AT3G16860	COBRA-like protein 8 precursor	4.45277	0.00160861	3.70863	0.00360869	4.71777	0.00105537	2.11292	0.0104171
1741	A_84_P22141	AT3G16910	acyl-activating enzyme 7	2.03382	0.000440751	3.25064	0.00199882	2.37648	0.00206602	3.11612	0.00271017
1742	A_84_P14574	AT3G16990	heme oxygenase-like, multi-helical protein	3.34366	0.0015301	4.41291	0.000952217	2.27227	0.0123446	2.85869	0.00504861
1743	A_84_P15519	AT3G17000	ubiquitin-conjugating enzyme 32	4.9729	0.000355142	8.60972	0.000206521	7.00095	0.000528176	10.0446	0.000284963
1744	A_84_P512859	AT3G17010	transcriptional factor B3 family protein	9.38259	0.247625	18.5326	0.00468292	8.40964	0.0471447	165.293	0.00494504
1745	A_84_P564273	AT3G17030	putative nucleic acid-binding protein	1.61146	0.0156365	2.05194	0.00722518	1.41964	0.0214042	2.23894	0.00207981
1746	A_84_P835549	AT3G17110	pseudogene, glycine-rich protein	88.1328	0.000284338	132.147	0.00020791	77.8154	0.000488694	119.215	0.000272678
1747	A_84_P58430	AT3G17120	hypothetical protein	4.91017	0.00535491	1.67082	0.0820888	2.79438	0.00617574	1.01674	0.922196
1748	A_84_P558950	AT3G17130	plant invertase/pectin methylesterase inhibitor domain-containing protein	20.2799	0.000352587	5.68037	0.00135062	8.21949	0.0024971	1.61071	0.0946843
1749	A_84_P187174	AT3G17520	late embryogenesis abundant protein (LEA) family protein	146.59	0.00390988	1109.11	0.00165637	409.823	0.000943263	1726.71	0.000480534
1750	A_84_P823870	AT3G17609	HY5-homolog	2.73701	0.00881251	1.29413	0.259582	2.56284	0.00814655	1.28653	0.455293
1751	A_84_P23069	AT3G17690	cyclic nucleotide gated channel 19	8.93643	0.00177278	2.69531	0.0106504	9.27638	0.00113858	4.96898	0.000548328
1752	A_84_P24034	AT3G17760	glutamate decarboxylase 5	2.25656	0.344734	11.8739	0.00944817	2.21934	0.165829	16.5889	0.00952311
1753	A_84_P10795	AT3G17770	dihydroxyacetone kinase	5.82181	0.000426487	10.5427	0.000239601	6.64415	0.000539739	10.8146	0.00026951
1754	A_84_P21184	AT3G17790	purple acid phosphatase 17	50.8349	0.000349481	70.9276	0.000333765	18.5575	0.000488694	14.0368	0.000306868
1755	A_84_P806808	AT3G17800	hypothetical protein	7.98691	0.000833327	9.33953	0.000689415	5.48994	0.00092958	6.11719	0.00026951
1756	A_84_P18347	AT3G17810	pyrimidine 1	4.81858	0.00215576	8.43778	0.000679953	2.88383	0.00533407	4.67232	0.00163904
1757	A_84_P19293	AT3G17820	glutamine synthetase 1.3	2.20631	0.00173065	4.08491	0.00123857	2.28545	0.00376029	3.31885	0.00114239
1758	A_84_P107602	AT3G17860	jasmonate-zim-domain protein 3	3.88882	0.0123842	2.46682	0.0331746	4.38651	0.000940007	2.97646	0.000940968
1759	A_84_P13619	AT3G17980	calcium-dependent lipid-binding domain-containing protein	2.35709	0.122895	4.57978	0.000700449	3.93645	0.00317985	5.04667	0.0012675
1760	A_84_P237683	AT3G18170	glycosyltransferase family 61 protein	8.9383	0.0268714	9.60042	0.0226564	5.91793	0.0152325	4.92345	0.0156504
1761	A_84_P24056	AT3G18280	Bifunctional inhibitor/lipid-transfer protein/seed storage 2S albumin superfamily protein	4.85923	0.00574653	8.97596	0.00140593	5.87807	0.0137963	9.19088	0.00553115
1762	A_84_P533281	AT3G18300	hypothetical protein	1.71457	0.00203496	2.24478	0.000232092	1.83481	0.00365511	2.6589	0.000703677
1763	A_84_P571403	AT3G18360	VQ motif-containing protein	5.81655	0.000498923	2.75455	0.00709288	5.67186	0.00223694	1.25067	0.379785
1764	A_84_P599932	AT3G18670	ankyrin repeat-containing protein	9.74607	0.00142506	7.45698	0.0013571	10.722	0.0181867	8.7008	0.0236941
1765	A_84_P841491	AT3G18777	pseudogene, similar to RING-H2 zinc finger protein, similar to putative RING zinc finger protein GB:AAF16660 from (Arabidopsis thaliana); blastp match of 47% identity and 3.3e-31 P-value to GP|17016985|gb|AAL33552.1|AF436851_1|AF436851 RING-H2 zinc finger protein {Cucumis melo}	23.6488	0.00146689	5.14182	0.00858118	44.0424	0.0029871	14.5391	0.00573271
1766	A_84_P301400	AT3G18950	WD40 domain-containing protein	5.69292	0.00371229	5.96083	0.00599975	3.11629	0.00400404	4.00991	0.0015673
1767	A_84_P17954	AT3G19085	hypothetical protein	6.4762	0.00212189	7.11716	0.00203598	4.2804	0.00800808	6.96301	0.00663494
1768	A_84_P10818	AT3G19100	CDPK-related kinase 2	2.34567	0.00430491	3.79404	0.000981584	3.0481	0.00282935	4.69181	0.00148715
1769	A_84_P761070	AT3G19184	AP2/B3-like transcriptional factor family protein	1.63128	0.0390873	2.02224	0.0174728	4.24254	0.107539	9.60738	0.0337411
1770	A_84_P788285	AT3G19230	leucine-rich repeat-containing protein	4.08425	0.00244759	5.58635	0.00217268	3.09412	0.00400501	4.18269	0.00283703
1771	A_84_P54840	AT3G19270	cytochrome P450, family 707, subfamily A, polypeptide 4	4.39012	0.0118628	5.45215	0.00246978	4.0079	0.00932595	1.39321	0.219359
1772	A_84_P262140	AT3G19370	hypothetical protein	2.24503	0.00288202	1.49528	0.0198832	2.47391	0.0344925	1.96647	0.0603705
1773	A_84_P242043	AT3G19500	transcription factor bHLH113	7.44863	0.000704201	7.81026	0.000864453	3.39256	0.0604912	4.40146	0.0282924
1774	A_84_P21219	AT3G19580	zinc-finger protein 2	12.1804	0.000426155	18.9733	0.000268109	11.6588	0.000550456	19.7871	0.000274721
1775	A_84_P22165	AT3G19590	Transducin/WD40 repeat-like superfamily protein	2.14756	0.00987621	1.79001	0.0188073	2.03568	0.00974933	2.24471	0.00607889
1776	A_84_P24057	AT3G19620	putative beta-D-xylosidase 5	3.38843	0.00193165	4.30876	0.00139054	2.36443	0.0221739	2.95306	0.0132059
1777	A_84_P599935	AT3G19830	Calcium-dependent lipid-binding (CaLB domain) family protein	3.32314	0.000871691	1.17287	0.0768822	2.88041	0.00171877	1.14658	0.143668
1778	A_84_P54290	AT3G19970	hypothetical protein	8.8989	0.00124559	8.95226	0.00193916	11.98	0.000693891	7.7665	0.00030849
1779	A_84_P759855	AT3G20100	cytochrome P450, family 705, subfamily A, polypeptide 19	2.80306	0.00199847	1.86902	0.020848	2.43955	0.00966219	2.11007	0.0272328
1780	A_84_P14583	AT3G20270	putative BPI/LBP family protein	4.37308	0.00127245	4.5111	0.00174098	3.14971	0.000871202	2.65938	0.000996583
1781	A_84_P254110	AT3G20300	hypothetical protein	3.199	0.0100542	4.48731	0.00224455	4.25001	0.00376869	5.55822	0.00126782
1782	A_84_P760885	AT3G20310	ethylene response factor 7	4.18404	0.00240268	3.55301	0.00230458	4.43823	0.00153339	5.3074	0.000582718
1783	A_84_P11748	AT3G20390	endoribonuclease L-PSP family protein	2.38566	0.0171011	1.79409	0.0463206	2.25116	0.00297953	2.06322	0.00191532
1784	A_84_P599047	AT3G20475	MUTS-homologue 5	2.78797	0.000985105	3.85352	0.000582709	1.84439	0.101711	3.84676	0.00943644
1785	A_84_P175411	AT3G20490	hypothetical protein	2.11763	0.00146495	4.02763	0.000530505	1.80454	0.00614482	3.2298	0.000600878
1786	A_84_P20272	AT3G20500	purple acid phosphatase 18	3.38203	0.000385803	3.59631	0.000332501	2.94648	0.000947984	2.97098	0.00117781
1787	A_84_P205268	AT3G20520	SHV3-like 3	10.9921	0.00236339	12.3279	0.00078285	7.04055	0.00870169	14.1596	0.00528211
1788	A_84_P168023	AT3G20650	mRNA cap guanine-N7 methyltransferase 1	1.52664	0.00452684	2.06283	0.000456629	1.54835	0.0082487	2.26069	0.00127182
1789	A_84_P167713	AT3G20720	hypothetical protein	2.84038	0.000710635	2.95585	0.00143423	2.24313	0.0016349	2.07467	0.00299176
1790	A_84_P14571	AT3G20860	NIMA-related kinase 5	2.18384	0.0150764	3.07349	0.00354777	3.45663	0.00399928	4.37257	0.00236135
1791	A_84_P15553	AT3G20910	nuclear factor Y, subunit A9	1.86317	0.00646603	2.62455	0.00208845	1.61863	0.0323672	2.11479	0.000882725
1792	A_84_P157795	AT3G21070	NAD kinase 1	1.98094	0.00978525	2.10002	0.00702502	2.39505	0.00182035	2.74891	0.000639142
1793	A_84_P16492	AT3G21150	B-box 32	8.48004	0.00745267	5.51696	0.0147118	11.9346	0.000908377	6.94497	0.00125514
1794	A_84_P799489	AT3G21210	zinc ion binding protein	2.24126	0.0154108	2.39352	0.00730002	3.1976	0.018254	4.78364	0.00936356
1795	A_84_P18352	AT3G21230	4-coumarate:CoA ligase 5	8.9882	0.00161882	2.54898	0.0244285	23.1848	0.000883943	5.43954	0.00233344
1796	A_84_P12679	AT3G21240	4-coumarate:CoA ligase 2	8.84904	0.00103838	4.88218	0.00301812	9.4123	0.00436523	4.89806	0.0127765
1797	A_84_P21229	AT3G21420	oxidoreductase, 2OG-Fe(II) oxygenase family protein	1.58725	0.089722	2.16978	0.0242783	1.87108	0.0421166	2.28615	0.0234115
1798	A_84_P11730	AT3G21560	UDP-Glycosyltransferase superfamily protein	4.27655	0.000686535	3.40086	0.00850744	6.05571	0.00267783	6.52842	0.00075948
1799	A_84_P13620	AT3G21600	Senescence/dehydration-associated protein-like protein	1.68248	0.00599699	3.34976	0.0018411	2.62035	0.0270497	6.10178	0.0033543
1800	A_84_P14565	AT3G21620	early-responsive to dehydration stress-related protein	15.6111	0.00264065	19.8554	0.00204954	12.7062	0.0313836	9.67235	0.0068494
1801	A_84_P20240	AT3G21660	UBX domain-containing protein	277.635	0.000947292	122.49	0.00108826	64.5405	0.00110086	50.3342	0.000624195
1802	A_84_P21186	AT3G21670	nitrate transporter 1.3	30.5622	0.000660662	20.4094	0.000870564	5.21754	0.00195582	4.61694	0.00185819
1803	A_84_P591926	AT3G21680	hypothetical protein	9.8652	0.0434029	6.35344	0.00113684	8.13588	0.00335882	8.63549	0.0020018
1804	A_84_P24030	AT3G21700	Ras-related small GTP-binding family protein	3.05648	0.0018307	4.10079	0.000957872	2.21174	0.00614761	2.08205	0.00435468
1805	A_84_P17409	AT3G21750	UDP-glucosyl transferase 71B1	8.01321	0.00163708	6.82775	0.00185223	6.0994	0.00126613	5.19027	0.00110278
1806	A_84_P761848	AT3G21755	other RNA	4.52716	0.00287521	3.11303	0.00663298	2.81857	0.000914091	2.20484	0.00343212
1807	A_84_P18355	AT3G21760	UDP-Glycosyltransferase superfamily protein	8.5655	0.00130317	7.30656	0.00145604	4.26473	0.00057562	4.06021	0.00026951
1808	A_84_P20247	AT3G21780	UDP-glucosyl transferase 71B6	1.66157	0.0658375	2.20058	0.0382327	2.06286	0.0463611	1.5364	0.0366057
1809	A_84_P10791	AT3G21790	UDP-glycosyltransferase 71B7	1.41125	0.118467	2.27058	0.0118775	1.46212	0.00733313	2.1104	0.00212456
1810	A_84_P235153	AT3G21810	zinc finger CCCH domain-containing protein 40	2.32971	0.00194055	2.27784	0.00223299	3.16887	0.00164417	2.79233	0.00159672
1811	A_84_P23101	AT3G21890	B-box type zinc finger-containing protein	946.797	0.000497439	311.062	0.00055553	383.318	0.000539739	164.933	0.000327853
1812	A_84_P553654	AT3G22090	hypothetical protein	2.01203	0.0383195	-1.34485	0.515426	2.21518	0.016636	2.10353	0.000948518
1813	A_84_P519526	AT3G22100	transcription factor bHLH117	9.70751	0.00414825	3.48955	0.0180367	11.0005	0.002404	8.31931	0.00145847
1814	A_84_P197444	AT3G22160	VQ motif-containing protein	2.01032	0.0373994	2.14881	0.0366037	2.08501	0.00176812	1.29802	0.102266
1815	A_84_P17446	AT3G22200	Pyridoxal phosphate (PLP)-dependent transferases superfamily protein	1.54444	0.0353398	2.91688	0.000232092	1.98464	0.0158219	3.45464	0.0018027
1816	A_84_P267440	AT3G22250	UDP-glycosyltransferase 82A1	13.6136	0.00223795	6.52224	0.00201961	7.14318	0.0014828	4.80771	0.00737181
1817	A_84_P761749	AT3G22275	hypothetical protein	123.382	0.000355149	15.4026	0.00469742	43.138	0.00387802	8.25557	0.000787282
1818	A_84_P10773	AT3G22370	alternative oxidase 1A	4.5896	0.000477385	9.75146	0.000819485	4.64248	0.00129872	5.19302	0.00026951
1819	A_84_P11719	AT3G22400	PLAT/LH2 domain-containing lipoxygenase family protein	4.06455	0.00302314	1.46995	0.0647892	6.85951	0.00778627	3.13571	0.0298284
1820	A_84_P594594	AT3G22415	hypothetical protein	2.88927	0.043863	1.73432	0.204006	3.81248	0.0340133	2.94895	0.0396699
1821	A_84_P607929	AT3G22430	hypothetical protein	1.6786	0.00538315	2.18265	0.0010775	1.77661	0.0106396	2.19158	0.00442442
1822	A_84_P608809	AT3G22510	Pre-rRNA-processing protein TSR2	1.52472	0.380404	16.8455	0.00390636	5.09869	0.00216129	17.4921	0.000602694
1823	A_84_P22169	AT3G22530	hypothetical protein	2.1674	0.000575805	3.82202	0.000217799	2.40301	0.000988748	3.82314	0.00026951
1824	A_84_P230859	AT3G22550	hypothetical protein	11.3842	0.00141039	13.7632	0.000392922	4.56969	0.0128956	3.61172	0.0136954
1825	A_84_P15547	AT3G22560	GCN5-related N-acetyltransferase (GNAT) family protein	18.669	0.00222892	50.1999	0.000971655	3.364	0.0314017	6.37286	0.0098489
1826	A_84_P50790	AT3G22620	bifunctional inhibitor/lipid-transfer protein/seed storage 2S albumin-like protein	6.45039	0.0244832	80.6033	0.0117867	12.4454	0.0152948	23.9724	0.00777139
1827	A_84_P15503	AT3G22830	heat shock transcription factor A6B	138.338	0.00139768	954.085	0.00072194	211.465	0.000488694	865.814	0.000273539
1828	A_84_P16449	AT3G22840	Chlorophyll A-B binding family protein	41.8189	0.00106555	40.4896	0.000495567	2.35495	0.0382525	2.5756	0.0227785
1829	A_84_P20281	AT3G22910	putative calcium-transporting ATPase 13	7.96768	0.0272378	17.733	0.0105564	7.12969	0.0105112	10.0371	0.0033094
1830	A_84_P16470	AT3G23000	CBL-interacting protein kinase 7	5.97713	0.000997709	8.78172	0.000824574	5.98897	0.000698574	6.10429	0.000477811
1831	A_84_P512880	AT3G23160	hypothetical protein	1.29659	0.0812106	2.60324	0.00326433	1.7145	0.00280568	2.53667	0.00147202
1832	A_84_P218328	AT3G23170	hypothetical protein	6.96746	0.0017204	9.96608	0.000764501	3.90994	0.00431613	4.24942	0.00235809
1833	A_84_P51800	AT3G23210	basic helix-loop-helix (bHLH) DNA-binding superfamily protein	3.14965	0.00619339	3.02794	0.0041803	2.84776	0.00513629	3.63127	0.00144002
1834	A_84_P21194	AT3G23240	ethylene response factor 1	9.75863	0.00165217	4.20898	0.0226631	12.4023	0.0016413	7.34545	0.00216213
1835	A_84_P22140	AT3G23250	myb domain protein 15	8.42432	0.00160925	2.5928	0.0184085	20.682	0.000988748	6.87055	0.00840996
1836	A_84_P791542	AT3G23260	putative F-box protein	13.0398	0.00283344	15.3147	0.00235313	10.4291	0.00548523	14.6921	0.00295081
1837	A_84_P22126	AT3G23410	fatty alcohol oxidase 3	1.85229	0.0227126	4.21369	0.0012906	3.47702	0.00795927	11.2025	0.000632172
1838	A_84_P16458	AT3G23570	alpha/beta-Hydrolases superfamily protein	2.12843	0.0732144	3.53902	0.0171638	2.30087	0.0059193	3.04383	0.00264063
1839	A_84_P17404	AT3G23580	ribonucleotide reductase 2A	1.60295	0.00711346	2.18077	0.00225252	1.79225	0.00189065	2.85357	0.000619561
1840	A_84_P14593	AT3G23810	S-adenosyl-l-homocysteine (SAH) hydrolase 2	19.312	0.000263345	12.4998	0.00020791	10.0051	0.000863157	7.91842	0.00050514
1841	A_84_P805349	AT3G23820	UDP-D-glucuronate 4-epimerase 6	4.6247	0.00142719	2.79804	0.00169129	3.31591	0.00289687	2.05	0.010978
1842	A_84_P19333	AT3G23840	HXXXD-type acyl-transferase-like protein	2.12439	0.000304291	3.63326	0.000347091	1.67297	0.0166182	2.64375	0.00302676
1843	A_84_P24062	AT3G23920	beta-amylase 1	17.2197	0.000284338	24.8472	0.000195188	14.1531	0.000841638	19.6795	0.000323022
1844	A_84_P21225	AT3G24090	putative glucosamine-fructose-6-phosphate aminotransferase	12.28	0.000284338	12.8666	0.000288527	10.9325	0.000590838	11.3406	0.000347426
1845	A_84_P22155	AT3G24170	glutathione-disulfide reductase	3.54031	0.000304291	3.71184	0.00137223	3.57272	0.00076839	3.58534	0.000457879
1846	A_84_P18377	AT3G24420	hydrolase, alpha/beta fold family protein	2.04155	0.00189701	2.6437	0.000738149	3.34864	0.130668	10.2989	0.0210872
1847	A_84_P292864	AT3G24460	Serinc-domain containing serine and sphingolipid biosynthesis protein	12.8523	0.00513197	33.7257	0.00130401	27.6091	0.0133623	46.9952	0.00716774
1848	A_84_P11731	AT3G24500	multiprotein bridging factor 1C	6.6705	0.00044442	9.78666	0.000452139	6.73694	0.000865631	9.13119	0.000474712
1849	A_84_P12676	AT3G24520	heat shock transcription factor C1	18.9154	0.00124424	15.5785	0.0012511	13.8285	0.000488694	12.5806	0.000242025
1850	A_84_P13621	AT3G24530	AAA-type ATPase family protein / ankyrin repeat family protein	2.97292	0.000511759	2.29781	0.00157362	3.14782	0.00150557	2.43989	0.000632172
1851	A_84_P196424	AT3G24770	CLAVATA3/ESR-RELATED 41	2.59998	0.0016328	2.03646	0.00333245	2.21033	0.0229696	1.87758	0.0266715
1852	A_84_P574977	AT3G24840	Sec14p-like phosphatidylinositol transfer family protein	12.805	0.000354415	11.811	0.000217799	7.16305	0.000712134	6.46111	0.000349805
1853	A_84_P15115	AT3G24982	receptor like protein 40	2.15869	0.371012	12.95	0.0304169	7.06485	0.012419	6.10595	0.00445999
1854	A_84_P12686	AT3G25180	cytochrome P450, family 82, subfamily G, polypeptide 1	17.4685	0.0197111	2.37307	0.32268	76.2904	0.00303741	5.36435	0.0446914
1855	A_84_P17413	AT3G25230	rotamase FKBP 1	2.31193	0.000810928	1.81719	0.00417102	2.42355	0.00194671	1.64192	0.00553934
1856	A_84_P18359	AT3G25250	AGC (cAMP-dependent, cGMP-dependent and protein kinase C) kinase family protein	4.17468	0.0031089	3.84349	0.00282605	5.53417	0.00729076	5.34247	0.00574676
1857	A_84_P87419	AT3G25290	auxin-responsive family protein	4.87178	0.00152757	8.98656	0.0024672	3.07756	0.00245523	4.46319	0.000742414
1858	A_84_P230159	AT3G25400	hypothetical protein	4.3371	0.000556276	3.20024	0.000708349	6.18606	0.00105359	4.96097	0.00102682
1859	A_84_P762507	AT3G25573	hypothetical protein	213.744	0.000286355	708.419	0.00020791	173.081	0.000488694	421.108	0.000371591
1860	A_84_P12722	AT3G25620	ABC transporter G family member 21	1.20551	0.278314	2.16236	0.00969025	2.95225	0.0396312	2.93236	0.0338877
1861	A_84_P117052	AT3G25640	hypothetical protein	6.66123	0.00170232	6.00967	0.00146248	11.7205	0.00449215	7.4591	0.00552705
1862	A_84_P531516	AT3G25700	aspartyl protease family protein	5.0806	0.000840476	2.18976	0.00330906	2.9338	0.00636707	1.77313	0.0200139
1863	A_84_P12695	AT3G25730	ethylene response DNA binding factor 3	6.00734	0.00142987	1.17961	0.388562	7.32055	0.00239894	-1.02756	0.911748
1864	A_84_P544827	AT3G25760	allene oxide cyclase 1	32.5004	0.00398512	22.5447	0.00541514	38.9272	0.00150557	23.7648	0.00126839
1865	A_84_P215028	AT3G25770	allene oxide cyclase 2	24.9482	0.00234561	30.5842	0.00205065	19.3228	0.00108637	17.0577	0.000789705
1866	A_84_P286390	AT3G25780	allene oxide cyclase 3	51.9965	0.00108022	16.1942	0.00233576	444.107	0.000769628	149.329	0.000575422
1867	A_84_P762464	AT3G25795	other RNA	39.6686	0.00244675	27.409	0.00393869	24.837	0.00127639	15.8256	0.000517759
1868	A_84_P102006	AT3G25870	hypothetical protein	4.20744	0.00104178	7.65846	0.000195403	4.47739	0.00104545	6.89977	0.000378488
1869	A_84_P566071	AT3G25950	TRAM, LAG1 and CLN8 (TLC) lipid-sensing domain containing protein	-1.36452	0.42702	5.13667	0.00629748	1.96192	0.0655378	14.0183	0.000947556
1870	A_84_P196204	AT3G26040	HXXXD-type acyl-transferase-like protein	1.87214	0.00656928	2.6362	0.00146935	2.30534	0.00156945	5.31628	0.00107214
1871	A_84_P213638	AT3G26100	regulator of chromosome condensation repeat-containing protein	1.32756	0.00444547	3.41331	0.000417509	1.28442	0.0710466	2.44604	0.00166321
1872	A_84_P16475	AT3G26290	cytochrome P450, family 71, subfamily B, polypeptide 26	11.5453	0.000304291	10.7617	0.000402868	5.44346	0.000915389	5.29122	0.000429746
1873	A_84_P18388	AT3G26330	cytochrome P450, family 71, subfamily B, polypeptide 37	7.16091	0.00491865	5.57722	0.00640757	9.33561	0.0262522	6.06537	0.0329857
1874	A_84_P501351	AT3G26350	hypothetical protein	5.51261	0.00741764	8.24208	0.00502285	6.27462	0.00777762	16.081	0.00448909
1875	A_84_P139499	AT3G26450	SRPBCC ligand-binding domain-containing protein	3.94017	0.000555071	4.72966	0.000486012	2.4253	0.0208813	2.71692	0.0132014
1876	A_84_P104616	AT3G26460	polyketide cyclase/dehydrase and lipid transport superfamily protein	4.09063	0.000842353	4.52177	0.000300571	2.36382	0.0200744	2.54689	0.0115673
1877	A_84_P851910	AT3G26510	PB1_UP2 domain-containing protein	2.79981	0.00775174	2.41133	0.00836402	4.48671	0.00245336	5.04395	0.00257401
1878	A_84_P85169	AT3G26600	armadillo repeat only 4	2.11381	0.00610974	2.11804	0.00876771	2.84772	0.00210754	2.02887	0.011699
1879	A_84_P791576	AT3G26616	hypothetical protein	3.30798	0.0147457	3.14167	0.00890282	2.63213	0.0324211	2.27811	0.0625365
1880	A_84_P20252	AT3G26690	nudix hydrolase homolog 13	-1.00854	0.955136	2.85371	0.00102095	2.20337	0.0288306	5.45643	0.00118884
1881	A_84_P52340	AT3G26840	phytyl ester synthesis and diacylglycerol acyltransferase activity protein	3.88849	0.00390026	5.47697	0.00882352	3.95265	0.000923397	2.86202	0.00171087
1882	A_84_P187874	AT3G26910	hydroxyproline-rich glycoprotein family protein	2.57869	0.000743582	3.03924	0.000511775	3.30013	0.000687576	3.20133	0.00151343
1883	A_84_P841179	AT3G26960	Pollen Ole e 1 allergen and extensin family protein	6.93263	0.00851172	2.53871	0.0712398	3.42886	0.0429703	1.51446	0.381972
1884	A_84_P547483	AT3G27025	hypothetical protein	34.2641	0.00103276	52.5213	0.000939617	65.3341	0.00277459	135.648	0.0014678
1885	A_84_P24036	AT3G27070	translocase outer membrane 20-1	3.84936	0.00874886	5.9775	0.00392795	4.12399	0.0150813	6.68221	0.00545506
1886	A_84_P13633	AT3G27110	peptidase family M48 family protein	2.02184	0.00131105	3.40853	0.000597352	1.66378	0.00230929	2.32655	0.00137147
1887	A_84_P24070	AT3G27170	chloride channel B	5.56657	0.000463344	2.04643	0.00302917	6.74059	0.000779897	2.81844	0.00270347
1888	A_84_P12704	AT3G27200	plastocyanin-like domain-containing protein	3.0615	0.00241882	3.09732	0.00177351	2.39456	0.0538597	2.55722	0.04233
1889	A_84_P275050	AT3G27210	hypothetical protein	3.79952	0.000555071	5.69336	0.000550041	3.17137	0.00592151	3.36548	0.00327063
1890	A_84_P568745	AT3G27250	hypothetical protein	6.8716	0.00754538	9.06643	0.00476817	2.49095	0.00583609	1.83291	0.0248268
1891	A_84_P542156	AT3G27270	TRAM, LAG1 and CLN8 (TLC) lipid-sensing domain containing protein	7.36581	0.00108908	7.19413	0.000912974	4.48779	0.00100735	3.92883	0.00050427
1892	A_84_P17418	AT3G27380	succinate dehydrogenase 2-1	1.82175	0.00234027	3.16158	0.000462266	2.20805	0.0045032	3.78433	0.000477551
1893	A_84_P712636	AT3G27415	hypothetical protein	35.7254	0.00841921	5.16099	0.0784125	27.9747	0.00147362	5.21071	0.0101581
1894	A_84_P12691	AT3G27440	uridine kinase-like 5	2.51066	0.0221928	7.09851	0.00280103	1.00378	0.993172	2.66672	0.00953231
1895	A_84_P283770	AT3G27540	beta-1,4-N-acetylglucosaminyltransferase family protein	1.48162	0.0324801	2.91641	0.000892719	1.372	0.0263981	2.36981	0.00115043
1896	A_84_P22129	AT3G27660	oleosin 4	7.16358	0.0068968	8.55938	0.00108826	10.8764	0.0016349	10.4447	0.00180737
1897	A_84_P762569	AT3G27809	hypothetical protein	61.0747	0.000286823	11.006	0.00112223	23.1732	0.000863157	4.76143	0.00111027
1898	A_84_P19845	AT3G27810	myb domain protein 21	10.6048	0.00343645	6.69189	0.00974437	10.0119	0.00284096	4.70702	0.0150755
1899	A_84_P14591	AT3G27870	putative phospholipid-transporting ATPase 8	2.41497	0.00302235	4.00503	0.000463246	2.42953	0.00073747	3.35222	0.000362037
1900	A_84_P792233	AT3G27884	other RNA	2.04172	0.0189101	2.77512	0.0559101	2.24016	0.00765514	1.70438	0.0619472
1901	A_84_P270000	AT3G27930	hypothetical protein	3.23166	0.00090299	3.13928	0.00116364	2.82643	0.0044501	2.61453	0.00357849
1902	A_84_P263710	AT3G27960	tetratricopeptide repeat domain-containing protein	3.07862	0.00317392	2.2378	0.00215529	2.932	0.0122673	2.41507	0.0182408
1903	A_84_P11772	AT3G27970	exonuclease-like protein	37.2798	0.00468667	3.47657	0.0857359	42.7842	0.00338285	11.3226	0.00367004
1904	A_84_P606188	AT3G28007	bidirectional sugar transporter SWEET4	15.5443	0.000575476	60.4259	0.000232092	16.1357	0.00169175	50.4669	0.000695
1905	A_84_P22181	AT3G28210	zinc finger (AN1-like) family protein	5.86658	0.0119541	31.3846	0.00221416	24.6271	0.0013608	50.6274	0.000253394
1906	A_84_P100746	AT3G28220	TRAF-like family protein	10.3221	0.0128017	5.9152	0.0277985	6.66045	0.0141805	6.37735	0.00868801
1907	A_84_P20289	AT3G28270	hypothetical protein	21.5355	0.00090055	11.2269	0.00156419	11.0808	0.00103623	7.13624	0.00090149
1908	A_84_P554567	AT3G28340	galacturonosyltransferase-like 10	2.85212	0.00587445	2.26923	0.016283	3.65737	0.0133503	1.42306	0.36181
1909	A_84_P16498	AT3G28470	Duplicated homeodomain-like superfamily protein	3.15405	0.0541755	8.4094	0.000390436	4.06917	0.00345278	7.50495	0.00347122
1910	A_84_P588362	AT3G28560	BCS1 AAA-type ATPase	9.44339	0.00377698	3.69017	0.0450859	2.67308	0.0287755	1.17427	0.607086
1911	A_84_P549255	AT3G28600	AAA-type ATPase family protein	399.651	0.00038363	117.755	0.000437186	565.473	0.000488694	183.659	0.000300853
1912	A_84_P608829	AT3G28700	hypothetical protein	3.04052	0.000979353	2.87081	0.000715041	3.06038	0.001206	7.30638	0.140098
1913	A_84_P504929	AT3G29000	putative calcium-binding protein CML30	5.8449	0.00155555	16.5373	0.000246903	10.3989	0.00268678	12.975	0.0018027
1914	A_84_P11745	AT3G29200	chorismate mutase 1	1.87445	0.00145512	2.59459	0.00258577	1.73718	0.0121949	2.60481	0.00274447
1915	A_84_P22146	AT3G29250	short-chain dehydrogenase reductase 4	5.80515	0.0178255	30.2346	0.00186464	7.11013	0.00460753	21.5744	0.00109487
1916	A_84_P762490	AT3G29252	pseudogene of short-chain dehydrogenase/reductase (SDR) family	5.54012	0.00570263	26.7875	0.0013192	4.52337	0.00777616	14.2402	0.000477551
1917	A_84_P17448	AT3G29360	putative UDP-glucose 6-dehydrogenase 1	3.76651	0.000484408	2.88758	0.00149937	3.19694	0.00506697	2.27192	0.000843173
1918	A_84_P203128	AT3G29575	ABI five binding protein 3	9.87305	0.000334887	12.3225	0.000219979	9.53345	0.00124914	10.8873	0.000837989
1919	A_84_P13657	AT3G29590	HXXXD-type acyl-transferase family protein	22.4785	0.0481355	22.2753	0.0462935	25.092	0.00246493	12.7387	0.00413845
1920	A_84_P759817	AT3G29725	pseudogene, N-hydroxycinnamoyl/benzoyltransferase, blastp match of 38% identity and 1.6e-55 P-value to GP|10187185|emb|CAC09066.1||AX025514 cDNA~Lemon acyl transferase {Citrus limon}	15.8476	0.000410538	12.1851	0.00082956	14.9763	0.00111977	7.33329	0.00504852
1921	A_84_P11752	AT3G30210	myb domain protein 121	3.30504	0.0134749	6.3311	0.00420911	2.02374	0.175091	8.5243	0.00811313
1922	A_84_P14597	AT3G30460	RING/U-box domain-containing protein	17.9048	0.000867324	13.5287	0.000550007	5.09073	0.0146613	6.60877	0.00501038
1923	A_84_P543942	AT3G30725	glutamine dumper 6	7.28219	0.00350632	1.38818	0.320896	5.41911	0.0156483	1.81113	0.142222
1924	A_84_P13678	AT3G42850	Mevalonate/galactokinase family protein	1.61844	0.310372	2.99271	0.043916	2.77917	0.0628107	5.3234	0.012931
1925	A_84_P14623	AT3G42860	CCHC-type zinc knuckle protein	1.37543	0.0198853	3.10093	0.000911575	1.47995	0.0911306	2.87806	0.00491921
1926	A_84_P573240	AT3G43110	hypothetical protein	22.5788	0.00220114	10.5285	0.00880235	10.7745	0.00212213	9.28253	0.00265973
1927	A_84_P758880	AT3G43150	hypothetical protein	1.58838	0.257769	2.82776	0.0310322	1.36501	0.480252	2.34913	0.0318881
1928	A_84_P19352	AT3G43160	maternal effect embryo arrest 38	2.11329	0.0112745	1.68108	0.0459722	1.68936	0.0570717	2.07546	0.0206844
1929	A_84_P828509	AT3G43190	sucrose synthase 4	2.19365	0.0207367	3.85185	0.00350887	5.50407	0.0466901	12.2573	0.0142666
1930	A_84_P22190	AT3G43210	ATP binding microtubule motor family protein	3.94488	0.00088885	7.13973	0.000434628	3.51531	0.00100282	5.18486	0.000371591
1931	A_84_P24082	AT3G43230	RING/FYVE/PHD zinc finger-containing protein	1.69775	0.00130265	3.45515	0.0002526	1.57528	0.00186029	2.84919	0.000523673
1932	A_84_P11789	AT3G43250	hypothetical protein	81.2783	0.00433923	90.7957	0.00410761	268.519	0.00059715	169.508	0.000367733
1933	A_84_P286310	AT3G43270	Plant invertase/pectin methylesterase inhibitor superfamily	6.05626	0.00104383	8.41437	0.00104379	8.0904	0.000743336	7.71865	0.000614964
1934	A_84_P500472	AT3G43440	jasmonate-zim-domain protein 11	1.49036	0.00149545	2.90908	0.000624631	1.26953	0.0404582	2.0466	0.00139583
1935	A_84_P761408	AT3G44042	transposable element gene	164.03	0.000926414	71.2986	0.00105593	209.94	0.000631193	106.212	0.000472248
1936	A_84_P121822	AT3G44100	MD-2-related lipid recognition domain-containing protein	2.24932	0.00222892	2.46188	0.00175675	1.92716	0.000817169	2.00916	0.000473725
1937	A_84_P21247	AT3G44310	nitrilase 1	2.48901	0.0350769	3.7799	0.0139143	1.9059	0.0256951	2.24205	0.00939171
1938	A_84_P22193	AT3G44320	nitrilase 3	2.82672	0.0356979	2.57383	0.0498928	2.07718	0.018703	1.50433	0.0901175
1939	A_84_P10846	AT3G44350	NAC domain containing protein 61	3.4381	0.0405254	3.34043	0.0306064	4.69778	0.00762873	2.22649	0.102975
1940	A_84_P11793	AT3G44630	TIR-NBS-LRR class disease resistance protein	2.49826	0.00302503	1.51925	0.00942788	2.04752	0.00686212	1.19619	0.388015
1941	A_84_P15573	AT3G44720	arogenate dehydratase 4	2.66858	0.00136187	2.43569	0.00338224	3.30012	0.000488694	2.63225	0.000427394
1942	A_84_P121162	AT3G44730	kinesin-like protein 1	3.32638	0.00575291	3.75196	0.00333813	2.70027	0.0218047	3.27538	0.0110969
1943	A_84_P588374	AT3G44735	PHYTOSULFOKINE 3 PRECURSOR	3.12898	0.00171481	3.73121	0.00136912	3.2413	0.00331305	4.05939	0.0015993
1944	A_84_P17546	AT3G44860	farnesoic acid carboxyl-O-methyltransferase	21.3288	0.00288118	8.26971	0.0100841	245.523	0.00102958	64.8679	0.00120436
1945	A_84_P18492	AT3G44870	S-adenosyl-L-methionine-dependent methyltransferase	20.5915	0.00382669	8.22442	0.0137284	285.013	0.000889282	72.4056	0.00113072
1946	A_84_P19438	AT3G44880	Pheophorbide a oxygenase family protein with Rieske [2Fe-2S] domain	4.6349	0.00131652	9.46784	0.000368431	2.64279	0.00231074	4.59616	0.00075948
1947	A_84_P21330	AT3G44900	cation/H+ exchanger 4	4.08782	0.00594117	5.361	0.00155464	3.71801	0.00301702	21.5894	0.00120744
1948	A_84_P18411	AT3G44970	cytochrome P450 family protein	3.36851	0.0163488	2.03167	0.0203209	4.26689	0.022018	1.88899	0.170211
1949	A_84_P22195	AT3G45010	serine carboxypeptidase-like 48	3.09529	0.00363009	6.35684	0.00106634	2.29495	0.00256565	3.5238	0.000801923
1950	A_84_P15574	AT3G45140	lipoxygenase 2	13.8993	0.00609416	15.7023	0.00501208	12.3431	0.00393466	13.0149	0.00304323
1951	A_84_P18416	AT3G46080	zinc finger protein ZAT8	2.1851	0.234786	4.64425	0.0366997	5.91912	0.016484	4.43149	0.0208315
1952	A_84_P132425	AT3G46110	hypothetical protein	2.1894	0.0180147	1.56798	0.029727	5.66217	0.00195474	3.0587	0.00207331
1953	A_84_P19363	AT3G46230	heat shock protein 17.4	3.23061	0.081515	22.9342	0.00919709	5.24203	0.127772	2.75604	0.0198367
1954	A_84_P118162	AT3G46450	SEC14 cytosolic factor family protein / phosphoglyceride transfer family protein	3.88473	0.000346709	5.29707	0.000335415	3.59169	0.00101072	4.61651	0.000681841
1955	A_84_P796533	AT3G46650	UDP-glycosyltransferase-like protein	50.5618	0.00061174	2.44264	0.0123922	24.4107	0.000817745	7.58743	0.00516311
1956	A_84_P23149	AT3G46660	UDP-glucosyl transferase 76E12	688.138	0.00441754	746.092	0.00408592	3180.39	0.00103732	2612.5	0.00076144
1957	A_84_P24095	AT3G46670	UDP-glucosyl transferase 76E11	83.9903	0.00034043	73.1995	0.000217799	33.776	0.00073747	32.0202	0.000477238
1958	A_84_P12747	AT3G46700	UDP-glycosyltransferase 76E3	3.64057	0.00131652	1.72427	0.0115727	4.99235	0.0297394	2.03539	0.199532
1959	A_84_P15582	AT3G46730	putative disease resistance RPP13-like protein 3	7.29002	0.00470113	11.1496	0.0021659	17.0867	0.00128132	33.1594	0.000695
1960	A_84_P856852	AT3G46870	Pentatricopeptide repeat (PPR) superfamily protein	2.08378	0.011798	3.03038	0.00518588	1.63983	0.0156614	2.15345	0.000756966
1961	A_84_P11803	AT3G46930	protein kinase family protein	1.3109	0.110175	2.76389	0.005446	2.13985	0.00554288	2.94792	0.0016577
1962	A_84_P195914	AT3G47030	F-box protein	4.05121	0.00232683	3.98844	0.00367442	6.63986	0.208441	3.34222	0.00574114
1963	A_84_P20313	AT3G47060	FTSH protease 7	1.9146	0.00148834	3.56731	0.000341278	1.69953	0.00314372	2.5206	0.000727031
1964	A_84_P289954	AT3G47080	tetratricopeptide repeat domain-containing protein	4.07458	0.000886617	4.16116	0.000268072	3.65794	0.000925691	4.61327	0.000410358
1965	A_84_P12749	AT3G47180	C3HC4 type RING finger protein	1.51798	0.00896158	2.06952	0.00205777	2.55085	0.0961198	3.85594	0.0340153
1966	A_84_P10859	AT3G47400	Probable pectinesterase/pectinesterase inhibitor 33	2.55774	0.0064554	3.60581	0.00224522	2.49388	0.126005	2.81271	0.0186711
1967	A_84_P11805	AT3G47420	phosphate starvation-induced gene 3	33.9559	0.000286823	15.1788	0.000285641	9.67217	0.000690957	4.47235	0.0014468
1968	A_84_P860746	AT3G47510	hypothetical protein	2.40976	0.0136778	1.69256	0.0488088	3.29178	0.0193521	2.09858	0.0501143
1969	A_84_P21261	AT3G47540	putative chitinase	3.3812	0.00792964	6.10496	0.00497832	9.51849	0.0065019	10.9721	0.00552802
1970	A_84_P22207	AT3G47550	RING/FYVE/PHD zinc finger superfamily protein	1.25399	0.0466392	2.49261	0.000665085	1.25651	0.0771366	2.07715	0.00171491
1971	A_84_P10860	AT3G47580	Leucine-rich repeat protein kinase family protein	8.36646	0.00262054	6.56198	0.00236548	4.76374	0.00064001	5.36753	0.000565003
1972	A_84_P218028	AT3G47640	basic helix-loop-helix (bHLH) DNA-binding superfamily protein	-1.04839	0.421662	2.13736	0.00115469	1.20936	0.22976	2.03747	0.00026951
1973	A_84_P22208	AT3G47750	ATP binding cassette subfamily A4	2.12341	0.000833858	1.33402	0.00529586	2.52785	0.0114867	1.65222	0.0350876
1974	A_84_P24100	AT3G47780	ABC2 homolog 6	2.07401	0.0199759	3.12251	0.00524492	2.69073	0.0248774	2.31937	0.00621537
1975	A_84_P10861	AT3G47790	ABC2 homolog 7	2.90735	0.0193763	5.38843	0.00780262	1.45992	0.38015	3.88184	0.0205995
1976	A_84_P13697	AT3G47870	LOB domain-containing protein 27	7.25463	0.0063173	7.29336	0.00490028	3.30803	0.00644538	5.59768	0.00103297
1977	A_84_P18425	AT3G47960	glucosinolate transporter 1	20.3135	0.0024935	7.40384	0.00550186	21.198	0.000631416	9.05738	0.000229995
1978	A_84_P532443	AT3G48020	hypothetical protein	2.36052	0.157312	29.6844	0.00224507	5.74285	0.00767505	19.0946	0.00202715
1979	A_84_P15588	AT3G48150	anaphase-promoting complex subunit 8	1.62576	0.00196677	2.67317	0.000369559	1.38807	0.0415195	2.12862	0.00202293
1980	A_84_P534217	AT3G48240	Octicosapeptide/Phox/Bem1p family protein	138.1	0.0024272	161.28	0.00209681	20.4084	0.00126569	25.4921	0.000898535
1981	A_84_P187744	AT3G48300	cytochrome P450, family 71, subfamily A, polypeptide 23	3.51492	0.00354813	6.59166	0.00198371	2.99073	0.0140288	2.22561	0.0386949
1982	A_84_P175361	AT3G48320	cytochrome P450, family 71, subfamily A, polypeptide 21	2.61243	0.00714894	5.98953	0.00330097	2.17677	0.00342201	2.0324	0.00564181
1983	A_84_P257990	AT3G48350	KDEL-tailed cysteine endopeptidase CEP3	11.4824	0.000988519	27.9966	0.000638729	16.4536	0.00070452	25.8025	0.000445952
1984	A_84_P583464	AT3G48440	zinc finger CCCH domain-containing protein 43	2.42012	0.00208683	2.24877	0.00148842	2.21107	0.0182058	2.09908	0.0177884
1985	A_84_P167973	AT3G48450	RPM1-interacting protein 4 (RIN4)	117.043	0.00203503	23.2495	0.00542744	185.556	0.00128899	35.6483	0.0018504
1986	A_84_P24102	AT3G48460	GDSL esterase/lipase	28.8725	0.000286823	17.2503	0.000232092	13.2953	0.00186469	10.8137	0.000832492
1987	A_84_P286640	AT3G48510	hypothetical protein	183.081	0.00176139	315.202	0.00133757	92.7224	0.00218431	247.123	0.00135808
1988	A_84_P10863	AT3G48520	cytochrome P450, family 94, subfamily B, polypeptide 3	1276.69	0.00402301	1120.99	0.00405764	2459.73	0.000947984	1408.33	0.000718092
1989	A_84_P17481	AT3G48580	xyloglucan endotransglucosylase/hydrolase 11	3.03545	0.0451115	13.2261	0.00342289	3.63328	0.0291495	15.4093	0.00337989
1990	A_84_P556366	AT3G48660	hypothetical protein	6.03144	0.00103799	2.30019	0.0350757	4.70514	0.00664677	1.74767	0.107807
1991	A_84_P20319	AT3G48690	alpha/beta-Hydrolases superfamily protein	2.36591	0.000696171	1.64699	0.00139785	2.2086	0.0205654	2.28836	0.0155831
1992	A_84_P603542	AT3G48770	ATP/DNA binding protein	2.23003	0.0103571	1.41582	0.0550336	4.89276	0.0262515	3.00047	0.0738094
1993	A_84_P13700	AT3G48790	Pyridoxal phosphate (PLP)-dependent transferases superfamily protein	3.16015	0.00494915	8.08622	0.000917002	3.54553	0.00178078	10.154	0.00045417
1994	A_84_P15590	AT3G48850	phosphate transporter 3;2	3.46364	0.120039	20.7226	0.00782807	21.2026	0.00310421	28.1478	0.0018523
1995	A_84_P20320	AT3G48920	myb domain protein 45	-1.37109	0.62576	8.17181	0.0250908	-1.8193	0.13871	4.17569	0.00399035
1996	A_84_P72454	AT3G48980	hypothetical protein	2.31896	0.00744252	1.87282	0.0109917	2.32429	0.0186892	1.87445	0.0150039
1997	A_84_P110712	AT3G49055	hypothetical protein	9.62933	0.000401391	14.3418	0.000270997	16.0889	0.00135111	21.755	0.000661161
[truncated: 1,608 more rows]

## Sheet: 4D
S4D Table. Genes downregulated in M-C/W-C and upregulated in W-D/W-C
				M-C/W-C		W-D2/W-C		W-D4/W-C
#	ProbeName	AGI	Gene description	Fold change	FDR-corrected P value	Fold change	FDR-corrected P value	Fold change	FDR-corrected P value
1	A_84_P10559	AT1G01560	MAP kinase 11	-2.5111	0.0433608	3.63465	0.0346976	14.2648	0.00202203	M-C/W-C = kai2-2-well-watered vs WT-well-watered
2	A_84_P19923	AT1G05680	Uridine diphosphate glycosyltransferase 74E2	-3.66705	0.0222356	7.67785	0.00170169	18.0209	0.00169129	W-D2/W-C= WT–Dry2 vs WT–well-watered
3	A_84_P19323	AT1G12890	ethylene-responsive transcription factor ERF088	-8.57206	0.00930125	4.52588	0.00159904	7.06138	0.00109652	W-D4/W-C= WT–Dry4 vs WT–well-watered
4	A_84_P17584	AT1G17380	jasmonate-zim-domain protein 5	-9.83951	0.0497803	14.6934	0.00860297	7.36914	0.0198741
5	A_84_P816700	AT1G17745	D-3-phosphoglycerate dehydrogenase	-2.02161	0.0313706	8.02693	0.000762746	18.0646	0.00104617	Blue color indicates down-regulation ( fold changes ≤ -2, corrected p-value < 0.05)
6	A_84_P13252	AT1G24470	beta-ketoacyl reductase 2	-4.39802	0.0195042	3.82405	0.0031389	6.1543	0.00178183	Red color indicates up-regulation ( fold changes ≥ 2, corrected p-value < 0.05)
7	A_84_P52140	AT1G24580	RING/U-box domain-containing protein	-4.50472	0.0287664	125.838	0.000950852	50.0453	0.000965951
8	A_84_P21931	AT1G28370	ERF domain protein 11	-2.75823	0.00714607	9.83726	0.000485471	9.13376	0.000738457
9	A_84_P13359	AT1G50520	cytochrome P450, family 705, subfamily A, polypeptide 27	-76.9542	0.00229643	1.8499	0.0203937	2.15972	0.00445408
10	A_84_P16036	AT1G55020	lipoxygenase 1	-2.13647	0.0299874	2.45446	0.00220808	3.62128	0.00179565
11	A_84_P13405	AT1G58270	TRAF-like family protein	-810.749	0.000805	11.8488	0.000393207	11.2511	0.000298648
12	A_84_P264320	AT1G58280	phosphoglycerate mutase-like protein	-50.5751	0.00556132	3.51292	0.00232787	2.73291	0.00417505
13	A_84_P753559	AT1G58590	other RNA	-20.4721	0.00250557	4.33368	0.00124519	3.91238	0.00129143
14	A_84_P562234	AT1G59640	BIG PETAL P	-28.704	0.00355881	15.0785	0.000532388	8.34952	0.00167147
15	A_84_P13393	AT1G66090	TIR-NBS class of disease resistance protein	-2.12872	0.0313706	2.54728	0.00763998	2.27405	0.0125589
16	A_84_P752730	AT1G66725	MIR163; miRNA	-27.3423	0.0165896	9.78947	0.00454078	3.56321	0.0246535
17	A_84_P15113	AT1G71520	ERF/AP2 transcription factor family protein DREB A-5	-3.59885	0.0334766	3.62832	0.00262867	14.8892	0.00122917
18	A_84_P18072	AT1G72520	lipoxygenase 4	-4.59351	0.0260435	15.5046	0.000428687	3.86418	0.00101142
19	A_84_P14331	AT1G76650	calmodulin-like 38	-3.1577	0.0245628	12.6576	0.000485148	10.4315	0.000679452
20	A_84_P787694	AT1G79450	ALA-interacting subunit 5	-2.11978	0.018478	4.35389	0.00135756	25.9323	0.000285947
21	A_84_P20835	AT1G80820	cinnamoyl coa reductase	-2.4905	0.0267953	6.66435	0.00142372	4.21406	0.00266821
22	A_84_P245475	AT2G25460	hypothetical protein	-2.27981	0.0495647	93.3241	0.000485471	132.147	0.000402868
23	A_84_P20125	AT2G26170	cytochrome P450, family 711, subfamily A, polypeptide 1	-2.75008	0.0295826	2.25233	0.0021482	2.02945	0.00275711
24	A_84_P20120	AT2G27690	cytochrome P450, family 94, subfamily C, polypeptide 1	-4.1463	0.0484999	17.7482	0.000613132	4.81806	0.00141833
25	A_84_P558829	AT2G29350	senescence-associated gene 13	-10.1493	0.0295768	2.46405	0.203034	11.1934	0.0282618
26	A_84_P14441	AT2G29460	glutathione S-transferase tau 4	-14.6039	0.016895	7.54838	0.00761798	12.1485	0.00628894
27	A_84_P15382	AT2G30770	cytochrome P450, family 71, subfamily A, polypeptide 13	-28.0733	0.0499172	3.0792	0.319773	11.1828	0.0463257
28	A_84_P756652	AT2G35710	putative glucuronosyltransferase PGSIP8	-2.08316	0.0404737	2.16921	0.013267	2.2089	0.011207
29	A_84_P194694	AT2G38860	Class I glutamine amidotransferase-like superfamily protein	-2.74071	0.0208961	3.11427	0.00837851	2.10849	0.00943542
30	A_84_P17343	AT2G44840	ethylene-responsive element binding factor 13	-4.29233	0.0343163	12.6474	0.000566951	3.37033	0.00225433
31	A_84_P22166	AT3G14210	epithiospecifier modifier 1	-5.13107	0.0215479	2.01903	0.0493314	2.66132	0.0184443
32	A_84_P835922	AT3G16520	UDP-glucosyl transferase 88A1	-12.1647	0.00721368	9.46673	0.00105883	6.48459	0.00103276
33	A_84_P22132	AT3G21690	MATE efflux family protein	-2.63467	0.0215311	1.72931	0.00208057	2.11252	0.00372037
34	A_84_P235153	AT3G21810	zinc finger CCCH domain-containing protein 40	-5.59964	0.00488549	2.32971	0.00194055	2.27784	0.00223299
35	A_84_P21194	AT3G23240	ethylene response factor 1	-3.34194	0.0330569	9.75863	0.00165217	4.20898	0.0226631
36	A_84_P22140	AT3G23250	myb domain protein 15	-3.4265	0.0357969	8.42432	0.00160925	2.5928	0.0184085
37	A_84_P18377	AT3G24420	hydrolase, alpha/beta fold family protein	-502.866	0.0109401	2.04155	0.00189701	2.6437	0.000738149
38	A_84_P15115	AT3G24982	receptor like protein 40	-7.50666	0.0469835	2.15869	0.371012	12.95	0.0304169
39	A_84_P18359	AT3G25250	AGC (cAMP-dependent, cGMP-dependent and protein kinase C) kinase family protein	-2.23002	0.0255045	4.17468	0.0031089	3.84349	0.00282605
40	A_84_P286390	AT3G25780	allene oxide cyclase 3	-8.67839	0.0262888	51.9965	0.00108022	16.1942	0.00233576
41	A_84_P20289	AT3G28270	hypothetical protein	-5.26187	0.0149842	21.5355	0.00090055	11.2269	0.00156419
42	A_84_P759817	AT3G29725	pseudogene, N-hydroxycinnamoyl/benzoyltransferase, blastp match of 38% identity and 1.6e-55 P-value to GP|10187185|emb|CAC09066.1||AX025514 cDNA~Lemon acyl transferase {Citrus limon}	-2.16037	0.0466992	15.8476	0.000410538	12.1851	0.00082956
43	A_84_P17546	AT3G44860	farnesoic acid carboxyl-O-methyltransferase	-11.2705	0.0408055	21.3288	0.00288118	8.26971	0.0100841
44	A_84_P18492	AT3G44870	S-adenosyl-L-methionine-dependent methyltransferase	-12.7237	0.032835	20.5915	0.00382669	8.22442	0.0137284
45	A_84_P14620	AT3G52310	ABC transporter G family member 27	-11.1132	0.0413325	2.2823	0.0259721	4.64069	0.00413711
46	A_84_P18500	AT4G01700	Chitinase family protein	-2.05766	0.0282204	2.86183	0.0140972	2.64617	0.0226008
47	A_84_P175914	AT4G01895	systemic acquired resistance (SAR) regulator protein NIMIN-1-like protein	-2.29999	0.0416372	4.40943	0.00339507	4.52097	0.00509461
48	A_84_P23370	AT4G16680	putative RNA helicase	-3.12125	0.0166363	2.54332	0.00218159	2.4301	0.00656621
49	A_84_P18553	AT4G21390	S-locus lectin protein kinase family protein	-4.19534	0.0142254	3.325	0.00123723	3.18992	0.00783875
50	A_84_P288470	AT4G23220	cysteine-rich RLK (RECEPTOR-like protein kinase) 14	-166.664	0.00218166	4.6039	0.00606918	2.50238	0.0357426
51	A_84_P211588	AT4G24110	hypothetical protein	-2.2782	0.0255384	3.38977	0.00593897	2.76247	0.00564923
52	A_84_P765062	AT4G24415	MIR824a; miRNA	-6.74072	0.0199706	14.7312	0.000575393	8.60816	0.000657506
53	A_84_P13841	AT4G25380	stress-associated protein 10	-2.64432	0.0430305	8.1902	0.00552987	21.4568	0.000909704
54	A_84_P15732	AT4G25390	receptor-like serine/threonine-protein kinase	-2.24917	0.00341329	2.71088	0.00232936	4.4446	0.00102515
55	A_84_P20465	AT4G26090	NB-ARC domain-containing disease resistance protein	-3.32663	0.0172411	5.62413	0.00102313	4.01049	0.00201781
56	A_84_P266230	AT4G28085	hypothetical protein	-129.494	0.00289683	1.45853	0.130171	4.28741	0.00347115
57	A_84_P556511	AT4G29110	hypothetical protein	-2.59127	0.00882634	1.57749	0.034222	2.00003	0.0295313
58	A_84_P97916	AT4G29780	hypothetical protein	-2.26215	0.00930125	3.11462	0.00038363	2.70584	0.00148217
59	A_84_P16701	AT4G30350	double Clp-N motif-containing P-loop nucleoside triphosphate hydrolases superfamily protein	-2.11544	0.0151641	2.21416	0.00268091	2.92873	0.000977788
60	A_84_P196024	AT4G34650	squalene synthase 2	-4.33439	0.0125121	19.1608	0.000511353	19.2674	0.000387483
61	A_84_P23343	AT4G35110	phospholipase-like (PEARLI 4) family protein	-2.74828	0.0322474	3.38538	0.00618041	4.18703	0.00527916
62	A_84_P18648	AT4G37320	cytochrome P450, family 81, subfamily D, polypeptide 5	-3.3149	0.0422787	-1.17733	0.421008	3.11219	0.00446481
63	A_84_P212918	AT4G39030	MATE efflux family protein	-3.47123	0.0216328	4.96597	0.00257347	2.96446	0.0170084
64	A_84_P62700	AT5G06530	ABC transporter G family member 22	-3.92058	0.00834437	4.24949	0.000975016	2.78668	0.0016672
65	A_84_P200884	AT5G13750	zinc induced facilitator-like 1	-2.54098	0.0392481	3.86199	0.00309341	5.7733	0.00201395
66	A_84_P535346	AT5G22540	hypothetical protein	-5.88289	0.0315642	5.62407	0.0108245	8.37695	0.0227785
67	A_84_P14936	AT5G26220	ChaC-like family protein	-8.24915	0.00244093	5.00564	0.000806479	2.81603	0.00183504
68	A_84_P18720	AT5G26340	Major facilitator superfamily protein	-3.29648	0.00628498	1.7431	0.0129277	3.48628	0.00711959
69	A_84_P544235	AT5G28237	tryptophan synthase beta chain-like protein	-17.3282	0.013611	24.1264	0.000551057	45.338	0.000463246
70	A_84_P11169	AT5G37590	tetratricopeptide repeat domain-containing protein	-2.60528	0.00589213	1.41963	0.0136378	3.85229	0.000462266
71	A_84_P18737	AT5G38710	proline dehydrogenase 2	-15.1852	0.00189249	1.92924	0.00466211	4.1817	0.00184707
72	A_84_P12120	AT5G39050	phenolic glucoside malonyltransferase 1	-2.5622	0.00781094	11.3815	0.000708044	9.89067	0.000288527
73	A_84_P13065	AT5G39080	HXXXD-type acyl-transferase-like protein	-49.288	0.00714607	3.95224	0.00229896	2.71491	0.00362524
74	A_84_P14010	AT5G39090	HXXXD-type acyl-transferase-like protein	-16.0091	0.00714607	4.6573	0.000910224	7.84056	0.00130373
75	A_84_P62110	AT5G40500	hypothetical protein	-1082.17	0.000779	1.88897	0.00403724	2.16962	0.00544943
76	A_84_P211708	AT5G41620	hypothetical protein	-2.80193	0.0238563	2.9654	0.00148138	2.24746	0.00175002
77	A_84_P22532	AT5G41740	TIR-NBS-LRR class disease resistance protein	-68.2622	0.00197678	2.38631	0.0398655	2.83586	0.020503
78	A_84_P114432	AT5G41860	hypothetical protein	-2.21604	0.0301487	1.44752	0.100506	3.09883	0.00262456
79	A_84_P193844	AT5G42965	RNase H domain-containing protein	-15.3514	0.00368977	9.49158	0.000354415	12.9786	0.000300571
80	A_84_P282270	AT5G43150	hypothetical protein	-3.52872	0.0155096	9.28122	0.000560796	7.57719	0.000452139
81	A_84_P262200	AT5G43420	RING-H2 finger protein	-3.10089	0.00679155	8.21446	0.000393207	6.10385	0.00151589
82	A_84_P861768	AT5G43760	3-ketoacyl-CoA synthase 20	-22.5658	0.00781094	1.93491	0.00739336	2.80012	0.00164311
83	A_84_P12143	AT5G45340	cytochrome P450, family 707, subfamily A, polypeptide 3	-8.05207	0.0224131	4.93863	0.00108369	6.17517	0.000976852
84	A_84_P11200	AT5G45920	GDSL esterase/lipase	-3.32907	0.0357717	3.17762	0.000807148	4.97227	0.00135393
85	A_84_P16877	AT5G47240	nudix hydrolase homolog 8	-5.87802	0.0172654	5.58404	0.00257003	2.69938	0.0098205
86	A_84_P13100	AT5G48410	glutamate receptor 1.3	-12.5464	0.0301487	1.66834	0.0467378	3.64877	0.0262701
87	A_84_P172281	AT5G48850	Tetratricopeptide repeat (TPR)-like superfamily protein	-2.78229	0.0308755	5.42028	0.00893844	2.35091	0.011263
88	A_84_P72974	AT5G50670	squamosa promoter-binding-like protein 13	-2.08543	0.00774739	3.47331	0.000381206	2.99926	0.000979379
89	A_84_P23522	AT5G53970	tyrosine aminotransferase	-2.86266	0.030277	5.03005	0.00112944	9.80772	0.000374413
90	A_84_P19740	AT5G54300	hypothetical protein	-2.02414	0.0380832	6.05398	0.000667544	2.4724	0.00787104
91	A_84_P262520	AT5G55620	hypothetical protein	-3.26116	0.00809721	4.97366	0.00132695	2.32153	0.00765841
92	A_84_P56660	AT5G55893	hypothetical protein	-349.364	0.000805	1.41423	0.0494347	2.03573	0.00322478
93	A_84_P20698	AT5G57920	early nodulin-like protein 10	-3.64813	0.0174518	2.17615	0.0251756	2.2352	0.00775623
94	A_84_P17863	AT5G58730	pfkB-like carbohydrate kinase family protein	-2.2106	0.024597	1.15671	0.143119	3.30996	0.000637124
95	A_84_P574476	AT5G59060	hypothetical protein	-4.93395	0.0215857	2.63527	0.00213614	3.83423	0.00458488
96	A_84_P604788	AT5G59510	ROTUNDIFOLIA like 5	-4.32936	0.0357717	9.86989	0.00275188	4.08492	0.00967577
97	A_84_P17868	AT5G59660	putative receptor like kinase	-20.8992	0.0160569	2.76506	0.0057113	2.22614	0.0121031
98	A_84_P192034	AT5G62150	peptidoglycan-binding LysM domain-containing protein	-2.39757	0.0179896	1.11893	0.330317	5.09855	0.00718495
99	A_84_P11264	AT5G62480	glutathione S-transferase tau 9	-2.70258	0.0312237	1.71964	0.109279	9.16752	0.00501859
100	A_84_P15990	AT5G62540	ubiquitin-conjugating enzyme 3	-2.46861	0.0142069	1.4645	0.072848	2.25007	0.0037128
101	A_84_P91909	AT5G64710	putative endonuclease or glycosyl hydrolase	-9.45028	0.0317992	6.38197	0.000609049	3.07415	0.00450995
102	A_84_P811911	AT5G66400	Dehydrin family protein	-2.41578	0.0388251	-1.6765	0.0423336	2.62629	0.00272607
103	A_84_P13172	AT5G67080	mitogen-activated protein kinase kinase kinase 19	-6.24363	0.0238448	8.42873	0.00293157	12.7807	0.00178157
104	A_84_P14118	AT5G67310	cytochrome P450, family 81, subfamily G, polypeptide 1	-2.96685	0.0101474	10.0245	0.000468335	21.7672	0.000254258
105	A_84_P13338	AT1G18710	myb domain protein 47	-6.10489	0.0252538	5.59271	0.00552054	-1.17219	0.588602
106	A_84_P208358	AT1G30260	hypothetical protein	-7.5459	0.0129239	3.76793	0.00838963	1.66241	0.171932
107	A_84_P596065	AT1G49520	SWIB complex BAF60b domain-containing protein	-4.89081	0.0330141	2.80738	0.0108924	1.74783	0.0550133
108	A_84_P12418	AT1G49530	geranylgeranyl pyrophosphate synthase 6	-5.36792	0.0472008	3.54316	0.0311075	1.3358	0.467569
109	A_84_P21769	AT1G61120	terpene synthase 04	-43.451	0.0252306	23.2237	0.00471183	4.0965	0.0665457
110	A_84_P13271	AT1G80840	WRKY DNA-binding protein 40	-2.17739	0.0167157	5.13614	0.000533822	1.89848	0.00736581
111	A_84_P541993	AT2G27310	F-box protein	-2.60546	0.0218891	2.05258	0.0152383	1.51931	0.0398647
112	A_84_P18399	AT3G11170	fatty acid desaturase 7	-20.2809	0.0021605	3.06631	0.00153299	1.3251	0.0643706
113	A_84_P582082	AT3G16370	GDSL esterase/lipase	-2.36607	0.0271556	2.57635	0.00176468	1.93389	0.01881
114	A_84_P761811	AT3G20395	RING-finger domain-containing protein	-3.53345	0.0218374	2.62297	0.0174768	-1.96908	0.0477138
115	A_84_P765944	AT4G21903	mate efflux domain-containing protein	-3.3928	0.031311	4.34238	0.0241626	2.03155	0.0928985
116	A_84_P506839	AT4G22980	hypothetical protein	-2.79772	0.0162526	2.46041	0.0252994	2.16688	0.0584031
117	A_84_P232439	AT4G31800	WRKY DNA-binding protein 18	-4.87453	0.0250542	2.58762	0.0219772	1.94679	0.066916
118	A_84_P12030	AT5G01100	O-fucosyltransferase family protein	-3.16087	0.0206292	2.42613	0.00779309	1.57753	0.0221016
119	A_84_P562774	AT5G12340	hypothetical protein	-31.6058	0.016895	5.75792	0.011023	1.15275	0.723006
120	A_84_P600236	AT5G22545	hypothetical protein	-7.53066	0.0390471	6.23361	0.0301792	5.37525	0.0568004
121	A_84_P595805	AT5G36925	hypothetical protein	-5.89601	0.0299874	3.79039	0.00321353	1.61822	0.00750018
122	A_84_P20644	AT5G42840	cysteine/histidine-rich C1 domain-containing protein	-2.5206	0.0464485	4.53245	0.0146574	1.20838	0.613195
123	A_84_P594938	AT5G46490	TIR-NBS-LRR class disease resistance protein	-8.95699	0.041937	2.07247	0.0113373	1.09181	0.677689
124	A_84_P114372	AT5G53050	hydrolase, alpha/beta fold family protein	-2.26334	0.0124862	2.4241	0.00156806	1.38819	0.0151692
125	A_84_P784658	AT5G56980	hypothetical protein	-4.3841	0.0228659	4.70831	0.00357197	1.68898	0.0617693
126	A_84_P14110	AT5G65350	histone 3 11	-2.42623	0.0227429	2.34497	0.00172829	1.62985	0.00358126
127	A_84_P852482	AT3G05660	receptor like protein 33	-15.3117	0.0036352	2.031	0.0154495	1.20427	0.42953

## Sheet: 4E
S4E Table. Genes downregulated in M-C/W-C and upregulated in M-D/M-C
				M-C/W-C		M-D2/M-C		M-D4/M-C
#	ProbeName	AGI	Gene description	Fold change	FDR-corrected P value	Fold change	FDR-corrected P value	Fold change	FDR-corrected P value
1	A_84_P10559	AT1G01560	MAP kinase 11	-2.5111	0.0433608	14.4031	0.00281899	22.2057	0.00049527	M-C/W-C = kai2-2-well-watered vs WT-well-watered
2	A_84_P19923	AT1G05680	Uridine diphosphate glycosyltransferase 74E2	-3.66705	0.0222356	34.3065	0.000489255	60.2774	0.000253394	M-D2/M-C= kai2-2–Dry2 vs kai2-2–well-watered
3	A_84_P19323	AT1G12890	ethylene-responsive transcription factor ERF088	-8.57206	0.00930125	30.476	0.00179806	43.6633	0.000379063	M-D4/M-C= kai2-2–Dry4 vs kai2-2–well-watered
4	A_84_P814710	AT1G14870	PLANT CADMIUM RESISTANCE 2	-5.39871	0.0307311	2.75079	0.0224132	2.62591	0.0181379
5	A_84_P17584	AT1G17380	jasmonate-zim-domain protein 5	-9.83951	0.0497803	93.8475	0.000647538	43.8198	0.000822363	Blue color indicates down-regulation ( fold changes ≤ -2, corrected p-value < 0.05)
6	A_84_P816700	AT1G17745	D-3-phosphoglycerate dehydrogenase	-2.02161	0.0313706	14.3789	0.000488694	18.5357	0.00026951	Red color indicates up-regulation ( fold changes ≥ 2, corrected p-value < 0.05)
7	A_84_P289964	AT1G19020	hypothetical protein	-2.47207	0.0454221	5.20812	0.0028665	2.68443	0.0212662
8	A_84_P13252	AT1G24470	beta-ketoacyl reductase 2	-4.39802	0.0195042	1.53112	0.0797245	3.79777	0.00165707
9	A_84_P52140	AT1G24580	RING/U-box domain-containing protein	-4.50472	0.0287664	523.408	0.000488694	379.939	0.000191772
10	A_84_P797359	AT1G27008	hypothetical protein	-3.80877	0.0201592	2.75708	0.0143334	19.3712	0.00102585
11	A_84_P21931	AT1G28370	ERF domain protein 11	-2.75823	0.00714607	35.9671	0.000488694	28.665	0.000284963
12	A_84_P16173	AT1G28480	Thioredoxin superfamily protein	-16.9037	0.0290431	22.7467	0.00275166	8.07907	0.00753481
13	A_84_P208358	AT1G30260	hypothetical protein	-7.5459	0.0129239	8.14752	0.000560244	6.21645	0.00157882
14	A_84_P21945	AT1G32350	alternative oxidase 1D	-7.84139	0.0208976	8.04233	0.0122532	5.39135	0.00691656
15	A_84_P12418	AT1G49530	geranylgeranyl pyrophosphate synthase 6	-5.36792	0.0472008	6.29536	0.00177388	4.59788	0.000634105
16	A_84_P16036	AT1G55020	lipoxygenase 1	-2.13647	0.0299874	2.34914	0.00727718	2.76879	0.00730624
17	A_84_P13405	AT1G58270	TRAF-like family protein	-810.749	0.000805	123.669	0.000923397	113.552	0.000494588
18	A_84_P21769	AT1G61120	terpene synthase 04	-43.451	0.0252306	482.933	0.00120054	158.482	0.00111758
19	A_84_P18782	AT1G64380	ethylene-responsive transcription factor ERF061	-7.47719	0.0084608	4.24543	0.00378419	2.02859	0.0203048
20	A_84_P752730	AT1G66725	MIR163; miRNA	-27.3423	0.0165896	20.4766	0.00188793	7.72192	0.00298404
21	A_84_P18943	AT1G70030	paired amphipathic helix domain-containing protein	-3.80421	0.0476321	2.09839	0.129044	4.01969	0.0155207
22	A_84_P15113	AT1G71520	ERF/AP2 transcription factor family protein DREB A-5	-3.59885	0.0334766	6.44498	0.0108026	9.24737	0.00314073
23	A_84_P18072	AT1G72520	lipoxygenase 4	-4.59351	0.0260435	58.0602	0.001025	13.1467	0.00184623
24	A_84_P21889	AT1G74360	putative LRR receptor-like serine/threonine-protein kinase	-4.10217	0.0121257	4.49777	0.00207652	2.02017	0.00777139
25	A_84_P14331	AT1G76650	calmodulin-like 38	-3.1577	0.0245628	28.7321	0.000895569	18.7618	0.000794849
26	A_84_P787694	AT1G79450	ALA-interacting subunit 5	-2.11978	0.018478	5.00117	0.00059715	29.1093	0.000457879
27	A_84_P20835	AT1G80820	cinnamoyl coa reductase	-2.4905	0.0267953	16.2463	0.000488694	9.72012	0.000299735
28	A_84_P13271	AT1G80840	WRKY DNA-binding protein 40	-2.17739	0.0167157	10.4347	0.000984097	3.51658	0.00438797
29	A_84_P505592	AT2G04795	hypothetical protein	-2.2269	0.0370055	3.16964	0.00498116	3.33949	0.00418916
30	A_84_P20068	AT2G05540	glycine-rich protein	-3.7865	0.0493843	-1.46887	0.294706	2.79432	0.0271249
31	A_84_P10609	AT2G24850	tyrosine aminotransferase 3	-39.0332	0.0496579	196.352	0.00153339	88.2692	0.00157729
32	A_84_P245475	AT2G25460	hypothetical protein	-2.27981	0.0495647	279.507	0.000488694	414.895	6.83198e-05
33	A_84_P20125	AT2G26170	cytochrome P450, family 711, subfamily A, polypeptide 1	-2.75008	0.0295826	3.96904	0.00303741	3.08423	0.00438852
34	A_84_P541993	AT2G27310	F-box protein	-2.60546	0.0218891	3.54687	0.00296385	2.51281	0.00151534
35	A_84_P20120	AT2G27690	cytochrome P450, family 94, subfamily C, polypeptide 1	-4.1463	0.0484999	40.2263	0.00150613	10.1407	0.00354274
36	A_84_P558829	AT2G29350	senescence-associated gene 13	-10.1493	0.0295768	22.123	0.00473162	28.4332	0.00151345
37	A_84_P14441	AT2G29460	glutathione S-transferase tau 4	-14.6039	0.016895	82.5629	0.000525995	52.3984	0.000253394
38	A_84_P12493	AT2G30540	monothiol glutaredoxin-S9	-8.42669	0.0079305	5.26476	0.000631416	4.61328	0.00271119
39	A_84_P756652	AT2G35710	putative glucuronosyltransferase PGSIP8	-2.08316	0.0404737	9.39231	0.00129829	5.5962	0.00262868
40	A_84_P194694	AT2G38860	Class I glutamine amidotransferase-like superfamily protein	-2.74071	0.0208961	5.117	0.0016808	2.36477	0.00595253
41	A_84_P17343	AT2G44840	ethylene-responsive element binding factor 13	-4.29233	0.0343163	33.7292	0.00199764	13.2824	0.0026331
42	A_84_P88159	AT2G45360	hypothetical protein	-7.0328	0.0443202	1.33221	0.118324	4.83148	0.00383656
43	A_84_P18315	AT3G09940	monodehydroascorbate reductase	-40.1906	0.0108081	55.2888	0.00167949	19.2654	0.00314732
44	A_84_P21188	AT3G14620	cytochrome P450, family 72, subfamily A, polypeptide 8	-2.14198	0.0464584	3.52502	0.00289913	2.24667	0.016566
45	A_84_P762419	AT3G15518	hypothetical protein	-2.47048	0.0354069	4.13044	0.0179057	9.21678	0.000602694
46	A_84_P201258	AT3G16280	ethylene-responsive transcription factor ERF036	-2.25502	0.0461501	6.20617	0.00136316	3.25595	0.00240646
47	A_84_P217588	AT3G18380	sequence-specific DNA binding transcription factor	-5.40037	0.00463873	3.81479	0.00134487	3.96749	0.0023238
48	A_84_P11768	AT3G19030	hypothetical protein	-3.40694	0.0192334	3.023	0.0045388	2.94408	0.00247648
49	A_84_P235153	AT3G21810	zinc finger CCCH domain-containing protein 40	-5.59964	0.00488549	3.16887	0.00164417	2.79233	0.00159672
50	A_84_P580314	AT3G22235	hypothetical protein	-88.2109	0.0202312	9.38217	0.00465037	18.4838	0.00278531
51	A_84_P125601	AT3G22240	hypothetical protein	-29.7235	0.00827516	1.02201	0.924796	2.80858	0.0227283
52	A_84_P21194	AT3G23240	ethylene response factor 1	-3.34194	0.0330569	12.4023	0.0016413	7.34545	0.00216213
53	A_84_P22140	AT3G23250	myb domain protein 15	-3.4265	0.0357969	20.682	0.000988748	6.87055	0.00840996
54	A_84_P18377	AT3G24420	hydrolase, alpha/beta fold family protein	-502.866	0.0109401	3.34864	0.130668	10.2989	0.0210872
55	A_84_P15115	AT3G24982	receptor like protein 40	-7.50666	0.0469835	7.06485	0.012419	6.10595	0.00445999
56	A_84_P18359	AT3G25250	AGC (cAMP-dependent, cGMP-dependent and protein kinase C) kinase family protein	-2.23002	0.0255045	5.53417	0.00729076	5.34247	0.00574676
57	A_84_P286390	AT3G25780	allene oxide cyclase 3	-8.67839	0.0262888	444.107	0.000769628	149.329	0.000575422
58	A_84_P20289	AT3G28270	hypothetical protein	-5.26187	0.0149842	11.0808	0.00103623	7.13624	0.00090149
59	A_84_P759817	AT3G29725	pseudogene, N-hydroxycinnamoyl/benzoyltransferase, blastp match of 38% identity and 1.6e-55 P-value to GP|10187185|emb|CAC09066.1||AX025514 cDNA~Lemon acyl transferase {Citrus limon}	-2.16037	0.0466992	14.9763	0.00111977	7.33329	0.00504852
60	A_84_P17546	AT3G44860	farnesoic acid carboxyl-O-methyltransferase	-11.2705	0.0408055	245.523	0.00102958	64.8679	0.00120436
61	A_84_P18492	AT3G44870	S-adenosyl-L-methionine-dependent methyltransferase	-12.7237	0.032835	285.013	0.000889282	72.4056	0.00113072
62	A_84_P14620	AT3G52310	ABC transporter G family member 27	-11.1132	0.0413325	8.82665	0.0142557	24.7114	0.00508561
63	A_84_P12794	AT3G57460	catalytic/ metal ion binding / metalloendopeptidase/ zinc ion binding protein	-5.33603	0.037693	6.61204	0.0153805	3.15459	0.0177594
64	A_84_P18500	AT4G01700	Chitinase family protein	-2.05766	0.0282204	6.31719	0.00154606	3.0278	0.00202446
65	A_84_P175914	AT4G01895	systemic acquired resistance (SAR) regulator protein NIMIN-1-like protein	-2.29999	0.0416372	6.38361	0.000871202	5.13697	0.00119407
66	A_84_P23233	AT4G02380	senescence-associated gene 21	-2.69367	0.044563	3.82325	0.0057406	6.73774	0.00115478
67	A_84_P18515	AT4G07820	cysteine-rich secretory proteins, antigen 5 and pathogenesis-related protein 1 domain-containing protein	-6.31418	0.0483542	4.38696	0.0390178	3.65598	0.0421048
68	A_84_P53340	AT4G15670	monothiol glutaredoxin-S7	-13.6106	0.0135221	3.42821	0.0287649	3.17646	0.0382132
69	A_84_P278800	AT4G15700	monothiol glutaredoxin-S3	-5.43683	0.0118684	3.15289	0.00678923	2.94549	0.0190076
70	A_84_P23370	AT4G16680	putative RNA helicase	-3.12125	0.0166363	3.80189	0.00318077	5.1957	0.00203329
71	A_84_P21379	AT4G18430	RAB GTPase homolog A1E	-13.1094	0.0190724	5.96869	0.00255974	4.59838	0.00498493
72	A_84_P12873	AT4G19810	Class V chitinase	-2.95607	0.0497503	-1.29789	0.378905	3.23006	0.0128036
73	A_84_P18553	AT4G21390	S-locus lectin protein kinase family protein	-4.19534	0.0142254	18.2877	0.00100868	12.7996	0.00178614
74	A_84_P125591	AT4G21830	methionine sulfoxide reductase B7	-19.7712	0.00733072	22.8297	0.00169996	29.9043	0.000346979
75	A_84_P765944	AT4G21903	mate efflux domain-containing protein	-3.3928	0.031311	5.40405	0.0105904	3.02109	0.0439834
76	A_84_P506839	AT4G22980	hypothetical protein	-2.79772	0.0162526	5.65941	0.00265331	3.76803	0.000993921
77	A_84_P211588	AT4G24110	hypothetical protein	-2.2782	0.0255384	6.87588	0.00108648	5.37422	0.00388728
78	A_84_P765062	AT4G24415	MIR824a; miRNA	-6.74072	0.0199706	15.7947	0.00192367	5.36011	0.0103311
79	A_84_P18566	AT4G24570	dicarboxylate carrier 2	-2.47969	0.0164639	3.33254	0.00218161	2.17661	0.00954223
80	A_84_P13841	AT4G25380	stress-associated protein 10	-2.64432	0.0430305	19.631	0.00157996	32.8418	0.000595162
81	A_84_P15732	AT4G25390	receptor-like serine/threonine-protein kinase	-2.24917	0.00341329	2.90962	0.00523545	3.34271	0.000242025
82	A_84_P20465	AT4G26090	NB-ARC domain-containing disease resistance protein	-3.32663	0.0172411	10.6659	0.00264277	5.64343	0.00122589
83	A_84_P20474	AT4G28000	P-loop containing nucleoside triphosphate hydrolases superfamily protein	-9.27481	0.00721368	8.96993	0.00147561	5.63046	0.00209067
84	A_84_P606349	AT4G28460	hypothetical protein	-7.14461	0.0475113	5.0057	0.0125536	7.24247	0.00796136
85	A_84_P556511	AT4G29110	hypothetical protein	-2.59127	0.00882634	2.64155	0.0108638	2.55815	0.00283868
86	A_84_P97916	AT4G29780	hypothetical protein	-2.26215	0.00930125	6.79665	0.00133648	6.07089	0.000843556
87	A_84_P560054	AT4G29905	hypothetical protein	-5.10558	0.0178104	3.89854	0.000602549	3.83702	0.000465774
88	A_84_P232439	AT4G31800	WRKY DNA-binding protein 18	-4.87453	0.0250542	21.2033	0.000631193	17.7529	0.000472598
89	A_84_P23343	AT4G35110	phospholipase-like (PEARLI 4) family protein	-2.74828	0.0322474	4.88573	0.00115097	5.82001	0.000599504
90	A_84_P12940	AT4G35180	LYS/HIS transporter 7	-9.87018	0.0480867	5.85426	0.00665132	2.69144	0.0258219
91	A_84_P212918	AT4G39030	MATE efflux family protein	-3.47123	0.0216328	7.77056	0.000614178	3.24913	0.000539886
92	A_84_P12030	AT5G01100	O-fucosyltransferase family protein	-3.16087	0.0206292	9.18432	0.00171489	4.35188	0.00480526
93	A_84_P85959	AT5G02970	hydrolase, alpha/beta fold family protein	-2.08364	0.0201241	1.72041	0.0129774	2.01583	0.00732329
94	A_84_P62700	AT5G06530	ABC transporter G family member 22	-3.92058	0.00834437	9.32839	0.000535909	10.7495	0.000311318
95	A_84_P562774	AT5G12340	hypothetical protein	-31.6058	0.016895	54.1648	0.00117711	12.9166	0.00268598
96	A_84_P200884	AT5G13750	zinc induced facilitator-like 1	-2.54098	0.0392481	5.7198	0.000926303	8.22084	0.00051772
97	A_84_P166733	AT5G17350	hypothetical protein	-2.78991	0.0156431	8.04474	0.00057562	5.36989	0.00596685
98	A_84_P535346	AT5G22540	hypothetical protein	-5.88289	0.0315642	19.2489	0.00585016	6.32422	0.00770389
99	A_84_P600236	AT5G22545	hypothetical protein	-7.53066	0.0390471	26.4415	0.00258447	10.531	0.00258517
100	A_84_P14936	AT5G26220	ChaC-like family protein	-8.24915	0.00244093	14.785	0.000889282	5.47873	0.0136275
101	A_84_P18720	AT5G26340	Major facilitator superfamily protein	-3.29648	0.00628498	4.55685	0.00349337	7.24685	0.00045417
102	A_84_P544235	AT5G28237	tryptophan synthase beta chain-like protein	-17.3282	0.013611	148.162	0.00091496	151.153	0.000876254
103	A_84_P11169	AT5G37590	tetratricopeptide repeat domain-containing protein	-2.60528	0.00589213	1.92825	0.00220003	3.76339	0.000346979
104	A_84_P10224	AT5G37770	EF hand calcium-binding protein family	-2.82785	0.0267801	3.04025	0.00622716	2.23439	0.0182304
105	A_84_P18737	AT5G38710	proline dehydrogenase 2	-15.1852	0.00189249	20.0265	0.000590838	18.8039	0.000333486
106	A_84_P12120	AT5G39050	phenolic glucoside malonyltransferase 1	-2.5622	0.00781094	17.2461	0.000848039	10.5493	0.000512455
107	A_84_P13065	AT5G39080	HXXXD-type acyl-transferase-like protein	-49.288	0.00714607	8.64048	0.00443213	11.4972	0.00383656
108	A_84_P14010	AT5G39090	HXXXD-type acyl-transferase-like protein	-16.0091	0.00714607	27.4246	0.000883943	23.7527	0.000727748
109	A_84_P211708	AT5G41620	hypothetical protein	-2.80193	0.0238563	2.4856	0.00897968	2.35289	0.0116934
110	A_84_P282270	AT5G43150	hypothetical protein	-3.52872	0.0155096	11.5912	0.00091573	11.1475	0.0006099
111	A_84_P712952	AT5G43160	hypothetical protein	-32.0631	0.0143985	5.65275	0.02205	5.17558	0.0184222
112	A_84_P21591	AT5G43170	zinc-finger protein 3	-3.80736	0.0272774	5.84413	0.00192874	3.78496	0.00136431
113	A_84_P262200	AT5G43420	RING-H2 finger protein	-3.10089	0.00679155	8.29351	0.00450815	4.27462	0.00472111
114	A_84_P22539	AT5G43860	chlorophyllase 2	-7.06282	0.00930125	2.68556	0.00449215	2.96407	0.00303729
115	A_84_P12143	AT5G45340	cytochrome P450, family 707, subfamily A, polypeptide 3	-8.05207	0.0224131	4.9508	0.0102324	7.03774	0.00486719
116	A_84_P11200	AT5G45920	GDSL esterase/lipase	-3.32907	0.0357717	3.55846	0.00970873	6.99508	0.00254605
117	A_84_P561097	AT5G46295	hypothetical protein	-3.02429	0.0152246	2.02074	0.00441172	2.23224	0.00664455
118	A_84_P179234	AT5G46770	hypothetical protein	-2.94893	0.0136959	-1.28967	0.243973	2.04424	0.00345218
119	A_84_P16877	AT5G47240	nudix hydrolase homolog 8	-5.87802	0.0172654	14.9354	0.000712577	4.62915	0.00111758
120	A_84_P12153	AT5G47910	respiratory burst oxidase homologue D	-2.0986	0.0457028	3.96091	0.00631617	2.02893	0.0419856
121	A_84_P72974	AT5G50670	squamosa promoter-binding-like protein 13	-2.08543	0.00774739	3.60709	0.000761708	2.59919	0.00156136
122	A_84_P709131	AT5G52882	P-loop containing nucleoside triphosphate hydrolases superfamily protein	-6.48193	0.0221178	8.09977	0.000960654	4.51539	0.0018027
123	A_84_P23522	AT5G53970	tyrosine aminotransferase	-2.86266	0.030277	7.91208	0.00160958	15.461	0.000692278
124	A_84_P19740	AT5G54300	hypothetical protein	-2.02414	0.0380832	8.51874	0.00106527	3.62657	0.00398157
125	A_84_P17850	AT5G54950	Aconitase family protein	-12.5707	0.00556591	8.19683	0.00173487	16.8661	0.000869061
126	A_84_P18796	AT5G54960	pyruvate decarboxylase-2	-2.45641	0.0111308	2.84372	0.00182614	3.81066	0.000539886
127	A_84_P262520	AT5G55620	hypothetical protein	-3.26116	0.00809721	6.59244	0.00135162	2.14968	0.00965424
128	A_84_P294004	AT5G57060	hypothetical protein	-2.17668	0.0142398	2.44713	0.00480709	3.38583	0.0018313
129	A_84_P20698	AT5G57920	early nodulin-like protein 10	-3.64813	0.0174518	3.98591	0.00240438	4.75868	0.00122813
130	A_84_P17863	AT5G58730	pfkB-like carbohydrate kinase family protein	-2.2106	0.024597	2.07008	0.00859836	4.23548	0.00121261
131	A_84_P22596	AT5G59340	WUSCHEL related homeobox 2	-13.7247	0.0338841	1.60048	0.247262	4.57785	0.0362654
132	A_84_P604788	AT5G59510	ROTUNDIFOLIA like 5	-4.32936	0.0357717	3.79819	0.00308335	4.42472	0.0130502
133	A_84_P192034	AT5G62150	peptidoglycan-binding LysM domain-containing protein	-2.39757	0.0179896	1.43688	0.0932298	2.27779	0.0133862
134	A_84_P11264	AT5G62480	glutathione S-transferase tau 9	-2.70258	0.0312237	3.72553	0.00183832	9.95125	0.00131157
135	A_84_P15990	AT5G62540	ubiquitin-conjugating enzyme 3	-2.46861	0.0142069	2.32231	0.00683856	3.98915	0.000529368
136	A_84_P91909	AT5G64710	putative endonuclease or glycosyl hydrolase	-9.45028	0.0317992	17.4211	0.00538556	8.67139	0.0102045
137	A_84_P811911	AT5G66400	Dehydrin family protein	-2.41578	0.0388251	1.19605	0.306308	6.36197	0.00122614
138	A_84_P13172	AT5G67080	mitogen-activated protein kinase kinase kinase 19	-6.24363	0.0238448	51.854	0.000535909	83.8044	0.000343592
139	A_84_P14118	AT5G67310	cytochrome P450, family 81, subfamily G, polypeptide 1	-2.96685	0.0101474	23.7233	0.000630631	32.0375	0.00030849
140	A_84_P562050	AT5G67340	ARM repeat superfamily protein	-3.46932	0.0165961	4.53089	0.00469919	3.2833	0.00371626
141	A_84_P764892	AT4G28085	hypothetical protein	-4.42638	0.0114653	3.24152	0.00347759	13.1504	0.000488628
142	A_84_P857638	AT2G30770	cytochrome P450, family 71, subfamily A, polypeptide 13	-33.5516	0.0449026	7.92396	0.0581214	7.20437	0.0108074
143	A_84_P21841	AT1G02930	glutathione S-transferase 6	-3.50538	0.0180458	2.42525	0.0330428	1.57275	0.145441
144	A_84_P598642	AT1G07135	glycine-rich protein	-2.9125	0.0388251	2.37407	0.0272646	1.90085	0.0757017
145	A_84_P12293	AT1G11330	G-type lectin S-receptor-like serine/threonine-protein kinase	-2.30562	0.0482008	2.59602	0.01276	1.20373	0.387788
146	A_84_P23106	AT1G12880	nudix hydrolase homolog 12	-2.10301	0.0336825	2.03888	0.013367	-1.08184	0.637353
147	A_84_P13338	AT1G18710	myb domain protein 47	-6.10489	0.0252538	8.98546	0.00582472	1.68145	0.0205543
148	A_84_P109962	AT1G21240	wall associated kinase 3	-7.63241	0.0419888	6.40286	0.0254989	3.11006	0.387613
149	A_84_P137649	AT1G21250	cell wall-associated kinase	-4.36121	0.0205604	4.80089	0.0120646	1.18478	0.333344
150	A_84_P753680	AT1G24147	hypothetical protein	-2.80377	0.0222356	3.74614	0.00507611	-1.02663	0.837782
151	A_84_P13391	AT1G34420	leucine-rich repeat transmembrane protein kinase-like protein	-2.32407	0.0276696	4.88825	0.00483262	1.93574	0.00823559
152	A_84_P17141	AT1G50590	Pirin-like protein	-13.3012	0.0402192	6.54034	0.0310611	4.35168	0.0549976
153	A_84_P15304	AT1G65390	phloem protein 2 A5	-32.9353	0.00985274	6.09864	0.0104389	2.72044	0.0504937
154	A_84_P13393	AT1G66090	TIR-NBS class of disease resistance protein	-2.12872	0.0313706	4.7573	0.0036302	1.7846	0.0674998
155	A_84_P18100	AT1G69930	glutathione S-transferase TAU 11	-10.0984	0.0422788	4.95749	0.0173233	2.95292	0.154258
156	A_84_P18998	AT1G72900	Toll-Interleukin-Resistance domain-containing protein	-2.15228	0.0382063	2.17189	0.0467866	1.13265	0.584848
157	A_84_P12432	AT1G74590	glutathione S-transferase TAU 10	-4.07023	0.0222356	2.75468	0.0193471	1.39573	0.663279
158	A_84_P16401	AT2G25440	receptor like protein 20	-3.80582	0.0467897	4.24182	0.0210892	1.16451	0.843594
159	A_84_P18211	AT2G26530	Protein of unknown function (DUF1645)	-2.91103	0.041937	2.13584	0.00236537	1.28853	0.146586
160	A_84_P17317	AT2G46430	cyclic nucleotide gated channel 3	-2.18986	0.0359756	2.04587	0.0158393	-1.1951	0.432579
161	A_84_P580265	AT3G07195	RPM1-interacting protein 4 (RIN4) family protein	-6.80054	0.00791618	3.20941	0.0293565	1.98658	0.0163208
162	A_84_P18399	AT3G11170	fatty acid desaturase 7	-20.2809	0.0021605	2.75538	0.00131317	1.86008	0.00569642
163	A_84_P135945	AT3G11840	plant U-box 24	-2.24626	0.0140525	3.73171	0.00221328	1.57855	0.00165835
164	A_84_P196584	AT3G48650	pseudogene, At14a-related protein, similar to At14a (GI:11994571 and GI:11994573) (Arabidopsis thaliana)	-5.01656	0.0137972	5.07289	0.0312524	1.40271	0.491795
165	A_84_P759045	AT3G59880	hypothetical protein	-5.70076	0.00261133	3.50939	0.00314464	1.52921	0.0552384
166	A_84_P18477	AT3G60120	beta glucosidase 27	-11.7548	0.0361518	7.26895	0.00212385	1.83456	0.430305
167	A_84_P867949	AT4G12735	hypothetical protein	-3.20941	0.0315642	5.97855	0.00538736	2.8654	0.0799376
168	A_84_P243495	AT4G15660	monothiol glutaredoxin-S8	-20.519	0.00261133	5.75945	0.0137888	2.07655	0.0566096
169	A_84_P12970	AT4G17660	protein kinase family protein	-3.80316	0.0338198	5.30369	0.0046846	2.03266	0.252788
170	A_84_P19504	AT4G22730	leucine-rich repeat protein kinase-like protein	-2.42222	0.038924	2.0699	0.00711635	1.56519	0.030572
171	A_84_P763290	AT4G23810	WRKY family transcription factor	-2.90385	0.025469	3.98691	0.0178878	1.03203	0.858814
172	A_84_P15734	AT4G25810	xyloglucan endotransglycosylase 6	-17.3402	0.0225906	5.27664	0.0400647	2.70041	0.222556
173	A_84_P60380	AT4G33050	calmodulin-binding family protein	-2.17213	0.045011	2.00685	0.0276737	1.08198	0.777115
174	A_84_P594805	AT4G36820	hypothetical protein	-5.93631	0.0202312	2.72743	0.0222605	1.80717	0.0644647
175	A_84_P15864	AT5G18470	curculin-like (mannose-binding) lectin family protein	-2.18985	0.0328409	3.22952	0.0251229	1.00172	0.993383
176	A_84_P595805	AT5G36925	hypothetical protein	-5.89601	0.0299874	3.95272	0.0185196	1.96884	0.191192
177	A_84_P11179	AT5G40170	receptor like protein 54	-3.46216	0.0118684	2.7475	0.0024303	1.63454	0.012027
178	A_84_P300850	AT5G46510	TIR-NBS-LRR class disease resistance protein	-8.34419	0.013459	3.5153	0.0260556	1.31681	0.566025
179	A_84_P13100	AT5G48410	glutamate receptor 1.3	-12.5464	0.0301487	5.01873	0.030925	3.74857	0.075682
180	A_84_P785549	AT5G48657	defense protein-like protein	-2.15852	0.0455474	2.74325	0.0268546	1.78295	0.0410704
181	A_84_P172281	AT5G48850	Tetratricopeptide repeat (TPR)-like superfamily protein	-2.78229	0.0308755	5.74768	0.00264729	2.21784	0.0813686
182	A_84_P114372	AT5G53050	hydrolase, alpha/beta fold family protein	-2.26334	0.0124862	3.1941	0.000578244	1.98988	0.000828549
183	A_84_P784658	AT5G56980	hypothetical protein	-4.3841	0.0228659	3.32084	0.00209727	1.48753	0.234337
184	A_84_P15036	AT5G60900	receptor-like protein kinase 1	-3.60985	0.00930125	4.85662	0.0031465	-1.16884	0.378735

## Sheet: 4F
S4F Table. Genes downregulated in M-C/W-C and upregulated in W-D/W-C and/or M-D/M-C
				M-C/W-C		W-D2/W-C		W-D4/W-C		M-D2/M-C		M-D4/M-C
#	ProbeName	AGI	Gene description	Fold change	FDR-corrected P value	Fold change	FDR-corrected P value	Fold change	FDR-corrected P value	Fold change	FDR-corrected P value	Fold change	FDR-corrected P value
1	A_84_P10559	AT1G01560	MAP kinase 11	-2.5111	0.0433608	3.63465	0.0346976	14.2648	0.00202203	14.4031	0.00281899	22.2057	0.00049527	M-C/W-C = kai2-2-well-watered vs WT-well-watered
2	A_84_P19923	AT1G05680	Uridine diphosphate glycosyltransferase 74E2	-3.66705	0.0222356	7.67785	0.00170169	18.0209	0.00169129	34.3065	0.000489255	60.2774	0.000253394	W-D2/W-C= WT–Dry2 vs WT–well-watered
3	A_84_P19323	AT1G12890	ethylene-responsive transcription factor ERF088	-8.57206	0.00930125	4.52588	0.00159904	7.06138	0.00109652	30.476	0.00179806	43.6633	0.000379063	W-D4/W-C= WT–Dry4 vs WT–well-watered
4	A_84_P814710	AT1G14870	PLANT CADMIUM RESISTANCE 2	-5.39871	0.0307311	-2.20193	0.197922	-1.61321	0.363584	2.75079	0.0224132	2.62591	0.0181379	M-D2/M-C= kai2–Dry2 vs kai2–well-watered
5	A_84_P17584	AT1G17380	jasmonate-zim-domain protein 5	-9.83951	0.0497803	14.6934	0.00860297	7.36914	0.0198741	93.8475	0.000647538	43.8198	0.000822363	M-D4/M-C= kai2–Dry4 vs kai2–well-watered
6	A_84_P816700	AT1G17745	D-3-phosphoglycerate dehydrogenase	-2.02161	0.0313706	8.02693	0.000762746	18.0646	0.00104617	14.3789	0.000488694	18.5357	0.00026951
7	A_84_P289964	AT1G19020	hypothetical protein	-2.47207	0.0454221	1.67788	0.106451	1.49676	0.112836	5.20812	0.0028665	2.68443	0.0212662	Blue color indicates down-regulation ( fold changes ≤ -2, corrected p-value < 0.05)
8	A_84_P13252	AT1G24470	beta-ketoacyl reductase 2	-4.39802	0.0195042	3.82405	0.0031389	6.1543	0.00178183	1.53112	0.0797245	3.79777	0.00165707	Red color indicates up-regulation ( fold changes ≥ 2, corrected p-value < 0.05)
9	A_84_P52140	AT1G24580	RING/U-box domain-containing protein	-4.50472	0.0287664	125.838	0.000950852	50.0453	0.000965951	523.408	0.000488694	379.939	0.000191772
10	A_84_P797359	AT1G27008	hypothetical protein	-3.80877	0.0201592	-2.63437	0.00546957	1.74159	0.0625784	2.75708	0.0143334	19.3712	0.00102585
11	A_84_P21931	AT1G28370	ERF domain protein 11	-2.75823	0.00714607	9.83726	0.000485471	9.13376	0.000738457	35.9671	0.000488694	28.665	0.000284963
12	A_84_P16173	AT1G28480	Thioredoxin superfamily protein	-16.9037	0.0290431	2.57511	0.0798564	2.04731	0.27613	22.7467	0.00275166	8.07907	0.00753481
13	A_84_P208358	AT1G30260	hypothetical protein	-7.5459	0.0129239	3.76793	0.00838963	1.66241	0.171932	8.14752	0.000560244	6.21645	0.00157882
14	A_84_P21945	AT1G32350	alternative oxidase 1D	-7.84139	0.0208976	-1.16681	0.831854	2.53571	0.282376	8.04233	0.0122532	5.39135	0.00691656
15	A_84_P12418	AT1G49530	geranylgeranyl pyrophosphate synthase 6	-5.36792	0.0472008	3.54316	0.0311075	1.3358	0.467569	6.29536	0.00177388	4.59788	0.000634105
16	A_84_P16036	AT1G55020	lipoxygenase 1	-2.13647	0.0299874	2.45446	0.00220808	3.62128	0.00179565	2.34914	0.00727718	2.76879	0.00730624
17	A_84_P13405	AT1G58270	TRAF-like family protein	-810.749	0.000805	11.8488	0.000393207	11.2511	0.000298648	123.669	0.000923397	113.552	0.000494588
18	A_84_P21769	AT1G61120	terpene synthase 04	-43.451	0.0252306	23.2237	0.00471183	4.0965	0.0665457	482.933	0.00120054	158.482	0.00111758
19	A_84_P18782	AT1G64380	ethylene-responsive transcription factor ERF061	-7.47719	0.0084608	1.42836	0.0245918	1.48616	0.0225324	4.24543	0.00378419	2.02859	0.0203048
20	A_84_P752730	AT1G66725	MIR163; miRNA	-27.3423	0.0165896	9.78947	0.00454078	3.56321	0.0246535	20.4766	0.00188793	7.72192	0.00298404
21	A_84_P18943	AT1G70030	paired amphipathic helix domain-containing protein	-3.80421	0.0476321	-1.70639	0.2489	1.61542	0.126748	2.09839	0.129044	4.01969	0.0155207
22	A_84_P15113	AT1G71520	ERF/AP2 transcription factor family protein DREB A-5	-3.59885	0.0334766	3.62832	0.00262867	14.8892	0.00122917	6.44498	0.0108026	9.24737	0.00314073
23	A_84_P18072	AT1G72520	lipoxygenase 4	-4.59351	0.0260435	15.5046	0.000428687	3.86418	0.00101142	58.0602	0.001025	13.1467	0.00184623
24	A_84_P21889	AT1G74360	putative LRR receptor-like serine/threonine-protein kinase	-4.10217	0.0121257	1.20511	0.566053	1.11089	0.684114	4.49777	0.00207652	2.02017	0.00777139
25	A_84_P14331	AT1G76650	calmodulin-like 38	-3.1577	0.0245628	12.6576	0.000485148	10.4315	0.000679452	28.7321	0.000895569	18.7618	0.000794849
26	A_84_P787694	AT1G79450	ALA-interacting subunit 5	-2.11978	0.018478	4.35389	0.00135756	25.9323	0.000285947	5.00117	0.00059715	29.1093	0.000457879
27	A_84_P20835	AT1G80820	cinnamoyl coa reductase	-2.4905	0.0267953	6.66435	0.00142372	4.21406	0.00266821	16.2463	0.000488694	9.72012	0.000299735
28	A_84_P13271	AT1G80840	WRKY DNA-binding protein 40	-2.17739	0.0167157	5.13614	0.000533822	1.89848	0.00736581	10.4347	0.000984097	3.51658	0.00438797
29	A_84_P505592	AT2G04795	hypothetical protein	-2.2269	0.0370055	1.01169	0.840324	1.20822	0.192359	3.16964	0.00498116	3.33949	0.00418916
30	A_84_P20068	AT2G05540	glycine-rich protein	-3.7865	0.0493843	-2.65787	0.0246511	1.49021	0.107711	-1.46887	0.294706	2.79432	0.0271249
31	A_84_P10609	AT2G24850	tyrosine aminotransferase 3	-39.0332	0.0496579	6.487	0.0827526	6.30757	0.119834	196.352	0.00153339	88.2692	0.00157729
32	A_84_P245475	AT2G25460	hypothetical protein	-2.27981	0.0495647	93.3241	0.000485471	132.147	0.000402868	279.507	0.000488694	414.895	6.83198e-05
33	A_84_P20125	AT2G26170	cytochrome P450, family 711, subfamily A, polypeptide 1	-2.75008	0.0295826	2.25233	0.0021482	2.02945	0.00275711	3.96904	0.00303741	3.08423	0.00438852
34	A_84_P541993	AT2G27310	F-box protein	-2.60546	0.0218891	2.05258	0.0152383	1.51931	0.0398647	3.54687	0.00296385	2.51281	0.00151534
35	A_84_P20120	AT2G27690	cytochrome P450, family 94, subfamily C, polypeptide 1	-4.1463	0.0484999	17.7482	0.000613132	4.81806	0.00141833	40.2263	0.00150613	10.1407	0.00354274
36	A_84_P558829	AT2G29350	senescence-associated gene 13	-10.1493	0.0295768	2.46405	0.203034	11.1934	0.0282618	22.123	0.00473162	28.4332	0.00151345
37	A_84_P14441	AT2G29460	glutathione S-transferase tau 4	-14.6039	0.016895	7.54838	0.00761798	12.1485	0.00628894	82.5629	0.000525995	52.3984	0.000253394
38	A_84_P12493	AT2G30540	monothiol glutaredoxin-S9	-8.42669	0.0079305	-1.09004	0.62251	-1.69772	0.106641	5.26476	0.000631416	4.61328	0.00271119
39	A_84_P756652	AT2G35710	putative glucuronosyltransferase PGSIP8	-2.08316	0.0404737	2.16921	0.013267	2.2089	0.011207	9.39231	0.00129829	5.5962	0.00262868
40	A_84_P194694	AT2G38860	Class I glutamine amidotransferase-like superfamily protein	-2.74071	0.0208961	3.11427	0.00837851	2.10849	0.00943542	5.117	0.0016808	2.36477	0.00595253
41	A_84_P17343	AT2G44840	ethylene-responsive element binding factor 13	-4.29233	0.0343163	12.6474	0.000566951	3.37033	0.00225433	33.7292	0.00199764	13.2824	0.0026331
42	A_84_P88159	AT2G45360	hypothetical protein	-7.0328	0.0443202	-3.6957	0.0414468	-1.66925	0.2998	1.33221	0.118324	4.83148	0.00383656
43	A_84_P18315	AT3G09940	monodehydroascorbate reductase	-40.1906	0.0108081	2.88467	0.0742121	2.06951	0.201601	55.2888	0.00167949	19.2654	0.00314732
44	A_84_P21188	AT3G14620	cytochrome P450, family 72, subfamily A, polypeptide 8	-2.14198	0.0464584	1.80161	0.0357249	2.07337	0.109006	3.52502	0.00289913	2.24667	0.016566
45	A_84_P762419	AT3G15518	hypothetical protein	-2.47048	0.0354069	-1.0443	0.932701	2.45402	0.0627038	4.13044	0.0179057	9.21678	0.000602694
46	A_84_P201258	AT3G16280	ethylene-responsive transcription factor ERF036	-2.25502	0.0461501	1.61931	0.0710089	1.13064	0.682672	6.20617	0.00136316	3.25595	0.00240646
47	A_84_P217588	AT3G18380	sequence-specific DNA binding transcription factor	-5.40037	0.00463873	1.67298	0.00129442	1.94852	0.000624631	3.81479	0.00134487	3.96749	0.0023238
48	A_84_P11768	AT3G19030	hypothetical protein	-3.40694	0.0192334	1.18765	0.406684	1.19006	0.260905	3.023	0.0045388	2.94408	0.00247648
49	A_84_P235153	AT3G21810	zinc finger CCCH domain-containing protein 40	-5.59964	0.00488549	2.32971	0.00194055	2.27784	0.00223299	3.16887	0.00164417	2.79233	0.00159672
50	A_84_P580314	AT3G22235	hypothetical protein	-88.2109	0.0202312	1.17128	0.833611	-1.52703	0.584711	9.38217	0.00465037	18.4838	0.00278531
51	A_84_P125601	AT3G22240	hypothetical protein	-29.7235	0.00827516	1.11362	0.761542	-1.27635	0.581803	1.02201	0.924796	2.80858	0.0227283
52	A_84_P21194	AT3G23240	ethylene response factor 1	-3.34194	0.0330569	9.75863	0.00165217	4.20898	0.0226631	12.4023	0.0016413	7.34545	0.00216213
53	A_84_P22140	AT3G23250	myb domain protein 15	-3.4265	0.0357969	8.42432	0.00160925	2.5928	0.0184085	20.682	0.000988748	6.87055	0.00840996
54	A_84_P18377	AT3G24420	hydrolase, alpha/beta fold family protein	-502.866	0.0109401	2.04155	0.00189701	2.6437	0.000738149	3.34864	0.130668	10.2989	0.0210872
55	A_84_P15115	AT3G24982	receptor like protein 40	-7.50666	0.0469835	2.15869	0.371012	12.95	0.0304169	7.06485	0.012419	6.10595	0.00445999
56	A_84_P18359	AT3G25250	AGC (cAMP-dependent, cGMP-dependent and protein kinase C) kinase family protein	-2.23002	0.0255045	4.17468	0.0031089	3.84349	0.00282605	5.53417	0.00729076	5.34247	0.00574676
57	A_84_P286390	AT3G25780	allene oxide cyclase 3	-8.67839	0.0262888	51.9965	0.00108022	16.1942	0.00233576	444.107	0.000769628	149.329	0.000575422
58	A_84_P20289	AT3G28270	hypothetical protein	-5.26187	0.0149842	21.5355	0.00090055	11.2269	0.00156419	11.0808	0.00103623	7.13624	0.00090149
59	A_84_P759817	AT3G29725	pseudogene, N-hydroxycinnamoyl/benzoyltransferase, blastp match of 38% identity and 1.6e-55 P-value to GP|10187185|emb|CAC09066.1||AX025514 cDNA~Lemon acyl transferase {Citrus limon}	-2.16037	0.0466992	15.8476	0.000410538	12.1851	0.00082956	14.9763	0.00111977	7.33329	0.00504852
60	A_84_P17546	AT3G44860	farnesoic acid carboxyl-O-methyltransferase	-11.2705	0.0408055	21.3288	0.00288118	8.26971	0.0100841	245.523	0.00102958	64.8679	0.00120436
61	A_84_P18492	AT3G44870	S-adenosyl-L-methionine-dependent methyltransferase	-12.7237	0.032835	20.5915	0.00382669	8.22442	0.0137284	285.013	0.000889282	72.4056	0.00113072
62	A_84_P14620	AT3G52310	ABC transporter G family member 27	-11.1132	0.0413325	2.2823	0.0259721	4.64069	0.00413711	8.82665	0.0142557	24.7114	0.00508561
63	A_84_P12794	AT3G57460	catalytic/ metal ion binding / metalloendopeptidase/ zinc ion binding protein	-5.33603	0.037693	1.30139	0.66464	-1.03187	0.959139	6.61204	0.0153805	3.15459	0.0177594
64	A_84_P18500	AT4G01700	Chitinase family protein	-2.05766	0.0282204	2.86183	0.0140972	2.64617	0.0226008	6.31719	0.00154606	3.0278	0.00202446
65	A_84_P175914	AT4G01895	systemic acquired resistance (SAR) regulator protein NIMIN-1-like protein	-2.29999	0.0416372	4.40943	0.00339507	4.52097	0.00509461	6.38361	0.000871202	5.13697	0.00119407
66	A_84_P23233	AT4G02380	senescence-associated gene 21	-2.69367	0.044563	-1.3847	0.246191	1.98281	0.0347309	3.82325	0.0057406	6.73774	0.00115478
67	A_84_P18515	AT4G07820	cysteine-rich secretory proteins, antigen 5 and pathogenesis-related protein 1 domain-containing protein	-6.31418	0.0483542	-1.06647	0.914501	2.08793	0.263133	4.38696	0.0390178	3.65598	0.0421048
68	A_84_P53340	AT4G15670	monothiol glutaredoxin-S7	-13.6106	0.0135221	-1.02026	0.935405	-3.17782	0.0573345	3.42821	0.0287649	3.17646	0.0382132
69	A_84_P278800	AT4G15700	monothiol glutaredoxin-S3	-5.43683	0.0118684	-1.19712	0.414965	-1.16566	0.588579	3.15289	0.00678923	2.94549	0.0190076
70	A_84_P23370	AT4G16680	putative RNA helicase	-3.12125	0.0166363	2.54332	0.00218159	2.4301	0.00656621	3.80189	0.00318077	5.1957	0.00203329
71	A_84_P21379	AT4G18430	RAB GTPase homolog A1E	-13.1094	0.0190724	-1.89881	0.306065	1.20215	0.812368	5.96869	0.00255974	4.59838	0.00498493
72	A_84_P12873	AT4G19810	Class V chitinase	-2.95607	0.0497503	-6.3564	0.00189945	2.73855	0.0680584	-1.29789	0.378905	3.23006	0.0128036
73	A_84_P18553	AT4G21390	S-locus lectin protein kinase family protein	-4.19534	0.0142254	3.325	0.00123723	3.18992	0.00783875	18.2877	0.00100868	12.7996	0.00178614
74	A_84_P125591	AT4G21830	methionine sulfoxide reductase B7	-19.7712	0.00733072	2.41856	0.0958457	2.01423	0.160835	22.8297	0.00169996	29.9043	0.000346979
75	A_84_P765944	AT4G21903	mate efflux domain-containing protein	-3.3928	0.031311	4.34238	0.0241626	2.03155	0.0928985	5.40405	0.0105904	3.02109	0.0439834
76	A_84_P506839	AT4G22980	hypothetical protein	-2.79772	0.0162526	2.46041	0.0252994	2.16688	0.0584031	5.65941	0.00265331	3.76803	0.000993921
77	A_84_P211588	AT4G24110	hypothetical protein	-2.2782	0.0255384	3.38977	0.00593897	2.76247	0.00564923	6.87588	0.00108648	5.37422	0.00388728
78	A_84_P765062	AT4G24415	MIR824a; miRNA	-6.74072	0.0199706	14.7312	0.000575393	8.60816	0.000657506	15.7947	0.00192367	5.36011	0.0103311
79	A_84_P18566	AT4G24570	dicarboxylate carrier 2	-2.47969	0.0164639	1.03448	0.809489	-1.56054	0.0657703	3.33254	0.00218161	2.17661	0.00954223
80	A_84_P13841	AT4G25380	stress-associated protein 10	-2.64432	0.0430305	8.1902	0.00552987	21.4568	0.000909704	19.631	0.00157996	32.8418	0.000595162
81	A_84_P15732	AT4G25390	receptor-like serine/threonine-protein kinase	-2.24917	0.00341329	2.71088	0.00232936	4.4446	0.00102515	2.90962	0.00523545	3.34271	0.000242025
82	A_84_P20465	AT4G26090	NB-ARC domain-containing disease resistance protein	-3.32663	0.0172411	5.62413	0.00102313	4.01049	0.00201781	10.6659	0.00264277	5.64343	0.00122589
83	A_84_P20474	AT4G28000	P-loop containing nucleoside triphosphate hydrolases superfamily protein	-9.27481	0.00721368	1.77319	0.0134646	1.06939	0.611634	8.96993	0.00147561	5.63046	0.00209067
84	A_84_P606349	AT4G28460	hypothetical protein	-7.14461	0.0475113	1.21711	0.697674	1.1483	0.741515	5.0057	0.0125536	7.24247	0.00796136
85	A_84_P556511	AT4G29110	hypothetical protein	-2.59127	0.00882634	1.57749	0.034222	2.00003	0.0295313	2.64155	0.0108638	2.55815	0.00283868
86	A_84_P97916	AT4G29780	hypothetical protein	-2.26215	0.00930125	3.11462	0.00038363	2.70584	0.00148217	6.79665	0.00133648	6.07089	0.000843556
87	A_84_P560054	AT4G29905	hypothetical protein	-5.10558	0.0178104	1.70087	0.07885	-1.31581	0.357528	3.89854	0.000602549	3.83702	0.000465774
88	A_84_P232439	AT4G31800	WRKY DNA-binding protein 18	-4.87453	0.0250542	2.58762	0.0219772	1.94679	0.066916	21.2033	0.000631193	17.7529	0.000472598
89	A_84_P23343	AT4G35110	phospholipase-like (PEARLI 4) family protein	-2.74828	0.0322474	3.38538	0.00618041	4.18703	0.00527916	4.88573	0.00115097	5.82001	0.000599504
90	A_84_P12940	AT4G35180	LYS/HIS transporter 7	-9.87018	0.0480867	-1.40862	0.57374	-1.96422	0.253826	5.85426	0.00665132	2.69144	0.0258219
91	A_84_P212918	AT4G39030	MATE efflux family protein	-3.47123	0.0216328	4.96597	0.00257347	2.96446	0.0170084	7.77056	0.000614178	3.24913	0.000539886
92	A_84_P12030	AT5G01100	O-fucosyltransferase family protein	-3.16087	0.0206292	2.42613	0.00779309	1.57753	0.0221016	9.18432	0.00171489	4.35188	0.00480526
93	A_84_P85959	AT5G02970	hydrolase, alpha/beta fold family protein	-2.08364	0.0201241	1.00823	0.919541	1.00649	0.953495	1.72041	0.0129774	2.01583	0.00732329
94	A_84_P62700	AT5G06530	ABC transporter G family member 22	-3.92058	0.00834437	4.24949	0.000975016	2.78668	0.0016672	9.32839	0.000535909	10.7495	0.000311318
95	A_84_P562774	AT5G12340	hypothetical protein	-31.6058	0.016895	5.75792	0.011023	1.15275	0.723006	54.1648	0.00117711	12.9166	0.00268598
96	A_84_P200884	AT5G13750	zinc induced facilitator-like 1	-2.54098	0.0392481	3.86199	0.00309341	5.7733	0.00201395	5.7198	0.000926303	8.22084	0.00051772
97	A_84_P166733	AT5G17350	hypothetical protein	-2.78991	0.0156431	1.97778	0.00489699	1.10757	0.588954	8.04474	0.00057562	5.36989	0.00596685
98	A_84_P535346	AT5G22540	hypothetical protein	-5.88289	0.0315642	5.62407	0.0108245	8.37695	0.0227785	19.2489	0.00585016	6.32422	0.00770389
99	A_84_P600236	AT5G22545	hypothetical protein	-7.53066	0.0390471	6.23361	0.0301792	5.37525	0.0568004	26.4415	0.00258447	10.531	0.00258517
100	A_84_P14936	AT5G26220	ChaC-like family protein	-8.24915	0.00244093	5.00564	0.000806479	2.81603	0.00183504	14.785	0.000889282	5.47873	0.0136275
101	A_84_P18720	AT5G26340	Major facilitator superfamily protein	-3.29648	0.00628498	1.7431	0.0129277	3.48628	0.00711959	4.55685	0.00349337	7.24685	0.00045417
102	A_84_P544235	AT5G28237	tryptophan synthase beta chain-like protein	-17.3282	0.013611	24.1264	0.000551057	45.338	0.000463246	148.162	0.00091496	151.153	0.000876254
103	A_84_P11169	AT5G37590	tetratricopeptide repeat domain-containing protein	-2.60528	0.00589213	1.41963	0.0136378	3.85229	0.000462266	1.92825	0.00220003	3.76339	0.000346979
104	A_84_P10224	AT5G37770	EF hand calcium-binding protein family	-2.82785	0.0267801	1.94284	0.00463802	1.67915	0.00985758	3.04025	0.00622716	2.23439	0.0182304
105	A_84_P18737	AT5G38710	proline dehydrogenase 2	-15.1852	0.00189249	1.92924	0.00466211	4.1817	0.00184707	20.0265	0.000590838	18.8039	0.000333486
106	A_84_P12120	AT5G39050	phenolic glucoside malonyltransferase 1	-2.5622	0.00781094	11.3815	0.000708044	9.89067	0.000288527	17.2461	0.000848039	10.5493	0.000512455
107	A_84_P13065	AT5G39080	HXXXD-type acyl-transferase-like protein	-49.288	0.00714607	3.95224	0.00229896	2.71491	0.00362524	8.64048	0.00443213	11.4972	0.00383656
108	A_84_P14010	AT5G39090	HXXXD-type acyl-transferase-like protein	-16.0091	0.00714607	4.6573	0.000910224	7.84056	0.00130373	27.4246	0.000883943	23.7527	0.000727748
109	A_84_P211708	AT5G41620	hypothetical protein	-2.80193	0.0238563	2.9654	0.00148138	2.24746	0.00175002	2.4856	0.00897968	2.35289	0.0116934
110	A_84_P282270	AT5G43150	hypothetical protein	-3.52872	0.0155096	9.28122	0.000560796	7.57719	0.000452139	11.5912	0.00091573	11.1475	0.0006099
111	A_84_P712952	AT5G43160	hypothetical protein	-32.0631	0.0143985	1.95514	0.0043286	1.31581	0.0896022	5.65275	0.02205	5.17558	0.0184222
[truncated: 99 more rows]

## Sheet: 4G
S4G Table. Genes downregulated in M-C/W-C and upregulated in both W-D/W-C and M-D/M-C
[truncated: 103 more rows]

[truncated: 13 more sheets: 4H, 4I, 4J, 4K, 4L, 4M, 4N, 4O, 4P, 4Q, 4R, 4S, 4T]
