# Supplementary material for: The karrikin receptor KAI2 promotes drought resistance in Arabidopsis thaliana
Source: PLoS Genet. 2017 Nov 13;13(11):e1007076. doi: 10.1371/journal.pgen.1007076 (PMC5703579; doi:10.1371/journal.pgen.1007076)
Supplement: S5 Table — (A) List of DEGs related to anthocyanin biosynthesis. (B) List of DEGs related to cuticle formation. (XLS) [file pgen.1007076.s012.xls]

## Sheet: 5A
S5A Table. List of differentially expressed genes related to anthocyanins biosynthesis
			M-C/W-C		M-D2/W-D2		M-D4/W-D4		max2-3–well-watered vs WT–well-watered 1		max2-3–Dry2 vs WT–Dry21		max2-3–Dry4 vs WT–Dry41		W-D2/W-C		W-D4/W-C		M-D2/M-C		M-D4/M-C		ProbeName	ABA-responsiveness2
Gene name	AGI	Gene description	Fold change	FDR-corrected P value	Fold change	FDR-corrected P value	Fold change	FDR-corrected P value	Fold change	FDR-corrected P value	Fold change	FDR-corrected P value	Fold change	FDR-corrected P value	Fold change	FDR-corrected P value	Fold change	FDR-corrected P value	Fold change	FDR-corrected P value	Fold change	FDR-corrected P value
FSL2	AT5G63580	flavonol synthase 2	-4.50679	0.0197956	-4.91197	0.00572411	-3.99833	0.00748253	-1.08952	0.397922	-1.50657	0.0514278	-1.01075	0.918301	1.82177	0.0131716	1.39824	0.0341754	1.6715	0.0623744	1.57605	0.0947246	A_84_P67354	down-regulated	W-D4/W-C= WT–Dry4 vs WT–well-watered
DFR	AT5G42800	dihydroflavonol 4-reductase	-3.95064	0.383744	-3.3267	0.0997754	-3.73188	0.0482407	-1.50808	0.198439	-3.65876	0.0202087	-10.2214	0.00562819	8.00354	0.0874016	9.39683	0.0657465	9.50466	0.0267194	9.94768	0.0229896	A_84_P17806	none	W-D2/W-C= WT–Dry2 vs WT–well-watered
ANS	AT4G22880	leucoanthocyanidin dioxygenase	-1.94879	0.638365	-2.0433	0.273179	-3.27965	0.0801609	-1.00061	0.999272	-5.88727	0.0256373	-23.2854	0.00367667	35.3142	0.0213102	44.0909	0.0163257	33.6808	0.0101586	26.1991	0.0115478	A_84_P12885	none	M-D2/M-C= kai2-2–Dry2 vs kai2-2–well-watered
UGT79B1	AT5G54060	UDP-glucose:flavonoid 3-o-glucosyltransferase	-2.03627	0.566213	-2.43515	0.289106	-5.69785	0.0356621	1.51113	0.652874	-13.3104	0.0319957	-185.007	0.00419738	88.8237	0.00830588	52.4015	0.00903451	74.2743	0.00374979	18.727	0.00807161	A_84_P16901	none	M-D4/M-C= kai2-2–Dry4 vs kai2-2–well-watered
F3’H	AT5G07990	Cytochrome P450 superfamily protein	-1.15093	0.485432	-3.97793	0.0861679	-6.78637	0.0189619	-1.32506	0.6952	-15.1156	0.0202087	-72.3172	0.00497593	4.26853	0.00940386	5.52083	0.00247446	1.23501	0.476234	-1.06803	0.743506	A_84_P23404	none	M-C/W-C = kai2-2-well-watered vs WT-well-watered
UGT75C1	AT4G14090	anthocyanin 5-O-glucosyltransferase	-1.0093	0.984969	-2.19635	0.177594	-4.90621	0.025929	1.24805	0.369057	-10.3583	0.0276011	-28.1053	0.00347763	18.49	0.00265291	11.6877	0.00306607	8.49682	0.0040779	2.40439	0.0310374	A_84_P253555	none	M-D2/W-D2 = kai2-2–Dry2 vs WT–Dry2
4CL2	AT3G21240	4-coumarate:CoA ligase 2	-1.07132	0.883892	-1.00721	0.999966	-1.06785	0.875694	1.85293	0.100394	-2.91745	0.0248486	-1.68771	0.00819236	8.84904	0.00103838	4.88218	0.00301812	9.4123	0.00436523	4.89806	0.0127765	A_84_P12679	none	M-D4/W-D4 = kai2-2–Dry4 vs WT–Dry4
FLS1	AT5G08640	flavonol synthase 1	-1.19957	0.292551	-1.78949	0.195674	-1.6628	0.0625652	1.10047	0.799729	-1.06401	0.642232	-2.438	0.0412519	8.11663	0.00118118	5.78938	0.000625105	5.44092	0.00276566	4.17655	0.00174145	A_84_P12058	none
FLS6	AT5G43935	flavonol synthase 6	-1.15623	0.871069	-1.01981	0.999966	-1.74943	0.589541	1.41226	0.578615	-2.13185	0.0569195	-1.95833	0.0612953	21.7853	0.00917444	23.6209	0.0264797	24.6995	0.00332034	15.6115	0.00195873	A_84_P150218	data not available
PAL4	AT3G10340	phenylalanine ammonia-lyase 4	-1.20307	0.42431	1.65471	0.0648915	1.91755	0.0317705	1.18387	0.487762	1.41904	0.0465048	1.54747	0.0857384	2.63769	0.00174193	2.62333	0.00201425	5.25095	0.00216361	6.0519	0.00136971	A_84_P11686	up-regulated
4CL5	AT3G21230	4-coumarate:CoA ligase 5	-1.98581	0.140954	1.29895	0.00452888	1.07462	0.799912	2.36566	0.163894	-2.98659	0.0409127	-1.19756	0.179067	8.9882	0.00161882	2.54898	0.0244285	23.1848	0.000883943	5.43954	0.00233344	A_84_P18352	none
4CL3	AT1G65060	4-coumarate:CoA ligase 3	1.06663	0.757893	-2.07628	0.0852601	-1.79096	0.0128015	-1.14213	0.623388	-2.21967	0.0429932	-3.36827	0.00947443	5.54862	0.00101776	4.07964	0.000994676	2.50546	0.0151045	2.13562	0.00659566	A_84_P15222	none
CHS	AT5G13930	Chalcone and stilbene synthase family protein	1.90517	0.480992	-1.78856	0.175891	-1.88987	0.0936384	1.00062	0.999161	-2.03748	0.0502419	-11.0374	0.00441782	7.74876	0.0271247	5.74841	0.035568	2.27402	0.053018	1.59655	0.228555	A_84_P13963	none
CHI	AT3G55120	Chalcone-flavanone isomerase family protein	1.86927	0.0590727	-1.59665	0.085571	-1.05362	0.587426	-1.02262	0.881397	-1.78988	0.0291859	-1.44516	0.0292219	4.60677	0.000286823	3.16906	0.00024798	1.54353	0.0988396	1.60907	0.051588	A_84_P24132	none
F3H	AT3G51240	flavanone 3-hydroxylase	1.27159	0.526718	-1.43626	0.211491	-1.3731	0.257086	-1.31819	0.301807	-1.98197	0.0318154	-7.67759	0.00490163	4.88703	0.00433724	4.01416	0.00589085	2.67586	0.0109929	2.29902	0.0231162	A_84_P12766	none
FLS3	AT5G63590	flavonol synthase 3	1.18961	0.181203	-1.74854	0.0716047	-1.82198	0.0270164	-1.14252	0.669765	-2.34752	0.0295987	-3.39007	0.0100923	5.52327	0.000743582	4.24383	0.00102537	2.65531	0.00242325	1.95798	0.000940968	A_84_P21669	none
UGT78D2	AT5G17050	UDP-glucosyl transferase 78D2	1.08907	0.501941	-1.33331	0.452031	-1.38118	0.0531448	-1.1755	0.465903	-1.76418	0.0272864	-3.19534	0.0063344	3.44654	0.00452499	2.54608	0.0016672	2.37355	0.0055777	1.69266	0.00296135	A_84_P20747	none
PAL1	AT2G37040	PHE ammonia lyase 1	1.23313	0.598805	-1.17485	0.296044	1.02624	0.888068	2.64231	0.0564905	-1.92713	0.0365682	-1.24393	0.306368	8.3568	0.00399434	3.48845	0.0171045	5.76831	0.00057562	2.90319	0.000277076	A_84_P14472	none
C4H	AT2G30490	cinnamate-4-hydroxylase	1.00774	0.955242	1.03093	0.888554	-1.04069	0.698788	1.55607	0.0876983	-1.18336	0.197736	1.18211	0.0444788	2.41696	0.00150945	2.36991	0.00142857	2.47259	0.00224727	2.25976	0.00194224	A_84_P13438	none
MYB113	AT1G66370	myb domain protein 113	-3.8756	0.580167	-2.36138	0.13859	-2.73008	0.141442	2.19628	0.374388	-13.2065	0.0214779	-7.30847	0.00398023	152.92	0.0494623	24.7684	0.145729	250.98	0.000688414	35.1609	0.000727202	A_84_P21851	none
MYB12	AT2G47460	myb domain protein 12	-1.338	0.388092	-1.68975	0.208036	-1.10622	0.338579	-1.05988	0.760018	1.40103	0.252938	2.69255	0.0553087	6.23193	0.00258505	6.06243	0.00158393	4.93467	0.00481034	7.33266	0.00111248	A_84_P19141	none
MYB114	AT1G66380	myb domain protein 114	-1.44555	0.501731	-1.58121	0.351246	-1.32585	0.531576	-1.11603	0.862819	-8.14391	0.0223041	-5.48357	0.00681727	8.11712	0.00200474	4.15157	0.0130598	7.4207	0.0116195	4.52638	0.0170705	A_84_P23750	up-regulated
EGL3	AT1G63650	basic helix-loop-helix (bHLH) DNA-binding superfamily protein	-1.639	0.458823	-1.15375	0.815041	-1.43527	0.298816	1.49097	0.412795	-2.49539	0.0638626	-3.62601	0.0178247	3.02885	0.0231893	2.10501	0.0890299	4.30273	0.0330163	2.40379	0.0823399	A_84_P23752	none
GL3	AT5G41315	basic helix-loop-helix (bHLH) DNA-binding superfamily protein	-1.84604	0.187091	-2.42986	0.00790355	-2.46618	0.0901234	-1.19459	0.639836	-4.03679	0.0274475	-10.5695	0.00274496	3.17443	0.0136504	2.1426	0.0565837	2.41172	0.00771928	1.60383	0.17998	A_84_P547046	data not available
TT19	AT5G17220	glutathione S-transferase phi 12	-1.677	0.73892	-2.54849	0.174209	-3.65791	0.0191402	-1.39736	0.328872	-6.63167	0.0289867	-28.6301	0.00396112	93.1615	0.0216518	100.524	0.0178621	61.3036	0.00129362	46.0862	0.000963758	A_84_P13969	none
MYB75/PAP1	AT1G56650	production of anthocyanin pigment 1	3.89812	0.439659	-1.26615	0.402008	-1.40215	0.237369	2.51306	0.0791616	-2.48674	0.0337466	-3.07479	0.0198662	490.648	0.00839278	355.224	0.00939254	99.4101	0.000940007	64.9906	0.000608801	A_84_P16037	up-regulated
TT8	AT4G09820	basic helix-loop-helix (bHLH) DNA-binding superfamily protein	1.01308	0.951375	-1.05838	0.958879	1.03498	0.925468	1.64878	0.313248	-2.58	0.0572921	-2.12133	0.0183841	16.7956	0.00046559	15.6719	0.000588594	15.6643	0.00149311	16.0106	0.000638427	A_84_P18522	up-regulated
MYB90/PAP2	AT1G66390	myb domain protein 90	1.11684	0.588896	1.00002	0.999993	-2.06818	0.392023	-1.06346	0.260796	-20.3486	0.0348684	-25.1183	0.0106785	21.4752	0.00252248	23.4708	0.00703708	19.2288	0.00175108	10.1613	0.00197176	A_84_P13353	up-regulated
MYBL2	AT1G71030	MYB-like 2	1.1541	0.478522	1.38109	0.434332	1.42391	0.115699	-1.35867	0.0485273	-1.07069	0.632402	1.74739	0.0277027	-3.22817	0.00387893	-4.06656	0.000977788	-2.6976	0.0128085	-3.29602	0.00332846	A_84_P12444	none
LBD37	AT5G67420	LOB domain-containing protein 37	1.88134	0.0195958	1.20176	0.387855	1.05986	0.884165	1.02475	0.78324	1.0571	0.712724	-1.11739	0.165793	-2.09132	0.00221648	-2.54308	0.00859385	-3.27393	0.00230261	-4.5142	0.00109368	A_84_P229909	down-regulated
LBD39	AT4G37540	LOB domain-containing protein 39	-1.79032	0.0981334	1.49719	0.27462	1.79669	0.160217	-1.61777	0.0282296	1.02646	0.860082	-1.24968	0.0113415	-6.96728	0.00205676	-4.66857	0.00680211	-2.59929	0.0106702	-1.45137	0.110838	A_84_P57010	down-regulated
	Blue color indicates down-regulation ( fold changes ≤ -2, corrected p-value < 0.05)
	Red color indicates up-regulation ( fold changes ≥ 2, corrected p-value < 0.05)
	Orange colors indicate the genes were confirmed by qRT-PCR
	Anthocyanins-related genes were selected from Guo et al.: Anthocyanin biosynthetic genes in Brassica rapa. BMC Genomics 2014 15:426.
	1Previously published microarray data (1) were used in analysis
	2ABA-responsiveness of the genes was accessed in eFP Browser. Fold changes ≥ 2 and ≤ -2 obtained from eFP Browser were used to define up-regulated or down-regulated genes
	1. Ha C.V, et al. (2014) Positive regulatory role of strigolactone in plant responses to drought and salt stress. Proc Natl Acad Sci U S A 111(2):851-6

## Sheet: 5B
S5B Table. List of differentially expressed genes related to cuticle formation
Cutin	WAX	Both cutin wax	epidemis
TF	biosynthesis	Transporter	other		M-C/W-C		M-D2/W-D2		M-D4/W-D4		max2-3–well-watered vs WT–well-watered 1		max2-3–Dry2 vs WT–Dry21		max2-3–Dry4 vs WT–Dry41		W-D2/W-C		W-D4/W-C		M-D2/M-C		M-D4/M-C		ProbeName	ABA responsiveness2
Pathway	Function	Gene name	AGI	Gene description	Fold change	FDR-corrected P value	Fold change	FDR-corrected P value	Fold change	FDR-corrected P value	Fold change	FDR-corrected P value	Fold change	FDR-corrected P value	Fold change	FDR-corrected P value	Fold change	FDR-corrected P value	Fold change	FDR-corrected P value	Fold change	FDR-corrected P value	Fold change	FDR-corrected P value
		CER1	AT1G02205	Fatty acid hydroxylase superfamily	-1.14304	0.657356	-2.92874	0.0200475	-2.41443	0.0214196	-1.66921	0.135303	-4.02163	0.019584	-4.7222	0.00554624	18.3504	0.000607494	26.4733	0.000474418	7.16183	0.00241118	12.5329	0.00113151	A_84_P20781	up-regulated	W-D2/W-C= WT–Dry2-2 vs WT–well-watered
		CYP96A15	AT1G57750	cytochrome P450, family 96, subfamily A, polypeptide 15	-5.95873	0.0915199	-2.838	0.125776	-14.0204	0.0173135	-5.3413	0.32429	-19.4113	0.0353072	-31.5761	0.046353	6.27961	0.00230722	14.2541	0.00179706	13.1848	0.0199853	6.05804	0.0407482	A_84_P13426	up-regulated	W-D4/W-C= WT–Dry4 vs WT–well-watered
		WSD1	AT5G37300	O-acyltransferase (WSD1-like) family protein	-1.0264	0.851484	-33.4787	0.00153305	-15.1259	0.00955019	-2.91461	0.104205	-9.99017	0.0205245	-15.2001	0.00406655	128.666	0.000284338	137.827	0.000293924	3.94467	0.00182442	9.3525	0.00110079	A_84_P238433	up-regulated	M-D2/M-C= kai2-2–Dry2 vs kai2-2–well-watered
		PEL3	AT5G23940	HXXXD-type acyl-transferase family protein	-1.09403	0.774241	-1.40363	0.269178	-1.44589	0.122158	-1.41589	0.262165	-1.13084	0.265532	-2.03543	0.00294899	3.31722	0.0068968	2.91731	0.00846492	2.58553	0.0130941	2.20738	0.0153192	A_84_P16819	none	M-D4/M-C= kai2-2–Dry4 vs kai2-2–well-watered
		CER26-LIKE	AT3G23840	HXXXD-type acyl-transferase-like protein	-1.10785	0.543511	-1.40679	0.00149244	-1.5225	0.0230134	-1.34853	0.209655	-1.14685	0.369817	-1.18008	0.474916	2.12439	0.000304291	3.63326	0.000347091	1.67297	0.0166182	2.64375	0.00302676	A_84_P19333	none	M-C/W-C = kai2-2-well-watered vs WT-well-watered
		LTL1	AT3G04290	Li-tolerant lipase 1	-1.64362	0.507917	-1.4347	0.337175	-3.53198	0.0303248	1.18223	0.34904	-2.2441	0.0315512	-6.49418	0.0057731	1.30782	0.0795706	-1.23352	0.188034	1.49826	0.544248	-2.65071	0.142769	A_84_P11715	none	M-D2/W-D2 = kai2-2–Dry2 vs WT–Dry2
		EDA17	AT1G72970	Glucose-methanol-choline (GMC) oxidoreductase family protein	-1.00414	0.991617	-1.36778	0.116369	-1.92382	0.0881086	1.07187	0.727834	-1.69554	0.0251798	-3.22898	0.00461036	2.65869	0.00675138	1.90319	0.0513034	1.95184	0.0556395	-1.00667	0.980919	A_84_P11435	none	M-D4/W-D4 = kai2-2–Dry4 vs WT–Dry4
		FAR6/CER4	AT3G56700	fatty acid reductase 6	1.12374	0.88578	-3.87785	0.279092	-9.29438	0.111502	1.23716	0.725586	-4.02769	0.384458	1.5429	0.653911	6.92504	0.0654285	18.7353	0.0210847	1.58916	0.401232	1.7938	0.425473	A_84_P13765	up-regulated
		KCS1	AT1G01120	3-ketoacyl-CoA synthase 1	3.65968	0.0735093	-1.4005	0.137387	-1.74537	0.0243078	1.05477	0.794476	-2.82199	0.0358737	-5.4277	0.00433436	19.9765	0.000906988	23.2249	0.00081159	3.89757	0.0186102	3.63601	0.0180831	A_84_P14934	up-regulated
		CYP86A4	AT1G01600	cytochrome P450, family 86, subfamily A, polypeptide 4	1.61204	0.340509	-1.56573	0.193541	-2.24557	0.0759872	1.10375	0.805563	-1.37557	0.112875	-3.4643	0.00971537	5.4343	0.00440871	3.87536	0.00801214	2.15303	0.0605453	1.07056	0.844753	A_84_P19852	up-regulated
		GPAT4	AT1G01610	glycerol-3-phosphate acyltransferase 4	1.19303	0.529097	-1.24031	0.238454	-1.24852	0.118136	1.26396	0.309632	-1.44095	0.034106	-1.44887	0.00460029	2.08243	0.00413204	1.7863	0.0100187	1.40731	0.156507	1.19924	0.374517	A_84_P20798	up-regulated
		LACS3	AT1G64400	AMP-dependent synthetase and ligase family protein	1.08315	0.691724	-1.58936	0.0393912	-1.55208	0.0587219	-2.49427	0.0138945	-1.40394	0.0397814	-1.20572	0.109486	2.60395	0.00303532	1.79773	0.0121105	1.51259	0.0350775	1.06936	0.673646	A_84_P18119	none
		GPAT6	AT2G38110	glycerol-3-phosphate acyltransferase 6	1.08705	0.805881	-1.1026	0.753595	-1.48076	0.128817	1.17852	0.49504	-1.24651	0.0955672	-1.75176	0.0162472	1.5767	0.0673301	1.7678	0.0593003	1.31547	0.327731	1.09824	0.673646	A_84_P311333	none
		CYP86A2	AT4G00360	cytochrome P450, family 86, subfamily A, polypeptide 2	1.53428	0.206569	-1.16111	0.133154	-1.12145	0.643863	1.31932	0.293473	-1.22747	0.0984058	1.07896	0.61715	6.16861	0.000485471	3.69346	0.00141833	3.46265	0.00671684	2.14658	0.0370918	A_84_P24171	up-regulated
		FAR3	AT4G33790	Jojoba acyl CoA reductase-related male sterility protein	4.07083	0.065333	-1.24346	0.259463	-1.71684	0.22634	1.70833	0.25816	1.85425	0.139142	-1.6706	0.326028	70.9698	0.000398981	67.8878	0.0008415	14.0203	0.00416246	9.71357	0.00648196	A_84_P19553	none
		HCD1	AT5G33370	GDSL esterase/lipase	1.55284	0.342523	-2.27124	0.120741	-3.11597	0.0381265	-1.08441	0.799456	-2.03548	0.0411133	-3.3203	0.0577594	4.94116	0.00473994	4.14355	0.00770777	1.401	0.374382	-1.16774	0.623158	A_84_P19673	none
		CYP86A8	AT2G45970	cytochrome P450, family 86, subfamily A, polypeptide 8	1.27152	0.300192	-1.09982	0.319934	-1.22097	0.301777	1.13631	0.0831821	-1.50984	0.0267986	-1.71374	0.00620493	1.25149	0.183204	-1.01687	0.928667	-1.11743	0.2668	-1.57869	0.0184601	A_84_P14500	none
		CYP77A6	AT3G10570	cytochrome P450, family 77, subfamily A, polypeptide 6	1.23274	0.460241	-1.71528	0.267823	-2.83423	0.0446961	-1.02389	0.940953	-1.70222	0.0633094	-4.52227	0.0143706	2.04709	0.0307232	1.66968	0.0870401	-1.03293	0.942382	-2.09254	0.0170069	A_84_P18313	none
		DCF	AT3G48720	HXXXD-type acyl-transferase family protein	2.14837	0.112695	-1.17314	0.730174	-1.08984	0.425052	-1.26073	0.37307	1.03209	0.87296	1.17076	0.169821	2.81009	0.00397925	1.95994	0.00387033	1.11496	0.825664	-1.19462	0.574768	A_84_P22211	down-regulated
		CER3	AT5G57800	Fatty acid hydroxylase superfamily	1.37406	0.185956	-1.37958	0.103993	-2.0015	0.0124301	-1.27198	0.282841	-2.55481	0.0243093	-3.70113	0.00538412	7.27211	0.000485471	14.5103	0.000341278	3.83628	0.00253918	5.27613	0.00102585	A_84_P15968	up-regulated
		CED1	AT1G64670	alpha/beta-Hydrolases superfamily protein	3.43901	0.0172905	1.28519	0.138503	-1.01409	0.892882	2.18065	0.0414071	-1.05665	0.571651	-1.43695	0.00711317	5.56965	0.000764459	4.19407	0.000733268	2.08142	0.0102642	1.20261	0.269806	A_84_P23664	none
		KCR1	AT1G67730	beta-ketoacyl reductase 1	1.60153	0.049722	1.10697	0.643493	-1.25097	0.0275291	1.05067	0.650327	-1.76587	0.0270183	-1.78969	0.01047	3.00101	0.00141604	3.54317	0.000980232	2.07427	0.00754402	1.76852	0.00246049	A_84_P21750	none
		CER6	AT1G68530	3-ketoacyl-CoA synthase 6	1.43374	0.231739	1.01947	0.972417	-1.08419	0.0994466	-1.40869	0.0984447	-1.39367	0.160281	-1.52717	0.0207385	3.87364	0.000382113	4.01927	0.000239601	2.75436	0.0118974	2.58565	0.0106511	A_84_P19995	up-regulated
		KCS10	AT2G26250	3-ketoacyl-CoA synthase 10	1.22252	0.357865	1.07103	0.83129	-1.21288	0.0460763	-1.13239	0.289537	-1.69516	0.0232839	-1.80621	0.00579853	2.41676	0.00272604	2.84272	0.000715041	2.11729	0.0159751	1.91718	0.0118271	A_84_P22016	none
		CER10	AT3G55360	3-oxo-5-alpha-steroid 4-dehydrogenase family protein	2.0152	0.0426539	1.13465	0.30409	-1.28452	0.0320291	1.13202	0.234884	-2.12159	0.0275211	-2.47532	0.00433436	3.11243	0.00140266	2.71599	0.00151589	1.75244	0.0177604	1.04922	0.734887	A_84_P14675	none
		CER2	AT4G24510	HXXXD-type acyl-transferase family protein	2.46792	0.0319751	1.30455	0.158402	-1.03019	0.794989	1.42872	0.146917	-1.3796	0.18199	-1.36981	0.00385311	6.91683	0.000693071	5.07857	0.000929548	3.65626	0.00300592	1.99753	0.00977777	A_84_P12892	up-regulated
		PAS2	AT5G10480	Protein-tyrosine phosphatase-like, PTPLA	1.21863	0.229471	1.08903	0.357853	-1.29281	0.362331	1.09583	0.3786	-2.16431	0.0226445	-2.58118	0.00909066	1.74614	0.00115907	2.2564	0.00902152	1.56044	0.0198945	1.43222	0.0855643	A_84_P23411	up-regulated
		HDG1	AT3G61150	homeodomain GLABROUS 1	-1.45134	0.0306741	-1.53513	0.129678	-1.56411	0.0964567	-1.50004	0.0282296	-1.54479	0.04582	-1.37975	0.015466	-3.80235	0.00105351	-3.92305	0.00213768	-4.02187	0.00133217	-4.22784	0.000370249	A_84_P18481	up-regulated
		MYB16	AT5G15310	myb domain protein 16	-2.09473	0.0130338	-1.75369	0.192851	-2.10363	0.0538027	-2.08277	0.0235822	-1.18078	0.13761	-2.30645	0.023466	-3.0624	0.00432137	-3.00634	0.00246511	-2.56382	0.00875192	-3.01911	0.00324616	A_84_P16804	up-regulated
		MYB30	AT3G28910	myb domain protein 30	-1.13979	0.556219	-1.48615	0.077832	-1.35973	0.072357	1.30907	0.0640966	1.67315	0.0492778	1.65826	0.0117023	-3.6705	0.000893145	-3.89798	0.000222412	-4.78587	0.00229028	-4.65015	0.00246179	A_84_P11762	up-regulated
		MYB94	AT3G47600	myb domain protein 94	-1.22401	0.413315	-1.72202	0.0838077	-2.06784	0.0460742	-1.11486	0.116442	-2.43123	0.0160783	-2.29324	0.00959188	-1.07155	0.526824	1.77231	0.0146397	-1.50753	0.103296	1.04908	0.812322	A_84_P12751	up-regulated
		MYB96	AT5G62470	myb domain protein 96	2.58019	0.081608	1.15173	0.394001	1.02179	0.926326	1.65794	0.0622398	-1.39382	0.0800271	-1.20929	0.0632886	12.5168	0.000906095	13.1364	0.00100454	5.58718	0.00471689	5.20224	0.00409901	A_84_P10318	up-regulated
		MYB106	AT3G01140	myb domain protein 106	-1.14707	0.761505	-1.79658	0.128484	-1.86896	0.105521	-1.57915	0.219451	-1.65736	0.0326347	-4.22639	0.0035211	2.73135	0.0218821	2.06851	0.0801175	1.74389	0.12942	1.26954	0.419379	A_84_P20191	none
		SHN1/WIN1	AT1G15360	Integrase-type DNA-binding superfamily protein	-1.04625	0.92896	-4.61011	0.146819	-5.80984	0.0282234	-1.11659	0.780418	-4.24715	0.0229074	-2.46174	0.265537	2.55065	0.0506654	4.01335	0.0141305	-1.72752	0.392676	-1.38364	0.387647	A_84_P19939	none
		SHN2	AT5G11190	Integrase-type DNA-binding superfamily protein	1.48086	0.300308	-1.2016	0.753545	-1.4446	0.217112	-1.11746	0.742682	-1.16501	0.136354	-1.84673	0.0466204	1.50645	0.154637	2.23234	0.0180909	-1.18119	0.664585	1.04351	0.875212	A_84_P13010	none
		SHN3	AT5G25390	Integrase-type DNA-binding superfamily protein	1.44	0.361654	-1.33478	0.510807	-1.3213	0.569018	1.75098	0.425321	-1.74531	0.160987	-2.91338	0.0615152	5.60352	0.00460898	13.9718	0.000627276	2.91534	0.0173014	7.34322	0.0103524	A_84_P23446	none
		ABCG13	AT1G51460	ABC transporter G family member 13	-1.01131	0.9764	-2.223	0.161816	-2.65862	0.0122922	-1.11495	0.611553	-1.42116	0.0295378	-1.85346	0.00546767	1.76859	0.112231	1.93885	0.0392382	-1.24287	0.502539	-1.35591	0.142763	A_84_P18915	none
		LTPG1	AT1G27950	glycosylphosphatidylinositol-anchored lipid protein transfer 1	1.62057	0.0817513	-1.09725	0.60813	-1.357	0.0217774	1.22774	0.30152	-1.26739	0.0544527	-2.08587	0.00791075	5.13864	0.000562779	4.55844	0.000572242	2.88985	0.00484055	2.07285	0.00721017	A_84_P19810	none
		LTPG2	AT3G43720	bifunctional inhibitor/lipid-transfer protein/seed storage 2S albumin superfamily protein	1.69762	0.0645247	-1.27192	0.353553	-1.36807	0.0315016	1.56043	0.0496105	-1.73081	0.0676093	-2.03294	0.0200195	3.24223	0.00218748	3.53687	0.000725248	1.50156	0.0636287	1.5229	0.0339367	A_84_P10844	none
		ABCG32	AT2G26910	pleiotropic drug resistance 4	-1.18937	0.0426572	-1.32771	0.0247463	-1.39156	0.0621616	-1.74218	0.0280812	1.11066	0.566529	-1.05343	0.430316	-1.74218	0.0280812	1.11066	0.566529	-1.05343	0.430316	-1.18144	0.335144	A_84_P10723	none
		ABCG11	AT1G17840	white-brown complex homolog protein 11	1.82596	0.0572326	1.06278	0.568289	-1.19214	0.221752	1.1018	0.480936	-1.67817	0.0359822	-1.7618	0.00529041	3.26699	0.00119867	4.16053	0.00113212	1.90152	0.0120116	1.9113	0.0120506	A_84_P13399	none
	Blue color indicates down-regulation ( fold changes ≤ -2, corrected p-value < 0.05)
	Red color indicates up-regulation ( fold changes ≥ 2, corrected p-value < 0.05)
	Orange colors indicate the genes were confirmed by qRT-PCR
	1Previously published microarray data (1) were used in analysis
	2ABA-responsiveness of the genes was accessed in eFP Browser. Fold changes ≥ 2 and ≤ -2 obtained from eFP Browser were used to define up-regulated or down-regulated genes
	1. Ha C.V, et al. (2014) Positive regulatory role of strigolactone in plant responses to drought and salt stress. Proc Natl Acad Sci U S A 111(2):851-6
