# Supplementary material for: The karrikin receptor KAI2 promotes drought resistance in Arabidopsis thaliana
Source: PLoS Genet. 2017 Nov 13;13(11):e1007076. doi: 10.1371/journal.pgen.1007076 (PMC5703579; doi:10.1371/journal.pgen.1007076)
Supplement: S6 Table — (XLS) [file pgen.1007076.s013.xls]

## Sheet: S6
S6 Table. Primers used in qRT-PCR and KAI2 cloning
Gene name	AGI code	Primer 1	Primer 2
RT-qPCR
AAO3	AT2G27150	TTCCAAGACCCTTTTTGGACCAGGA	AGCCATGTCTGCATGTTTCTGTGTG
ABA1/ZEP	AT5G67030	GCGAACACGGAACCTATGTGACC	CTCGTCGATTTCGGAGTTTTCCTGA
NCED3	AT3G14440	CGGTGGTTTACGACAAGAACAA	CAGAAGCAATCTGGAGCATCAA
CYP707A1	AT4G19230	TCATCTCACCACCAAGTA	AAGGCAATTCTGTCATTCTA
CYP707A3	AT5G45340	CATGCCTTTTGGTAGTGGGATTCAT	CGGCCCATACTGAATTCCATCG
CYP707A4	AT3G19270	GAAAGGAATACAGTACAGTC	GGATTAGATTTGGCTAACTAC
DFR	AT5G42800	AACGGATGTGACGGTGTTTT	TCCATTCACTGTCGGCTTTA
FLS1	AT5G08640	TCACATCGGCGATCAGATT	GGGAGGCTCCAAGAAAACC
F3’H	AT5G07990	AGACATCGCTCAGCTTCCTT	TGGTGGATGAAGCCTGAAAT
CHI	AT3G55120	TTGTACCGTCCGTCAAGTCA	GATATCAAGGCCTCGGACAC
F3H	AT3G51240	GCGTCGATATGGACCAAAAG	CTTGAGTCCGAGGGTGAGAT
GL3	AT5G41315	GAGCAACAGAGAAATGTGAAGAC	GTTCCTGATGATGATGACGA
MYB75/PAP1	AT1G56650	AAAGGTGCTTGGACTACTGAAGA	AACTTTTCCTGCACCGGTTT
MYB90/PAP2	AT1G66390	GAGGAAAGGTGCATGGACTG	TCTTTCTGCATCGATTTAGCC
CER1	AT1G02205	AGGTCGACAGGGAGACCAAC	ATAAGCGCTGCCATCAACAC
FAR6/CER4	AT3G56700	GGAGGAGGATTGAGCACGAAG	GTAATGCTCCCAGTCAATGCC
WIN1	AT1G15360	TCCCTAGCCAAATCCTCCGTTTCA	AGAGGTGTCAGGCAACGCCATT
MYB94	AT3G47600	GGAAACTGGAGATCTGTGCCTACT	CTTGAAGCATAGACCCCAGATG
DREB1A/CBF3	AT4G25480	CGCTAAGGACATCCAAAAGG	CGCATCACACATCTCATCCT
HVA22B	AT5G62490	CGCTGGCAAATTTACTCCA	TCACTATTATTTTTGTGCTCAGATTTT
NF-YA10	AT5G06510	AGCTTGCTTCGAGTTTGGAT	TCAACATGAGGATGCTTTGTG
AFL1	AT3G28270	CTAGCCGCACCACTGCTT	GCATCCTTCTTTTTATCCAAGG
UBQ10	AT4G05320	GAAGTTCAATGTTTCGTTTCATGT	GGATTATACAAGGCCCCAAAA
KAI2	AT4G37470	TGATCTCTGCTTCTCCGAGATACG	CCACGCTTTGTAGTTGCTTCGG
KAI2-cloning
KAI2-cloning	AT4G37470	CACCATGGGTGTGGTAGAAGAAGCT	TCACATAGCAATGTCATTACGA
